# Supplementary material for: Early skin seeding regulatory T cells modulate PPARγ-dependent skin pigmentation
Source: Nat Commun. 2025 Dec 9;16:11411. doi: 10.1038/s41467-025-66229-2 (PMC12738793; doi:10.1038/s41467-025-66229-2)
Supplement: Supplementary file 3 — Supplementary Data 1 [file 41467_2025_66229_MOESM3_ESM.xlsx]

## Sheet: Control vs ETreg
ID	log2FoldChange	pvalue	padj	Gene.name
ENSMUSG00000000001	-0.0515858	0.430552	0.999816	Gnai3
ENSMUSG00000000028	0.0395454	0.744642	0.999816	Cdc45
ENSMUSG00000000031	-0.14367	0.277478	0.999816	H19
ENSMUSG00000000037	-0.0929979	0.6773	0.999816	Scml2
ENSMUSG00000000056	-0.127889	0.155167	0.999816	Narf
ENSMUSG00000000058	-0.131669	0.227336	0.999816	Cav2
ENSMUSG00000000078	0.166849	0.0419002	0.999816	Klf6
ENSMUSG00000000085	-0.0609335	0.596879	0.999816	Scmh1
ENSMUSG00000000088	-0.0603556	0.512146	0.999816	Cox5a
ENSMUSG00000000093	-0.211158	0.129704	0.999816	Tbx2
ENSMUSG00000000094	0.443226	0.131436	0.999816	Tbx4
ENSMUSG00000000120	0.000479474	0.996997	0.999816	Ngfr
ENSMUSG00000000125	0.0586203	0.518995	0.999816	Wnt3
ENSMUSG00000000126	-0.134026	0.339098	0.999816	Wnt9a
ENSMUSG00000000127	-0.0308282	0.798373	0.999816	Fer
ENSMUSG00000000131	0.0623917	0.387581	0.999816	Xpo6
ENSMUSG00000000134	0.139577	0.107401	0.999816	Tfe3
ENSMUSG00000000142	0.0659787	0.530578	0.999816	Axin2
ENSMUSG00000000148	-0.0138712	0.913086	0.999816	Brat1
ENSMUSG00000000149	-0.0213638	0.752144	0.999816	Gna12
ENSMUSG00000000154	-0.0915741	0.760258	0.999816	Slc22a18
ENSMUSG00000000167	0.00603837	0.987689	0.999816	Pih1d2
ENSMUSG00000000168	-0.0316768	0.717617	0.999816	Dlat
ENSMUSG00000000171	-0.0365606	0.719205	0.999816	Sdhd
ENSMUSG00000000184	0.000420641	0.995031	0.999816	Ccnd2
ENSMUSG00000000194	-0.0476846	0.498847	0.999816	Gpr107
ENSMUSG00000000204	-3.53262	0.0504239	0.999816	Slfn4
ENSMUSG00000000214	1.04549	0.12705	0.999816	Th
ENSMUSG00000000216	-0.123219	0.417413	0.999816	Scnn1g
ENSMUSG00000000223	0.627034	0.0118555	0.999816	Drp2
ENSMUSG00000000244	-0.232295	0.663561	0.999816	Tspan32
ENSMUSG00000000247	-0.0165197	0.809265	0.999816	Lhx2
ENSMUSG00000000248	0.368561	0.341761	0.999816	Clec2g
ENSMUSG00000000253	0.0269747	0.882819	0.999816	Gmpr
ENSMUSG00000000266	-0.0324199	0.713928	0.999816	Mid2
ENSMUSG00000000275	-0.0315069	0.775046	0.999816	Trim25
ENSMUSG00000000276	-0.10677	0.371331	0.999816	Dgke
ENSMUSG00000000278	-0.17379	0.0231088	0.999816	Scpep1
ENSMUSG00000000282	-0.0279135	0.78556	0.999816	Mnt
ENSMUSG00000000290	-0.291309	0.34055	0.999816	Itgb2
ENSMUSG00000000295	-0.235767	0.181876	0.999816	Hddc2
ENSMUSG00000000296	-0.11714	0.525296	0.999816	Tpd52l1
ENSMUSG00000000301	0.123326	0.743235	0.999816	Pemt
ENSMUSG00000000303	-0.000286161	0.996865	0.999816	Cdh1
ENSMUSG00000000305	-0.0386973	0.870854	0.999816	Cdh4
ENSMUSG00000000308	0.0366567	0.684624	0.999816	Ckmt1
ENSMUSG00000000317	0.0469122	0.812282	0.999816	Bcl6b
ENSMUSG00000000318	-0.0879964	0.722284	0.999816	Clec10a
ENSMUSG00000000320	-0.00752101	0.949385	0.999816	Alox12
ENSMUSG00000000325	0.0206818	0.812506	0.999816	Arvcf
ENSMUSG00000000326	-0.0725071	0.466774	0.999816	Comt
ENSMUSG00000000339	-0.182479	0.0884179	0.999816	Rtca
ENSMUSG00000000340	-0.0662967	0.507774	0.999816	Dbt
ENSMUSG00000000346	-0.0739066	0.316527	0.999816	Dazap2
ENSMUSG00000000355	0.0894266	0.484566	0.999816	Mcts1
ENSMUSG00000000359	0.0230831	0.946909	0.999816	Rem1
ENSMUSG00000000374	0.0175941	0.81543	0.999816	Trappc10
ENSMUSG00000000378	0.0611444	0.571847	0.999816	Ccm2
ENSMUSG00000000384	0.144384	0.0924846	0.999816	Tbrg4
ENSMUSG00000000385	-0.0707154	0.532004	0.999816	Tmprss2
ENSMUSG00000000386	-0.631975	0.274226	0.999816	Mx1
ENSMUSG00000000392	-0.0577938	0.65375	0.999816	Fap
ENSMUSG00000000399	-0.0405384	0.648686	0.999816	Ndufa9
ENSMUSG00000000402	-0.446853	0.000391652	0.245957	Egfl6
ENSMUSG00000000409	0.205208	0.418837	0.999816	Lck
ENSMUSG00000000416	-0.0577524	0.553542	0.999816	Cttnbp2
ENSMUSG00000000420	-0.0624797	0.477632	0.999816	Galnt1
ENSMUSG00000000439	0.0516232	0.629964	0.999816	Mkrn2
ENSMUSG00000000440	0.0171018	0.908728	0.999816	Pparg
ENSMUSG00000000441	-0.0209498	0.785893	0.999816	Raf1
ENSMUSG00000000486	0.0436892	0.863961	0.999816	Sept1
ENSMUSG00000000489	0.091093	0.404668	0.999816	Pdgfb
ENSMUSG00000000530	-0.0432696	0.721297	0.999816	Acvrl1
ENSMUSG00000000531	0.0595877	0.580789	0.999816	Grasp
ENSMUSG00000000532	-0.0415281	0.522372	0.999816	Acvr1b
ENSMUSG00000000538	-0.0470503	0.542537	0.999816	Tom1l2
ENSMUSG00000000544	0.863375	0.251126	0.999816	Gpa33
ENSMUSG00000000552	0.0950336	0.199644	0.999816	Zfp385a
ENSMUSG00000000555	0.0281333	0.769687	0.999816	Itga5
ENSMUSG00000000560	-0.456144	0.468304	0.999816	Gabra2
ENSMUSG00000000561	0.0345382	0.733862	0.999816	Wdr77
ENSMUSG00000000562	-0.24388	0.550708	0.999816	Adora3
ENSMUSG00000000563	-0.0740535	0.500787	0.999816	Atp5f1
ENSMUSG00000000567	0.13783	0.190688	0.999816	Sox9
ENSMUSG00000000568	0.0542115	0.487355	0.999816	Hnrnpd
ENSMUSG00000000579	0.240348	0.51156	0.999816	Dynlt1c
ENSMUSG00000000581	-0.168407	0.270137	0.999816	C1d
ENSMUSG00000000594	-0.0545462	0.551976	0.999816	Gm2a
ENSMUSG00000000600	0.0694158	0.595667	0.999816	Krit1
ENSMUSG00000000605	-0.0808045	0.316837	0.999816	Clcn4
ENSMUSG00000000627	-0.107127	0.759147	0.999816	Sema4f
ENSMUSG00000000628	0.00503248	0.955368	0.999816	Hk2
ENSMUSG00000000631	0.0193176	0.792315	0.999816	Myo18a
ENSMUSG00000000673	-0.138187	0.690681	0.999816	Haao
ENSMUSG00000000682	-0.366261	0.169816	0.999816	Cd52
ENSMUSG00000000686	0.0167406	0.956244	0.999816	Abhd15
ENSMUSG00000000690	0.148398	0.14428	0.999816	Hoxb6
ENSMUSG00000000693	0.312235	0.102613	0.999816	Loxl3
ENSMUSG00000000706	0.596871	0.373579	0.999816	Btn1a1
ENSMUSG00000000708	-0.0189024	0.805543	0.999816	Kat2b
ENSMUSG00000000711	-0.0758282	0.291796	0.999816	Rab5b
ENSMUSG00000000730	0.335767	0.375205	0.999816	Dnmt3l
ENSMUSG00000000731	0.221935	0.713648	0.999816	Aire
ENSMUSG00000000732	0.215108	0.0677139	0.999816	Icosl
ENSMUSG00000000738	-0.00839266	0.917337	0.999816	Spg7
ENSMUSG00000000739	0.140916	0.293606	0.999816	Sult5a1
ENSMUSG00000000740	-0.114583	0.218553	0.999816	Rpl13
ENSMUSG00000000743	-0.0247484	0.717544	0.999816	Chmp1a
ENSMUSG00000000751	-0.0291275	0.739615	0.999816	Rpa1
ENSMUSG00000000753	-0.0587528	0.657825	0.999816	Serpinf1
ENSMUSG00000000759	-0.0822757	0.353613	0.999816	Tubgcp3
ENSMUSG00000000776	0.105853	0.291181	0.999816	Polr3d
ENSMUSG00000000782	-0.00926221	0.921708	0.999816	Tcf7
ENSMUSG00000000787	-0.0293822	0.753066	0.999816	Ddx3x
ENSMUSG00000000791	-0.158728	0.772455	0.999816	Il12rb1
ENSMUSG00000000792	-0.00187743	0.987984	0.999816	Slc5a5
ENSMUSG00000000794	-0.000512661	0.998494	0.999816	Kcnn3
ENSMUSG00000000804	-0.02407	0.78966	0.999816	Usp32
ENSMUSG00000000805	0.0947123	0.621168	0.999816	Car4
ENSMUSG00000000811	0.0838463	0.594434	0.999816	Txnrd3
ENSMUSG00000000823	0.144276	0.19171	0.999816	Zfp512b
ENSMUSG00000000826	0.0390346	0.54753	0.999816	Dnajc5
ENSMUSG00000000827	-0.104681	0.233889	0.999816	Tpd52l2
ENSMUSG00000000838	-0.000934563	0.990834	0.999816	Fmr1
ENSMUSG00000000861	-0.0195418	0.824946	0.999816	Bcl11a
ENSMUSG00000000869	-0.436205	0.349148	0.999816	Il4
ENSMUSG00000000876	-0.0359095	0.653479	0.999816	Pxmp4
ENSMUSG00000000881	-0.0422217	0.640862	0.999816	Dlg3
ENSMUSG00000000884	-0.0869859	0.595042	0.999816	Gnb1l
ENSMUSG00000000901	0.0462193	0.784057	0.999816	Mmp11
ENSMUSG00000000902	0.0460021	0.54647	0.999816	Smarcb1
ENSMUSG00000000915	0.0548332	0.496099	0.999816	Hip1r
ENSMUSG00000000916	0.0189736	0.875695	0.999816	Nsun5
ENSMUSG00000000934	0.0107587	0.945394	0.999816	Top1mt
ENSMUSG00000000938	0.0151874	0.946166	0.999816	Hoxa10
ENSMUSG00000000942	0.0120698	0.977865	0.999816	Hoxa4
ENSMUSG00000000948	0.177107	0.753722	0.999816	Gm38393
ENSMUSG00000000957	-0.0190218	0.764282	0.999816	Mmp14
ENSMUSG00000000958	0.117631	0.635709	0.999816	Slc7a7
ENSMUSG00000000959	-0.0151459	0.85999	0.999816	Oxa1l
ENSMUSG00000000976	0.223652	0.0279999	0.999816	Heatr6
ENSMUSG00000000983	-0.429607	0.291696	0.999816	Wfdc18
ENSMUSG00000001016	-0.0747371	0.412779	0.999816	Ilf2
ENSMUSG00000001017	-0.0164387	0.815797	0.999816	Chtop
ENSMUSG00000001018	-0.0925195	0.285205	0.999816	Snapin
ENSMUSG00000001020	-0.360842	0.05373	0.999816	S100a4
ENSMUSG00000001021	-0.0930681	0.267215	0.999816	S100a3
ENSMUSG00000001025	-0.0839326	0.302205	0.999816	S100a6
ENSMUSG00000001027	-0.179093	0.45268	0.999816	Scn4a
ENSMUSG00000001029	-0.144445	0.497661	0.999816	Icam2
ENSMUSG00000001034	-0.0147817	0.884066	0.999816	Mapk7
ENSMUSG00000001036	0.0262658	0.737615	0.999816	Epn2
ENSMUSG00000001039	-0.140679	0.348518	0.999816	B9d1
ENSMUSG00000001052	0.109315	0.128568	0.999816	Sec24b
ENSMUSG00000001053	0.10901	0.205175	0.999816	N4bp3
ENSMUSG00000001054	0.0166037	0.820971	0.999816	Rmnd5b
ENSMUSG00000001056	-0.0542316	0.544987	0.999816	Nhp2
ENSMUSG00000001062	-0.0122933	0.891036	0.999816	Vps9d1
ENSMUSG00000001065	0.148143	0.154411	0.999816	Zfp276
ENSMUSG00000001082	0.0701476	0.432921	0.999816	Mfsd10
ENSMUSG00000001089	0.0738813	0.242102	0.999816	Luzp1
ENSMUSG00000001098	0.024921	0.740155	0.999816	Kctd10
ENSMUSG00000001100	-0.0120773	0.886232	0.999816	Poldip2
ENSMUSG00000001103	-0.037686	0.858847	0.999816	Sebox
ENSMUSG00000001105	-0.120192	0.217272	0.999816	Ift20
ENSMUSG00000001119	-0.0867342	0.556758	0.999816	Col6a1
ENSMUSG00000001120	0.09061	0.640674	0.999816	Pcbp3
ENSMUSG00000001123	-0.0417363	0.755353	0.999816	Lgals9
ENSMUSG00000001127	0.108639	0.136147	0.999816	Araf
ENSMUSG00000001128	-0.179089	0.234865	0.999816	Cfp
ENSMUSG00000001131	-0.526971	0.0942453	0.999816	Timp1
ENSMUSG00000001134	-0.136911	0.406512	0.999816	Uxt
ENSMUSG00000001138	0.051573	0.573787	0.999816	Cnnm3
ENSMUSG00000001143	0.110793	0.274725	0.999816	Lman2l
ENSMUSG00000001150	-0.0461474	0.589702	0.999816	Mcm3ap
ENSMUSG00000001151	0.0355299	0.68174	0.999816	Pcnt
ENSMUSG00000001156	0.0106901	0.922406	0.999816	Mxd1
ENSMUSG00000001157	-0.0620177	0.496891	0.999816	Gmcl1
ENSMUSG00000001158	-0.0746067	0.486664	0.999816	Snrnp27
ENSMUSG00000001166	-0.445426	0.215492	0.999816	Oas1c
ENSMUSG00000001173	-0.0969741	0.411734	0.999816	Ocrl
ENSMUSG00000001175	-0.00346236	0.957306	0.999816	Calm1
ENSMUSG00000001211	0.0239383	0.716968	0.999816	Agpat3
ENSMUSG00000001225	0.183168	0.731151	0.999816	Slc26a3
ENSMUSG00000001227	0.00957221	0.956826	0.999816	Sema6b
ENSMUSG00000001228	0.140166	0.0795565	0.999816	Uhrf1
ENSMUSG00000001229	0.0589634	0.441051	0.999816	Dpp9
ENSMUSG00000001240	-0.00422277	0.976904	0.999816	Ramp2
ENSMUSG00000001247	-0.0425804	0.597533	0.999816	Lsr
ENSMUSG00000001248	0.116788	0.298248	0.999816	Gramd1a
ENSMUSG00000001249	0.116318	0.739455	0.999816	Hpn
ENSMUSG00000001270	-0.0018057	0.983293	0.999816	Ckb
ENSMUSG00000001280	0.0253772	0.709624	0.999816	Sp1
ENSMUSG00000001281	-0.0690955	0.758865	0.999816	Itgb7
ENSMUSG00000001285	0.0125597	0.9048	0.999816	Myg1
ENSMUSG00000001288	0.042993	0.592074	0.999816	Rarg
ENSMUSG00000001289	-0.200377	0.119829	0.999816	Pfdn5
ENSMUSG00000001300	0.000855279	0.990055	0.999816	Efnb2
ENSMUSG00000001305	0.00316514	0.978438	0.999816	Rrp15
ENSMUSG00000001313	0.0221038	0.873864	0.999816	Rnd2
ENSMUSG00000001323	0.0155117	0.912198	0.999816	Srr
ENSMUSG00000001333	-0.0556684	0.852441	0.999816	Sync
ENSMUSG00000001334	0.156002	0.554608	0.999816	Fndc5
ENSMUSG00000001348	-0.158796	0.169336	0.999816	Acp5
ENSMUSG00000001349	0.458216	0.00736778	0.999816	Cnn1
ENSMUSG00000001366	-0.074169	0.445104	0.999816	Fbxo9
ENSMUSG00000001376	-0.0366503	0.709948	0.999816	Vps50
ENSMUSG00000001380	-0.043817	0.584122	0.999816	Hars
ENSMUSG00000001383	-0.0293757	0.730458	0.999816	Zmat2
ENSMUSG00000001403	0.0342997	0.733406	0.999816	Ube2c
ENSMUSG00000001415	0.0575121	0.423108	0.999816	Smg5
ENSMUSG00000001416	-0.0886235	0.33222	0.999816	Cct3
ENSMUSG00000001418	0.0189773	0.820013	0.999816	Glmp
ENSMUSG00000001419	0.0313515	0.71086	0.999816	Mef2d
ENSMUSG00000001420	0.00992611	0.917229	0.999816	Tmem79
ENSMUSG00000001424	0.0201273	0.803308	0.999816	Snd1
ENSMUSG00000001435	0.0329915	0.735866	0.999816	Col18a1
ENSMUSG00000001436	-0.00768881	0.957829	0.999816	Slc19a1
ENSMUSG00000001440	0.0119741	0.854634	0.999816	Kpnb1
ENSMUSG00000001441	0.0529938	0.44898	0.999816	Npepps
ENSMUSG00000001445	-0.0670112	0.477736	0.999816	Mrpl10
ENSMUSG00000001467	-0.000200559	0.998579	0.999816	Cyp51
ENSMUSG00000001472	0.0426273	0.52233	0.999816	Tcf25
ENSMUSG00000001473	0.0682742	0.564592	0.999816	Tubb6
ENSMUSG00000001482	-0.0248431	0.728775	0.999816	Def8
ENSMUSG00000001493	-0.115036	0.53647	0.999816	Meox1
ENSMUSG00000001504	0.0713816	0.382731	0.999816	Irx2
ENSMUSG00000001506	-0.0688552	0.808237	0.999816	Col1a1
ENSMUSG00000001507	-0.0645383	0.411712	0.999816	Itga3
ENSMUSG00000001508	0.0157937	0.959688	0.999816	Sgca
ENSMUSG00000001510	0.0301749	0.684812	0.999816	Dlx3
ENSMUSG00000001517	0.208295	0.0108829	0.999816	Foxm1
ENSMUSG00000001518	0.0667526	0.530555	0.999816	Itfg2
ENSMUSG00000001520	0.135654	0.647268	0.999816	Nrip2
ENSMUSG00000001521	0.079272	0.388977	0.999816	Tulp3
ENSMUSG00000001524	0.218526	0.0573767	0.999816	Gtf2h4
ENSMUSG00000001525	0.0193937	0.766628	0.999816	Tubb5
ENSMUSG00000001542	0.0258937	0.76702	0.999816	Ell2
ENSMUSG00000001552	0.0361795	0.650574	0.999816	Jup
ENSMUSG00000001555	-0.106917	0.441482	0.999816	Fkbp10
ENSMUSG00000001569	0.0828692	0.340648	0.999816	Nom1
ENSMUSG00000001576	-0.0674692	0.580507	0.999816	Ergic1
ENSMUSG00000001583	0.168817	0.283075	0.999816	Tnk1
ENSMUSG00000001588	-0.157337	0.514854	0.999816	Acap1
ENSMUSG00000001604	-0.026738	0.905638	0.999816	Tcea3
ENSMUSG00000001622	-0.430633	0.407782	0.999816	Csn3
ENSMUSG00000001627	0.0575046	0.532021	0.999816	Ifrd1
ENSMUSG00000001630	0.0123449	0.911051	0.999816	Stk38l
ENSMUSG00000001632	0.0632811	0.462377	0.999816	Brpf1
ENSMUSG00000001642	-0.104825	0.394658	0.999816	Akr1b3
ENSMUSG00000001655	0.0514169	0.456616	0.999816	Hoxc13
ENSMUSG00000001657	-0.0810905	0.486747	0.999816	Hoxc8
ENSMUSG00000001661	0.0490098	0.760884	0.999816	Hoxc6
ENSMUSG00000001663	-0.223089	0.425601	0.999816	Gstt1
ENSMUSG00000001665	0.00685148	0.972588	0.999816	Gstt3
ENSMUSG00000001666	-0.250077	0.260768	0.999816	Ddt
ENSMUSG00000001672	0.151874	0.265816	0.999816	Marveld3
ENSMUSG00000001674	-0.0770609	0.34927	0.999816	Ddx18
ENSMUSG00000001687	-0.0708516	0.35334	0.999816	Ubl3
ENSMUSG00000001700	0.00028732	0.997751	0.999816	Gramd3
ENSMUSG00000001707	-0.114933	0.392731	0.999816	Eef1e1
ENSMUSG00000001729	-0.00399631	0.959153	0.999816	Akt1
ENSMUSG00000001739	-0.204345	0.352252	0.999816	Cldn15
ENSMUSG00000001741	0.240906	0.310261	0.999816	Il16
ENSMUSG00000001750	0.024067	0.845358	0.999816	Tcirg1
ENSMUSG00000001751	-0.10404	0.36173	0.999816	Naglu
ENSMUSG00000001755	-0.0483083	0.596244	0.999816	Ppat
ENSMUSG00000001761	-0.0494894	0.541993	0.999816	Smo
ENSMUSG00000001763	0.216153	0.278289	0.999816	Tspan33
ENSMUSG00000001767	-0.0325036	0.705103	0.999816	Crnkl1
ENSMUSG00000001768	-0.0746155	0.255336	0.999816	Rin2
ENSMUSG00000001774	-0.0241346	0.781051	0.999816	Chordc1
ENSMUSG00000001783	-0.0955133	0.167241	0.999816	Rtcb
ENSMUSG00000001785	-0.126984	0.172496	0.999816	Pwp1
ENSMUSG00000001786	-0.0100384	0.9296	0.999816	Fbxo7
ENSMUSG00000001794	0.026064	0.759146	0.999816	Capns1
ENSMUSG00000001802	0.0858478	0.64022	0.999816	Lrp3
ENSMUSG00000001804	-0.0338389	0.601601	0.999816	Dsg4
ENSMUSG00000001829	0.00262161	0.979094	0.999816	Clpb
ENSMUSG00000001833	0.0213716	0.777805	0.999816	Sept7
ENSMUSG00000001844	0.0149107	0.892377	0.999816	Zdhhc4
ENSMUSG00000001847	0.00687705	0.910518	0.999816	Rac1
ENSMUSG00000001855	0.0732706	0.327009	0.999816	Nup214
ENSMUSG00000001864	-0.196343	0.0932457	0.999816	Aif1l
ENSMUSG00000001865	-0.280516	0.0264398	0.999816	Cpa3
ENSMUSG00000001870	-0.0968186	0.514018	0.999816	Ltbp1
ENSMUSG00000001891	-0.187913	0.0314869	0.999816	Ugp2
ENSMUSG00000001909	0.0417942	0.617182	0.999816	Trmt1
ENSMUSG00000001910	-0.0177312	0.790655	0.999816	Nacc1
ENSMUSG00000001911	0.0158927	0.835718	0.999816	Nfix
ENSMUSG00000001918	0.0863321	0.4071	0.999816	Slc1a5
ENSMUSG00000001924	0.0279361	0.702956	0.999816	Uba1
ENSMUSG00000001930	-0.0310137	0.860195	0.999816	Vwf
ENSMUSG00000001942	-0.0530047	0.746495	0.999816	Siae
ENSMUSG00000001943	-0.138578	0.744586	0.999816	Vsig2
ENSMUSG00000001946	-0.0219492	0.880411	0.999816	Esam
ENSMUSG00000001948	-0.360345	0.316472	0.999816	Spa17
ENSMUSG00000001962	0.0698768	0.443084	0.999816	Fam50a
ENSMUSG00000001964	-0.0213691	0.80571	0.999816	Emd
ENSMUSG00000001983	-0.00375475	0.977802	0.999816	Taco1
ENSMUSG00000001985	-0.0625224	0.650183	0.999816	Grik3
ENSMUSG00000001986	0.0553949	0.729335	0.999816	Gria3
ENSMUSG00000001988	-0.330807	0.516181	0.999816	Npas1
ENSMUSG00000001995	-0.0165073	0.828814	0.999816	Sipa1l2
ENSMUSG00000001998	0.107228	0.321332	0.999816	Ap4e1
ENSMUSG00000001999	0.0493287	0.691466	0.999816	Blvra
ENSMUSG00000002006	-0.0821358	0.442206	0.999816	Pdzd4
ENSMUSG00000002007	0.0713366	0.831469	0.999816	Srpk3
ENSMUSG00000002010	0.0355814	0.644272	0.999816	Idh3g
ENSMUSG00000002012	-0.282696	0.402501	0.999816	Pnck
ENSMUSG00000002014	-0.067176	0.521631	0.999816	Ssr4
ENSMUSG00000002015	-0.101981	0.239436	0.999816	Bcap31
ENSMUSG00000002017	0.00439635	0.96319	0.999816	Fam98a
ENSMUSG00000002020	0.0987376	0.530515	0.999816	Ltbp2
ENSMUSG00000002028	0.102201	0.257803	0.999816	Kmt2a
ENSMUSG00000002031	-0.0796572	0.464118	0.999816	Ift46
ENSMUSG00000002032	0.240221	0.597833	0.999816	Tmem25
ENSMUSG00000002033	-0.0226462	0.919761	0.999816	Cd3g
ENSMUSG00000002043	-0.0784838	0.468018	0.999816	Trappc6a
ENSMUSG00000002052	0.030461	0.672748	0.999816	Supt6
ENSMUSG00000002055	0.0961673	0.339903	0.999816	Spag5
ENSMUSG00000002057	0.0400807	0.65457	0.999816	Foxn1
ENSMUSG00000002058	-0.0988562	0.409718	0.999816	Unc119
ENSMUSG00000002059	0.0434951	0.573596	0.999816	Rab34
ENSMUSG00000002064	0.0347488	0.689625	0.999816	Sdf2
ENSMUSG00000002068	-0.00102456	0.994768	0.999816	Ccne1
ENSMUSG00000002076	-0.0977909	0.882993	0.999816	Hsf2bp
ENSMUSG00000002083	-0.0431321	0.808159	0.999816	Bbc3
ENSMUSG00000002102	0.0184652	0.819141	0.999816	Psmc3
ENSMUSG00000002103	-0.0808273	0.473559	0.999816	Acp2
ENSMUSG00000002104	-0.100675	0.81591	0.999816	Rapsn
ENSMUSG00000002105	0.0013651	0.991473	0.999816	Slc39a13
ENSMUSG00000002107	-0.127097	0.146533	0.999816	Celf2
ENSMUSG00000002108	0.281026	0.415192	0.999816	Nr1h3
ENSMUSG00000002109	0.274342	0.246594	0.999816	Ddb2
ENSMUSG00000002111	-0.210063	0.18129	0.999816	Spi1
ENSMUSG00000002129	0.0294046	0.720761	0.999816	Sf3a1
ENSMUSG00000002147	0.0332244	0.650907	0.999816	Stat6
ENSMUSG00000002204	-0.13729	0.753153	0.999816	Napsa
ENSMUSG00000002205	0.00785066	0.946206	0.999816	Vrk3
ENSMUSG00000002210	0.0907497	0.500555	0.999816	Smg9
ENSMUSG00000002221	0.0620109	0.489633	0.999816	Paxip1
ENSMUSG00000002222	-0.0749433	0.408648	0.999816	Rmnd5a
ENSMUSG00000002227	-0.00624982	0.971638	0.999816	Mov10
ENSMUSG00000002228	0.771089	0.0893104	0.999816	Ppm1j
ENSMUSG00000002233	-0.0558909	0.524483	0.999816	Rhoc
ENSMUSG00000002249	0.0782346	0.339656	0.999816	Tead3
ENSMUSG00000002250	0.0989934	0.224229	0.999816	Ppard
ENSMUSG00000002257	-0.0261825	0.774679	0.999816	Def6
ENSMUSG00000002265	-0.0521508	0.66772	0.999816	Peg3
ENSMUSG00000002266	-0.00939086	0.948509	0.999816	Zim1
ENSMUSG00000002274	0.321562	0.415207	0.999816	Metrn
ENSMUSG00000002279	-0.138604	0.30427	0.999816	Lmf1
ENSMUSG00000002280	0.0329365	0.767088	0.999816	Narfl
ENSMUSG00000002289	-0.202022	0.637526	0.999816	Angptl4
ENSMUSG00000002297	0.132485	0.173174	0.999816	Dbf4
ENSMUSG00000002307	0.0246979	0.785572	0.999816	Daxx
ENSMUSG00000002308	-0.0548161	0.723448	0.999816	Cd320
ENSMUSG00000002319	0.0258016	0.752887	0.999816	Ipo4
ENSMUSG00000002320	0.0152489	0.859128	0.999816	Tm9sf1
ENSMUSG00000002324	0.307913	0.329523	0.999816	Rec8
ENSMUSG00000002325	0.0490735	0.779615	0.999816	Irf9
ENSMUSG00000002326	-0.0442788	0.737718	0.999816	Gmpr2
ENSMUSG00000002329	-0.126501	0.197344	0.999816	Mdp1
ENSMUSG00000002332	-0.107866	0.211207	0.999816	Dhrs1
ENSMUSG00000002342	0.0160247	0.867953	0.999816	Tmem161a
ENSMUSG00000002343	0.0200799	0.87903	0.999816	Armc6
ENSMUSG00000002345	0.0798832	0.419567	0.999816	Borcs8
ENSMUSG00000002346	0.0793158	0.588417	0.999816	Slc25a42
ENSMUSG00000002365	-0.0983238	0.271014	0.999816	Snx9
ENSMUSG00000002372	0.106386	0.158001	0.999816	Ranbp3
ENSMUSG00000002379	-0.179421	0.143629	0.999816	Ndufa11
ENSMUSG00000002393	0.0496773	0.546452	0.999816	Nr2f6
ENSMUSG00000002395	-0.0699754	0.464795	0.999816	Use1
ENSMUSG00000002396	0.121231	0.372505	0.999816	Ocel1
ENSMUSG00000002409	-0.0565336	0.611524	0.999816	Dyrk1b
ENSMUSG00000002413	-0.0177552	0.807666	0.999816	Braf
ENSMUSG00000002416	-0.0893551	0.507002	0.999816	Ndufb2
ENSMUSG00000002428	0.0519042	0.663572	0.999816	Hltf
ENSMUSG00000002455	0.00311348	0.967374	0.999816	Prpf6
ENSMUSG00000002458	-0.126185	0.384706	0.999816	Rgs19
ENSMUSG00000002459	0.0985126	0.688973	0.999816	Rgs20
ENSMUSG00000002475	-0.516867	0.0149164	0.999816	Abhd3
ENSMUSG00000002477	-0.201126	0.0816007	0.999816	Snrpd1
ENSMUSG00000002486	0.160179	0.206504	0.999816	Tchp
ENSMUSG00000002489	-0.0650505	0.359247	0.999816	Tiam1
ENSMUSG00000002496	-0.00762154	0.913267	0.999816	Tsc2
ENSMUSG00000002500	0.422406	0.168211	0.999816	Rpl3l
ENSMUSG00000002504	0.00313073	0.977226	0.999816	Slc9a3r2
ENSMUSG00000002524	-0.0252493	0.728448	0.999816	Puf60
ENSMUSG00000002546	0.0609155	0.468592	0.999816	Golga2
ENSMUSG00000002550	0.109359	0.267283	0.999816	Uck1
ENSMUSG00000002565	0.0283424	0.835015	0.999816	Scin
ENSMUSG00000002578	0.440746	0.176742	0.999816	Ikzf4
ENSMUSG00000002580	-0.142589	0.3777	0.999816	Mien1
ENSMUSG00000002602	0.0651295	0.442046	0.999816	Axl
ENSMUSG00000002603	-0.0380712	0.674773	0.999816	Tgfb1
ENSMUSG00000002608	0.0726236	0.359481	0.999816	Ccdc97
ENSMUSG00000002617	0.249841	0.289458	0.999816	Zfp40
ENSMUSG00000002625	0.282103	0.0130114	0.999816	Akap8l
ENSMUSG00000002633	0.0278091	0.837004	0.999816	Shh
ENSMUSG00000002635	-0.0679755	0.603957	0.999816	Pdcd2l
ENSMUSG00000002658	0.135994	0.106734	0.999816	Gtf2f1
ENSMUSG00000002660	-0.0271365	0.806779	0.999816	Clpp
ENSMUSG00000002661	0.141588	0.370329	0.999816	Alkbh7
ENSMUSG00000002668	0.363809	0.106239	0.999816	Dennd1c
ENSMUSG00000002679	-0.002008	0.987354	0.999816	Med6
ENSMUSG00000002688	0.0409466	0.872599	0.999816	Prkd1
ENSMUSG00000002699	-0.229313	0.394162	0.999816	Lcp2
ENSMUSG00000002718	0.0037769	0.960424	0.999816	Cse1l
ENSMUSG00000002728	-0.0581861	0.619458	0.999816	Naa20
ENSMUSG00000002731	-0.0464762	0.745409	0.999816	Prkra
ENSMUSG00000002732	-0.278684	0.0828506	0.999816	Fkbp7
ENSMUSG00000002733	0.0697629	0.625993	0.999816	Plekha3
ENSMUSG00000002741	-0.0152051	0.859359	0.999816	Ykt6
ENSMUSG00000002748	0.114957	0.0890407	0.999816	Baz1b
ENSMUSG00000002763	0.128365	0.0762413	0.999816	Pex6
ENSMUSG00000002767	-0.0711876	0.549917	0.999816	Mrpl2
ENSMUSG00000002768	-0.145128	0.198607	0.999816	Mea1
ENSMUSG00000002769	-0.39144	0.0462379	0.999816	Gnmt
ENSMUSG00000002771	0.223232	0.305119	0.999816	Grin2d
ENSMUSG00000002778	-0.0841359	0.335218	0.999816	Kdelr1
ENSMUSG00000002781	0.0103598	0.947625	0.999816	Tmem143
ENSMUSG00000002797	-0.117069	0.170329	0.999816	Ggct
ENSMUSG00000002799	0.0561163	0.405235	0.999816	Jag2
ENSMUSG00000002803	-0.0051842	0.962144	0.999816	Btbd6
ENSMUSG00000002804	-0.0654909	0.642693	0.999816	Nudt14
ENSMUSG00000002808	-0.316648	0.0202575	0.999816	Epdr1
ENSMUSG00000002812	-0.0200298	0.805984	0.999816	Flii
ENSMUSG00000002814	-0.00501355	0.968779	0.999816	Top3a
ENSMUSG00000002820	-0.071998	0.418271	0.999816	Atg4d
ENSMUSG00000002825	0.169952	0.210879	0.999816	Qtrt1
ENSMUSG00000002831	0.109736	0.523238	0.999816	Plin4
ENSMUSG00000002833	0.200282	0.0216203	0.999816	Hdgfl2
ENSMUSG00000002835	0.00218723	0.98222	0.999816	Chaf1a
ENSMUSG00000002844	-0.0922098	0.31784	0.999816	Adprh
ENSMUSG00000002845	-0.00134821	0.988734	0.999816	Tmem39a
ENSMUSG00000002846	0.11032	0.413212	0.999816	Timmdc1
ENSMUSG00000002870	0.0420054	0.574408	0.999816	Mcm2
ENSMUSG00000002871	0.0335468	0.716458	0.999816	Tpra1
ENSMUSG00000002881	0.0693621	0.397865	0.999816	Nab1
ENSMUSG00000002885	-0.0369334	0.747793	0.999816	Adgre5
ENSMUSG00000002897	0.0130267	0.897514	0.999816	Il17ra
ENSMUSG00000002900	0.0138786	0.861879	0.999816	Lamb1
ENSMUSG00000002908	0.182167	0.576817	0.999816	Kcnn1
ENSMUSG00000002910	0.0483409	0.705432	0.999816	Arrdc2
ENSMUSG00000002944	-0.14416	0.10992	0.999816	Cd36
ENSMUSG00000002948	0.0828308	0.321206	0.999816	Map2k7
ENSMUSG00000002949	0.108387	0.192259	0.999816	Timm44
ENSMUSG00000002957	0.00152979	0.986215	0.999816	Ap2a2
ENSMUSG00000002963	0.0502616	0.573497	0.999816	Pnkp
ENSMUSG00000002968	0.0354335	0.618679	0.999816	Med25
ENSMUSG00000002980	0.0476803	0.520034	0.999816	Bcam
ENSMUSG00000002981	0.0187425	0.80303	0.999816	Clptm1
ENSMUSG00000002983	0.399759	0.00613729	0.999816	Relb
ENSMUSG00000002984	-0.00874772	0.927234	0.999816	Tomm40
ENSMUSG00000002985	-0.0771224	0.431479	0.999816	Apoe
ENSMUSG00000002996	-0.0262899	0.708145	0.999816	Hbp1
ENSMUSG00000002997	-0.0914875	0.483034	0.999816	Prkar2b
ENSMUSG00000003031	0.0441065	0.579112	0.999816	Cdkn1b
ENSMUSG00000003032	-0.0138938	0.898941	0.999816	Klf4
ENSMUSG00000003033	-0.00973404	0.909477	0.999816	Ap1m1
ENSMUSG00000003037	0.00851732	0.925389	0.999816	Rab8a
ENSMUSG00000003038	0.0159104	0.880094	0.999816	Hmgn2
ENSMUSG00000003039	0.07078	0.504364	0.999816	Fam32a
ENSMUSG00000003051	0.174613	0.541919	0.999816	Elf3
ENSMUSG00000003062	-0.0938459	0.455156	0.999816	Stard3nl
ENSMUSG00000003068	0.0698272	0.357217	0.999816	Stk11
ENSMUSG00000003070	-0.0789251	0.446174	0.999816	Efna2
ENSMUSG00000003072	0.021999	0.789347	0.999816	Atp5d
ENSMUSG00000003099	-0.0114718	0.881058	0.999816	Ppp5c
ENSMUSG00000003119	0.0819044	0.333253	0.999816	Cdk12
ENSMUSG00000003123	-0.00249762	0.982971	0.999816	Lipe
ENSMUSG00000003131	-0.0864656	0.258777	0.999816	Pafah1b2
ENSMUSG00000003134	0.0727046	0.588153	0.999816	Tbc1d8
ENSMUSG00000003135	-0.0137249	0.879603	0.999816	Cnot11
ENSMUSG00000003153	-0.375009	0.243636	0.999816	Slc2a3
ENSMUSG00000003154	-0.0631203	0.517907	0.999816	Foxj2
ENSMUSG00000003161	-0.0885704	0.255274	0.999816	Sri
ENSMUSG00000003166	-0.0119857	0.87404	0.999816	Dgcr2
ENSMUSG00000003184	0.117055	0.167669	0.999816	Irf3
ENSMUSG00000003190	-0.00688938	0.954019	0.999816	Bcl2l12
ENSMUSG00000003198	0.117302	0.525723	0.999816	Zfp959
ENSMUSG00000003199	-0.0568787	0.599615	0.999816	Mpnd
ENSMUSG00000003200	-0.0659226	0.393214	0.999816	Sh3gl1
ENSMUSG00000003206	-0.00797076	0.987109	0.999816	Ebi3
ENSMUSG00000003208	-0.0846025	0.549648	0.999816	Ccdc94
ENSMUSG00000003226	0.0332997	0.662077	0.999816	Ranbp2
ENSMUSG00000003227	0.0724547	0.652915	0.999816	Edar
ENSMUSG00000003228	0.0178778	0.911861	0.999816	Grk5
ENSMUSG00000003233	0.0852613	0.304427	0.999816	Dvl3
ENSMUSG00000003234	0.12253	0.136616	0.999816	Abcf3
ENSMUSG00000003235	-0.0447023	0.623399	0.999816	Eif2b5
ENSMUSG00000003269	-0.0775766	0.327129	0.999816	Cyth2
ENSMUSG00000003271	0.0779113	0.385031	0.999816	Sult2b1
ENSMUSG00000003273	-0.130608	0.630213	0.999816	Car11
ENSMUSG00000003279	-0.13768	0.726444	0.999816	Dlgap1
ENSMUSG00000003282	-0.0510637	0.761832	0.999816	Plag1
ENSMUSG00000003283	-0.194942	0.424863	0.999816	Hck
ENSMUSG00000003299	0.0366882	0.677077	0.999816	Mrpl4
ENSMUSG00000003308	-0.0263671	0.734535	0.999816	Keap1
ENSMUSG00000003309	-0.0163894	0.82903	0.999816	Ap1m2
ENSMUSG00000003316	-0.0810357	0.272556	0.999816	Glg1
ENSMUSG00000003344	-0.0518614	0.542555	0.999816	Btbd2
ENSMUSG00000003345	-0.0139037	0.839839	0.999816	Csnk1g2
ENSMUSG00000003346	-0.0319689	0.673176	0.999816	Abhd17a
ENSMUSG00000003348	-0.0535269	0.720161	0.999816	Mob3a
ENSMUSG00000003352	-0.0546127	0.564382	0.999816	Cacnb3
ENSMUSG00000003354	0.473752	0.352726	0.999816	Ccdc65
ENSMUSG00000003355	-0.109693	0.596439	0.999816	Fkbp11
ENSMUSG00000003360	0.0546566	0.42183	0.999816	Ddx23
ENSMUSG00000003363	-0.0557506	0.504309	0.999816	Pld3
ENSMUSG00000003378	0.0606636	0.660783	0.999816	Grik5
ENSMUSG00000003380	-0.0855859	0.242892	0.999816	Rabac1
ENSMUSG00000003382	0.00819118	0.90984	0.999816	Etv3
ENSMUSG00000003402	0.0285956	0.734883	0.999816	Prkcsh
ENSMUSG00000003411	0.14141	0.673116	0.999816	Rab3b
ENSMUSG00000003418	-0.0464887	0.684314	0.999816	St8sia6
ENSMUSG00000003420	-0.0017388	0.987216	0.999816	Fcgrt
ENSMUSG00000003421	-0.0152009	0.855003	0.999816	Nosip
ENSMUSG00000003423	-0.0484435	0.626735	0.999816	Pih1d1
ENSMUSG00000003429	-0.165998	0.175567	0.999816	Rps11
ENSMUSG00000003435	0.0256177	0.69217	0.999816	Supt5
ENSMUSG00000003437	0.0883499	0.269768	0.999816	Paf1
ENSMUSG00000003438	-0.0620969	0.588054	0.999816	Timm50
ENSMUSG00000003444	-0.183633	0.335983	0.999816	Med29
ENSMUSG00000003452	0.407671	0.406044	0.999816	Bicd1
ENSMUSG00000003458	-0.0146382	0.839988	0.999816	Ncstn
ENSMUSG00000003464	0.017611	0.823889	0.999816	Pex19
ENSMUSG00000003469	0.027516	0.782721	0.999816	Phyhip
ENSMUSG00000003476	0.254344	0.548963	0.999816	Crhr2
ENSMUSG00000003500	-0.0631554	0.496837	0.999816	Impdh1
ENSMUSG00000003518	-0.113778	0.22482	0.999816	Dusp3
ENSMUSG00000003526	0.104553	0.397263	0.999816	Prodh
ENSMUSG00000003527	0.111508	0.313509	0.999816	Dgcr14
ENSMUSG00000003528	0.157699	0.166135	0.999816	Slc25a1
ENSMUSG00000003531	-0.0222714	0.82551	0.999816	Dgcr6
ENSMUSG00000003534	0.0522881	0.458107	0.999816	Ddr1
ENSMUSG00000003541	0.0180998	0.860967	0.999816	Ier3
ENSMUSG00000003545	0.230172	0.47744	0.999816	Fosb
ENSMUSG00000003546	0.161988	0.228389	0.999816	Klc4
ENSMUSG00000003549	0.000952467	0.993608	0.999816	Ercc1
ENSMUSG00000003555	0.032747	0.824819	0.999816	Cyp17a1
ENSMUSG00000003559	-0.106295	0.68846	0.999816	As3mt
ENSMUSG00000003573	-0.0675724	0.501585	0.999816	Homer3
ENSMUSG00000003575	0.0569671	0.628962	0.999816	Crtc1
ENSMUSG00000003581	0.0350345	0.7612	0.999816	Rnf215
ENSMUSG00000003585	0.0641177	0.529509	0.999816	Sec14l2
ENSMUSG00000003604	0.0159856	0.89414	0.999816	Aven
ENSMUSG00000003617	0.107481	0.530647	0.999816	Cp
ENSMUSG00000003623	-0.0204482	0.790697	0.999816	Crot
ENSMUSG00000003644	0.00633978	0.934715	0.999816	Rps6ka1
ENSMUSG00000003660	0.0537343	0.452722	0.999816	Snrnp200
ENSMUSG00000003662	-0.0396268	0.6884	0.999816	Ciao1
ENSMUSG00000003665	0.782731	0.108345	0.999816	Has1
ENSMUSG00000003680	-0.00631162	0.947584	0.999816	Taf6l
ENSMUSG00000003721	-0.0661879	0.405326	0.999816	Insig2
ENSMUSG00000003731	0.050879	0.498463	0.999816	Kpna6
ENSMUSG00000003746	-0.120283	0.283089	0.999816	Man1a
ENSMUSG00000003752	0.0544669	0.571584	0.999816	Itpkc
ENSMUSG00000003762	0.0123989	0.905309	0.999816	Coq8b
ENSMUSG00000003778	0.0567227	0.511628	0.999816	Brd8
ENSMUSG00000003779	-0.0283741	0.771709	0.999816	Kif20a
ENSMUSG00000003808	0.0865206	0.279903	0.999816	Farsa
ENSMUSG00000003809	0.100396	0.341933	0.999816	Gcdh
ENSMUSG00000003810	-0.0132642	0.87197	0.999816	Mast2
ENSMUSG00000003812	-0.000515872	0.994301	0.999816	Dnase2a
ENSMUSG00000003813	0.0684853	0.478892	0.999816	Rad23a
ENSMUSG00000003814	-0.0512215	0.523524	0.999816	Calr
ENSMUSG00000003824	-0.0507786	0.752662	0.999816	Syce2
ENSMUSG00000003847	0.0248174	0.760349	0.999816	Nfat5
ENSMUSG00000003848	0.0375729	0.733467	0.999816	Nob1
ENSMUSG00000003849	0.0942398	0.64313	0.999816	Nqo1
ENSMUSG00000003863	0.122543	0.256693	0.999816	Ppfia3
ENSMUSG00000003865	0.0626365	0.550877	0.999816	Gys1
ENSMUSG00000003868	-0.0457442	0.640056	0.999816	Ruvbl2
ENSMUSG00000003872	0.0168587	0.955223	0.999816	Lin7b
ENSMUSG00000003873	-0.107805	0.245025	0.999816	Bax
ENSMUSG00000003882	-0.182959	0.538268	0.999816	Il7r
ENSMUSG00000003923	-0.049451	0.643613	0.999816	Tfam
ENSMUSG00000003929	-0.00178226	0.989782	0.999816	Zfp81
ENSMUSG00000003934	0.332148	0.0945966	0.999816	Efnb3
ENSMUSG00000003948	-0.0146126	0.898406	0.999816	Mmd
ENSMUSG00000003949	-0.110393	0.427153	0.999816	Hlf
ENSMUSG00000003955	-0.15459	0.267216	0.999816	Fam162a
ENSMUSG00000003970	-0.084158	0.324609	0.999816	Rpl8
ENSMUSG00000003992	-0.0299498	0.762014	0.999816	Ssbp2
ENSMUSG00000004018	0.111521	0.505945	0.999816	Fancl
ENSMUSG00000004031	0.00406687	0.993605	0.999816	Brinp2
ENSMUSG00000004032	-0.198597	0.0874379	0.999816	Gstm5
ENSMUSG00000004035	-0.128629	0.755874	0.999816	Gstm7
ENSMUSG00000004040	0.0607023	0.447841	0.999816	Stat3
ENSMUSG00000004043	0.0213949	0.870803	0.999816	Stat5a
ENSMUSG00000004044	-0.0286516	0.75198	0.999816	Cavin1
ENSMUSG00000004054	0.0341373	0.613293	0.999816	Map3k11
ENSMUSG00000004056	-0.0120309	0.852207	0.999816	Akt2
ENSMUSG00000004069	0.064382	0.475515	0.999816	Dnaja3
ENSMUSG00000004070	-0.068935	0.495186	0.999816	Hmox2
ENSMUSG00000004071	0.0171951	0.827448	0.999816	Cdip1
ENSMUSG00000004085	-0.0330793	0.664812	0.999816	Map3k20
ENSMUSG00000004096	-0.0496381	0.541582	0.999816	Cwc15
ENSMUSG00000004098	0.0763689	0.621814	0.999816	Col5a3
ENSMUSG00000004099	0.0359631	0.641815	0.999816	Dnmt1
ENSMUSG00000004100	0.0848719	0.333507	0.999816	Ppan
ENSMUSG00000004105	-0.102663	0.350963	0.999816	Angptl2
ENSMUSG00000004110	-0.0357206	0.881004	0.999816	Cacna1e
ENSMUSG00000004113	-0.70227	0.272134	0.999816	Cacna1b
ENSMUSG00000004127	0.0588776	0.68903	0.999816	Trmt10a
ENSMUSG00000004151	-0.0862226	0.657399	0.999816	Etv1
ENSMUSG00000004187	0.221195	0.267685	0.999816	Kifc2
ENSMUSG00000004207	-0.131421	0.0500114	0.999816	Psap
ENSMUSG00000004221	0.000597536	0.994691	0.999816	Ikbkg
ENSMUSG00000004233	0.0481398	0.764373	0.999816	Wars2
ENSMUSG00000004263	-0.0736894	0.522205	0.999816	Atn1
ENSMUSG00000004264	-0.0227119	0.80472	0.999816	Phb2
ENSMUSG00000004266	-0.0773451	0.433145	0.999816	Ptpn6
ENSMUSG00000004267	0.435556	0.092044	0.999816	Eno2
ENSMUSG00000004268	-0.0781077	0.438611	0.999816	Emg1
ENSMUSG00000004270	0.00463691	0.95995	0.999816	Lpcat3
ENSMUSG00000004285	-0.190967	0.0637264	0.999816	Atp6v1f
ENSMUSG00000004317	-0.163119	0.0918481	0.999816	Clcn5
ENSMUSG00000004319	0.0097957	0.899684	0.999816	Clcn3
ENSMUSG00000004328	-0.057951	0.895123	0.999816	Hif3a
ENSMUSG00000004347	0.420594	0.505561	0.999816	Pde1c
ENSMUSG00000004356	0.0715143	0.378253	0.999816	Utp20
ENSMUSG00000004360	0.0999974	0.81875	0.999816	9330159F19Rik
ENSMUSG00000004364	0.0400575	0.554177	0.999816	Cul3
ENSMUSG00000004371	0.0598341	0.912325	0.999816	Il11
ENSMUSG00000004383	-0.0766171	0.542047	0.999816	Large1
ENSMUSG00000004393	0.124471	0.197948	0.999816	Ddx56
ENSMUSG00000004394	-0.0760535	0.458727	0.999816	Tmed4
ENSMUSG00000004415	-0.190434	0.298681	0.999816	Col26a1
ENSMUSG00000004446	-0.294073	0.1733	0.999816	Bid
ENSMUSG00000004451	-0.0177889	0.846268	0.999816	Ralb
ENSMUSG00000004455	-0.0139709	0.854955	0.999816	Ppp1cc
ENSMUSG00000004460	-0.0385492	0.66915	0.999816	Dnajb11
ENSMUSG00000004462	-0.183396	0.210878	0.999816	Tbccd1
ENSMUSG00000004473	0.0469117	0.828017	0.999816	Clec11a
ENSMUSG00000004500	-0.0883328	0.520532	0.999816	Zfp324
ENSMUSG00000004508	-0.0706715	0.637745	0.999816	Gab2
ENSMUSG00000004530	-0.0349251	0.648602	0.999816	Coro1c
ENSMUSG00000004535	-0.0433019	0.49574	0.999816	Tax1bp1
ENSMUSG00000004552	-0.114913	0.292692	0.999816	Ctse
ENSMUSG00000004558	0.0474256	0.585643	0.999816	Ndrg2
ENSMUSG00000004561	0.0973625	0.459444	0.999816	Mettl17
ENSMUSG00000004562	0.119324	0.303599	0.999816	Arhgef40
ENSMUSG00000004565	0.0908005	0.319083	0.999816	Pnpla6
ENSMUSG00000004567	-0.020415	0.872858	0.999816	Mcoln1
ENSMUSG00000004568	0.0556711	0.508836	0.999816	Arhgef18
ENSMUSG00000004591	-0.0262247	0.721605	0.999816	Pkn2
ENSMUSG00000004609	-0.365456	0.317319	0.999816	Cd33
ENSMUSG00000004610	-0.0852208	0.427477	0.999816	Etfb
ENSMUSG00000004612	-0.0301409	0.939447	0.999816	Nkg7
ENSMUSG00000004626	0.0785098	0.277043	0.999816	Stxbp2
ENSMUSG00000004631	0.0341633	0.831624	0.999816	Sgce
ENSMUSG00000004633	-0.173924	0.158157	0.999816	Chn2
ENSMUSG00000004637	0.0399179	0.785624	0.999816	Wwox
ENSMUSG00000004642	0.0884087	0.35053	0.999816	Slbp
ENSMUSG00000004651	-0.447859	0.00200321	0.672176	Tyr
ENSMUSG00000004655	-0.135099	0.0929085	0.999816	Aqp1
ENSMUSG00000004661	0.141685	0.514851	0.999816	Arid3b
ENSMUSG00000004665	-0.00850721	0.92639	0.999816	Cnn2
ENSMUSG00000004667	-0.0100045	0.912811	0.999816	Polr2e
ENSMUSG00000004677	0.0184549	0.790629	0.999816	Myo9b
ENSMUSG00000004698	-0.272318	0.359889	0.999816	Hdac9
ENSMUSG00000004707	-0.425597	0.355894	0.999816	Ly9
ENSMUSG00000004709	0.0342048	0.92663	0.999816	Cd244
ENSMUSG00000004730	-0.356116	0.07146	0.999816	Adgre1
ENSMUSG00000004748	0.0116021	0.968861	0.999816	Mtfp1
ENSMUSG00000004768	-0.0584638	0.577889	0.999816	Rab23
ENSMUSG00000004771	-0.0992829	0.138926	0.999816	Rab11a
ENSMUSG00000004788	0.0458753	0.579075	0.999816	Eif2b2
ENSMUSG00000004789	0.00889819	0.894858	0.999816	Dlst
ENSMUSG00000004791	0.119788	0.757118	0.999816	Pgf
ENSMUSG00000004798	0.00320717	0.974801	0.999816	Ulk2
ENSMUSG00000004814	-0.122712	0.798431	0.999816	Ccl24
ENSMUSG00000004815	0.203118	0.123027	0.999816	Dgkq
ENSMUSG00000004837	0.0501662	0.809922	0.999816	Grap
ENSMUSG00000004843	-0.0724253	0.353755	0.999816	Chmp2b
ENSMUSG00000004846	-0.0402729	0.670824	0.999816	Plod3
ENSMUSG00000004849	-0.0341425	0.674532	0.999816	Ap1s1
ENSMUSG00000004864	-0.00518838	0.945169	0.999816	Mapk13
ENSMUSG00000004865	0.00838334	0.920742	0.999816	Srpk1
ENSMUSG00000004872	-0.174245	0.399523	0.999816	Pax3
ENSMUSG00000004880	0.0391882	0.605312	0.999816	Lbr
ENSMUSG00000004885	-0.138604	0.330881	0.999816	Crabp2
ENSMUSG00000004891	-0.0225706	0.824363	0.999816	Nes
ENSMUSG00000004892	0.134785	0.796993	0.999816	Bcan
ENSMUSG00000004894	0.0669275	0.895257	0.999816	Hapln2
ENSMUSG00000004895	0.0173529	0.84401	0.999816	Prcc
ENSMUSG00000004896	0.200739	0.116807	0.999816	Rrnad1
ENSMUSG00000004897	0.00165247	0.981601	0.999816	Hdgf
ENSMUSG00000004902	0.0541271	0.926556	0.999816	Slc25a18
ENSMUSG00000004929	0.0953059	0.210051	0.999816	Thop1
ENSMUSG00000004931	0.0492783	0.537986	0.999816	Apba3
ENSMUSG00000004933	0.17381	0.640369	0.999816	Matk
ENSMUSG00000004934	0.119502	0.190086	0.999816	Pias4
ENSMUSG00000004936	-0.0831825	0.281613	0.999816	Map2k1
ENSMUSG00000004937	0.0523823	0.484946	0.999816	Sgta
ENSMUSG00000004945	-0.100141	0.456889	0.999816	Tmem242
ENSMUSG00000004947	0.0283571	0.791582	0.999816	Dtx2
ENSMUSG00000004951	0.134222	0.052069	0.999816	Hspb1
ENSMUSG00000004952	0.0612359	0.587046	0.999816	Rasa4
ENSMUSG00000004980	0.0367205	0.521446	0.999816	Hnrnpa2b1
ENSMUSG00000004988	-0.0252482	0.878729	0.999816	Fxyd4
ENSMUSG00000004994	0.201198	0.19943	0.999816	Ccdc130
ENSMUSG00000004996	0.0425857	0.699225	0.999816	Mri1
ENSMUSG00000005034	-0.0461079	0.554698	0.999816	Prkacb
ENSMUSG00000005043	-0.0215032	0.875987	0.999816	Sgsh
ENSMUSG00000005045	0.265679	0.393666	0.999816	Chd5
ENSMUSG00000005054	0.121643	0.2596	0.999816	Cstb
ENSMUSG00000005057	0.157131	0.337022	0.999816	Sh2b2
ENSMUSG00000005069	0.0520116	0.536518	0.999816	Pex5
ENSMUSG00000005078	-0.133363	0.318497	0.999816	Jkamp
ENSMUSG00000005087	-0.047569	0.488918	0.999816	Cd44
ENSMUSG00000005089	-0.262103	0.720442	0.999816	Slc1a2
ENSMUSG00000005102	0.114461	0.302698	0.999816	Eif2ak4
ENSMUSG00000005103	-0.0598364	0.326281	0.999816	Wdr1
ENSMUSG00000005107	0.00538252	0.988532	0.999816	Slc2a9
ENSMUSG00000005124	0.170564	0.172198	0.999816	Wisp1
ENSMUSG00000005125	0.0579107	0.578982	0.999816	Ndrg1
ENSMUSG00000005131	0.628461	0.239641	0.999816	4930550C14Rik
ENSMUSG00000005142	-0.0835901	0.264878	0.999816	Man2b1
ENSMUSG00000005148	0.08031	0.34944	0.999816	Klf5
ENSMUSG00000005150	-0.0720544	0.494818	0.999816	Wdr83
ENSMUSG00000005161	-0.0997247	0.234889	0.999816	Prdx2
ENSMUSG00000005198	0.0544769	0.399498	0.999816	Polr2a
ENSMUSG00000005204	0.0121933	0.872318	0.999816	Senp3
ENSMUSG00000005220	-0.0855155	0.55111	0.999816	Corin
ENSMUSG00000005225	-0.104645	0.32556	0.999816	Plekha8
ENSMUSG00000005233	0.141359	0.276655	0.999816	Spc25
ENSMUSG00000005237	-0.119201	0.70105	0.999816	Dnah2
ENSMUSG00000005251	-0.0154039	0.827324	0.999816	Ripk4
ENSMUSG00000005262	-0.0116116	0.899701	0.999816	Ufd1
ENSMUSG00000005267	-0.323211	0.34411	0.999816	Zfp287
ENSMUSG00000005268	-0.105382	0.398382	0.999816	Prlr
ENSMUSG00000005299	0.0439267	0.561277	0.999816	Letm1
ENSMUSG00000005312	-3.27803e-05	0.999589	0.999825	Ubqln1
ENSMUSG00000005320	-0.0948149	0.694897	0.999816	Fgfr4
ENSMUSG00000005338	-0.114339	0.544212	0.999816	Cadm3
ENSMUSG00000005354	-0.0210907	0.825814	0.999816	Txn2
ENSMUSG00000005355	-0.0625525	0.693151	0.999816	Casp14
ENSMUSG00000005357	0.105785	0.875328	0.999816	Slc1a6
ENSMUSG00000005360	-0.230218	0.0298833	0.999816	Slc1a3
ENSMUSG00000005362	-0.0481762	0.675012	0.999816	Crbn
ENSMUSG00000005370	-0.0170578	0.854737	0.999816	Msh6
ENSMUSG00000005371	0.0322286	0.661893	0.999816	Fbxo11
ENSMUSG00000005373	0.468067	0.0738667	0.999816	Mlxipl
ENSMUSG00000005374	-0.0201103	0.838787	0.999816	Tbl2
ENSMUSG00000005378	-0.0112391	0.927572	0.999816	Bud23
ENSMUSG00000005397	0.0142887	0.899457	0.999816	Nid1
ENSMUSG00000005410	0.0512928	0.561384	0.999816	Mcm5
ENSMUSG00000005413	-0.052523	0.860881	0.999816	Hmox1
ENSMUSG00000005417	0.00161076	0.977828	0.999816	Mprip
ENSMUSG00000005442	0.0895392	0.194485	0.999816	Cic
ENSMUSG00000005447	-0.116735	0.33154	0.999816	Pafah1b3
ENSMUSG00000005465	-0.229658	0.672437	0.999816	Il27ra
ENSMUSG00000005469	0.00341966	0.971311	0.999816	Prkaca
ENSMUSG00000005470	-0.0350509	0.758248	0.999816	Asf1b
ENSMUSG00000005474	0.180585	0.733537	0.999816	Myl10
ENSMUSG00000005481	-0.0252207	0.783117	0.999816	Ddx39
ENSMUSG00000005483	-0.00180721	0.980275	0.999816	Dnajb1
ENSMUSG00000005501	-0.0389477	0.653306	0.999816	Usp40
ENSMUSG00000005505	-0.0992351	0.55768	0.999816	Kbtbd4
ENSMUSG00000005506	0.00773871	0.908692	0.999816	Celf1
ENSMUSG00000005510	0.00719848	0.939513	0.999816	Ndufs3
ENSMUSG00000005514	-0.0115673	0.887222	0.999816	Por
ENSMUSG00000005533	0.0649692	0.409159	0.999816	Igf1r
ENSMUSG00000005534	-0.0368805	0.703175	0.999816	Insr
ENSMUSG00000005553	0.00214538	0.996599	0.999816	Atp4a
ENSMUSG00000005566	0.0275709	0.64638	0.999816	Trim28
ENSMUSG00000005575	0.0464186	0.512532	0.999816	Ube2m
ENSMUSG00000005580	-0.0970287	0.444113	0.999816	Adcy9
ENSMUSG00000005583	-0.107374	0.292733	0.999816	Mef2c
ENSMUSG00000005609	-0.027094	0.712798	0.999816	Ctr9
ENSMUSG00000005610	-0.0537035	0.382327	0.999816	Eif4g2
ENSMUSG00000005611	0.0214292	0.925332	0.999816	Mrvi1
ENSMUSG00000005615	-0.0710677	0.352463	0.999816	Pcyt1a
ENSMUSG00000005621	0.114286	0.19329	0.999816	Zfp592
ENSMUSG00000005625	-0.0215864	0.771695	0.999816	Psmd4
ENSMUSG00000005628	0.140333	0.553709	0.999816	Tmod4
ENSMUSG00000005656	0.00690173	0.933093	0.999816	Snx6
ENSMUSG00000005667	-0.001575	0.991288	0.999816	Mthfd2
ENSMUSG00000005672	-0.29766	0.0147011	0.999816	Kit
ENSMUSG00000005674	-0.0103418	0.948362	0.999816	Tomm40l
ENSMUSG00000005677	0.0558102	0.916734	0.999816	Nr1i3
ENSMUSG00000005682	0.136589	0.268958	0.999816	Pan2
ENSMUSG00000005683	0.000304546	0.996408	0.999816	Cs
ENSMUSG00000005686	0.0517116	0.634454	0.999816	Ampd3
ENSMUSG00000005687	-0.0339786	0.669067	0.999816	Bcas2
ENSMUSG00000005698	0.0387381	0.568496	0.999816	Ctcf
ENSMUSG00000005699	-0.0715641	0.727029	0.999816	Pard6a
ENSMUSG00000005705	-0.275511	0.600497	0.999816	Agrp
ENSMUSG00000005716	-0.502385	0.165096	0.999816	Pvalb
ENSMUSG00000005718	-0.0773315	0.530166	0.999816	Tfap4
ENSMUSG00000005732	-0.00916792	0.923728	0.999816	Ranbp1
ENSMUSG00000005763	0.0819918	0.782572	0.999816	Cd247
ENSMUSG00000005774	0.152275	0.195223	0.999816	Rfx5
ENSMUSG00000005779	-0.0505064	0.594088	0.999816	Psmb4
ENSMUSG00000005802	-0.0652261	0.422491	0.999816	Slc30a4
ENSMUSG00000005803	-0.03041	0.909567	0.999816	Sqor
ENSMUSG00000005804	0.0291784	0.806478	0.999816	Bloc1s6
ENSMUSG00000005813	0.0264255	0.749069	0.999816	Metap1
ENSMUSG00000005823	-0.036765	0.662298	0.999816	Gpr108
ENSMUSG00000005836	0.284921	0.154902	0.999816	Gata6
ENSMUSG00000005846	-0.0503578	0.548251	0.999816	Rsl1d1
ENSMUSG00000005871	0.0134416	0.857837	0.999816	Apc
ENSMUSG00000005873	-0.101345	0.273763	0.999816	Reep5
ENSMUSG00000005881	-0.0801706	0.34454	0.999816	Ergic3
ENSMUSG00000005882	-0.0644426	0.600039	0.999816	Uqcc1
ENSMUSG00000005883	0.616681	0.0756555	0.999816	Spo11
ENSMUSG00000005886	-0.000432123	0.995656	0.999816	Ncoa2
ENSMUSG00000005893	-0.00196863	0.984075	0.999816	Nr2c2
ENSMUSG00000005897	0.0460639	0.726145	0.999816	Nr2c1
ENSMUSG00000005899	0.0093856	0.918834	0.999816	Smpd4
ENSMUSG00000005907	0.148262	0.247739	0.999816	Pex1
ENSMUSG00000005936	0.0257783	0.742888	0.999816	Kctd20
ENSMUSG00000005947	0.0718949	0.712669	0.999816	Itgae
ENSMUSG00000005949	-0.0239147	0.755442	0.999816	Ctns
ENSMUSG00000005950	-0.0667496	0.71237	0.999816	P2rx5
ENSMUSG00000005951	0.0600963	0.682745	0.999816	Shpk
ENSMUSG00000005952	0.468855	0.171285	0.999816	Trpv1
ENSMUSG00000005958	0.0179594	0.800872	0.999816	Ephb3
ENSMUSG00000005968	0.0334432	0.690578	0.999816	Tuft1
ENSMUSG00000005973	-0.0523683	0.582719	0.999816	Rcn1
ENSMUSG00000005980	0.318948	0.308456	0.999816	Dnase1
ENSMUSG00000005981	-0.000909597	0.990627	0.999816	Trap1
ENSMUSG00000005982	-0.052775	0.56139	0.999816	Naa60
ENSMUSG00000005983	0.0168291	0.949884	0.999816	1700037C18Rik
ENSMUSG00000005986	0.0301415	0.837172	0.999816	Ankrd13d
ENSMUSG00000005994	-0.355672	0.00584285	0.999816	Tyrp1
ENSMUSG00000006005	-0.0415235	0.563012	0.999816	Tpr
ENSMUSG00000006010	-0.185646	0.0898234	0.999816	BC003331
ENSMUSG00000006014	-0.872837	0.121624	0.999816	Prg4
ENSMUSG00000006019	0.011239	0.931844	0.999816	Dhx34
ENSMUSG00000006021	0.049469	0.747183	0.999816	Kptn
ENSMUSG00000006024	0.0504109	0.520218	0.999816	Napa
ENSMUSG00000006050	0.0285497	0.757789	0.999816	Sra1
ENSMUSG00000006057	-0.033865	0.768616	0.999816	Atp5g1
ENSMUSG00000006058	-0.0311304	0.759198	0.999816	Snf8
ENSMUSG00000006095	-0.0146838	0.864782	0.999816	Tbcb
ENSMUSG00000006127	-0.0556417	0.605789	0.999816	Inpp5k
ENSMUSG00000006134	-0.0246565	0.759804	0.999816	Crkl
ENSMUSG00000006143	-0.315017	0.56151	0.999816	Upk3bl
ENSMUSG00000006154	0.0699005	0.569383	0.999816	Eps8l1
ENSMUSG00000006169	-0.019648	0.776113	0.999816	Clint1
ENSMUSG00000006179	-0.109222	0.831989	0.999816	Prss16
ENSMUSG00000006191	0.0402242	0.774868	0.999816	Cdkal1
ENSMUSG00000006204	0.0294477	0.952948	0.999816	5430419D17Rik
ENSMUSG00000006205	-0.1086	0.386532	0.999816	Htra1
ENSMUSG00000006215	0.0817899	0.356736	0.999816	Zbtb17
ENSMUSG00000006218	-0.00885756	0.975198	0.999816	Fam131c
ENSMUSG00000006219	0.00955509	0.915407	0.999816	Fblim1
ENSMUSG00000006221	-0.276643	0.551044	0.999816	Hspb7
ENSMUSG00000006235	-0.230466	0.504767	0.999816	Epor
ENSMUSG00000006241	-0.0838358	0.839363	0.999816	Ccdc159
ENSMUSG00000006262	-0.02332	0.764707	0.999816	Mob1b
ENSMUSG00000006269	0.293135	0.269481	0.999816	Atp6v1b1
ENSMUSG00000006273	-0.0207267	0.784633	0.999816	Atp6v1b2
ENSMUSG00000006276	0.114941	0.206063	0.999816	Eps15l1
ENSMUSG00000006281	-0.00250327	0.983363	0.999816	Tep1
ENSMUSG00000006288	0.0346313	0.727711	0.999816	Ttc5
ENSMUSG00000006289	-0.128422	0.171628	0.999816	Osgep
ENSMUSG00000006299	-0.0435392	0.531553	0.999816	Aamp
ENSMUSG00000006301	0.0140972	0.853519	0.999816	Tmbim1
ENSMUSG00000006304	-0.01769	0.781487	0.999816	Arpc2
ENSMUSG00000006307	0.128493	0.109556	0.999816	Kmt2b
ENSMUSG00000006310	-0.240254	0.417448	0.999816	Zbtb32
ENSMUSG00000006313	0.288052	0.458845	0.999816	Upk1a
ENSMUSG00000006315	0.00344454	0.979129	0.999816	Tmem147
ENSMUSG00000006333	-0.120815	0.197772	0.999816	Rps9
ENSMUSG00000006335	-0.0399808	0.732986	0.999816	Tfpt
ENSMUSG00000006342	-0.000509793	0.997046	0.999816	Susd2
ENSMUSG00000006344	-0.177495	0.325501	0.999816	Ggt5
ENSMUSG00000006345	-0.0551235	0.542234	0.999816	Ggt1
ENSMUSG00000006356	-0.0436557	0.503986	0.999816	Crip2
ENSMUSG00000006360	-0.0916062	0.395918	0.999816	Crip1
ENSMUSG00000006362	0.0465618	0.782752	0.999816	Cbfa2t3
ENSMUSG00000006369	0.00490164	0.955085	0.999816	Fbln1
ENSMUSG00000006373	-0.0923044	0.239438	0.999816	Pgrmc1
ENSMUSG00000006378	0.0423698	0.671292	0.999816	Gcat
ENSMUSG00000006386	0.147374	0.248275	0.999816	Tek
ENSMUSG00000006390	-0.0049344	0.961828	0.999816	Elovl1
ENSMUSG00000006392	-0.0170822	0.854567	0.999816	Med8
ENSMUSG00000006395	0.0576186	0.674399	0.999816	Hyi
ENSMUSG00000006398	0.0725782	0.395695	0.999816	Cdc20
ENSMUSG00000006403	-0.0693648	0.638542	0.999816	Adamts4
ENSMUSG00000006411	-0.0577336	0.391045	0.999816	Nectin4
ENSMUSG00000006412	-0.00790787	0.943646	0.999816	Pfdn2
ENSMUSG00000006418	-0.0391964	0.654422	0.999816	Rnf114
ENSMUSG00000006423	0.0618972	0.510445	0.999816	C330007P06Rik
ENSMUSG00000006435	-0.0144033	0.948127	0.999816	Neurl1a
ENSMUSG00000006442	0.0187461	0.865803	0.999816	Srm
ENSMUSG00000006445	0.0530551	0.493146	0.999816	Epha2
ENSMUSG00000006456	0.0647901	0.408272	0.999816	Rbm14
ENSMUSG00000006457	-0.0329838	0.864237	0.999816	Actn3
ENSMUSG00000006462	0.021858	0.914462	0.999816	A530013C23Rik
ENSMUSG00000006463	0.236264	0.129691	0.999816	Zdhhc24
ENSMUSG00000006464	0.101053	0.506508	0.999816	Bbs1
ENSMUSG00000006471	0.084901	0.261017	0.999816	Ndor1
ENSMUSG00000006476	0.0480362	0.637816	0.999816	Nsmf
ENSMUSG00000006494	-0.0676773	0.480152	0.999816	Pdk1
ENSMUSG00000006498	0.0379509	0.559815	0.999816	Ptbp1
ENSMUSG00000006517	0.167058	0.189788	0.999816	Mvd
ENSMUSG00000006519	-0.109424	0.364988	0.999816	Cyba
ENSMUSG00000006526	0.0248248	0.830954	0.999816	Tmem110
ENSMUSG00000006527	0.0661609	0.586711	0.999816	Sfmbt1
ENSMUSG00000006542	0.19011	0.680752	0.999816	Prkag3
ENSMUSG00000006567	-0.270406	0.564486	0.999816	Atp7b
ENSMUSG00000006574	-0.0956529	0.426063	0.999816	Slc4a1
ENSMUSG00000006575	0.135552	0.531928	0.999816	Rundc3a
ENSMUSG00000006576	0.159591	0.219099	0.999816	Slc4a3
ENSMUSG00000006585	0.0894719	0.439293	0.999816	Cdt1
ENSMUSG00000006586	0.189568	0.386884	0.999816	Runx1t1
ENSMUSG00000006587	0.42024	0.0183204	0.999816	Snai3
ENSMUSG00000006589	-0.102896	0.30417	0.999816	Aprt
ENSMUSG00000006599	-0.000918831	0.99107	0.999816	Gtf2h1
ENSMUSG00000006611	-0.124447	0.465381	0.999816	Hfe
ENSMUSG00000006638	-0.426575	0.453428	0.999816	Abhd1
ENSMUSG00000006641	-0.0433648	0.758311	0.999816	Slc5a6
ENSMUSG00000006649	-0.451545	0.51317	0.999816	Nphs1
ENSMUSG00000006651	-0.0393698	0.834291	0.999816	Aplp1
ENSMUSG00000006673	0.0676097	0.361763	0.999816	Qrich1
ENSMUSG00000006675	-0.206022	0.531839	0.999816	P4htm
ENSMUSG00000006676	0.122803	0.0855668	0.999816	Usp19
ENSMUSG00000006678	-0.0245036	0.813416	0.999816	Pola1
ENSMUSG00000006699	-0.0658552	0.360166	0.999816	Cdc42
ENSMUSG00000006705	0.0585325	0.537151	0.999816	Pknox1
ENSMUSG00000006715	-0.0344078	0.774231	0.999816	Gmnn
ENSMUSG00000006717	-0.0951131	0.574829	0.999816	Acot13
ENSMUSG00000006720	0.0377404	0.906076	0.999816	Zfp184
ENSMUSG00000006724	0.151354	0.782027	0.999816	Cyp27b1
ENSMUSG00000006728	-0.0703544	0.442138	0.999816	Cdk4
ENSMUSG00000006731	-0.092564	0.347699	0.999816	B4galnt1
ENSMUSG00000006732	0.0294063	0.771975	0.999816	Mettl1
ENSMUSG00000006736	-0.033371	0.771919	0.999816	Tspan31
ENSMUSG00000006740	0.0367992	0.552409	0.999816	Kif5b
ENSMUSG00000006763	0.116073	0.358993	0.999816	Saal1
ENSMUSG00000006777	-0.0455927	0.584275	0.999816	Krt23
ENSMUSG00000006782	0.508046	0.0165293	0.999816	Cnp
ENSMUSG00000006784	0.167675	0.743671	0.999816	Ttc25
ENSMUSG00000006800	-0.212024	0.0234343	0.999816	Sulf2
ENSMUSG00000006818	-0.124613	0.213421	0.999816	Sod2
ENSMUSG00000006850	-0.00320517	0.980431	0.999816	Tmco6
ENSMUSG00000006906	-0.00317375	0.974796	0.999816	Stambp
ENSMUSG00000006920	-0.012406	0.895402	0.999816	Ezh1
ENSMUSG00000006930	-0.0927716	0.664243	0.999816	Hap1
ENSMUSG00000006931	-0.210524	0.0753876	0.999816	P3h4
ENSMUSG00000006932	-0.0340247	0.586297	0.999816	Ctnnb1
ENSMUSG00000006941	-0.099158	0.422824	0.999816	Eif1b
ENSMUSG00000006958	-0.0240741	0.931984	0.999816	Chrd
ENSMUSG00000006998	0.0402341	0.520767	0.999816	Psmd2
ENSMUSG00000007029	0.122836	0.097001	0.999816	Vars
ENSMUSG00000007030	0.118109	0.539798	0.999816	Vwa7
ENSMUSG00000007033	0.60681	0.0726853	0.999816	Hspa1l
ENSMUSG00000007035	0.370287	0.144566	0.999816	Msh5
ENSMUSG00000007036	-0.00720189	0.932792	0.999816	Abhd16a
ENSMUSG00000007038	-0.0621258	0.596852	0.999816	Neu1
ENSMUSG00000007039	-0.0595183	0.647835	0.999816	Ddah2
ENSMUSG00000007041	-0.070594	0.349288	0.999816	Clic1
ENSMUSG00000007050	0.0171953	0.867068	0.999816	Lsm2
ENSMUSG00000007080	0.0624739	0.496317	0.999816	Pole
ENSMUSG00000007097	0.168143	0.121551	0.999816	Atp1a2
ENSMUSG00000007122	0.0533624	0.862589	0.999816	Casq1
ENSMUSG00000007207	0.285154	0.100708	0.999816	Stx1a
ENSMUSG00000007216	0.0793027	0.665143	0.999816	Zfp775
ENSMUSG00000007279	-0.260305	0.141881	0.999816	Scube2
ENSMUSG00000007338	-0.0626701	0.595817	0.999816	Mrpl49
ENSMUSG00000007379	-0.0611095	0.505911	0.999816	Dennd2c
ENSMUSG00000007411	0.0179349	0.800163	0.999816	Mark3
ENSMUSG00000007415	-0.0250948	0.760154	0.999816	Gatad1
ENSMUSG00000007458	-0.0669772	0.446505	0.999816	M6pr
ENSMUSG00000007476	-0.24612	0.0874967	0.999816	Lrrc8a
ENSMUSG00000007480	-0.300087	0.016536	0.999816	Mc5r
ENSMUSG00000007564	0.0341474	0.649274	0.999816	Ppp2r1a
ENSMUSG00000007570	0.103759	0.290983	0.999816	Fance
ENSMUSG00000007589	0.0136411	0.915055	0.999816	Tinf2
ENSMUSG00000007591	0.597841	0.169879	0.999816	Tssk4
ENSMUSG00000007603	0.17998	0.0917934	0.999816	Dus3l
ENSMUSG00000007610	-0.0462785	0.709251	0.999816	Gtpbp3
ENSMUSG00000007613	-0.114491	0.266481	0.999816	Tgfbr1
ENSMUSG00000007617	0.0919328	0.391591	0.999816	Homer1
ENSMUSG00000007646	0.257253	0.230617	0.999816	Rad51c
ENSMUSG00000007655	-0.133912	0.189089	0.999816	Cav1
ENSMUSG00000007656	-0.0415452	0.60637	0.999816	Arpp19
ENSMUSG00000007659	0.0670248	0.399811	0.999816	Bcl2l1
ENSMUSG00000007670	0.0769868	0.219052	0.999816	Khsrp
ENSMUSG00000007682	-0.137813	0.581045	0.999816	Dio2
ENSMUSG00000007721	0.0288772	0.729328	0.999816	Ccdc124
ENSMUSG00000007739	0.0173309	0.833647	0.999816	Cct4
ENSMUSG00000007777	-0.00795601	0.955694	0.999816	0610009B22Rik
ENSMUSG00000007783	0.205086	0.295872	0.999816	Cpt1c
ENSMUSG00000007805	-0.0915676	0.655415	0.999816	Twist2
ENSMUSG00000007812	0.121842	0.211702	0.999816	Zfp655
ENSMUSG00000007815	-0.0436907	0.471389	0.999816	Rhoa
ENSMUSG00000007817	-0.0285853	0.646197	0.999816	Zmiz1
ENSMUSG00000007827	0.0858693	0.52181	0.999816	Ankrd26
ENSMUSG00000007833	0.0976545	0.284295	0.999816	Aldh16a1
ENSMUSG00000007836	0.0500567	0.427927	0.999816	Hnrnpa0
ENSMUSG00000007837	-0.00471254	0.968738	0.999816	Prrg2
ENSMUSG00000007850	0.127998	0.163378	0.999816	Hnrnph1
ENSMUSG00000007867	-0.0311479	0.806646	0.999816	Ift43
ENSMUSG00000007872	-0.0938696	0.26052	0.999816	Id3
ENSMUSG00000007877	0.0430321	0.851111	0.999816	Tcap
ENSMUSG00000007880	0.0882393	0.137216	0.999816	Arid1a
ENSMUSG00000007888	-0.0840778	0.761306	0.999816	Crlf1
ENSMUSG00000007891	-0.0367458	0.590962	0.999816	Ctsd
ENSMUSG00000007892	-0.098062	0.28697	0.999816	Rplp1
ENSMUSG00000007908	-0.137943	0.798965	0.999816	Hmgcll1
ENSMUSG00000007950	-0.0260506	0.812297	0.999816	Abhd8
ENSMUSG00000007987	-0.230714	0.0905242	0.999816	Ift22
ENSMUSG00000007989	-0.0847117	0.511917	0.999816	Fzd3
ENSMUSG00000008035	0.0201418	0.835809	0.999816	Mid1ip1
ENSMUSG00000008036	-0.0445057	0.590588	0.999816	Ap2s1
ENSMUSG00000008090	0.162751	0.187433	0.999816	Fgfrl1
ENSMUSG00000008129	0.638562	0.25666	0.999816	4930432K21Rik
ENSMUSG00000008136	-0.11891	0.400235	0.999816	Fhl2
ENSMUSG00000008140	-0.0597233	0.419097	0.999816	Emc10
ENSMUSG00000008153	0.195545	0.191717	0.999816	Clstn3
ENSMUSG00000008167	0.131311	0.271313	0.999816	Fbxw9
ENSMUSG00000008200	0.135794	0.183459	0.999816	Fnbp4
ENSMUSG00000008206	0.112931	0.139898	0.999816	Cers4
ENSMUSG00000008226	-0.0584076	0.665823	0.999816	Scrn3
ENSMUSG00000008301	-0.13771	0.158074	0.999816	Phax
ENSMUSG00000008305	0.0712391	0.527629	0.999816	Tle1
ENSMUSG00000008307	0.184469	0.570342	0.999816	1700109H08Rik
ENSMUSG00000008318	-0.0927235	0.732228	0.999816	Relt
ENSMUSG00000008333	-0.0596848	0.625651	0.999816	Snrpb2
ENSMUSG00000008348	-0.091118	0.342575	0.999816	Ubc
ENSMUSG00000008373	-0.0746183	0.386966	0.999816	Prpf31
ENSMUSG00000008384	-0.0244692	0.810541	0.999816	Sertad1
ENSMUSG00000008393	0.00352215	0.965891	0.999816	Carhsp1
ENSMUSG00000008398	-0.125614	0.251961	0.999816	Elk3
ENSMUSG00000008429	0.00798212	0.92006	0.999816	Herpud2
ENSMUSG00000008435	0.119495	0.267238	0.999816	Rdh13
ENSMUSG00000008450	-0.0693147	0.536885	0.999816	Nutf2
ENSMUSG00000008461	0.0815403	0.500542	0.999816	Fut1
ENSMUSG00000008475	-0.0460873	0.56508	0.999816	Arpc5
ENSMUSG00000008496	-0.115606	0.763112	0.999816	Pou2f2
ENSMUSG00000008540	-0.146684	0.285915	0.999816	Mgst1
ENSMUSG00000008575	-0.0516128	0.537132	0.999816	Nfib
ENSMUSG00000008601	0.0118198	0.857718	0.999816	Rab25
ENSMUSG00000008604	0.0098537	0.897189	0.999816	Ubqln4
ENSMUSG00000008658	0.0794549	0.780849	0.999816	Rbfox1
ENSMUSG00000008668	-0.181995	0.0759994	0.999816	Rps18
ENSMUSG00000008682	-0.132388	0.171638	0.999816	Rpl10
ENSMUSG00000008683	-0.209404	0.0811104	0.999816	Rps15a
ENSMUSG00000008690	0.00600252	0.930576	0.999816	Ncaph2
ENSMUSG00000008730	0.000739758	0.991113	0.999816	Hipk1
ENSMUSG00000008734	0.0175437	0.894218	0.999816	Gprc5b
ENSMUSG00000008763	-0.11827	0.117162	0.999816	Man1a2
ENSMUSG00000008822	-0.0978348	0.625058	0.999816	Acyp1
ENSMUSG00000008845	-0.164378	0.691606	0.999816	Cd163
ENSMUSG00000008855	0.0517733	0.523715	0.999816	Hdac5
ENSMUSG00000008859	-0.00673844	0.928266	0.999816	Rala
ENSMUSG00000008892	-0.0740456	0.508679	0.999816	Vdac3
ENSMUSG00000008958	0.0551288	0.539001	0.999816	Vps72
ENSMUSG00000008976	-0.0393253	0.600935	0.999816	Gabpa
ENSMUSG00000008999	0.0816479	0.303328	0.999816	Bmp7
ENSMUSG00000009013	-0.0702063	0.424448	0.999816	Dynll1
ENSMUSG00000009030	0.0185314	0.833326	0.999816	Pdcl
ENSMUSG00000009035	-0.0760798	0.442432	0.999816	Tmem184b
ENSMUSG00000009073	-0.0221954	0.755296	0.999816	Nf2
ENSMUSG00000009075	-0.160329	0.798234	0.999816	Cabp7
ENSMUSG00000009076	-0.0993533	0.530556	0.999816	Zmat5
ENSMUSG00000009079	0.104407	0.12297	0.999816	Ewsr1
ENSMUSG00000009090	0.0307977	0.713738	0.999816	Ap1b1
ENSMUSG00000009092	0.0259004	0.960819	0.999816	Derl3
ENSMUSG00000009097	0.107112	0.253473	0.999816	Tbx1
ENSMUSG00000009112	-0.00826999	0.906588	0.999816	Bcl2l13
ENSMUSG00000009145	0.834173	0.00711868	0.999816	Dqx1
ENSMUSG00000009185	-0.560936	0.0432677	0.999816	Ccl8
ENSMUSG00000009207	0.0240461	0.839217	0.999816	Lnpk
ENSMUSG00000009214	-1.54031	0.0438142	0.999816	Mymk
ENSMUSG00000009248	-0.116843	0.788446	0.999816	Ascl2
ENSMUSG00000009281	-0.148804	0.361562	0.999816	Rarres2
ENSMUSG00000009291	-0.0340427	0.711339	0.999816	Pttg1ip
ENSMUSG00000009293	-0.000545975	0.994398	0.999816	Ube2g2
ENSMUSG00000009376	-0.195919	0.101735	0.999816	Met
ENSMUSG00000009378	0.0321654	0.887966	0.999816	Slc16a12
ENSMUSG00000009394	-0.0388672	0.936371	0.999816	Syn2
ENSMUSG00000009406	-0.154908	0.200274	0.999816	Elk1
ENSMUSG00000009418	0.0276489	0.825749	0.999816	Nav1
ENSMUSG00000009470	-0.000963018	0.988922	0.999816	Tnpo1
ENSMUSG00000009471	0.14064	0.733702	0.999816	Myod1
ENSMUSG00000009535	0.0438332	0.64534	0.999816	Rnmt
ENSMUSG00000009545	-0.0344655	0.872441	0.999816	Kcnq1
ENSMUSG00000009549	-0.0964608	0.433676	0.999816	Srp14
ENSMUSG00000009555	0.0578467	0.432161	0.999816	Cdk9
ENSMUSG00000009563	-0.0973899	0.339623	0.999816	Tor2a
ENSMUSG00000009566	0.129682	0.218152	0.999816	Fpgs
ENSMUSG00000009569	-0.0127183	0.885526	0.999816	Mkl2
ENSMUSG00000009575	-0.00750817	0.914808	0.999816	Cbx5
ENSMUSG00000009580	-0.614878	0.281216	0.999816	Odam
ENSMUSG00000009585	0.0860482	0.744551	0.999816	Apobec3
ENSMUSG00000009614	-0.00509754	0.965487	0.999816	Sardh
ENSMUSG00000009621	-0.0590108	0.614998	0.999816	Vav2
ENSMUSG00000009628	0.132111	0.677641	0.999816	Tex15
ENSMUSG00000009630	-0.0416237	0.526978	0.999816	Ppp2cb
ENSMUSG00000009633	0.0864027	0.903378	0.999816	G0s2
ENSMUSG00000009640	-0.0950446	0.419992	0.999816	Dmap1
ENSMUSG00000009647	-0.0214465	0.850394	0.999816	Mcu
ENSMUSG00000009681	0.00555841	0.938083	0.999816	Bcr
ENSMUSG00000009687	-0.206188	0.122804	0.999816	Fxyd5
ENSMUSG00000009731	-0.193064	0.581547	0.999816	Kcnd1
ENSMUSG00000009733	-0.00836042	0.94648	0.999816	Tfcp2
ENSMUSG00000009739	0.00388209	0.976288	0.999816	Pou6f1
ENSMUSG00000009741	0.0774679	0.456057	0.999816	Ubp1
ENSMUSG00000009772	0.0979374	0.51707	0.999816	Nuak2
ENSMUSG00000009828	-0.0804723	0.467752	0.999816	Ick
ENSMUSG00000009863	-0.0646076	0.38714	0.999816	Sdhb
ENSMUSG00000009876	0.121821	0.603969	0.999816	Cox4i2
ENSMUSG00000009894	-0.0278286	0.782343	0.999816	Snap47
ENSMUSG00000009900	0.0518226	0.708555	0.999816	Wnt3a
ENSMUSG00000009905	-0.224989	0.0205191	0.999816	Kdsr
ENSMUSG00000009907	-0.0185857	0.784978	0.999816	Vps4b
ENSMUSG00000009927	-0.199057	0.109027	0.999816	Rps25
ENSMUSG00000009995	0.00428605	0.962558	0.999816	Taz
ENSMUSG00000010021	0.540437	0.219462	0.999816	Kif19a
ENSMUSG00000010025	0.00382994	0.968524	0.999816	Aldh3a2
ENSMUSG00000010045	-0.0174374	0.839882	0.999816	Tmem115
ENSMUSG00000010047	-0.0284211	0.766472	0.999816	Hyal2
ENSMUSG00000010048	0.0595917	0.495266	0.999816	Ifrd2
ENSMUSG00000010051	-0.0278142	0.815029	0.999816	Hyal1
ENSMUSG00000010054	-0.0593205	0.602027	0.999816	Tusc2
ENSMUSG00000010057	0.0624839	0.648413	0.999816	Nprl2
ENSMUSG00000010064	-0.151118	0.161918	0.999816	Slc38a3
ENSMUSG00000010066	-0.0835693	0.731974	0.999816	Cacna2d2
ENSMUSG00000010067	0.234965	0.0199594	0.999816	Rassf1
ENSMUSG00000010080	0.0687999	0.364218	0.999816	Epn3
ENSMUSG00000010086	0.144244	0.511525	0.999816	Rnf112
ENSMUSG00000010095	-0.045117	0.632977	0.999816	Slc3a2
ENSMUSG00000010097	0.109212	0.119188	0.999816	Nxf1
ENSMUSG00000010110	0.058608	0.504768	0.999816	Stx5a
ENSMUSG00000010122	0.0182968	0.970058	0.999816	Slc47a1
ENSMUSG00000010142	0.204336	0.542244	0.999816	Tnfrsf13b
ENSMUSG00000010154	0.400513	0.0288597	0.999816	Spire2
ENSMUSG00000010175	-0.0090077	0.958178	0.999816	Prox1
ENSMUSG00000010277	-0.0473184	0.505217	0.999816	2610507B11Rik
ENSMUSG00000010290	-0.097027	0.368616	0.999816	AI597479
ENSMUSG00000010307	-0.128297	0.154849	0.999816	Tmem86a
ENSMUSG00000010311	-0.16284	0.770711	0.999816	Optc
ENSMUSG00000010358	-0.0173354	0.91758	0.999816	Ifi35
ENSMUSG00000010362	0.0572263	0.690442	0.999816	Rdm1
ENSMUSG00000010376	-0.0623427	0.49951	0.999816	Nedd8
ENSMUSG00000010392	0.0933807	0.261758	0.999816	Gosr1
ENSMUSG00000010406	-0.112653	0.215415	0.999816	Mrpl52
ENSMUSG00000010453	0.00232861	0.980312	0.999816	Kansl3
ENSMUSG00000010461	-0.571741	0.155284	0.999816	Eya4
ENSMUSG00000010476	-0.0247119	0.910932	0.999816	Ebf3
ENSMUSG00000010492	0.535307	0.113881	0.999816	Uckl1os
ENSMUSG00000010517	-0.015052	0.835046	0.999816	Faf1
ENSMUSG00000010529	-0.155559	0.452908	0.999816	Gm266
ENSMUSG00000010538	-0.117974	0.754471	0.999816	Tsacc
ENSMUSG00000010554	0.0192252	0.838257	0.999816	Mettl16
ENSMUSG00000010607	-0.147103	0.292097	0.999816	Pigyl
ENSMUSG00000010608	0.125785	0.132609	0.999816	Rbm25
ENSMUSG00000010609	-0.191608	0.106206	0.999816	Psen2
ENSMUSG00000010651	-0.0401771	0.837731	0.999816	Acaa1b
ENSMUSG00000010660	0.0781812	0.26884	0.999816	Plcd1
ENSMUSG00000010663	-0.127427	0.307761	0.999816	Fads1
ENSMUSG00000010721	0.0602901	0.628663	0.999816	Lmbr1
ENSMUSG00000010751	0.135146	0.627711	0.999816	Tnfrsf22
ENSMUSG00000010755	0.0444011	0.709418	0.999816	Cars
ENSMUSG00000010760	-0.0752209	0.77168	0.999816	Phlda2
ENSMUSG00000010797	0.136275	0.562443	0.999816	Wnt2
ENSMUSG00000010803	-0.846608	0.236907	0.999816	Gabra1
ENSMUSG00000010825	0.215726	0.589667	0.999816	Grid2ip
ENSMUSG00000010830	-0.0656675	0.682768	0.999816	Kdelr3
ENSMUSG00000010911	-0.239694	0.179097	0.999816	Apip
ENSMUSG00000010914	0.0939098	0.420368	0.999816	Pdhx
ENSMUSG00000010936	0.0525183	0.54619	0.999816	Vac14
ENSMUSG00000011008	-0.513892	0.296169	0.999816	Mcoln2
ENSMUSG00000011034	-0.129434	0.522125	0.999816	Slc5a1
ENSMUSG00000011096	0.0435211	0.546809	0.999816	Akt1s1
ENSMUSG00000011114	0.00576421	0.938348	0.999816	Tbrg1
ENSMUSG00000011118	0.0516075	0.817184	0.999816	Panx3
ENSMUSG00000011148	-0.0205576	0.932575	0.999816	Adssl1
ENSMUSG00000011158	0.147846	0.18637	0.999816	Brf1
ENSMUSG00000011171	-0.241831	0.60618	0.999816	Vipr2
ENSMUSG00000011179	-0.0554056	0.67255	0.999816	Odc1
ENSMUSG00000011254	-0.0790278	0.541536	0.999816	Thg1l
ENSMUSG00000011256	0.0638288	0.651545	0.999816	Adam19
ENSMUSG00000011257	0.109055	0.176598	0.999816	Pabpc4
ENSMUSG00000011263	-0.197295	0.221347	0.999816	Exoc3l2
ENSMUSG00000011267	0.114948	0.465284	0.999816	Zfp296
ENSMUSG00000011305	0.573595	0.259778	0.999816	Plin5
ENSMUSG00000011306	-0.00789507	0.92793	0.999816	Sugp1
ENSMUSG00000011382	-0.1226	0.594031	0.999816	Dhdh
ENSMUSG00000011427	-0.00596017	0.966026	0.999816	Zfp790
ENSMUSG00000011632	-0.145962	0.0561608	0.999816	Pinlyp
ENSMUSG00000011658	0.110617	0.509536	0.999816	Fuz
ENSMUSG00000011751	0.420521	0.234503	0.999816	Sptbn4
ENSMUSG00000011752	-0.0956505	0.397143	0.999816	Pgam1
ENSMUSG00000011831	-0.0650724	0.462208	0.999816	Evi5
ENSMUSG00000011832	-0.015841	0.856601	0.999816	Evi5l
ENSMUSG00000011837	0.0558485	0.640966	0.999816	Snapc2
ENSMUSG00000011877	-0.033979	0.630945	0.999816	Git1
ENSMUSG00000011884	-0.032227	0.727088	0.999816	Gltp
ENSMUSG00000011958	-0.0578746	0.46209	0.999816	Bnip2
ENSMUSG00000011960	0.0619516	0.468309	0.999816	Ccnt1
ENSMUSG00000012017	0.0378116	0.78987	0.999816	Scarf2
ENSMUSG00000012076	-0.0797422	0.511693	0.999816	Brms1l
ENSMUSG00000012114	0.061159	0.449924	0.999816	Med15
ENSMUSG00000012117	-0.0689157	0.427893	0.999816	Dhdds
ENSMUSG00000012123	0.129875	0.0418306	0.999816	Crybg2
ENSMUSG00000012126	0.211869	0.6303	0.999816	Ubxn11
ENSMUSG00000012296	0.191639	0.110238	0.999816	Tjap1
ENSMUSG00000012350	-0.0273088	0.799989	0.999816	Ehf
ENSMUSG00000012405	-0.1707	0.0888303	0.999816	Rpl15
ENSMUSG00000012422	-0.0359721	0.728238	0.999816	Tmem167
ENSMUSG00000012428	-0.0769716	0.443174	0.999816	Steap4
ENSMUSG00000012429	0.0931449	0.453813	0.999816	Mplkip
ENSMUSG00000012443	0.0543778	0.491597	0.999816	Kif11
ENSMUSG00000012483	-0.205969	0.159559	0.999816	Rpa3
ENSMUSG00000012519	0.00426694	0.989326	0.999816	Mlkl
ENSMUSG00000012535	-0.0198503	0.780171	0.999816	Tnpo3
ENSMUSG00000012609	-0.00521274	0.96379	0.999816	Ttll5
ENSMUSG00000012640	-0.00146799	0.991044	0.999816	Zfp715
ENSMUSG00000012705	-0.211514	0.836675	0.999816	Retn
ENSMUSG00000012777	0.574445	0.275132	0.999816	Acp4
ENSMUSG00000012819	0.483612	0.436496	0.999816	Cdh23
ENSMUSG00000012848	-0.138462	0.154545	0.999816	Rps5
ENSMUSG00000013033	0.148223	0.102813	0.999816	Adgrl1
ENSMUSG00000013076	0.00100427	0.986808	0.999816	Amotl1
ENSMUSG00000013089	-0.0770298	0.512374	0.999816	Etv5
ENSMUSG00000013091	0.0776909	0.843621	0.999816	Tmem190
ENSMUSG00000013150	-0.0345576	0.763029	0.999816	Gfod2
ENSMUSG00000013155	0.0197669	0.894157	0.999816	Enkd1
ENSMUSG00000013160	-0.0302763	0.694004	0.999816	Atp6v0d1
ENSMUSG00000013236	0.0679544	0.405079	0.999816	Ptprs
ENSMUSG00000013275	-0.0386914	0.691188	0.999816	Slc41a1
ENSMUSG00000013338	0.681877	0.0999804	0.999816	Fer1l4
ENSMUSG00000013367	-0.238857	0.380231	0.999816	Iglon5
ENSMUSG00000013415	0.458406	0.140058	0.999816	Igf2bp1
ENSMUSG00000013418	-0.263721	0.681075	0.999816	B4galnt2
ENSMUSG00000013419	-0.0549473	0.551826	0.999816	Zfp651
ENSMUSG00000013465	-0.0212944	0.786193	0.999816	Nelfb
ENSMUSG00000013483	-0.0594551	0.728823	0.999816	Card14
ENSMUSG00000013495	-0.0500783	0.732653	0.999816	Tmem175
ENSMUSG00000013523	0.264776	0.0750291	0.999816	Bcas1
ENSMUSG00000013539	-0.0229359	0.891151	0.999816	Tango2
ENSMUSG00000013584	0.00781604	0.989261	0.999816	Aldh1a2
ENSMUSG00000013593	-0.0148437	0.831659	0.999816	Ndufs2
ENSMUSG00000013622	-0.0720413	0.550236	0.999816	Atraid
ENSMUSG00000013629	0.0164349	0.83304	0.999816	Cad
ENSMUSG00000013646	-0.0114438	0.885247	0.999816	Sh3bp5l
ENSMUSG00000013662	-0.0664542	0.482959	0.999816	Atad1
ENSMUSG00000013663	-0.0258777	0.724851	0.999816	Pten
ENSMUSG00000013698	0.0452433	0.672251	0.999816	Pea15a
ENSMUSG00000013701	-0.0684943	0.566589	0.999816	Timm23
ENSMUSG00000013707	-0.0157126	0.950268	0.999816	Tnfaip8l2
ENSMUSG00000013736	-0.0901673	0.380188	0.999816	Trnt1
ENSMUSG00000013766	0.0870107	0.490857	0.999816	Ly6g6e
ENSMUSG00000013787	0.0735876	0.245115	0.999816	Ehmt2
ENSMUSG00000013822	-0.0784075	0.475722	0.999816	Elof1
ENSMUSG00000013833	0.0868543	0.271864	0.999816	Med16
ENSMUSG00000013846	-0.191719	0.0378143	0.999816	St3gal1
ENSMUSG00000013858	0.0528266	0.496206	0.999816	Tmem259
ENSMUSG00000013878	-0.137382	0.211726	0.999816	Rnf170
ENSMUSG00000013921	0.217802	0.0876498	0.999816	Clip3
ENSMUSG00000013973	0.137824	0.212103	0.999816	Dedd
ENSMUSG00000013997	0.0717005	0.467793	0.999816	Nit1
ENSMUSG00000014039	0.0562418	0.65633	0.999816	Prdm15
ENSMUSG00000014074	0.00949151	0.918792	0.999816	Rnf168
ENSMUSG00000014075	0.0475499	0.833919	0.999816	Tctex1d2
ENSMUSG00000014077	-0.050199	0.44279	0.999816	Chp1
ENSMUSG00000014158	-0.0165038	0.845432	0.999816	Trpv4
ENSMUSG00000014164	0.209382	0.515418	0.999816	Klhl3
ENSMUSG00000014177	-0.0267698	0.816768	0.999816	Tvp23b
ENSMUSG00000014195	0.0342627	0.710872	0.999816	Dnajc7
ENSMUSG00000014226	-0.0599015	0.557518	0.999816	Cacybp
ENSMUSG00000014232	0.0114132	0.932854	0.999816	Cluap1
ENSMUSG00000014243	-0.326256	0.245916	0.999816	Zswim7
ENSMUSG00000014245	-0.0460595	0.769476	0.999816	Pigl
ENSMUSG00000014294	0.013882	0.883979	0.999816	Ndufa2
ENSMUSG00000014301	-0.0384407	0.797974	0.999816	Pam16
ENSMUSG00000014303	0.0693964	0.607353	0.999816	Glis2
ENSMUSG00000014313	-0.155616	0.191621	0.999816	Cox6c
ENSMUSG00000014329	-0.0879696	0.552977	0.999816	Bicc1
ENSMUSG00000014349	-0.0179363	0.792851	0.999816	Ube2z
ENSMUSG00000014353	0.0366959	0.704914	0.999816	Tmem87b
ENSMUSG00000014355	0.00798202	0.907663	0.999816	Anapc1
ENSMUSG00000014361	0.0407117	0.7162	0.999816	Mertk
ENSMUSG00000014402	-0.0756654	0.336705	0.999816	Tsg101
ENSMUSG00000014418	0.042021	0.662304	0.999816	Hps5
ENSMUSG00000014426	0.0544192	0.493625	0.999816	Map3k4
ENSMUSG00000014444	0.0832548	0.374733	0.999816	Piezo1
ENSMUSG00000014470	0.0135432	0.889295	0.999816	Rnf166
ENSMUSG00000014496	-0.0424189	0.608439	0.999816	Ankrd28
ENSMUSG00000014498	0.0649539	0.370411	0.999816	Ankrd52
ENSMUSG00000014503	-0.0477429	0.806539	0.999816	Pkd2l2
ENSMUSG00000014504	-0.0249556	0.812414	0.999816	Srp19
ENSMUSG00000014547	-0.0508255	0.712588	0.999816	Wdfy2
ENSMUSG00000014550	0.0572666	0.49344	0.999816	Rbsn
ENSMUSG00000014551	-0.0100469	0.929031	0.999816	Mrps25
ENSMUSG00000014554	-0.0490042	0.67964	0.999816	Dguok
ENSMUSG00000014592	0.0563259	0.444726	0.999816	Camta1
ENSMUSG00000014599	0.147604	0.317696	0.999816	Csf1
ENSMUSG00000014601	0.0400558	0.603455	0.999816	Strip1
ENSMUSG00000014602	0.4414	0.11713	0.999816	Kif1a
ENSMUSG00000014606	-0.00547087	0.945017	0.999816	Slc25a11
ENSMUSG00000014633	0.0210069	0.891636	0.999816	Cmc2
ENSMUSG00000014668	0.0144624	0.846041	0.999816	Chfr
ENSMUSG00000014704	-0.158743	0.595073	0.999816	Hoxa2
ENSMUSG00000014748	-0.0399009	0.672507	0.999816	Tex261
ENSMUSG00000014763	-0.0300628	0.756993	0.999816	Fam120b
ENSMUSG00000014767	-0.0999809	0.34419	0.999816	Tbp
ENSMUSG00000014769	-0.0911302	0.390702	0.999816	Psmb1
ENSMUSG00000014773	-0.00998549	0.932343	0.999816	Dll1
ENSMUSG00000014776	-0.0598895	0.794345	0.999816	Nol3
ENSMUSG00000014778	0.18863	0.149381	0.999816	Fhod1
ENSMUSG00000014786	0.261263	0.431008	0.999816	Slc9a5
ENSMUSG00000014791	0.111194	0.289088	0.999816	Elmo3
ENSMUSG00000014813	-0.356147	0.0136263	0.999816	Stc1
ENSMUSG00000014837	0.0392734	0.839108	0.999816	4931428F04Rik
ENSMUSG00000014846	0.0370601	0.735345	0.999816	Tppp3
ENSMUSG00000014850	0.024805	0.811722	0.999816	Msh3
ENSMUSG00000014852	0.209214	0.701402	0.999816	Adamts13
ENSMUSG00000014856	-0.122992	0.33575	0.999816	Tmem208
ENSMUSG00000014859	0.119854	0.118086	0.999816	E2f4
ENSMUSG00000014867	-0.0809456	0.279664	0.999816	Surf4
ENSMUSG00000014873	-0.0612475	0.639088	0.999816	Surf2
ENSMUSG00000014905	-0.12882	0.309384	0.999816	Dnajb9
ENSMUSG00000014907	-0.00889869	0.937795	0.999816	Naf1
ENSMUSG00000014932	-0.0430245	0.685924	0.999816	Yes1
ENSMUSG00000014956	0.0631738	0.341701	0.999816	Ppp1cb
ENSMUSG00000014959	-0.0488218	0.549943	0.999816	Gorasp2
ENSMUSG00000014980	0.0658133	0.694605	0.999816	Tsen15
ENSMUSG00000015002	-0.0526078	0.55247	0.999816	Efr3a
ENSMUSG00000015013	0.0431128	0.755144	0.999816	Trappc2l
ENSMUSG00000015016	0.160511	0.169406	0.999816	Acsf3
ENSMUSG00000015023	-0.0788483	0.341189	0.999816	Ddx19a
ENSMUSG00000015027	-0.131275	0.619459	0.999816	Galns
ENSMUSG00000015053	0.0452446	0.797311	0.999816	Gata2
ENSMUSG00000015083	-0.00596374	0.98804	0.999816	C8g
ENSMUSG00000015085	0.531335	0.00447493	0.999816	Entpd2
ENSMUSG00000015087	0.0450448	0.526661	0.999816	Rabl6
ENSMUSG00000015090	-0.379288	0.00402587	0.999816	Ptgds
ENSMUSG00000015092	-0.0393901	0.606551	0.999816	Edf1
ENSMUSG00000015093	-0.021768	0.822528	0.999816	Clic3
ENSMUSG00000015094	0.127975	0.316177	0.999816	Npdc1
ENSMUSG00000015095	0.0797745	0.365735	0.999816	Fbxw5
ENSMUSG00000015112	-0.0857771	0.403009	0.999816	Slc25a13
ENSMUSG00000015120	0.0335539	0.605902	0.999816	Ube2i
ENSMUSG00000015126	-0.0361701	0.817996	0.999816	Tsr3
ENSMUSG00000015127	0.230187	0.0978464	0.999816	Unkl
ENSMUSG00000015133	0.0743433	0.42732	0.999816	Lrrk1
ENSMUSG00000015134	-0.0673332	0.519452	0.999816	Aldh1a3
ENSMUSG00000015143	0.141965	0.0517969	0.999816	Actn1
ENSMUSG00000015149	-0.0537458	0.506155	0.999816	Sirt2
ENSMUSG00000015165	0.0897733	0.136639	0.999816	Hnrnpl
ENSMUSG00000015176	0.0437934	0.554444	0.999816	Nolc1
ENSMUSG00000015189	0.00413283	0.964257	0.999816	Casd1
ENSMUSG00000015202	0.0900619	0.472484	0.999816	Magi1
ENSMUSG00000015214	-0.0951827	0.305839	0.999816	Mtmr1
ENSMUSG00000015217	-0.0466831	0.582307	0.999816	Hmgb3
ENSMUSG00000015222	-0.0179848	0.884432	0.999816	Map2
ENSMUSG00000015224	0.122103	0.59035	0.999816	Cyp2j9
ENSMUSG00000015243	0.0309801	0.711708	0.999816	Abca1
ENSMUSG00000015247	-0.117078	0.376191	0.999816	Nipsnap3b
ENSMUSG00000015289	-0.0686688	0.609585	0.999816	Lage3
ENSMUSG00000015290	-0.0796711	0.461837	0.999816	Ubl4a
ENSMUSG00000015291	0.0874264	0.374654	0.999816	Gdi1
ENSMUSG00000015305	-0.00510498	0.955766	0.999816	Sash1
ENSMUSG00000015312	0.414158	0.000541824	0.29636	Gadd45b
ENSMUSG00000015335	-0.0448352	0.799006	0.999816	Zdhhc12
ENSMUSG00000015337	0.107403	0.612318	0.999816	Endog
ENSMUSG00000015340	-0.835667	0.14789	0.999816	Cybb
ENSMUSG00000015341	-0.0203866	0.803224	0.999816	Golga7
ENSMUSG00000015342	0.317822	0.311756	0.999816	Xk
ENSMUSG00000015354	-0.0177886	0.944074	0.999816	Pcolce2
ENSMUSG00000015355	-0.72163	0.0570774	0.999816	Cd48
ENSMUSG00000015357	0.00512023	0.947406	0.999816	Clpx
ENSMUSG00000015363	0.070908	0.35557	0.999816	Trabd
ENSMUSG00000015377	0.283819	0.0694236	0.999816	Dennd6b
ENSMUSG00000015396	-0.131242	0.6863	0.999816	Cd83
ENSMUSG00000015405	-0.192365	0.0176695	0.999816	Ace2
ENSMUSG00000015451	0.28082	0.494933	0.999816	C4a
ENSMUSG00000015452	0.350018	0.262277	0.999816	Ager
ENSMUSG00000015461	0.00184347	0.981544	0.999816	Atf6b
ENSMUSG00000015467	0.405263	0.0642316	0.999816	Egfl8
ENSMUSG00000015468	-0.0625889	0.708305	0.999816	Notch4
ENSMUSG00000015474	-0.0166891	0.856021	0.999816	Ppt2
ENSMUSG00000015476	0.227688	0.2706	0.999816	Prrt1
ENSMUSG00000015478	0.00389291	0.967252	0.999816	Rnf5
ENSMUSG00000015488	0.0104016	0.898542	0.999816	Cacfd1
ENSMUSG00000015501	-0.0530012	0.580672	0.999816	Hivep2
ENSMUSG00000015522	0.00445782	0.950859	0.999816	Arnt
ENSMUSG00000015533	-0.172099	0.474858	0.999816	Itga2
ENSMUSG00000015536	-0.0970782	0.45657	0.999816	Mocs2
ENSMUSG00000015542	-0.0079469	0.951318	0.999816	Nat9
ENSMUSG00000015568	-0.078972	0.777115	0.999816	Lpl
ENSMUSG00000015575	-0.116606	0.260926	0.999816	Atp6v0e
ENSMUSG00000015597	-0.0479602	0.645175	0.999816	Zfp318
ENSMUSG00000015605	-0.0197397	0.773881	0.999816	Srf
ENSMUSG00000015619	0.0209215	0.77424	0.999816	Gata3
ENSMUSG00000015647	0.127415	0.0472642	0.999816	Lama5
ENSMUSG00000015652	-0.243008	0.35202	0.999816	Steap1
ENSMUSG00000015653	-0.0306903	0.816452	0.999816	Steap2
ENSMUSG00000015656	-0.0423451	0.562093	0.999816	Hspa8
ENSMUSG00000015659	0.0238225	0.881815	0.999816	Serac1
ENSMUSG00000015665	-0.051507	0.618698	0.999816	Awat1
ENSMUSG00000015668	-0.107023	0.281792	0.999816	Pdzd11
ENSMUSG00000015671	-0.126938	0.144474	0.999816	Psma2
ENSMUSG00000015672	-0.203657	0.164517	0.999816	Mrpl32
ENSMUSG00000015697	-0.00137278	0.986214	0.999816	Setdb1
ENSMUSG00000015702	0.0207952	0.828549	0.999816	Anxa9
ENSMUSG00000015709	-0.144126	0.506508	0.999816	Arnt2
ENSMUSG00000015711	0.0385066	0.726962	0.999816	Prune1
ENSMUSG00000015714	0.0370269	0.694248	0.999816	Cers2
ENSMUSG00000015733	-0.0800041	0.294747	0.999816	Capza2
ENSMUSG00000015745	-0.171956	0.267431	0.999816	Plekho1
ENSMUSG00000015747	0.0675461	0.632249	0.999816	Vps45
ENSMUSG00000015748	0.0822186	0.372066	0.999816	Prpf3
ENSMUSG00000015749	-0.0218347	0.741047	0.999816	Anp32e
ENSMUSG00000015750	-0.0830044	0.370463	0.999816	Aph1a
ENSMUSG00000015755	0.0586234	0.392119	0.999816	Tab2
ENSMUSG00000015757	0.0758338	0.397239	0.999816	Ppil4
ENSMUSG00000015759	-0.095931	0.418162	0.999816	Cnih1
ENSMUSG00000015766	-0.142544	0.245352	0.999816	Eps8
ENSMUSG00000015776	-0.011241	0.885038	0.999816	Med22
ENSMUSG00000015790	0.0473896	0.694451	0.999816	Surf1
ENSMUSG00000015804	-0.0702613	0.571781	0.999816	Med28
ENSMUSG00000015806	-0.0189344	0.870899	0.999816	Qdpr
ENSMUSG00000015812	0.183538	0.668965	0.999816	Gnrh1
ENSMUSG00000015829	0.00551218	0.992497	0.999816	Tnr
ENSMUSG00000015837	0.0384774	0.577478	0.999816	Sqstm1
ENSMUSG00000015839	-0.0164961	0.848927	0.999816	Nfe2l2
ENSMUSG00000015843	0.0964874	0.766142	0.999816	Rxrg
ENSMUSG00000015846	-0.0348071	0.594743	0.999816	Rxra
ENSMUSG00000015850	0.220112	0.123437	0.999816	Adamtsl4
ENSMUSG00000015852	-0.086932	0.763292	0.999816	Fcrls
ENSMUSG00000015869	0.0101041	0.916927	0.999816	Prpsap1
ENSMUSG00000015879	-0.148768	0.795385	0.999816	Fam184b
ENSMUSG00000015880	0.102725	0.355404	0.999816	Ncapg
ENSMUSG00000015882	-0.0524432	0.660098	0.999816	Lcorl
ENSMUSG00000015889	-0.025918	0.745126	0.999816	Lta4h
ENSMUSG00000015890	-0.236123	0.58637	0.999816	Amdhd1
ENSMUSG00000015932	-0.110569	0.086745	0.999816	Dstn
ENSMUSG00000015937	0.0048918	0.942218	0.999816	H2afy
ENSMUSG00000015942	0.0310499	0.812654	0.999816	Gtf2ird2
ENSMUSG00000015943	-0.0192883	0.905364	0.999816	Bola1
ENSMUSG00000015944	0.120052	0.258336	0.999816	Gatsl2
ENSMUSG00000015947	-1.26585	0.00157238	0.597979	Fcgr1
ENSMUSG00000015950	-0.20676	0.265066	0.999816	Ncf1
ENSMUSG00000015957	-0.0369099	0.714983	0.999816	Wnt11
ENSMUSG00000015961	-0.00783658	0.930761	0.999816	Adss
ENSMUSG00000015966	-0.173938	0.484647	0.999816	Il17rb
ENSMUSG00000015968	-0.255275	0.421483	0.999816	Cacna1d
ENSMUSG00000015970	0.0884961	0.46769	0.999816	Chdh
ENSMUSG00000015971	-0.0231854	0.836369	0.999816	Actr8
ENSMUSG00000015980	0.551474	0.262827	0.999816	Lrrc27
ENSMUSG00000015981	0.104138	0.785556	0.999816	Stk32c
ENSMUSG00000015994	0.028149	0.754731	0.999816	Fnta
ENSMUSG00000016018	0.0892359	0.230388	0.999816	Skiv2l2
ENSMUSG00000016024	0.00636415	0.970519	0.999816	Lbp
ENSMUSG00000016028	-0.0534723	0.454322	0.999816	Celsr1
ENSMUSG00000016087	0.000230703	0.998982	0.999816	Fli1
ENSMUSG00000016128	0.190201	0.157495	0.999816	Stard13
ENSMUSG00000016179	0.431611	0.421608	0.999816	Camk1g
ENSMUSG00000016181	0.0991737	0.363013	0.999816	Diexf
ENSMUSG00000016194	-0.51499	0.242071	0.999816	Hsd11b1
ENSMUSG00000016206	-0.0508615	0.881327	0.999816	H2-M3
ENSMUSG00000016239	0.22694	0.376266	0.999816	Lonrf3
ENSMUSG00000016252	-0.140578	0.288429	0.999816	Atp5e
ENSMUSG00000016253	-0.0295302	0.728299	0.999816	Nelfcd
ENSMUSG00000016256	-0.196294	0.0249633	0.999816	Ctsz
ENSMUSG00000016257	-0.0180393	0.853479	0.999816	Prelid3b
ENSMUSG00000016262	-0.0028759	0.971311	0.999816	Sertad4
ENSMUSG00000016283	0.206712	0.508226	0.999816	H2-M2
ENSMUSG00000016308	-0.149317	0.125351	0.999816	Ube2a
ENSMUSG00000016319	-0.0314636	0.7033	0.999816	Slc25a5
ENSMUSG00000016327	0.0325186	0.876539	0.999816	Atp1b4
ENSMUSG00000016344	-0.0976509	0.334011	0.999816	Ppdpf
ENSMUSG00000016349	0.104742	0.759406	0.999816	Eef1a2
ENSMUSG00000016356	0.209277	0.432108	0.999816	Col20a1
ENSMUSG00000016382	-0.0526824	0.440894	0.999816	Pls3
ENSMUSG00000016386	0.066792	0.773444	0.999816	Mpped2
ENSMUSG00000016409	-0.0536096	0.619748	0.999816	Nkap
ENSMUSG00000016427	-0.198798	0.16162	0.999816	Ndufa1
ENSMUSG00000016477	0.0835215	0.410116	0.999816	E2f3
ENSMUSG00000016481	-0.0967378	0.286028	0.999816	Cr1l
ENSMUSG00000016487	0.0132516	0.859312	0.999816	Ppfibp1
ENSMUSG00000016493	-0.334012	0.44162	0.999816	Cd46
ENSMUSG00000016494	-0.0215821	0.860381	0.999816	Cd34
ENSMUSG00000016495	0.0559061	0.649464	0.999816	Plgrkt
ENSMUSG00000016496	0.574102	0.0267277	0.999816	Cd274
ENSMUSG00000016503	-0.12485	0.356663	0.999816	Gtf3a
ENSMUSG00000016510	0.100371	0.448069	0.999816	Mtif3
ENSMUSG00000016520	0.10386	0.32343	0.999816	Lnx2
ENSMUSG00000016526	-0.217893	0.307645	0.999816	Dyrk3
ENSMUSG00000016528	-0.00973118	0.892799	0.999816	Mapkapk2
ENSMUSG00000016534	-0.131576	0.0645733	0.999816	Lamp2
ENSMUSG00000016541	-0.00258144	0.976096	0.999816	Atxn10
ENSMUSG00000016552	-0.0347946	0.813629	0.999816	Foxred2
ENSMUSG00000016554	0.0133914	0.843382	0.999816	Eif3d
ENSMUSG00000016559	0.0234044	0.697572	0.999816	H3f3b
ENSMUSG00000016619	0.0402135	0.592914	0.999816	Nup50
ENSMUSG00000016624	-0.064859	0.861755	0.999816	Phf21b
ENSMUSG00000016637	-0.196922	0.172528	0.999816	Ift27
ENSMUSG00000016664	0.0934839	0.213161	0.999816	Pacsin2
ENSMUSG00000016756	0.0177489	0.881845	0.999816	Cmah
ENSMUSG00000016757	0.0590904	0.505235	0.999816	Ttll12
ENSMUSG00000016758	0.168375	0.719945	0.999816	Bik
ENSMUSG00000016763	0.0397558	0.76741	0.999816	Scube1
ENSMUSG00000016831	-0.0146205	0.830605	0.999816	Tox4
ENSMUSG00000016833	-0.111313	0.382523	0.999816	Mrps18c
ENSMUSG00000016918	-0.0597216	0.707924	0.999816	Sulf1
ENSMUSG00000016921	0.0830662	0.206821	0.999816	Srsf6
ENSMUSG00000016933	0.0467148	0.515589	0.999816	Plcg1
ENSMUSG00000016940	0.0883617	0.438888	0.999816	Kctd2
ENSMUSG00000016946	-0.0278506	0.713415	0.999816	Kctd5
ENSMUSG00000016984	-0.104072	0.39815	0.999816	Etaa1
ENSMUSG00000016995	-0.161007	0.519882	0.999816	Matn4
ENSMUSG00000017002	0.322164	0.50133	0.999816	Slpi
ENSMUSG00000017007	0.336892	0.600213	0.999816	Rbpjl
ENSMUSG00000017009	0.0128999	0.856453	0.999816	Sdc4
ENSMUSG00000017057	0.0200793	0.821013	0.999816	Il13ra1
ENSMUSG00000017119	-0.0287702	0.714524	0.999816	Nbr1
ENSMUSG00000017132	-0.0366172	0.653723	0.999816	Cyth1
ENSMUSG00000017144	0.0795595	0.309112	0.999816	Rnd3
ENSMUSG00000017146	0.0611942	0.558647	0.999816	Brca1
ENSMUSG00000017167	0.121781	0.289892	0.999816	Cntnap1
ENSMUSG00000017176	-0.0219803	0.84521	0.999816	Nt5c3b
ENSMUSG00000017188	-0.150261	0.19412	0.999816	Coa3
ENSMUSG00000017204	-0.011068	0.93585	0.999816	Gsdma
ENSMUSG00000017210	0.074768	0.340129	0.999816	Med24
ENSMUSG00000017211	0.446018	0.312611	0.999816	Gsdma2
ENSMUSG00000017221	0.0677048	0.351957	0.999816	Psmd3
ENSMUSG00000017264	0.0482896	0.525243	0.999816	Exosc10
ENSMUSG00000017286	-0.0744874	0.408501	0.999816	Glod4
ENSMUSG00000017288	0.0285245	0.711466	0.999816	Vps53
ENSMUSG00000017291	-0.0126075	0.877313	0.999816	Taok1
ENSMUSG00000017299	-0.019733	0.8214	0.999816	Dnttip1
ENSMUSG00000017300	0.00909191	0.974269	0.999816	Tnnc2
ENSMUSG00000017307	0.0797926	0.478266	0.999816	Acot8
ENSMUSG00000017309	-0.160403	0.147299	0.999816	Cd300lg
ENSMUSG00000017314	0.124166	0.454877	0.999816	Mpp2
ENSMUSG00000017344	0.309888	0.297183	0.999816	Vtn
ENSMUSG00000017376	0.00287738	0.978715	0.999816	Nlk
ENSMUSG00000017386	-0.0677781	0.535858	0.999816	Traf4
ENSMUSG00000017390	-0.0316603	0.801778	0.999816	Aldoc
ENSMUSG00000017400	0.090416	0.685698	0.999816	Stac2
ENSMUSG00000017404	-0.161124	0.116601	0.999816	Rpl19
ENSMUSG00000017405	0.189444	0.214053	0.999816	Nek8
ENSMUSG00000017412	0.239405	0.554403	0.999816	Cacnb4
ENSMUSG00000017417	-0.082562	0.590476	0.999816	Plxdc1
ENSMUSG00000017418	-0.0588361	0.457294	0.999816	Arl5b
ENSMUSG00000017421	0.0910447	0.183405	0.999816	Zfp207
ENSMUSG00000017428	0.0881951	0.241765	0.999816	Psmd11
ENSMUSG00000017446	-0.0335222	0.814121	0.999816	C1qtnf1
ENSMUSG00000017466	-0.0675497	0.367171	0.999816	Timp2
ENSMUSG00000017478	0.0799518	0.240059	0.999816	Zc3h18
ENSMUSG00000017485	-0.0471203	0.446473	0.999816	Top2b
ENSMUSG00000017491	0.161536	0.47464	0.999816	Rarb
ENSMUSG00000017493	-0.106244	0.34692	0.999816	Igfbp4
ENSMUSG00000017499	0.0979343	0.501376	0.999816	Cdc6
ENSMUSG00000017548	-0.0261644	0.734655	0.999816	Suz12
ENSMUSG00000017550	0.0293589	0.792083	0.999816	Atad5
ENSMUSG00000017561	-0.125832	0.172884	0.999816	Crlf3
ENSMUSG00000017588	0.00096175	0.994912	0.999816	Krt27
ENSMUSG00000017607	0.0583865	0.392272	0.999816	Tns4
ENSMUSG00000017615	-0.0322107	0.638524	0.999816	Tnfaip1
ENSMUSG00000017631	-0.0416112	0.64928	0.999816	Abr
ENSMUSG00000017639	0.0146596	0.8915	0.999816	Rab11fip4
ENSMUSG00000017652	0.376442	0.340742	0.999816	Cd40
ENSMUSG00000017664	-0.0223321	0.832956	0.999816	Slc35c2
ENSMUSG00000017667	0.093365	0.512496	0.999816	Zfp334
ENSMUSG00000017670	0.0564015	0.436663	0.999816	Elmo2
ENSMUSG00000017677	0.118225	0.242728	0.999816	Wsb1
ENSMUSG00000017679	-0.0368298	0.643461	0.999816	Ttpal
ENSMUSG00000017686	-0.0294561	0.724292	0.999816	Rhot1
ENSMUSG00000017692	0.0552139	0.607783	0.999816	Rhbdl3
ENSMUSG00000017697	-0.00892103	0.969961	0.999816	Ada
ENSMUSG00000017707	-0.138969	0.0596653	0.999816	Serinc3
ENSMUSG00000017713	0.0331124	0.913368	0.999816	Tha1
ENSMUSG00000017715	0.0552402	0.457815	0.999816	Pgs1
ENSMUSG00000017716	-0.0078317	0.947562	0.999816	Birc5
ENSMUSG00000017718	0.0945233	0.773449	0.999816	Afmid
ENSMUSG00000017721	0.00693738	0.938174	0.999816	Pigt
ENSMUSG00000017724	0.0343594	0.716247	0.999816	Etv4
ENSMUSG00000017734	-0.0248598	0.878379	0.999816	Dbndd2
ENSMUSG00000017737	-0.400106	0.144628	0.999816	Mmp9
ENSMUSG00000017740	0.82344	0.100571	0.999816	Slc12a5
ENSMUSG00000017747	0.206565	0.131122	0.999816	Ghdc
ENSMUSG00000017754	-0.23484	0.0651577	0.999816	Pltp
ENSMUSG00000017756	-0.105644	0.270639	0.999816	Slc12a7
ENSMUSG00000017760	-0.0192601	0.818019	0.999816	Ctsa
ENSMUSG00000017764	0.00451674	0.964316	0.999816	Zswim1
ENSMUSG00000017765	0.154797	0.0628645	0.999816	Slc12a4
ENSMUSG00000017774	0.0306457	0.668973	0.999816	Myo1c
ENSMUSG00000017776	-0.0125503	0.871879	0.999816	Crk
ENSMUSG00000017778	-0.17766	0.0964742	0.999816	Cox7c
ENSMUSG00000017781	-0.0726115	0.261247	0.999816	Pitpna
ENSMUSG00000017801	0.0139413	0.898554	0.999816	Mlx
ENSMUSG00000017802	-0.0477832	0.560932	0.999816	Retreg3
ENSMUSG00000017817	0.116534	0.538954	0.999816	Jph2
ENSMUSG00000017830	-0.140636	0.707198	0.999816	Dhx58
ENSMUSG00000017831	-0.0776756	0.322562	0.999816	Rab5a
ENSMUSG00000017837	-0.030022	0.687293	0.999816	Nkiras2
ENSMUSG00000017843	-0.10803	0.135801	0.999816	Ppp2r5c
ENSMUSG00000017858	-0.0206657	0.857066	0.999816	Ift52
ENSMUSG00000017861	0.06185	0.528367	0.999816	Mybl2
ENSMUSG00000017868	-0.0131676	0.975566	0.999816	Sgk2
ENSMUSG00000017897	0.0628804	0.735722	0.999816	Eya2
ENSMUSG00000017929	-0.268084	0.109828	0.999816	B4galt5
ENSMUSG00000017969	-0.410548	0.267702	0.999816	Ptgis
ENSMUSG00000017978	-0.284674	0.686646	0.999816	Cadps2
ENSMUSG00000017999	0.000801445	0.991643	0.999816	Ddx27
ENSMUSG00000018001	-0.0414472	0.620588	0.999816	Cyth3
ENSMUSG00000018008	-0.154647	0.491073	0.999816	Cyth4
ENSMUSG00000018012	-0.0503738	0.720319	0.999816	Rac3
ENSMUSG00000018040	0.0765172	0.318603	0.999816	Rrp7a
ENSMUSG00000018042	0.0116907	0.890194	0.999816	Cyb5r3
ENSMUSG00000018068	0.115801	0.227264	0.999816	Ints2
ENSMUSG00000018076	0.0129468	0.897705	0.999816	Med13l
ENSMUSG00000018102	0.0339557	0.77789	0.999816	Hist1h2bc
ENSMUSG00000018126	0.00209146	0.993663	0.999816	Baiap2l2
ENSMUSG00000018143	0.0335696	0.714175	0.999816	Mafk
ENSMUSG00000018160	0.0279359	0.721722	0.999816	Med1
ENSMUSG00000018166	-0.00449585	0.952683	0.999816	Erbb3
ENSMUSG00000018167	0.024642	0.826286	0.999816	Stard3
ENSMUSG00000018168	-0.319291	0.555474	0.999816	Ikzf3
ENSMUSG00000018169	-0.160417	0.505206	0.999816	Mfng
ENSMUSG00000018171	-0.111083	0.182817	0.999816	Vmp1
ENSMUSG00000018189	0.0155228	0.869779	0.999816	Uchl5
ENSMUSG00000018196	-0.0181602	0.84332	0.999816	Glrx2
ENSMUSG00000018199	-0.02854	0.739674	0.999816	Trove2
ENSMUSG00000018209	-0.0664406	0.4095	0.999816	Stk4
ENSMUSG00000018217	0.329322	0.36926	0.999816	Pmp22
ENSMUSG00000018239	-0.0895243	0.587526	0.999816	Zcchc10
ENSMUSG00000018286	0.000170769	0.998535	0.999816	Psmb6
ENSMUSG00000018287	0.0044558	0.961563	0.999816	Spag7
ENSMUSG00000018293	-0.0332809	0.668657	0.999816	Pfn1
ENSMUSG00000018322	0.096228	0.381885	0.999816	Tomm34
ENSMUSG00000018326	-0.0206025	0.775585	0.999816	Ywhab
ENSMUSG00000018334	0.0947935	0.321882	0.999816	Ksr1
ENSMUSG00000018339	0.0645011	0.753305	0.999816	Gpx3
ENSMUSG00000018340	-0.0768854	0.472072	0.999816	Anxa6
ENSMUSG00000018341	-0.0773214	0.821365	0.999816	Il12rb2
ENSMUSG00000018347	0.118845	0.382727	0.999816	Zkscan6
ENSMUSG00000018362	0.0413268	0.580095	0.999816	Kpna2
ENSMUSG00000018363	0.0211946	0.781195	0.999816	Smurf2
ENSMUSG00000018372	0.219579	0.109935	0.999816	Cep95
ENSMUSG00000018377	0.0128295	0.876619	0.999816	Vezf1
ENSMUSG00000018378	0.0387466	0.683988	0.999816	Cuedc1
ENSMUSG00000018379	0.0550025	0.380349	0.999816	Srsf1
ENSMUSG00000018381	0.231122	0.494272	0.999816	Abi3
ENSMUSG00000018387	0.42724	0.269346	0.999816	Shroom1
ENSMUSG00000018395	-0.0859631	0.448761	0.999816	Kif3a
ENSMUSG00000018398	-0.00137364	0.986296	0.999816	Sept8
ENSMUSG00000018401	0.0802239	0.305242	0.999816	Mtmr4
ENSMUSG00000018405	0.0228372	0.867597	0.999816	Mrm1
ENSMUSG00000018411	0.10725	0.605691	0.999816	Mapt
ENSMUSG00000018412	-0.0502405	0.553494	0.999816	Kansl1
ENSMUSG00000018415	-0.0369317	0.698176	0.999816	Gid4
ENSMUSG00000018417	0.00330834	0.971255	0.999816	Myo1b
ENSMUSG00000018425	-0.0826011	0.444639	0.999816	Dhx40
ENSMUSG00000018427	0.0259449	0.814651	0.999816	Ypel2
ENSMUSG00000018428	-0.074288	0.423691	0.999816	Akap1
ENSMUSG00000018433	-0.0314819	0.730572	0.999816	Nol11
ENSMUSG00000018442	-0.0357846	0.73113	0.999816	Derl2
ENSMUSG00000018446	-0.0851436	0.38561	0.999816	C1qbp
ENSMUSG00000018449	0.133019	0.419445	0.999816	Rpain
ENSMUSG00000018451	-0.00688037	0.973327	0.999816	6330403K07Rik
ENSMUSG00000018459	0.287148	0.431509	0.999816	Slc13a3
ENSMUSG00000018470	0.648352	0.0971949	0.999816	Kcnab3
ENSMUSG00000018474	-0.0398007	0.555031	0.999816	Chd3
ENSMUSG00000018476	0.115196	0.102075	0.999816	Kdm6b
ENSMUSG00000018481	-0.014858	0.857035	0.999816	Appbp2
ENSMUSG00000018486	0.41894	0.525299	0.999816	Wnt9b
ENSMUSG00000018500	0.0483561	0.837831	0.999816	Adora2b
ENSMUSG00000018501	-0.0195357	0.759959	0.999816	Ncor1
ENSMUSG00000018507	-0.0631625	0.691888	0.999816	Trpv2
ENSMUSG00000018509	-0.135261	0.629592	0.999816	Cenpv
ENSMUSG00000018537	0.0160306	0.881985	0.999816	Pcgf2
ENSMUSG00000018541	0.0937934	0.327142	0.999816	Cwc25
ENSMUSG00000018547	-0.0091001	0.92021	0.999816	Pip4k2b
ENSMUSG00000018548	-0.037827	0.708221	0.999816	Trim37
ENSMUSG00000018554	0.271384	0.195872	0.999816	Ybx2
ENSMUSG00000018559	-0.039114	0.670193	0.999816	Ctdnep1
ENSMUSG00000018565	-0.0754435	0.454268	0.999816	Elp5
ENSMUSG00000018566	-0.0269489	0.883317	0.999816	Slc2a4
ENSMUSG00000018567	-0.0944303	0.175226	0.999816	Gabarap
ENSMUSG00000018569	-0.155575	0.580105	0.999816	Cldn7
ENSMUSG00000018570	-0.00707587	0.973984	0.999816	2810408A11Rik
ENSMUSG00000018572	0.0431306	0.617157	0.999816	Phf23
ENSMUSG00000018574	0.00637538	0.929132	0.999816	Acadvl
ENSMUSG00000018581	-0.267375	0.354112	0.999816	Dnah11
ENSMUSG00000018583	-0.0419993	0.533931	0.999816	G3bp1
ENSMUSG00000018585	-0.0976077	0.358552	0.999816	Atox1
ENSMUSG00000018593	-0.0855215	0.382321	0.999816	Sparc
ENSMUSG00000018599	-0.0513067	0.767915	0.999816	Mief2
ENSMUSG00000018604	-0.0606102	0.805364	0.999816	Tbx3
ENSMUSG00000018620	0.34069	0.536665	0.999816	Mmp20
ENSMUSG00000018634	0.274257	0.157877	0.999816	Crhr1
ENSMUSG00000018648	0.0350796	0.902177	0.999816	Dusp14
ENSMUSG00000018651	0.0805629	0.472992	0.999816	Tada2a
ENSMUSG00000018654	-0.3378	0.157354	0.999816	Ikzf1
ENSMUSG00000018659	-0.0908895	0.470237	0.999816	Pnpo
ENSMUSG00000018661	-0.016808	0.865928	0.999816	Cog1
ENSMUSG00000018666	0.008643	0.91295	0.999816	Cbx1
ENSMUSG00000018669	-0.0151483	0.863156	0.999816	Cdk5rap3
ENSMUSG00000018672	-0.138112	0.25285	0.999816	Copz2
ENSMUSG00000018677	-0.0342857	0.729036	0.999816	Slc25a39
ENSMUSG00000018678	0.0738009	0.459294	0.999816	Sp2
ENSMUSG00000018697	-0.034601	0.762966	0.999816	Aatf
ENSMUSG00000018707	-0.0463009	0.659605	0.999816	Dync1h1
ENSMUSG00000018727	0.237866	0.0244364	0.999816	Cpsf4l
ENSMUSG00000018733	0.0712783	0.629291	0.999816	Pex12
ENSMUSG00000018736	0.0110349	0.886065	0.999816	Ndel1
ENSMUSG00000018740	-0.0137657	0.94362	0.999816	Slc25a35
ENSMUSG00000018750	0.011333	0.897162	0.999816	Zbtb4
ENSMUSG00000018752	0.174492	0.637872	0.999816	Tnfsfm13
ENSMUSG00000018761	-0.0111929	0.900928	0.999816	Mpdu1
ENSMUSG00000018765	0.0516406	0.488755	0.999816	Fxr2
ENSMUSG00000018770	-0.0556837	0.544131	0.999816	Atp5g3
ENSMUSG00000018774	-0.259641	0.256619	0.999816	Cd68
ENSMUSG00000018796	0.078229	0.566611	0.999816	Acsl1
ENSMUSG00000018800	0.0707989	0.631111	0.999816	Abca5
ENSMUSG00000018809	-0.00674381	0.966369	0.999816	Smyd4
ENSMUSG00000018819	-0.028886	0.821765	0.999816	Lsp1
ENSMUSG00000018820	0.075634	0.409941	0.999816	Zfyve27
ENSMUSG00000018821	-0.027132	0.796394	0.999816	Avpi1
ENSMUSG00000018822	0.335905	0.317321	0.999816	Sfrp5
ENSMUSG00000018830	0.0898494	0.532728	0.999816	Myh11
ENSMUSG00000018841	0.0350059	0.790665	0.999816	Rad51d
ENSMUSG00000018845	0.032647	0.836541	0.999816	Unc45b
ENSMUSG00000018846	-0.0586118	0.489485	0.999816	Pank3
ENSMUSG00000018848	0.0175285	0.803891	0.999816	Rars
ENSMUSG00000018849	0.0427988	0.561695	0.999816	Wwc1
ENSMUSG00000018858	-0.0644606	0.601068	0.999816	Mrpl58
ENSMUSG00000018861	0.0341897	0.840567	0.999816	Fdxr
ENSMUSG00000018862	0.128653	0.666494	0.999816	Otop3
ENSMUSG00000018868	-0.028734	0.817604	0.999816	Pnpla5
ENSMUSG00000018882	-0.0146233	0.883152	0.999816	Mrpl45
ENSMUSG00000018893	0.24703	0.340673	0.999816	Mb
ENSMUSG00000018899	0.436538	0.0080607	0.999816	Irf1
ENSMUSG00000018900	-0.0745764	0.586857	0.999816	Slc22a5
ENSMUSG00000018906	-0.0714321	0.702907	0.999816	P4ha2
ENSMUSG00000018907	0.0242412	0.881745	0.999816	Alox12e
ENSMUSG00000018909	-0.0464905	0.646	0.999816	Arrb1
ENSMUSG00000018920	0.0632698	0.69936	0.999816	Cxcl16
ENSMUSG00000018921	0.082631	0.299808	0.999816	Pelp1
ENSMUSG00000018923	-0.0594461	0.659534	0.999816	Med11
ENSMUSG00000018924	-0.445903	0.364859	0.999816	Alox15
ENSMUSG00000018927	-0.420716	0.0808904	0.999816	Ccl6
ENSMUSG00000018931	-0.0751336	0.469588	0.999816	Natd1
ENSMUSG00000018932	-0.0611318	0.437347	0.999816	Map2k3
ENSMUSG00000018965	-0.0106809	0.893232	0.999816	Ywhah
ENSMUSG00000018974	0.10435	0.19825	0.999816	Sart3
ENSMUSG00000018983	0.00209871	0.976192	0.999816	E2f2
ENSMUSG00000018986	0.1575	0.703377	0.999816	Slfn3
ENSMUSG00000018995	0.0257502	0.880932	0.999816	Nars2
ENSMUSG00000018999	-0.0478161	0.645507	0.999816	Slc35b4
ENSMUSG00000019027	-0.212243	0.440861	0.999816	Dnah1
ENSMUSG00000019039	0.090003	0.333411	0.999816	Dalrd3
ENSMUSG00000019054	-0.0690375	0.516951	0.999816	Fis1
ENSMUSG00000019055	-0.139064	0.182309	0.999816	Plod1
ENSMUSG00000019066	-0.000333424	0.996286	0.999816	Rab3d
ENSMUSG00000019080	0.0154652	0.938634	0.999816	Mfsd3
ENSMUSG00000019082	0.102064	0.45559	0.999816	Slc25a22
ENSMUSG00000019087	-0.0325174	0.656186	0.999816	Atp6ap1
ENSMUSG00000019088	-0.135314	0.402775	0.999816	Dnase1l1
ENSMUSG00000019102	0.100993	0.616417	0.999816	Aldh3a1
ENSMUSG00000019122	-0.0981026	0.663107	0.999816	Ccl9
ENSMUSG00000019124	-0.264385	0.0370589	0.999816	Scrn1
ENSMUSG00000019132	-0.0211117	0.760894	0.999816	BC005537
ENSMUSG00000019139	-0.00164263	0.983409	0.999816	Isyna1
ENSMUSG00000019143	0.0551792	0.588718	0.999816	Hars2
ENSMUSG00000019158	0.0507857	0.762565	0.999816	Tmem160
ENSMUSG00000019173	-0.014213	0.837105	0.999816	Rab5c
ENSMUSG00000019179	0.0437055	0.514117	0.999816	Mdh2
ENSMUSG00000019188	-0.0379047	0.629683	0.999816	H13
ENSMUSG00000019189	-0.0690864	0.398255	0.999816	Rnf145
ENSMUSG00000019194	-0.0995017	0.491637	0.999816	Scn1b
ENSMUSG00000019210	-0.0891322	0.256506	0.999816	Atp6v1e1
ENSMUSG00000019214	0.242025	0.0388265	0.999816	Chtf18
ENSMUSG00000019232	-0.495572	0.459258	0.999816	Etnppl
ENSMUSG00000019235	0.32261	0.537202	0.999816	Rps6kl1
ENSMUSG00000019254	0.127687	0.191097	0.999816	Ppp1r12c
ENSMUSG00000019256	-0.0201672	0.903884	0.999816	Ahr
ENSMUSG00000019261	0.220842	0.08645	0.999816	Map1s
ENSMUSG00000019278	0.0470649	0.691674	0.999816	Dpep1
ENSMUSG00000019295	-0.115141	0.319305	0.999816	Tmem129
ENSMUSG00000019297	-0.0087305	0.934869	0.999816	Nop9
ENSMUSG00000019302	-0.032105	0.64191	0.999816	Atp6v0a1
ENSMUSG00000019303	0.0584763	0.719841	0.999816	Psmc3ip
ENSMUSG00000019312	0.0763729	0.50854	0.999816	Grb7
ENSMUSG00000019320	0.439115	0.381417	0.999816	Noxo1
ENSMUSG00000019326	-0.121496	0.37464	0.999816	Aoc3
ENSMUSG00000019338	0.00661884	0.943885	0.999816	Zfp687
ENSMUSG00000019359	0.00482871	0.978317	0.999816	Gdpd2
ENSMUSG00000019362	-0.0840629	0.294316	0.999816	D8Ertd738e
ENSMUSG00000019368	-0.0923736	0.381215	0.999816	Sec14l4
ENSMUSG00000019370	-0.0315656	0.694133	0.999816	Calm3
ENSMUSG00000019373	0.0157793	0.855032	0.999816	Cops3
ENSMUSG00000019428	0.0267428	0.678115	0.999816	Fkbp8
ENSMUSG00000019432	0.0900731	0.169343	0.999816	Ddx39b
ENSMUSG00000019433	0.0324956	0.649124	0.999816	Gipc1
ENSMUSG00000019437	0.0116316	0.886863	0.999816	Tlcd1
ENSMUSG00000019461	-0.0234346	0.731006	0.999816	Plscr3
ENSMUSG00000019464	0.273562	0.399253	0.999816	Ptger1
ENSMUSG00000019467	0.120571	0.269474	0.999816	Arhgef25
ENSMUSG00000019470	0.0485137	0.555557	0.999816	Xab2
ENSMUSG00000019471	-0.00466525	0.946715	0.999816	Cdc37
ENSMUSG00000019478	0.060336	0.725543	0.999816	Rab4a
ENSMUSG00000019487	0.0541352	0.594677	0.999816	Trip10
ENSMUSG00000019494	-0.0591376	0.436197	0.999816	Cops6
ENSMUSG00000019505	-0.0652832	0.340177	0.999816	Ubb
ENSMUSG00000019518	0.111039	0.286614	0.999816	Ap4m1
ENSMUSG00000019528	-0.145382	0.27027	0.999816	Gyg
ENSMUSG00000019539	-0.0881788	0.503389	0.999816	Rcn3
ENSMUSG00000019558	0.0257361	0.792197	0.999816	Slc6a8
ENSMUSG00000019564	0.0073074	0.935689	0.999816	Arid3a
ENSMUSG00000019577	0.0697185	0.899986	0.999816	Pdk4
ENSMUSG00000019578	-0.0362845	0.651033	0.999816	Ubxn6
ENSMUSG00000019579	-0.0627703	0.635761	0.999816	Mydgf
ENSMUSG00000019590	-0.00106722	0.991296	0.999816	Cyb561
ENSMUSG00000019647	0.0615648	0.470708	0.999816	Sema6a
ENSMUSG00000019659	0.0378761	0.695596	0.999816	Ccdc12
ENSMUSG00000019689	-0.250121	0.105613	0.999816	Fmc1
ENSMUSG00000019699	0.00266357	0.98697	0.999816	Akt3
ENSMUSG00000019710	0.076796	0.415194	0.999816	Mrpl24
ENSMUSG00000019715	0.0367469	0.679581	0.999816	Gle1
ENSMUSG00000019718	-0.0106429	0.951631	0.999816	L3hypdh
ENSMUSG00000019726	-0.125125	0.142735	0.999816	Lyst
ENSMUSG00000019731	-0.0598062	0.467502	0.999816	Slc35e1
ENSMUSG00000019732	0.560304	0.394773	0.999816	Calr3
ENSMUSG00000019734	0.415027	0.0890646	0.999816	Tmc4
ENSMUSG00000019737	0.539994	0.234134	0.999816	Syne4
ENSMUSG00000019738	-0.00771182	0.956813	0.999816	Polr2i
ENSMUSG00000019761	-0.0774063	0.781521	0.999816	Krt10
ENSMUSG00000019763	0.0399721	0.821939	0.999816	Rmnd1
ENSMUSG00000019767	-0.384052	0.491885	0.999816	Ccdc170
ENSMUSG00000019768	-0.0420134	0.879723	0.999816	Esr1
ENSMUSG00000019773	0.0973032	0.375315	0.999816	Fbxo5
ENSMUSG00000019774	0.0637583	0.696622	0.999816	Mtrf1l
ENSMUSG00000019777	-0.0348667	0.616053	0.999816	Hdac2
ENSMUSG00000019779	0.210813	0.364667	0.999816	Frk
ENSMUSG00000019782	-0.0432007	0.733289	0.999816	Rwdd1
ENSMUSG00000019787	-0.0729734	0.674503	0.999816	Trdn
ENSMUSG00000019789	-0.247509	0.430193	0.999816	Hey2
ENSMUSG00000019790	0.0134818	0.86839	0.999816	Stxbp5
ENSMUSG00000019791	-0.0972564	0.590884	0.999816	Hint3
ENSMUSG00000019792	0.0678513	0.708946	0.999816	Trmt11
ENSMUSG00000019794	0.0497624	0.557648	0.999816	Katna1
ENSMUSG00000019795	-0.0781564	0.401795	0.999816	Pcmt1
ENSMUSG00000019796	0.139841	0.665697	0.999816	Lrp11
ENSMUSG00000019797	-0.0146955	0.906052	0.999816	1700021F05Rik
ENSMUSG00000019802	-0.0210472	0.7681	0.999816	Sec63
ENSMUSG00000019804	-0.0782879	0.287292	0.999816	Snx3
ENSMUSG00000019806	-0.078305	0.465405	0.999816	Aig1
ENSMUSG00000019808	-0.100959	0.58531	0.999816	Adat2
ENSMUSG00000019809	-0.053787	0.605692	0.999816	Pex3
ENSMUSG00000019810	-0.220278	0.00685704	0.999816	Fuca2
ENSMUSG00000019813	0.0269471	0.886422	0.999816	Cep57l1
ENSMUSG00000019814	0.0346296	0.726988	0.999816	Ltv1
ENSMUSG00000019817	-0.160936	0.239483	0.999816	Plagl1
ENSMUSG00000019818	-0.0919864	0.235062	0.999816	Cd164
ENSMUSG00000019820	-0.0411211	0.615393	0.999816	Utrn
ENSMUSG00000019822	0.0495703	0.607105	0.999816	Smpd2
ENSMUSG00000019823	-0.00756571	0.935998	0.999816	Mical1
ENSMUSG00000019826	0.0395743	0.756288	0.999816	Zbtb24
ENSMUSG00000019831	0.0314676	0.844458	0.999816	Wasf1
ENSMUSG00000019832	0.033088	0.784984	0.999816	Rab32
ENSMUSG00000019837	-0.00181332	0.986289	0.999816	Gtf3c6
ENSMUSG00000019838	0.0518668	0.613716	0.999816	Slc16a10
ENSMUSG00000019841	0.0363267	0.705611	0.999816	Rev3l
ENSMUSG00000019842	0.00571236	0.956157	0.999816	Traf3ip2
ENSMUSG00000019843	-0.0110658	0.927889	0.999816	Fyn
ENSMUSG00000019845	0.166888	0.443552	0.999816	Tube1
ENSMUSG00000019846	0.021624	0.874278	0.999816	Lama4
ENSMUSG00000019848	-0.293596	0.23076	0.999816	Popdc3
ENSMUSG00000019849	0.00223922	0.972596	0.999816	Prep
ENSMUSG00000019850	0.351443	0.00151377	0.597979	Tnfaip3
ENSMUSG00000019851	-0.0632393	0.350076	0.999816	Perp
ENSMUSG00000019852	0.142944	0.414179	0.999816	Arfgef3
ENSMUSG00000019853	-0.137919	0.127385	0.999816	Hebp2
ENSMUSG00000019854	0.000710881	0.992384	0.999816	Reps1
ENSMUSG00000019856	0.63875	0.258223	0.999816	Fam184a
ENSMUSG00000019857	-0.083569	0.464693	0.999816	Asf1a
ENSMUSG00000019861	0.0448501	0.577073	0.999816	Gopc
ENSMUSG00000019863	-0.116139	0.442712	0.999816	Qrsl1
ENSMUSG00000019864	-0.0553108	0.672878	0.999816	Rtn4ip1
ENSMUSG00000019866	-0.0295122	0.650502	0.999816	Crybg1
ENSMUSG00000019868	-0.0785638	0.413418	0.999816	Vta1
ENSMUSG00000019872	-0.192994	0.0199002	0.999816	Smpdl3a
ENSMUSG00000019873	-0.0259137	0.74521	0.999816	Reep3
ENSMUSG00000019874	-0.37142	0.284385	0.999816	Fabp7
ENSMUSG00000019876	0.035166	0.873464	0.999816	Pkib
ENSMUSG00000019877	-0.0674293	0.332464	0.999816	Serinc1
ENSMUSG00000019878	-0.018684	0.888083	0.999816	Hsf2
ENSMUSG00000019880	-0.351327	0.140123	0.999816	Rspo3
ENSMUSG00000019883	-0.0685865	0.560752	0.999816	Echdc1
ENSMUSG00000019889	-0.0551333	0.473898	0.999816	Ptprk
ENSMUSG00000019890	0.978794	0.116182	0.999816	Nts
ENSMUSG00000019891	0.01041	0.925726	0.999816	Dcbld1
ENSMUSG00000019894	-0.605119	0.042483	0.999816	Slc6a15
ENSMUSG00000019897	0.054177	0.607505	0.999816	Ccdc59
ENSMUSG00000019899	0.0431629	0.761777	0.999816	Lama2
ENSMUSG00000019906	-0.13178	0.739509	0.999816	Lin7a
ENSMUSG00000019907	0.0806375	0.34555	0.999816	Ppp1r12a
ENSMUSG00000019916	-0.00366892	0.973549	0.999816	P4ha1
ENSMUSG00000019917	-0.13043	0.330433	0.999816	Sept10
ENSMUSG00000019920	-0.0492071	0.526083	0.999816	Lims1
ENSMUSG00000019923	0.0347853	0.694831	0.999816	Zwint
ENSMUSG00000019927	-0.108277	0.305318	0.999816	Ube2d1
ENSMUSG00000019929	-0.0918976	0.318465	0.999816	Dcn
ENSMUSG00000019932	-0.0234427	0.957809	0.999816	Kera
ENSMUSG00000019933	0.322928	0.586822	0.999816	Mrln
ENSMUSG00000019942	-0.0798831	0.414278	0.999816	Cdk1
ENSMUSG00000019943	-0.110894	0.0922063	0.999816	Atp2b1
ENSMUSG00000019944	-0.0766778	0.591317	0.999816	Rhobtb1
ENSMUSG00000019947	-0.0574925	0.593225	0.999816	Arid5b
ENSMUSG00000019948	-0.048812	0.827682	0.999816	Actr6
ENSMUSG00000019951	0.0570637	0.467468	0.999816	Uhrf1bp1l
ENSMUSG00000019952	0.024	0.828664	0.999816	Poc1b
ENSMUSG00000019960	0.0207716	0.804414	0.999816	Dusp6
ENSMUSG00000019961	0.00951359	0.883607	0.999816	Tmpo
ENSMUSG00000019966	-0.169982	0.131765	0.999816	Kitl
ENSMUSG00000019969	-0.0758539	0.273845	0.999816	Psen1
ENSMUSG00000019970	0.0390974	0.66468	0.999816	Sgk1
ENSMUSG00000019971	0.0371679	0.812422	0.999816	Cep290
ENSMUSG00000019975	-0.21817	0.09034	0.999816	Ikbip
ENSMUSG00000019977	0.0317888	0.685375	0.999816	Hbs1l
ENSMUSG00000019978	0.112804	0.35401	0.999816	Epb41l2
ENSMUSG00000019979	-0.0685752	0.545798	0.999816	Apaf1
ENSMUSG00000019982	0.0642227	0.669784	0.999816	Myb
ENSMUSG00000019984	-0.0218806	0.823872	0.999816	Med23
ENSMUSG00000019986	0.121601	0.375834	0.999816	Ahi1
ENSMUSG00000019987	-0.0517855	0.569183	0.999816	Arg1
ENSMUSG00000019988	0.0389145	0.739868	0.999816	Nedd1
ENSMUSG00000019989	-0.0292391	0.89415	0.999816	Enpp3
ENSMUSG00000019990	-0.126237	0.568514	0.999816	Pde7b
ENSMUSG00000019992	0.229786	0.312341	0.999816	Mtfr2
ENSMUSG00000019996	0.0655704	0.385761	0.999816	Map7
ENSMUSG00000019997	0.18471	0.0562759	0.999816	Ctgf
ENSMUSG00000019998	-0.157328	0.0523004	0.999816	Stx7
ENSMUSG00000020000	-0.05365	0.529962	0.999816	Moxd1
ENSMUSG00000020003	-0.119516	0.289635	0.999816	Pex7
ENSMUSG00000020007	0.0315712	0.953771	0.999816	Il20ra
ENSMUSG00000020009	-0.00353785	0.973865	0.999816	Ifngr1
ENSMUSG00000020010	-0.603559	0.168262	0.999816	Vnn3
ENSMUSG00000020014	-0.244108	0.441265	0.999816	Cfap54
ENSMUSG00000020015	0.124078	0.239287	0.999816	Cdk17
ENSMUSG00000020017	-0.104573	0.699651	0.999816	Hal
ENSMUSG00000020018	-0.14142	0.144767	0.999816	Snrpf
ENSMUSG00000020019	0.0589599	0.586664	0.999816	Ntn4
ENSMUSG00000020020	0.605838	0.390111	0.999816	Usp44
ENSMUSG00000020021	0.0373501	0.717054	0.999816	Fgd6
ENSMUSG00000020022	-0.122808	0.344867	0.999816	Ndufa12
ENSMUSG00000020023	0.0229613	0.77368	0.999816	Tmcc3
ENSMUSG00000020024	-0.0621989	0.561149	0.999816	Cep83
ENSMUSG00000020027	0.226488	0.211498	0.999816	Socs2
ENSMUSG00000020029	-0.0940291	0.164813	0.999816	Nudt4
ENSMUSG00000020032	0.123767	0.200542	0.999816	Nuak1
ENSMUSG00000020034	-0.0363475	0.791456	0.999816	Tcp11l2
ENSMUSG00000020038	0.0945876	0.342612	0.999816	Cry1
ENSMUSG00000020042	-0.0540946	0.536906	0.999816	Btbd11
ENSMUSG00000020044	-0.0224644	0.767576	0.999816	Timp3
ENSMUSG00000020048	-0.0591071	0.383326	0.999816	Hsp90b1
ENSMUSG00000020053	-0.11145	0.549536	0.999816	Igf1
ENSMUSG00000020056	-0.0164998	0.908566	0.999816	Washc3
ENSMUSG00000020057	-0.0582702	0.836534	0.999816	Dram1
ENSMUSG00000020061	0.160105	0.549043	0.999816	Mybpc1
ENSMUSG00000020062	-0.258923	0.00485215	0.999816	Slc5a8
ENSMUSG00000020063	0.0878624	0.328683	0.999816	Sirt1
ENSMUSG00000020064	-0.0126064	0.877996	0.999816	Herc4
ENSMUSG00000020067	-0.00286084	0.985932	0.999816	Mypn
ENSMUSG00000020069	0.0756148	0.533128	0.999816	Hnrnph3
ENSMUSG00000020070	0.200957	0.111195	0.999816	Rufy2
ENSMUSG00000020072	0.0733195	0.875073	0.999816	Pbld2
ENSMUSG00000020074	0.0611888	0.373034	0.999816	Ccar1
ENSMUSG00000020075	0.0449741	0.511598	0.999816	Ddx21
ENSMUSG00000020076	-0.0595437	0.472022	0.999816	Ddx50
ENSMUSG00000020077	-0.123461	0.390298	0.999816	Srgn
ENSMUSG00000020078	-0.037748	0.636501	0.999816	Vps26a
ENSMUSG00000020079	-0.0841251	0.436754	0.999816	Supv3l1
ENSMUSG00000020083	-0.0318112	0.850626	0.999816	Fam241b
ENSMUSG00000020085	0.0903641	0.620672	0.999816	Aifm2
ENSMUSG00000020086	-0.101482	0.427679	0.999816	H2afy2
ENSMUSG00000020087	0.121045	0.217232	0.999816	Tysnd1
ENSMUSG00000020088	-0.116647	0.132318	0.999816	Sar1a
ENSMUSG00000020089	0.00442071	0.967226	0.999816	Ppa1
ENSMUSG00000020091	-0.038151	0.580414	0.999816	Eif4ebp2
ENSMUSG00000020092	0.068622	0.480625	0.999816	Pald1
ENSMUSG00000020097	-0.0707932	0.272403	0.999816	Sgpl1
ENSMUSG00000020098	-0.144426	0.705943	0.999816	Pcbd1
ENSMUSG00000020099	0.00735147	0.91386	0.999816	Unc5b
ENSMUSG00000020100	-0.173805	0.0627857	0.999816	Slc29a3
ENSMUSG00000020101	0.0616477	0.575465	0.999816	Vsir
ENSMUSG00000020102	-0.065851	0.37667	0.999816	Slc16a7
ENSMUSG00000020105	0.00349106	0.968353	0.999816	Lrig3
ENSMUSG00000020107	-0.0104388	0.929032	0.999816	Anapc16
ENSMUSG00000020108	-0.104764	0.281722	0.999816	Ddit4
ENSMUSG00000020109	0.0295246	0.72274	0.999816	Dnajb12
ENSMUSG00000020111	-0.0432432	0.641039	0.999816	Micu1
[truncated: 14,958 more rows]

## Sheet: Control vs LTreg
ID	log2FoldChange	pvalue	padj	Gene.name
ENSMUSG00000043336	-4.66835	1.84886730969571e-117	2.63944297132159e-113	Filip1l
ENSMUSG00000022120	-5.15065	2.45336982446018e-109	1.75121538069967e-105	Obi1
ENSMUSG00000026786	-4.7568	1.82054841844652e-108	8.66338307391415e-105	Apbb1ip
ENSMUSG00000096345	-4.06478	2.23258307825765e-65	7.96808900630155e-62	Esp16
ENSMUSG00000022807	2.40381	5.21163058238967e-63	1.4880247638839e-59	Osbpl11
ENSMUSG00000095304	2.32399	1.27931311589303e-55	3.04391234041481e-52	Plac9a
ENSMUSG00000022816	1.91748	5.2376587996925e-52	1.06818310034872e-48	Fstl1
ENSMUSG00000020679	1.96898	3.63655870476095e-45	6.48943900864592e-42	Hnf1b
ENSMUSG00000041781	1.92009	2.68269014286235e-44	4.25534271994476e-41	Cpsf2
ENSMUSG00000078920	-3.70358	1.08183453693265e-43	1.54442698492505e-40	Ifi47
ENSMUSG00000027570	1.72207	1.21575260514926e-42	1.57782583555553e-39	Col9a3
ENSMUSG00000037890	1.2607	1.68122594168705e-38	2.00009846196037e-35	Wdr19
ENSMUSG00000018340	1.72812	8.14695651676544e-37	8.94661163333411e-34	Anxa6
ENSMUSG00000035901	1.73837	1.65391176559899e-36	1.68651745469223e-33	Dennd5a
ENSMUSG00000011382	1.32338	3.94233010783018e-35	3.75204697462557e-32	Dhdh
ENSMUSG00000030652	1.58278	4.51421884920476e-35	4.02781176820295e-32	Coq7
ENSMUSG00000032093	1.52895	1.97427360838029e-34	1.65792529607277e-31	Cd3e
ENSMUSG00000028248	-1.34033	2.26349360830773e-34	1.79520193067784e-31	Pnisr
ENSMUSG00000026077	1.07626	5.17690474133432e-33	3.88976274143625e-30	Npas2
ENSMUSG00000040283	-3.49062	6.07440590881743e-33	4.33591093771388e-30	Btnl9
ENSMUSG00000028234	1.25974	6.60157890879875e-33	4.48781621438147e-30	Rps20
ENSMUSG00000032714	1.46985	3.21181146865026e-29	2.08417366029323e-26	Syde1
ENSMUSG00000116826	1.01882	5.30752847713464e-29	3.2943598495467e-26	NA
ENSMUSG00000078998	1.4709	9.91380306116325e-29	5.89706052088194e-26	Bpifa6
ENSMUSG00000064372	1.67039	1.63394952058565e-28	9.33050534235228e-26	NA
ENSMUSG00000079391	1.568	7.71258699345757e-28	4.23480353533078e-25	Gm2974
ENSMUSG00000053317	1.48565	9.34957531099437e-28	4.94350137554651e-25	Sec61b
ENSMUSG00000082220	-2.3103	1.77657103388953e-25	9.05797431421677e-23	NA
ENSMUSG00000111831	1.34339	4.84132319842713e-25	2.3832665510602e-22	NA
ENSMUSG00000048996	2.48097	1.05935357954255e-24	5.04111056718316e-22	Olfr1366
ENSMUSG00000017478	1.26968	1.37841455313693e-24	6.34782134212351e-22	Zc3h18
ENSMUSG00000047356	1.37045	1.48304900808457e-24	6.61625238731727e-22	Lcn10
ENSMUSG00000037593	0.883192	2.52029124882963e-23	1.05822581965564e-20	Rskr
ENSMUSG00000054003	1.5889	2.45856454130418e-23	1.05822581965564e-20	Tdrd9
ENSMUSG00000031826	1.40377	2.71486955945385e-23	1.10735650945037e-20	Usp10
ENSMUSG00000028688	1.07562	1.23923240567899e-22	4.9142449509648e-20	Toe1
ENSMUSG00000011306	1.37408	2.22120310499291e-22	8.57024203429155e-20	Sugp1
ENSMUSG00000112429	1.21553	2.5863092917836e-22	9.71635564460598e-20	NA
ENSMUSG00000041986	2.76513	3.71168109389828e-22	1.35866562298697e-19	Elmod1
ENSMUSG00000014313	1.29089	5.60081171563221e-22	1.99892970130913e-19	Cox6c
ENSMUSG00000064360	1.93631	5.83373295130478e-22	2.03127735641042e-19	ND3
ENSMUSG00000086707	1.20785	1.58197609246763e-21	5.37721207049236e-19	NA
ENSMUSG00000032766	1.44199	2.56109195177886e-21	8.5028252799058e-19	Gng11
ENSMUSG00000025538	1.23229	3.0278035382102e-21	9.63960395745575e-19	Sumf2
ENSMUSG00000029632	1.32413	3.03854145478782e-21	9.63960395745575e-19	Ndufa4
ENSMUSG00000108912	-1.32153	1.13121640291551e-20	3.51070551478734e-18	NA
ENSMUSG00000028312	-1.22623	1.235935304894e-20	3.75408774737589e-18	Smc2
ENSMUSG00000005267	1.3578	1.60726920053149e-20	4.78028648058075e-18	Zfp287
ENSMUSG00000021870	1.01208	2.47173340076973e-20	7.20131959783443e-18	Slmap
ENSMUSG00000106640	1.59184	9.11419910229719e-20	2.60228612768789e-17	NA
ENSMUSG00000030835	1.37604	1.06098030451631e-19	2.96991271123035e-17	Nomo1
ENSMUSG00000036067	0.98055	1.21342597448909e-19	3.33132100227044e-17	Slc2a6
ENSMUSG00000018566	1.64618	1.39746741047046e-19	3.74616171383161e-17	Slc2a4
ENSMUSG00000029299	-2.46175	1.41701269646194e-19	3.74616171383161e-17	Abcg3
ENSMUSG00000035649	-1.17638	1.61284026426602e-19	4.18634683866576e-17	Zcchc7
ENSMUSG00000078713	1.28997	1.6423514877074e-19	4.18682318544836e-17	Tomm5
ENSMUSG00000035473	1.71035	1.79119961493915e-19	4.48616942155637e-17	Galm
ENSMUSG00000024942	1.32738	1.9534340288535e-19	4.80814210274354e-17	Capn1
ENSMUSG00000035835	1.33086	8.06201212852777e-19	1.95073364655699e-16	Plppr3
ENSMUSG00000003269	1.42686	1.39878004803543e-18	3.32816399429229e-16	Cyth2
ENSMUSG00000097354	1.84534	2.54176893344216e-18	5.94857267111809e-16	2310001H17Rik
ENSMUSG00000040339	-1.19851	3.29333197569726e-18	7.58316246533129e-16	Fam102b
ENSMUSG00000024857	1.50921	3.98465979250784e-18	8.8882817496628e-16	Cabp2
ENSMUSG00000101162	0.875394	3.9401070912537e-18	8.8882817496628e-16	NA
ENSMUSG00000095545	-1.46259	9.66273701685151e-18	2.12223436388573e-15	Zfp968
ENSMUSG00000032380	1.04012	1.14820145027328e-17	2.48359453092444e-15	Dapk2
ENSMUSG00000034055	-1.45821	1.22635875904777e-17	2.61305934987552e-15	Phka1
ENSMUSG00000085705	-2.02882	1.47564949150426e-17	3.09799590304631e-15	NA
ENSMUSG00000024300	1.31622	1.6488414358706e-17	3.41142903456359e-15	Myo1f
ENSMUSG00000056978	1.01764	2.36510813658151e-17	4.82346910826252e-15	Hamp2
ENSMUSG00000024213	0.953167	2.98112355728252e-17	5.99415773292469e-15	Nudt3
ENSMUSG00000071014	1.14022	3.34452621652279e-17	6.63145225931658e-15	Ndufb6
ENSMUSG00000073640	1.21001	4.26618949337394e-17	8.12054949432084e-15	Rpl27-ps3
ENSMUSG00000093682	0.981008	4.16015717405077e-17	8.12054949432084e-15	NA
ENSMUSG00000118232	1.3382	4.26354686659727e-17	8.12054949432084e-15	NA
ENSMUSG00000026495	2.80652	4.51092109442509e-17	8.47340915052798e-15	Efcab2
ENSMUSG00000064147	1.06697	1.02424456932143e-16	1.89897603527698e-14	Rab44
ENSMUSG00000029419	1.22728	1.10052914660639e-16	2.01425052525037e-14	Ajm1
ENSMUSG00000085749	0.893492	1.12661586944136e-16	2.03589470280315e-14	NA
ENSMUSG00002076081	1.17325	1.3586358381222e-16	2.42448565312907e-14	NA
ENSMUSG00000120312	1.05443	1.43902981210977e-16	2.5362456293431e-14	NA
ENSMUSG00000026407	1.24417	1.88950079645748e-16	3.28957480124719e-14	Cacna1s
ENSMUSG00000024866	0.966805	1.92019677918814e-16	3.3027384602036e-14	Acy3
ENSMUSG00000028041	1.04149	1.99169401419069e-16	3.38493139840313e-14	Adam15
ENSMUSG00000024294	-0.91349	3.0629402260576e-16	5.14429819614098e-14	Mib1
ENSMUSG00000037638	1.13809	3.37319554906179e-16	5.59950461144257e-14	Zbtb42
ENSMUSG00000022421	0.812028	4.49188252740278e-16	7.37081781163243e-14	Nptxr
ENSMUSG00000031027	0.933133	8.21133366903531e-16	1.33210226658123e-13	Stk33
ENSMUSG00000101102	-1.28146	8.781605679808e-16	1.4086090189319e-13	NA
ENSMUSG00000071192	1.53528	1.11308268847253e-15	1.76559649562598e-13	Wfikkn1
ENSMUSG00000019261	1.27579	1.19638331992784e-15	1.87687563464724e-13	Map1s
ENSMUSG00000072676	1.02827	1.33586435031507e-15	2.07291298533673e-13	Tmem254a
ENSMUSG00000041420	1.45838	1.35158359200437e-15	2.07475347951123e-13	Meis3
ENSMUSG00000049036	1.73673	1.40384796994382e-15	2.13205676797e-13	Tmem121
ENSMUSG00000116265	0.979884	1.54562361643976e-15	2.322665552452e-13	Cyp2d32-ps
ENSMUSG00000067201	1.15127	2.41880069634949e-15	3.59695820219639e-13	H2-M9
ENSMUSG00000028753	1.03725	2.74694535079647e-15	4.04282389979077e-13	Vwa5b1
ENSMUSG00000120149	-0.866403	3.47424921747725e-15	5.06105937027604e-13	NA
ENSMUSG00000045573	2.01959	3.73213280933637e-15	5.38181090768546e-13	Penk
ENSMUSG00000021275	1.33424	3.88221551706883e-15	5.54225087216746e-13	Tecpr2
ENSMUSG00000112621	0.848003	5.16272812525222e-15	7.29733729862383e-13	NA
ENSMUSG00000070709	0.985176	5.9765547996707e-15	8.36483297255872e-13	Zfp974
ENSMUSG00000002803	1.47429	7.57199075208625e-15	1.04949262113382e-12	Btbd6
ENSMUSG00000118502	1.77001	8.18153847440251e-15	1.1230734928901e-12	NA
ENSMUSG00000025373	1.48035	9.16741566696129e-15	1.24641929582418e-12	Rnf41
ENSMUSG00000047658	1.14041	1.38465283488236e-14	1.86483998780949e-12	Gal3st3
ENSMUSG00000029036	1.02855	1.48752546816299e-14	1.98466482088736e-12	Atad3a
ENSMUSG00000042729	0.946902	1.50347388939055e-14	1.98736974490181e-12	Wdr74
ENSMUSG00000108766	1.24972	1.64099588426661e-14	2.14925295814589e-12	NA
ENSMUSG00000120211	0.944755	2.10208256406725e-14	2.72812097132947e-12	NA
ENSMUSG00000099767	-5.48563	2.14319928821211e-14	2.75642459806452e-12	NA
ENSMUSG00000031841	1.76894	2.38467954224582e-14	3.03961474509833e-12	Cdh13
ENSMUSG00000049305	1.09718	2.75012516177932e-14	3.47440591235058e-12	Ccdc71
ENSMUSG00000116851	0.836178	2.81811027049941e-14	3.52906510716225e-12	NA
ENSMUSG00000027229	-0.987717	3.04448332577692e-14	3.77939512685142e-12	Terb2
ENSMUSG00000004591	-2.09931	4.8580970162169e-14	5.97880974168211e-12	Pkn2
ENSMUSG00000087292	1.35657	5.24588441829441e-14	6.40087572269837e-12	NA
ENSMUSG00000031478	-2.18549	5.68682574796271e-14	6.88009528626404e-12	Nek3
ENSMUSG00000046879	-1.41059	6.36838210500725e-14	7.63991789336836e-12	Irgm1
ENSMUSG00000059762	1.05507	6.71125979004811e-14	7.98416206356056e-12	Olfr767
ENSMUSG00000068240	0.930438	9.25441428071952e-14	1.0918679195996e-11	Gm11808
ENSMUSG00000031066	2.15885	9.41331942699956e-14	1.10151268967087e-11	Usp11
ENSMUSG00000083333	1.06375	1.2021444679023e-13	1.39526946534741e-11	NA
ENSMUSG00000000001	1.17404	1.86987089767637e-13	2.15276426896999e-11	Gnai3
ENSMUSG00000030605	0.995011	2.0064972553005e-13	2.2915259460569e-11	Mfge8
ENSMUSG00000112021	1.17238	2.02250118522814e-13	2.2915259460569e-11	NA
ENSMUSG00000017119	1.04374	2.19532897843757e-13	2.46090458907044e-11	Nbr1
ENSMUSG00000055730	1.50497	2.20647091202729e-13	2.46090458907044e-11	Ces2a
ENSMUSG00000004285	1.04898	2.23111484482452e-13	2.46910042827247e-11	Atp6v1f
ENSMUSG00000007812	0.940121	2.33328434709769e-13	2.54268266929397e-11	Zfp655
ENSMUSG00000018924	0.834211	2.34681501333019e-13	2.54268266929397e-11	Alox15
ENSMUSG00000030276	0.861395	2.35103749192213e-13	2.54268266929397e-11	Ttll3
ENSMUSG00000068697	1.24381	3.52599615931646e-13	3.78474595266179e-11	Myoz1
ENSMUSG00000031881	1.28442	5.15282238873663e-13	5.48967853892568e-11	Cdh16
ENSMUSG00000033597	1.08506	5.3010475056066e-13	5.60575956963258e-11	Caskin1
ENSMUSG00000074472	1.05102	5.86828310273924e-13	6.15997129225775e-11	Zfp872
ENSMUSG00000040010	1.25286	6.44806079045351e-13	6.7191617404755e-11	Slc7a5
ENSMUSG00000027620	0.865559	6.56772746221224e-13	6.79426646743058e-11	Rbm39
ENSMUSG00000027889	1.00599	7.1467210545896e-13	7.28761355538008e-11	Ampd2
ENSMUSG00000101133	1.00508	7.10647117960108e-13	7.28761355538008e-11	NA
ENSMUSG00000110365	1.02025	7.81829558679329e-13	7.91588565936603e-11	NA
ENSMUSG00000026447	-1.08836	8.14651276261003e-13	8.19011381683245e-11	Pik3c2b
ENSMUSG00000065665	1.73704	8.75403808701261e-13	8.73934599511832e-11	Gm22577
ENSMUSG00000036098	0.796083	9.8733535507291e-13	9.78833300626449e-11	Myrf
ENSMUSG00000032869	0.678234	1.02099552014793e-12	1.00522289969875e-10	Psmf1
ENSMUSG00000030322	-1.11095	1.07728461457743e-12	1.0533777505279e-10	Mbd4
ENSMUSG00000036813	1.18292	1.26196848790197e-12	1.22556885260467e-10	Entpd8
ENSMUSG00000040705	0.996559	1.31535432676137e-12	1.26878367357063e-10	A930016O22Rik
ENSMUSG00000037474	1.39138	1.46435933721946e-12	1.40303314752651e-10	Dtl
ENSMUSG00000041782	1.10959	1.53250586118471e-12	1.4585369116182e-10	Lad1
ENSMUSG00000022012	1.34169	1.63892101291437e-12	1.54948585300434e-10	Enox1
ENSMUSG00000027598	0.769451	1.66664354018941e-12	1.55509824704209e-10	Itch
ENSMUSG00000028212	-1.31802	1.65831386653902e-12	1.55509824704209e-10	Ccne2
ENSMUSG00000085546	-0.98119	1.78338274117868e-12	1.65321896188745e-10	NA
ENSMUSG00000061048	1.64149	1.84437949396401e-12	1.69873301005356e-10	Cdh3
ENSMUSG00000036892	0.877337	2.10680531431749e-12	1.92799696584593e-10	Prodh2
ENSMUSG00000058192	-0.912148	2.12097413592193e-12	1.92860043085487e-10	Zfp846
ENSMUSG00000103030	1.00358	2.20438240361894e-12	1.99175716418126e-10	NA
ENSMUSG00000032281	1.34446	2.23950472209916e-12	2.01076537186715e-10	Acsbg1
ENSMUSG00000097908	1.11972	2.28161792358703e-12	2.03577359232053e-10	4933404O12Rik
ENSMUSG00000021495	-0.716167	2.66323852398541e-12	2.3615151036283e-10	Fam193b
ENSMUSG00000039168	0.812061	3.06981205252606e-12	2.69748325236412e-10	Dap
ENSMUSG00000073889	1.26303	3.07992273840958e-12	2.69748325236412e-10	Il11ra1
ENSMUSG00000002413	0.8049	3.20332307794229e-12	2.78845367443318e-10	Braf
ENSMUSG00000057375	0.694815	3.6607645326117e-12	3.16733784651907e-10	Yipf1
ENSMUSG00000020261	0.943607	4.26948988916359e-12	3.67176130468069e-10	Slc36a1
ENSMUSG00000028919	0.84965	4.53468985809757e-12	3.87648098288628e-10	Arhgef19
ENSMUSG00000039176	2.47121	4.86258940154853e-12	4.10759327198265e-10	Polg
ENSMUSG00000049755	-1.95636	4.83979727664147e-12	4.10759327198265e-10	Zfp672
ENSMUSG00000045382	-1.00379	5.76326328195085e-12	4.83978509489002e-10	Cxcr4
ENSMUSG00000010277	0.647917	8.02128751813713e-12	6.69660237479097e-10	2610507B11Rik
ENSMUSG00000111141	1.14711	8.22690214779914e-12	6.82832878267328e-10	NA
ENSMUSG00000023902	0.777022	8.67160644048437e-12	7.15582968464479e-10	Zscan10
ENSMUSG00000017733	0.795756	9.33751516104039e-12	7.66105554247199e-10	Eppin
ENSMUSG00000024960	1.03408	1.09772789849593e-11	8.95008820002281e-10	Plcb3
ENSMUSG00000039021	1.682	1.10340117904456e-11	8.95008820002281e-10	Ttc16
ENSMUSG00000094686	1.0192	1.12689323825795e-11	9.08899879625453e-10	Ccl21a
ENSMUSG00000052407	-1.10949	1.15233325620678e-11	9.2419716660719e-10	Ccdc171
ENSMUSG00000034930	0.87288	1.22814045693276e-11	9.79493472802913e-10	Rtkn
ENSMUSG00000018893	0.92603	1.23813435154789e-11	9.8197811126098e-10	Mb
ENSMUSG00000077337	1.00246	1.32990037075299e-11	1.04893136424694e-09	NA
ENSMUSG00000022177	1.01952	1.38266294283097e-11	1.0823195528027e-09	Haus4
ENSMUSG00000031446	0.627618	1.38739477558765e-11	1.0823195528027e-09	Cul4a
ENSMUSG00000040025	-2.30607	1.51444678056701e-11	1.17501316518341e-09	Ythdf2
ENSMUSG00000055024	0.934002	1.78408539148446e-11	1.37673529993687e-09	Ep300
ENSMUSG00000028447	0.80004	1.84007208493531e-11	1.41230478949121e-09	Dctn3
ENSMUSG00000023411	1.60395	1.85037948966999e-11	1.4126212617395e-09	Nfatc4
ENSMUSG00000046679	-1.03495	1.96039734843795e-11	1.48865066735639e-09	C87436
ENSMUSG00000017176	0.623815	2.14729712405485e-11	1.62194781709032e-09	Nt5c3b
ENSMUSG00000040455	-0.931227	2.31373578545748e-11	1.73846800385216e-09	Usp45
ENSMUSG00000103366	0.916154	2.49704353168237e-11	1.86637662085327e-09	NA
ENSMUSG00000038859	1.16138	2.54216750966406e-11	1.89020746708147e-09	Baiap2l1
ENSMUSG00000074657	0.632762	2.67305914644263e-11	1.9772327655241e-09	Kif5a
ENSMUSG00000108366	1.45092	2.77750665572656e-11	2.04390128954394e-09	Gm5586
ENSMUSG00000044708	0.870466	2.82409201975964e-11	2.06752500892762e-09	Kcnj10
ENSMUSG00000028211	-0.744658	3.1083130866142e-11	2.26399375635226e-09	Trp53inp1
ENSMUSG00000018126	1.02054	3.43516143850443e-11	2.48935861401468e-09	Baiap2l2
ENSMUSG00000038235	0.872578	3.66551316712714e-11	2.61644329869535e-09	F11r
ENSMUSG00000085078	-2.37764	3.64312942420029e-11	2.61644329869535e-09	C030013C21Rik
ENSMUSG00000113817	-0.827877	3.65584563451957e-11	2.61644329869535e-09	NA
ENSMUSG00000003410	1.20151	4.0634783237301e-11	2.88608042535179e-09	Elavl3
ENSMUSG00000056687	-3.3841	4.14852818575427e-11	2.93190041484297e-09	Gm11696
ENSMUSG00000063130	1.65878	4.66128890753257e-11	3.27805716472586e-09	Calml3
ENSMUSG00000048852	0.970415	4.87456637323281e-11	3.41124066393488e-09	Gm12185
ENSMUSG00000050721	0.745644	5.09703157982702e-11	3.54952306505417e-09	Plekho2
ENSMUSG00000028284	-0.696141	5.26314568947486e-11	3.64741106130792e-09	Map3k7
ENSMUSG00000044534	-1.68061	5.3214863694812e-11	3.67002605848858e-09	Ackr2
ENSMUSG00002076209	0.850108	5.35066717419661e-11	3.67240983552071e-09	NA
ENSMUSG00000121089	2.36467	5.61938378753277e-11	3.83838865793387e-09	NA
ENSMUSG00000103898	0.653939	5.74931528633191e-11	3.90843928703211e-09	NA
ENSMUSG00000024957	0.751393	7.50531925290002e-11	5.07800652390525e-09	Kcnk4
ENSMUSG00000037486	-0.981053	8.0013177242734e-11	5.38805716187392e-09	Asxl2
ENSMUSG00000007379	-0.628657	8.57599012511111e-11	5.7479265270463e-09	Dennd2c
ENSMUSG00000043621	1.11937	1.22665784335909e-10	8.18306886532447e-09	Ubxn10
ENSMUSG00000085417	1.13542	1.28722515120077e-10	8.54717500397315e-09	NA
ENSMUSG00000103094	-0.911719	1.31890696412238e-10	8.71699806472735e-09	NA
ENSMUSG00000059201	-2.95059	1.38636849012569e-10	9.12064357835686e-09	Lep
ENSMUSG00000043962	1.11843	1.42205016222945e-10	9.31247161283837e-09	Thrap3
ENSMUSG00000092499	-8.12492	1.4336988764949e-10	9.34588363508729e-09	1700092C10Rik
ENSMUSG00000042988	1.09957	1.46866990896113e-10	9.53033255469501e-09	Notum
ENSMUSG00000020894	2.63521	1.62382680256356e-10	1.04894802866052e-08	Vamp2
ENSMUSG00000102570	2.77163	1.64345750712354e-10	1.05684681854485e-08	NA
ENSMUSG00000071796	-1.11692	1.68262478906221e-10	1.07718168110548e-08	6820431F20Rik
ENSMUSG00000013698	1.21312	1.72872688843413e-10	1.10175469014668e-08	Pea15a
ENSMUSG00000013236	0.947536	1.83141313009773e-10	1.16201128201223e-08	Ptprs
ENSMUSG00000094483	0.742712	1.85535593859583e-10	1.17199386634487e-08	Purb
ENSMUSG00000035397	1.09074	1.96802470581739e-10	1.23768813657485e-08	Klf16
ENSMUSG00000031549	0.829346	2.07986859277917e-10	1.3022896504612e-08	Ido2
ENSMUSG00000044724	0.816789	2.17160558894581e-10	1.35379220034019e-08	Gpr152
ENSMUSG00000017550	-1.02365	2.198647435519e-10	1.36469090388997e-08	Atad5
ENSMUSG00000070798	-1.29172	2.34379229459401e-10	1.44848393063308e-08	Psg25
ENSMUSG00000028470	1.09448	2.3751949748569e-10	1.46156394228694e-08	Hint2
ENSMUSG00000103983	1.00011	2.46638996108301e-10	1.51116665598374e-08	NA
ENSMUSG00000039967	-0.863355	2.52732580342646e-10	1.54188475084257e-08	Zfp292
ENSMUSG00000032743	0.978911	2.57566000233067e-10	1.56468605077756e-08	Katnip
ENSMUSG00000036948	1.00796	2.6283426840575e-10	1.58992458294936e-08	Map11
ENSMUSG00000052137	-1.00297	2.78484882137617e-10	1.67748952632769e-08	Rbm12b2
ENSMUSG00000035673	0.747727	2.82294393604621e-10	1.69329191726872e-08	Sbno2
ENSMUSG00000000385	1.04603	3.373457071775e-10	2.01504071785188e-08	Tmprss2
ENSMUSG00000003660	-1.02627	3.44415423529194e-10	2.04869774429282e-08	Snrnp200
ENSMUSG00000028461	1.28492	3.47608045187342e-10	2.05910890169896e-08	Ccdc107
ENSMUSG00000034303	1.34355	3.53477407706844e-10	2.08522457538136e-08	Ccdc15
ENSMUSG00000021018	0.661666	3.71202299006894e-10	2.18077531712857e-08	Polr2h
ENSMUSG00000103839	-1.35202	3.86073369056678e-10	2.25884566256276e-08	NA
ENSMUSG00000052369	-1.59592	3.97427679085558e-10	2.31578675372466e-08	Tmem106c
ENSMUSG00000000154	0.814625	4.20817323836619e-10	2.43222190894396e-08	Slc22a18
ENSMUSG00000022440	0.862338	4.19543770095987e-10	2.43222190894396e-08	C1qtnf6
ENSMUSG00000032580	0.731715	4.56928607528322e-10	2.63028741978803e-08	Rbm5
ENSMUSG00000028790	0.715975	4.70827763981655e-10	2.69941251349482e-08	Khdrbs1
ENSMUSG00000004266	0.650766	4.85530591934379e-10	2.77257389218208e-08	Ptpn6
ENSMUSG00000036078	0.783111	4.90000961507468e-10	2.78695367588869e-08	Sigmar1
ENSMUSG00000096956	1.37556	4.97546821463834e-10	2.81864223143559e-08	Snhg18
ENSMUSG00000029165	0.732588	5.09425273516954e-10	2.87452774890436e-08	Agbl5
ENSMUSG00000029729	-0.897384	5.74077616262263e-10	3.22658742116538e-08	Zkscan1
ENSMUSG00000019301	0.934015	5.78239185980702e-10	3.23723239963157e-08	Hsd17b1
ENSMUSG00000055053	0.989665	6.54902371537863e-10	3.65210400627911e-08	Nfic
ENSMUSG00000020594	0.729382	6.7700737540928e-10	3.76068377095054e-08	Pum2
ENSMUSG00000026072	-1.19598	6.91501575888727e-10	3.82630871991762e-08	Il1r1
ENSMUSG00000051235	-0.783724	7.75327829075281e-10	4.27358304551302e-08	Gen1
ENSMUSG00000055805	0.818933	8.33303417913586e-10	4.55794620464918e-08	Fmnl1
ENSMUSG00000070691	0.710572	8.30895746704541e-10	4.55794620464918e-08	Runx3
ENSMUSG00000081449	2.1851	8.42116587792352e-10	4.58857114783344e-08	NA
ENSMUSG00000110945	-0.832009	8.71348814905388e-10	4.71188472787474e-08	NA
ENSMUSG00000121029	0.976744	8.70231646372485e-10	4.71188472787474e-08	NA
ENSMUSG00000044186	-8.93819	8.8654163641101e-10	4.77595034015229e-08	Nkx2-6
ENSMUSG00000024330	1.18847	8.97147640250827e-10	4.81491718504542e-08	Col11a2
ENSMUSG00000017418	-0.725237	9.40155312137287e-10	5.0268379161318e-08	Arl5b
ENSMUSG00000027012	-1.06643	9.46606970529384e-10	5.04244817584981e-08	Dync1i2
ENSMUSG00000100108	0.882851	1.00634266570425e-09	5.34072412475609e-08	NA
ENSMUSG00000025134	0.783634	1.01586345625143e-09	5.37128396349829e-08	Alyref
ENSMUSG00000111709	-1.58808	1.05117990723896e-09	5.53750714234073e-08	Gm3776
ENSMUSG00000049806	-0.998875	1.0871183203516e-09	5.70577247843364e-08	Olfr466
ENSMUSG00000025899	-1.01945	1.12336155922219e-09	5.87439912800584e-08	Alkbh8
ENSMUSG00000020891	1.31138	1.22831326418541e-09	6.39978108011346e-08	Alox8
ENSMUSG00000037280	0.677805	1.3095300711595e-09	6.79812774395383e-08	Galnt6
ENSMUSG00000032939	0.895181	1.33731987883618e-09	6.91723861966137e-08	Nup93
ENSMUSG00000021636	2.24683	1.34878425013188e-09	6.92246208447727e-08	Marveld2
ENSMUSG00000032555	0.796868	1.35287680132331e-09	6.92246208447727e-08	Topbp1
ENSMUSG00000066233	-0.875733	1.34616790516713e-09	6.92246208447727e-08	Tmem42
ENSMUSG00000065952	1.00375	1.37893123787761e-09	7.0305794114074e-08	Rps23rg1
ENSMUSG00000027634	0.885795	1.48276948217648e-09	7.53310218062328e-08	Ndrg3
ENSMUSG00000099357	0.715951	1.52552404416125e-09	7.72283023207305e-08	NA
ENSMUSG00000040274	-1.03655	1.58577408253112e-09	7.99947378170118e-08	Cdk6
ENSMUSG00000024384	-0.867627	1.65379841520524e-09	8.31324865333449e-08	Iws1
ENSMUSG00000039804	1.3022	1.66552884750429e-09	8.34283853577938e-08	Ncoa5
ENSMUSG00000058600	0.842118	1.68351193303847e-09	8.40343229232767e-08	Rpl30
ENSMUSG00000048865	0.69364	1.70036869819321e-09	8.45800123184887e-08	Arhgap30
ENSMUSG00000073888	0.982117	1.73585529279859e-09	8.60453824999745e-08	Ccl27a
ENSMUSG00000024287	-0.884071	1.92438693316592e-09	9.50607192314073e-08	Thoc1
ENSMUSG00000074886	0.629875	1.94648226593539e-09	9.58206235465298e-08	Grk6
ENSMUSG00000017221	0.697249	2.04520316934964e-09	1.00334434521084e-07	Psmd3
ENSMUSG00000070000	0.693062	2.06138233278533e-09	1.00781829393299e-07	Fcho1
ENSMUSG00000025958	-0.77323	2.11031231042366e-09	1.02821906292178e-07	Creb1
ENSMUSG00000060121	-0.749112	2.15365009664998e-09	1.04576560475425e-07	Gemin2
ENSMUSG00000029055	0.617657	2.1966202992664e-09	1.06301530143482e-07	Plch2
ENSMUSG00000037822	-0.722978	2.29877946299667e-09	1.10869512208582e-07	Smim14
ENSMUSG00000031932	-0.881359	2.31048852824486e-09	1.11059037808834e-07	Gpr83
ENSMUSG00000038369	0.705542	2.34273941354868e-09	1.12231368683963e-07	Ncoa6
ENSMUSG00000036104	-0.835477	2.36936175894349e-09	1.13127118631027e-07	Rab3gap1
ENSMUSG00000083335	0.836596	2.43077530871831e-09	1.15672494357542e-07	Gm13397
ENSMUSG00000022243	0.870577	2.52536623173867e-09	1.1977451270532e-07	Slc45a2
ENSMUSG00000096995	-0.847738	2.62945832402366e-09	1.24298500111794e-07	2810029C07Rik
ENSMUSG00000028901	-1.63873	2.65827475628949e-09	1.25245974986102e-07	Gmeb1
ENSMUSG00000034248	-4.20165	2.67387831589572e-09	1.2556673301884e-07	Slc25a37
ENSMUSG00000004980	-1.65425	2.8286278876355e-09	1.32398333520932e-07	Hnrnpa2b1
ENSMUSG00000003360	-0.865845	2.95733746325091e-09	1.3797042361232e-07	Ddx23
ENSMUSG00000037818	-1.34588	2.99737532984774e-09	1.39382834556698e-07	Abhd18
ENSMUSG00000028243	-0.995414	3.03701650688578e-09	1.40767687182797e-07	Ubxn2b
ENSMUSG00000056271	0.779079	3.11781751914988e-09	1.44045187389591e-07	Lman1l
ENSMUSG00000051832	-3.15456	3.1282641114276e-09	1.44061607918518e-07	E230016K23Rik
ENSMUSG00000006395	-1.51244	3.29077632315774e-09	1.51058272634726e-07	Hyi
ENSMUSG00000095913	1.08188	3.41798353150917e-09	1.56394656717387e-07	NA
ENSMUSG00000033634	-0.861185	3.58793629917733e-09	1.63646577019347e-07	Nat8f2
ENSMUSG00000078894	-1.29648	3.61216041602183e-09	1.64226758277476e-07	2210418O10Rik
ENSMUSG00000109326	0.70836	3.67277267624923e-09	1.66452389606774e-07	Gm9165
ENSMUSG00000112991	0.962565	3.7300244547761e-09	1.6851211745691e-07	NA
ENSMUSG00000027763	-1.24715	3.85760045877736e-09	1.7372588059781e-07	Mbnl1
ENSMUSG00000038146	-0.693551	4.02042639214238e-09	1.80489330736555e-07	Notch3
ENSMUSG00000012443	-0.974431	4.09358649054614e-09	1.83197619871588e-07	Kif11
ENSMUSG00000005553	1.59918	4.20782040253388e-09	1.87518851517271e-07	Atp4a
ENSMUSG00000023484	1.10864	4.21641575630738e-09	1.87518851517271e-07	Prph
ENSMUSG00000006313	0.967689	4.46841328512935e-09	1.98108907013995e-07	Upk1a
ENSMUSG00000024646	0.677428	4.50882400668213e-09	1.9928164557088e-07	Cyb5a
ENSMUSG00000020134	-0.953503	5.09293559961228e-09	2.24403545123657e-07	Peli1
ENSMUSG00000081344	0.875997	5.14135570865772e-09	2.258399818363e-07	NA
ENSMUSG00000000214	1.25641	5.28890507531112e-09	2.31608616120066e-07	Th
ENSMUSG00000027834	-1.077	5.40799691960742e-09	2.36099584172219e-07	Serpini1
ENSMUSG00000005320	-0.737134	5.66545143478366e-09	2.46585319155401e-07	Fgfr4
ENSMUSG00000041225	-0.773764	6.19236820554777e-09	2.6869984347234e-07	Arhgap12
ENSMUSG00000005625	0.919207	6.23715957896251e-09	2.69823303482633e-07	Psmd4
ENSMUSG00000036882	0.825021	6.51710533848027e-09	2.81082162574454e-07	Arhgap33
ENSMUSG00000024735	0.778669	6.5882810633048e-09	2.83296085722107e-07	Prpf19
ENSMUSG00000115814	-1.25754	6.79442219200636e-09	2.91282796435684e-07	NA
ENSMUSG00000028099	0.677938	7.41129470707534e-09	3.16777374964693e-07	Polr3c
ENSMUSG00000088060	0.926132	7.55681696665249e-09	3.22033191092331e-07	Gm24475
ENSMUSG00000034064	0.761507	7.60408706917247e-09	3.23083175593768e-07	Poglut1
ENSMUSG00000031754	2.10552	7.67363435201087e-09	3.25070635042455e-07	Nudt21
ENSMUSG00000038712	-1.28664	7.7925764738176e-09	3.29132608698876e-07	Mindy1
ENSMUSG00000028826	0.689209	8.05649226378258e-09	3.38277892816942e-07	Maco1
ENSMUSG00000105713	1.01036	8.03859870062677e-09	3.38277892816942e-07	NA
ENSMUSG00000086417	0.71916	8.51818999965764e-09	3.56614898636693e-07	NA
ENSMUSG00000028698	0.722924	8.62117804083909e-09	3.59871162897716e-07	Pik3r3
ENSMUSG00000091407	0.95942	9.13332340429837e-09	3.80137973527008e-07	Vmn2r117
ENSMUSG00000028233	-0.774629	9.33879395043224e-09	3.87559948942938e-07	Tgs1
ENSMUSG00000027646	0.68848	9.43262377546913e-09	3.90319237735065e-07	Src
ENSMUSG00000101585	0.86334	9.76476090969178e-09	4.02895164007977e-07	1600010M07Rik
ENSMUSG00000100546	1.83329	9.79888847005855e-09	4.03138131984311e-07	NA
ENSMUSG00000024232	0.850353	1.08013188899978e-08	4.4310238067129e-07	Bambi
ENSMUSG00000022206	-1.11522	1.11710688130471e-08	4.56957531160631e-07	Npr3
ENSMUSG00000116127	1.47214	1.29016776449004e-08	5.26241000167424e-07	Gm8375
ENSMUSG00000025872	0.724798	1.36980865765089e-08	5.55550806722276e-07	Thoc3
ENSMUSG00000037239	0.87532	1.36835703245356e-08	5.55550806722276e-07	Spred3
ENSMUSG00000032744	0.708253	1.44691356904699e-08	5.85159719878605e-07	Heyl
ENSMUSG00000070388	0.658428	1.45305516352807e-08	5.85983489110926e-07	Fbxo39
ENSMUSG00000025352	0.780694	1.5972120059363e-08	6.42304185823847e-07	Gdf11
ENSMUSG00000019494	0.591039	1.64544316027027e-08	6.59841195393773e-07	Cops6
ENSMUSG00000018920	2.63323	1.67324799718687e-08	6.65384078212806e-07	Cxcl16
ENSMUSG00000038611	0.876462	1.66989334750131e-08	6.65384078212806e-07	Phrf1
ENSMUSG00000058291	-1.07188	1.66948633997963e-08	6.65384078212806e-07	Zfp68
ENSMUSG00000022123	1.08187	1.83295037199024e-08	7.26866653070353e-07	Scel
ENSMUSG00000058006	-0.650298	1.85453262705892e-08	7.33388027254658e-07	Mdn1
ENSMUSG00000082733	0.724305	2.01581132460304e-08	7.94964709116932e-07	NA
ENSMUSG00000006204	-1.50684	2.08454465071392e-08	8.1980604500253e-07	Cdcp3
ENSMUSG00000028480	1.20546	2.33928922749585e-08	9.17464093728865e-07	Glipr2
ENSMUSG00000028795	0.579727	2.42908296427885e-08	9.48311775704501e-07	Ccdc28b
ENSMUSG00000035878	-0.99677	2.43122800439792e-08	9.48311775704501e-07	Hykk
ENSMUSG00000041846	-2.04121	2.46419994020735e-08	9.58553633416895e-07	Ppp4r3a
ENSMUSG00000055296	-0.602271	2.4840815509628e-08	9.63661636455024e-07	Tmem245
ENSMUSG00000057367	-0.779542	2.56146727488017e-08	9.90989344612176e-07	Birc2
ENSMUSG00000040247	0.993072	2.5959168389047e-08	1.00160294032982e-06	Tbc1d10c
ENSMUSG00000035614	-0.766331	2.68800478462116e-08	1.03433844488549e-06	Togaram1
ENSMUSG00000005442	0.957685	2.82312017848894e-08	1.08341031365882e-06	Cic
ENSMUSG00000048440	-0.94521	2.84414572249388e-08	1.08855293121508e-06	Cyp4f16
ENSMUSG00000029701	-0.704629	2.88687818525701e-08	1.10195382280024e-06	Rbm28
ENSMUSG00000018848	1.05	2.90155358045822e-08	1.10460210438991e-06	Rars
ENSMUSG00000116287	1.13125	3.21633344322879e-08	1.22118021903016e-06	NA
ENSMUSG00000078700	0.768571	3.24595618509929e-08	1.22915836865988e-06	D030028A08Rik
ENSMUSG00000046667	-0.952455	3.42943408599419e-08	1.29520108496437e-06	Rbm12b1
ENSMUSG00000032413	0.813521	3.94439551485305e-08	1.48575700184808e-06	Rasa2
ENSMUSG00000056328	-2.38422	3.96169463975969e-08	1.48834612308445e-06	Myh1
ENSMUSG00000082375	0.770135	4.08121642861851e-08	1.52922429750546e-06	Gm14141
ENSMUSG00000022218	1.40302	4.12326220344883e-08	1.54093432503758e-06	Tgm1
ENSMUSG00000024764	0.749354	4.74743851799134e-08	1.76956742252857e-06	Naa40
ENSMUSG00000017969	0.928866	4.78053776037229e-08	1.77264823550844e-06	Ptgis
ENSMUSG00000111389	0.885761	4.77681881812152e-08	1.77264823550844e-06	NA
ENSMUSG00000057135	0.734469	4.79699282391375e-08	1.77414169829515e-06	Scimp
ENSMUSG00000042460	-0.663629	4.84328134310633e-08	1.78663267323478e-06	C1galt1
ENSMUSG00000032064	0.670936	4.86119425988377e-08	1.78861879520878e-06	Dixdc1
ENSMUSG00000024371	0.982817	4.91793219758203e-08	1.80484318901494e-06	C2
ENSMUSG00000094648	-0.860949	4.96976317215433e-08	1.81918818065834e-06	Gm13287
ENSMUSG00000025142	0.571666	5.13238052682932e-08	1.87390957547354e-06	Aspscr1
ENSMUSG00000103966	-0.739083	5.33803804833184e-08	1.94402630556085e-06	NA
ENSMUSG00000085753	1.86032	5.39466981532212e-08	1.95965155937757e-06	NA
ENSMUSG00000051074	0.773982	5.55815698344203e-08	2.01391495166544e-06	4930579K19Rik
ENSMUSG00000020437	-0.606812	5.6552015856064e-08	2.04389007180043e-06	Myo1g
ENSMUSG00000036672	1.10085	5.69719927326275e-08	2.05386911174492e-06	Cenpt
ENSMUSG00000037416	-0.548801	5.73694777790969e-08	2.06298908003624e-06	Dmxl1
ENSMUSG00000028044	0.974107	6.29779664693255e-08	2.25539563240245e-06	Cks1b
ENSMUSG00000096687	2.8908	6.30360645368855e-08	2.25539563240245e-06	NA
ENSMUSG00000022438	0.619743	6.35565240451651e-08	2.26833234317194e-06	Parvb
ENSMUSG00000030061	-0.732297	6.76360038228867e-08	2.40790920343025e-06	Uba3
ENSMUSG00000105053	1.4583	6.78300866898827e-08	2.40881173528549e-06	NA
ENSMUSG00000038429	-0.88381	6.81539407058123e-08	2.4143068424719e-06	Usp5
ENSMUSG00000063904	0.769154	6.96247981325145e-08	2.4482433152846e-06	Dpp3
ENSMUSG00000081675	1.09123	6.95422495220326e-08	2.4482433152846e-06	Gm12712
ENSMUSG00000096131	0.810538	6.96264209866593e-08	2.4482433152846e-06	Gm9639
ENSMUSG00000091144	0.783554	7.04731350178027e-08	2.47192745826573e-06	Phf11c
ENSMUSG00000017167	0.893771	7.06763145209478e-08	2.47297810318885e-06	Cntnap1
ENSMUSG00000032294	0.93461	7.1299019290025e-08	2.4886669911599e-06	Pkm
ENSMUSG00000010376	0.942084	7.16710384948688e-08	2.49555059890914e-06	Nedd8
ENSMUSG00000058743	0.873494	7.32035093798588e-08	2.54270875889748e-06	Kcnj14
ENSMUSG00000078517	0.798639	7.49485122580718e-08	2.59700233251513e-06	Emc1
ENSMUSG00000090314	1.87836	7.54858910210668e-08	2.60928954047639e-06	2310050C09Rik
ENSMUSG00000071537	-0.63803	7.71968032011424e-08	2.66198445048191e-06	Klrg2
ENSMUSG00000028937	0.936603	7.80092812679998e-08	2.68351927561919e-06	Acot7
ENSMUSG00000097023	1.07546	7.99067599683505e-08	2.74218486852926e-06	Mir9-3hg
ENSMUSG00000017740	0.815983	8.13897457052032e-08	2.78637892011386e-06	Slc12a5
ENSMUSG00000093687	0.653235	8.21587549588842e-08	2.80597699950486e-06	NA
ENSMUSG00000004952	0.65983	8.38491015893876e-08	2.85346538834378e-06	Rasa4
ENSMUSG00000006304	0.843048	8.41488462099139e-08	2.85346538834378e-06	Arpc2
ENSMUSG00000078735	1.19735	8.40042942007233e-08	2.85346538834378e-06	Il11ra2
ENSMUSG00000021265	-0.687114	9.10532172912715e-08	3.0802742418251e-06	Slc25a29
ENSMUSG00000115432	-1.10754	9.29899213865069e-08	3.13835488821223e-06	D130009I18Rik
ENSMUSG00000114176	-1.69432	9.3399906790942e-08	3.14475723902709e-06	NA
ENSMUSG00000004267	0.656544	9.36474462888986e-08	3.14567280757721e-06	Eno2
ENSMUSG00000038174	0.76398	9.59628734493001e-08	3.2158825853573e-06	Fam126b
ENSMUSG00000030844	-0.870229	9.88473835123253e-08	3.29706833416345e-06	Rgs10
ENSMUSG00000071714	0.902527	9.88335915470126e-08	3.29706833416345e-06	Csf2rb2
ENSMUSG00000028012	-3.31549	9.94960146779279e-08	3.31096761198624e-06	Rrh
ENSMUSG00000056032	1.03896	1.0054089951105e-07	3.33795786376685e-06	NA
ENSMUSG00000000276	0.827261	1.03078051364905e-07	3.41425118627699e-06	Dgke
ENSMUSG00000034300	-0.624142	1.05342483624754e-07	3.47475754941906e-06	Fam53c
ENSMUSG00000068663	0.718145	1.05391567588852e-07	3.47475754941906e-06	Clec16a
ENSMUSG00000028618	0.677675	1.07129114739912e-07	3.52390608761979e-06	Tmem59
ENSMUSG00000097455	0.853249	1.12148010703642e-07	3.68051724323033e-06	NA
ENSMUSG00000042642	0.910474	1.20852817720224e-07	3.95709822425212e-06	Flad1
ENSMUSG00000052446	0.817657	1.23843061105725e-07	4.04572892527534e-06	Zfp961
ENSMUSG00000002343	0.625895	1.2673542215905e-07	4.13020454149905e-06	Armc6
ENSMUSG00000073012	1.48698	1.27007550694738e-07	4.13020454149905e-06	Fnd3c2
ENSMUSG00000027782	-0.934214	1.27403523165619e-07	4.13366521980087e-06	Kpna4
ENSMUSG00000101854	0.697153	1.32054844942912e-07	4.27486386939913e-06	1700026F02Rik
ENSMUSG00000027196	0.812135	1.34625073309741e-07	4.34820711893633e-06	Alkbh3os1
ENSMUSG00000075335	0.830487	1.35470952640745e-07	4.36565083498706e-06	NA
ENSMUSG00000085957	0.889473	1.38235548652807e-07	4.44470876704386e-06	Syna
ENSMUSG00000104410	-1.23947	1.47028560403576e-07	4.71680837825045e-06	NA
ENSMUSG00000014074	0.941842	1.49327735940574e-07	4.77982681230411e-06	Rnf168
ENSMUSG00000003868	0.779948	1.50353522814891e-07	4.80189461231629e-06	Ruvbl2
ENSMUSG00000017405	0.813945	1.52348515132299e-07	4.85474866524262e-06	Nek8
ENSMUSG00000060508	0.741927	1.56799373375325e-07	4.98545179132769e-06	Nlrp9b
ENSMUSG00000035435	0.563944	1.57522942052992e-07	4.9973278238856e-06	Abca17
ENSMUSG00000020802	0.655883	1.62684031920277e-07	5.14961693945426e-06	Ube2o
ENSMUSG00000027596	-0.747774	1.70608618398221e-07	5.38851468197567e-06	a
ENSMUSG00000051062	1.22623	1.77595511408749e-07	5.59680688934063e-06	Fbll1
ENSMUSG00000027940	0.689155	1.79753511094556e-07	5.63991455908986e-06	Tpm3
ENSMUSG00000120712	4.51681	1.79419453724143e-07	5.63991455908986e-06	NA
ENSMUSG00000041895	-1.33473	1.91349505400681e-07	5.99058232258798e-06	Wipi1
ENSMUSG00000052384	-0.807834	1.930357291329e-07	6.03014894770521e-06	Nrros
ENSMUSG00000046790	0.957653	1.94095645822937e-07	6.05002061084771e-06	Olfr1341
ENSMUSG00000019715	1.02392	1.96895284535242e-07	6.1106023522285e-06	Gle1
ENSMUSG00000064341	0.799517	1.96714707387937e-07	6.1106023522285e-06	ND1
ENSMUSG00000032118	0.563864	2.00398440897328e-07	6.19239857629926e-06	Fez1
ENSMUSG00000073647	-0.726545	2.00301649922044e-07	6.19239857629926e-06	NA
ENSMUSG00000038167	0.633284	2.02178490048709e-07	6.23390955493601e-06	Plekhg6
ENSMUSG00000062638	0.593869	2.06484774640054e-07	6.35296690250304e-06	Btnl1
ENSMUSG00000001021	-0.68211	2.09905967099851e-07	6.44433889530641e-06	S100a3
ENSMUSG00000086513	1.0958	2.1117121330282e-07	6.46927090367179e-06	NA
ENSMUSG00000033009	0.922078	2.13016285426222e-07	6.51182117932493e-06	Ogfod1
ENSMUSG00000026179	0.683034	2.13598779507546e-07	6.5156755902772e-06	Pnkd
ENSMUSG00000047909	-0.853396	2.15285434422454e-07	6.55312337273976e-06	Ankrd16
ENSMUSG00000056763	-0.63058	2.19405035084857e-07	6.66431123589664e-06	Cspp1
ENSMUSG00000034931	1.1521	2.21262957267982e-07	6.70647553706521e-06	Dhx8
ENSMUSG00000033770	0.530096	2.21733773341525e-07	6.70650709369408e-06	Clcnka
ENSMUSG00000026678	-1.2275	2.31561783217003e-07	6.98895563891319e-06	Rgs5
ENSMUSG00000069925	0.68389	2.32770923069508e-07	7.01062805430443e-06	NA
ENSMUSG00000025515	1.06416	2.35393890087641e-07	7.0747014208235e-06	NA
ENSMUSG00000033499	-0.797417	2.36843516286071e-07	7.10331520693267e-06	Larp4b
ENSMUSG00000020826	1.16777	2.397566070876e-07	7.17560864315005e-06	Nos2
ENSMUSG00000020211	0.561296	2.46630929513454e-07	7.36590617099176e-06	Sf3a2
ENSMUSG00000038020	0.82695	2.54025447491419e-07	7.55514018414063e-06	Rapgefl1
ENSMUSG00000070298	0.721111	2.53751356050497e-07	7.55514018414063e-06	Trcg1
ENSMUSG00000017830	-1.67636	2.5520626982286e-07	7.57447964239324e-06	Dhx58
ENSMUSG00000047875	0.680122	2.55799190400397e-07	7.57632622853956e-06	Gpr157
ENSMUSG00000098713	-6.7434	2.60605075000937e-07	7.70268747559704e-06	Rps2-ps5
ENSMUSG00000025409	0.733016	2.69074311744147e-07	7.93658031913107e-06	Mbd6
ENSMUSG00000039509	0.649476	2.71606578330159e-07	7.99475363348732e-06	Nup133
ENSMUSG00000021223	-1.35774	2.84244353867683e-07	8.33413839672665e-06	Papln
ENSMUSG00000055200	0.829399	2.84304104735632e-07	8.33413839672665e-06	Sertad3
ENSMUSG00000003604	0.686702	2.8686969346916e-07	8.37495244164772e-06	Aven
ENSMUSG00000073876	1.15261	2.86641552083564e-07	8.37495244164772e-06	Gm13305
ENSMUSG00000038725	-0.890796	2.87695967857095e-07	8.38193395332222e-06	Pkhd1l1
ENSMUSG00000022999	0.597338	2.89125139401072e-07	8.40641647676112e-06	Lmbr1l
ENSMUSG00000090220	-0.84969	2.95859406005842e-07	8.58473349621828e-06	Pitpnm2os1
ENSMUSG00000030678	0.641474	3.03657083986804e-07	8.79312075252661e-06	Maz
ENSMUSG00000108084	0.901993	3.07177043627147e-07	8.87704347129787e-06	Gm7932
ENSMUSG00000038346	0.872253	3.09819951144768e-07	8.93533257079335e-06	Zfp384
ENSMUSG00000097248	-0.830042	3.20045108634742e-07	9.21162090901125e-06	Gm2694
ENSMUSG00000029816	0.821679	3.28313449815221e-07	9.43058915404849e-06	Gpnmb
ENSMUSG00000060860	0.564492	3.29811317798214e-07	9.45459111021546e-06	Ube2s
ENSMUSG00000024883	0.751984	3.32549605813117e-07	9.4949563451761e-06	Rin1
ENSMUSG00000032013	0.931139	3.32385237175826e-07	9.4949563451761e-06	Trim29
ENSMUSG00000042099	0.727106	3.35039836750472e-07	9.54696349191565e-06	Kank3
ENSMUSG00000043091	0.511779	3.39933487099213e-07	9.64789356228304e-06	Tuba1c
ENSMUSG00000058407	-0.763238	3.39736958009774e-07	9.64789356228304e-06	Txndc9
ENSMUSG00000026199	0.785219	3.46318397973145e-07	9.79018108804875e-06	Ankzf1
ENSMUSG00000114733	-2.4876	3.45835638688663e-07	9.79018108804875e-06	Gm4815
ENSMUSG00000110442	0.8243	3.51328138579378e-07	9.91217491375335e-06	NA
ENSMUSG00000093989	2.35908	3.5359622031281e-07	9.95648844415321e-06	Rnasek
ENSMUSG00000104646	0.81083	3.57071894892579e-07	1.00345637233985e-05	NA
ENSMUSG00000028063	0.633998	3.75863047774104e-07	1.05418877603597e-05	Lmna
ENSMUSG00000033327	0.540342	3.77154436084832e-07	1.05573661363668e-05	Tnxb
ENSMUSG00000097226	0.749243	3.84416201313252e-07	1.07395806065518e-05	NA
ENSMUSG00000025001	-1.07179	3.94907408431076e-07	1.10111292241446e-05	Hells
ENSMUSG00000021947	0.706135	4.03095577176425e-07	1.11523109685478e-05	Cryl1
ENSMUSG00000026197	0.769436	4.0271840404031e-07	1.11523109685478e-05	Zfand2b
ENSMUSG00000050445	-1.22195	4.01346636470921e-07	1.11523109685478e-05	Cyp8b1
ENSMUSG00000120747	-2.25943	4.01875117096455e-07	1.11523109685478e-05	NA
ENSMUSG00000026867	-0.79076	4.10247578076339e-07	1.13282290611563e-05	Gapvd1
ENSMUSG00000121231	0.830773	4.13277680787326e-07	1.13898690558298e-05	NA
ENSMUSG00000066324	-0.626012	4.1832130249631e-07	1.15066568678946e-05	Bpnt2
ENSMUSG00000033762	0.786824	4.2989090245415e-07	1.18021586989143e-05	Recql4
ENSMUSG00000067144	0.993783	4.39447603888773e-07	1.20413704282459e-05	Slc22a7
ENSMUSG00000022721	0.790005	4.58463610559704e-07	1.25383649508627e-05	Trmt2a
ENSMUSG00000028382	-0.626653	4.72389283060023e-07	1.28945112905638e-05	Ptbp3
ENSMUSG00000024128	0.751362	4.78593075647507e-07	1.30389212747019e-05	Sbp
ENSMUSG00000030352	1.48634	4.85411780322624e-07	1.31995020493062e-05	Tspan9
ENSMUSG00000042246	-0.933989	4.90966724224874e-07	1.33251729183161e-05	Tmc7
ENSMUSG00000048038	0.625332	5.03133520670241e-07	1.36294765485548e-05	Ccdc187
ENSMUSG00000046854	2.90763	5.07557635529061e-07	1.37232818272971e-05	Pip5kl1
ENSMUSG00000057074	0.719461	5.15445584755066e-07	1.39102101473787e-05	Ces1g
ENSMUSG00000029638	-1.15168	5.31715516461539e-07	1.43222088924621e-05	Glcci1
ENSMUSG00000002957	0.895549	5.35414870613442e-07	1.43593326639105e-05	Ap2a2
ENSMUSG00000005682	0.839487	5.37117094601303e-07	1.43593326639105e-05	Pan2
ENSMUSG00000028851	0.995895	5.34590906988111e-07	1.43593326639105e-05	Nudc
ENSMUSG00000029313	1.01574	5.36959413476867e-07	1.43593326639105e-05	Aff1
ENSMUSG00000118364	0.817366	5.50148931521616e-07	1.46802357876684e-05	NA
ENSMUSG00000024664	1.16326	5.59897992493195e-07	1.49125069791658e-05	Fads3
ENSMUSG00000027160	1.00336	5.68089771195032e-07	1.51025131724028e-05	Ccdc34
ENSMUSG00000115877	0.885069	5.81837317622463e-07	1.54392370750526e-05	NA
ENSMUSG00000095463	-1.01725	5.97417373798109e-07	1.5823247547944e-05	Entpd4
ENSMUSG00000021485	0.962913	6.03024215386222e-07	1.59255025830719e-05	Mxd3
ENSMUSG00000034066	-0.537152	6.04294840065466e-07	1.59255025830719e-05	Farp2
ENSMUSG00000069273	3.07866	6.04624712806455e-07	1.59255025830719e-05	H3c6
ENSMUSG00000068086	0.880435	6.08172852201086e-07	1.59894578969111e-05	Cyp2d9
ENSMUSG00000103498	-0.839384	6.11666586816543e-07	1.60517503555018e-05	NA
ENSMUSG00000000631	-0.796097	6.15211891949207e-07	1.60856501272287e-05	Myo18a
ENSMUSG00000041879	0.687202	6.14808134574035e-07	1.60856501272287e-05	Ipo9
ENSMUSG00000117241	-3.20767	6.19129160998432e-07	1.61584787978311e-05	Gm9214
ENSMUSG00000024856	0.738521	6.21056841304858e-07	1.61792107052339e-05	Cdk2ap2
ENSMUSG00000027810	-0.797908	6.30648896145611e-07	1.63991687456735e-05	Eif2a
ENSMUSG00000034032	-0.615692	6.38976964612226e-07	1.65855184487348e-05	Rpap1
ENSMUSG00000108589	0.792357	6.55158972727834e-07	1.69746814785165e-05	NA
ENSMUSG00000055485	0.541782	6.73254021497537e-07	1.73490512832109e-05	Soga1
ENSMUSG00000079363	-2.76846	6.72940486629702e-07	1.73490512832109e-05	Gbp4
ENSMUSG00000101191	0.518224	6.72617493392507e-07	1.73490512832109e-05	NA
ENSMUSG00000030519	-0.879928	6.76692679436995e-07	1.74062426876442e-05	Apba2
ENSMUSG00000034394	0.696177	6.79964712208043e-07	1.74589500566223e-05	Lif
ENSMUSG00000053205	-1.27575	6.81703653549588e-07	1.74721747900788e-05	Styx
ENSMUSG00000012819	0.723295	6.87934302048661e-07	1.7600268989331e-05	Cdh23
ENSMUSG00000032059	0.809179	7.23014588225726e-07	1.84646802531493e-05	Alg9
ENSMUSG00000029022	0.650669	7.30112792131464e-07	1.861266110798e-05	Miip
ENSMUSG00000022247	-0.702669	7.32832318635065e-07	1.86486883793836e-05	Brix1
ENSMUSG00000025176	0.877343	7.40654194704952e-07	1.88141980135372e-05	Hoga1
ENSMUSG00000019936	0.832059	7.63588171003387e-07	1.93623174586934e-05	Epyc
ENSMUSG00000113203	-1.81211	7.67941525605447e-07	1.94037756098113e-05	NA
ENSMUSG00000120226	1.24929	7.67560120791211e-07	1.94037756098113e-05	NA
ENSMUSG00000020886	0.528639	7.74371783409519e-07	1.95316812366684e-05	Dlg4
ENSMUSG00000016526	0.723565	8.16460973473167e-07	2.05569609476242e-05	Dyrk3
ENSMUSG00000055884	-1.22895	8.2278318444469e-07	2.06533654346289e-05	Fancm
ENSMUSG00000109113	-1.58192	8.23183309912008e-07	2.06533654346289e-05	LOC115486543
ENSMUSG00000106507	-0.717539	8.36629982419566e-07	2.09539116298627e-05	NA
ENSMUSG00000035226	0.747387	8.49963975233135e-07	2.12505879342001e-05	Rims4
ENSMUSG00000042873	-0.559827	8.76544122278052e-07	2.18768249818907e-05	Lhfpl4
ENSMUSG00000021420	1.53074	8.93905907757676e-07	2.22712054784443e-05	Fars2
ENSMUSG00000114954	-0.875267	9.02853275392314e-07	2.24549361663775e-05	NA
ENSMUSG00000041235	-0.578836	9.15235674680268e-07	2.272331215954e-05	Chd7
ENSMUSG00000016150	-0.883972	9.19295915946212e-07	2.27844939167502e-05	Tenm1
ENSMUSG00000001521	1.01044	9.40579402296285e-07	2.32514361020439e-05	Tulp3
ENSMUSG00000037533	-1.07548	9.41393252100125e-07	2.32514361020439e-05	Rapgef6
ENSMUSG00000030513	0.930118	9.5815864430685e-07	2.362465078778e-05	Pcsk6
ENSMUSG00000049482	0.691325	9.60258453440897e-07	2.36356028988315e-05	Ctu2
ENSMUSG00000035498	-1.14993	9.64605238024082e-07	2.36610040859653e-05	Cdcp1
ENSMUSG00000076912	0.888934	9.64251434115193e-07	2.36610040859653e-05	Traj17
ENSMUSG00000074227	0.625143	9.84300167557937e-07	2.41026915815731e-05	Spint2
ENSMUSG00000033075	0.970057	9.88642200372488e-07	2.41675617337631e-05	Senp1
ENSMUSG00000026484	-0.720666	9.91202701616925e-07	2.4188734646638e-05	Rnf2
ENSMUSG00000022679	1.50566	9.95516831429091e-07	2.42525568011633e-05	Mpv17l
ENSMUSG00000028334	0.569991	9.99545010162833e-07	2.43092070955445e-05	Nans
ENSMUSG00000041506	2.7632	1.01604200986678e-06	2.46683941035002e-05	Rrp9
ENSMUSG00000114921	0.578553	1.03200327902963e-06	2.50133765898592e-05	Gm18578
ENSMUSG00000075271	-1.10128	1.04173519676032e-06	2.52064604558481e-05	Ttc30a1
ENSMUSG00000003282	-1.04955	1.04545135594375e-06	2.52535762393452e-05	Plag1
ENSMUSG00000007107	0.608443	1.05922536057479e-06	2.5536130817428e-05	Atp1a4
ENSMUSG00000024158	1.41986	1.06072608396853e-06	2.5536130817428e-05	Hagh
ENSMUSG00000043421	1.19164	1.07142079792096e-06	2.57501739244438e-05	Hilpda
ENSMUSG00000020982	-0.93378	1.10756329198624e-06	2.65740732040261e-05	Nemf
ENSMUSG00000016940	-1.42154	1.13122502963161e-06	2.70962559111088e-05	Kctd2
ENSMUSG00000106108	-0.678188	1.14905459674644e-06	2.74772251644091e-05	NA
ENSMUSG00000029247	0.724704	1.15769758327312e-06	2.75914702818148e-05	Paics
ENSMUSG00000086800	1.36471	1.15723815262792e-06	2.75914702818148e-05	NA
ENSMUSG00000004415	0.868624	1.17354147055834e-06	2.78957537037815e-05	Col26a1
ENSMUSG00000042742	-0.631743	1.17437293191179e-06	2.78957537037815e-05	Bmt2
ENSMUSG00000031903	0.520884	1.2119576759058e-06	2.87407106000518e-05	Pla2g15
ENSMUSG00000073423	0.892202	1.22869770054443e-06	2.90893671193571e-05	Zfp414
ENSMUSG00000022201	-0.475749	1.23608762003699e-06	2.92158722908082e-05	Zfr
ENSMUSG00000001829	0.996162	1.25137951656217e-06	2.9528419799077e-05	Clpb
ENSMUSG00000030189	0.481919	1.31265354586897e-06	3.08866473885846e-05	Ybx3
ENSMUSG00000036960	-1.21416	1.31326666887579e-06	3.08866473885846e-05	Clca2
ENSMUSG00000112449	-0.825341	1.3311005028721e-06	3.1254590097043e-05	Srp54b
ENSMUSG00000077504	0.60625	1.34327224194874e-06	3.14885952808871e-05	Gm24234
ENSMUSG00000050410	0.77413	1.36282696096277e-06	3.18946191716467e-05	Tcf19
ENSMUSG00000001020	0.991526	1.37385307022345e-06	3.21000432577904e-05	S100a4
ENSMUSG00000121154	-1.13321	1.39219524168082e-06	3.24754563239139e-05	NA
ENSMUSG00000033717	-0.689928	1.39477937092889e-06	3.24826595422198e-05	Adra2a
ENSMUSG00000096596	0.873237	1.42039765199586e-06	3.30254020845162e-05	LOC100041504
ENSMUSG00000076908	0.886731	1.43359654778694e-06	3.32780883190348e-05	Traj21
ENSMUSG00000042202	0.566018	1.46587653813264e-06	3.39721647051648e-05	Slc35e2
ENSMUSG00000020440	0.662681	1.4770551439507e-06	3.41757524068722e-05	Arf5
ENSMUSG00000026414	0.577817	1.48215045777111e-06	3.42381552348551e-05	Tnnt2
ENSMUSG00000073878	0.872186	1.48770986520368e-06	3.4311059831418e-05	LOC100041504
ENSMUSG00000008318	0.753893	1.4982487023709e-06	3.44636623550536e-05	Relt
ENSMUSG00000037640	0.912563	1.49915482785712e-06	3.44636623550536e-05	Zfp60
ENSMUSG00000095675	0.872259	1.50725827547813e-06	3.45942429915205e-05	LOC100041504
ENSMUSG00000005362	-1.08201	1.53781101215094e-06	3.52388282655968e-05	Crbn
ENSMUSG00000026103	-1.66832	1.54064856577044e-06	3.52472739181711e-05	Gls
ENSMUSG00000034818	0.661906	1.57476661819015e-06	3.59701891860522e-05	Celf5
ENSMUSG00000024780	-0.856454	1.61143347367141e-06	3.67489205593179e-05	Cdc37l1
ENSMUSG00000094065	0.870685	1.6147135897478e-06	3.67649939509403e-05	LOC100041504
ENSMUSG00000095457	-2.55535	1.69038055444751e-06	3.84265490370901e-05	NA
ENSMUSG00000074733	-1.5075	1.72111577233363e-06	3.9063034603871e-05	Zfp950
ENSMUSG00000006519	-1.70526	1.73526631053626e-06	3.93074825578878e-05	Cyba
ENSMUSG00000080268	1.08399	1.73739293177551e-06	3.93074825578878e-05	Brms1
ENSMUSG00000034295	1.01407	1.74675981235463e-06	3.9456871963884e-05	Fhod3
ENSMUSG00000038677	1.34219	1.74964975310015e-06	3.94597154427453e-05	Scube3
ENSMUSG00000006641	0.528128	1.76380974641557e-06	3.97163216716541e-05	Slc5a6
ENSMUSG00000022032	0.835866	1.77588192094341e-06	3.99251815801387e-05	Scara5
ENSMUSG00000037995	0.705295	1.79365824080768e-06	4.0261423027941e-05	Igsf9
ENSMUSG00000029713	0.596035	1.81438088866847e-06	4.06626398220268e-05	Gnb2
ENSMUSG00000052906	0.884993	1.83867847917577e-06	4.11425924274503e-05	Ubxn8
ENSMUSG00000027207	-0.77036	1.84740271093635e-06	4.12731159645186e-05	Galk2
ENSMUSG00000030739	1.0265	1.8551672630605e-06	4.13818247616432e-05	Myh14
ENSMUSG00000063406	-0.720716	1.86048447015365e-06	4.1435688449163e-05	Tmed5
ENSMUSG00000040028	-1.71358	1.88995204846894e-06	4.20264103488202e-05	Elavl1
ENSMUSG00000031757	0.687258	1.92384309395654e-06	4.2713505457735e-05	Mt4
ENSMUSG00000102983	0.918658	1.92974750888169e-06	4.27780674484395e-05	NA
ENSMUSG00000036636	1.4236	1.96173964169416e-06	4.34198374028307e-05	Clcn7
ENSMUSG00000060621	0.5939	1.9704570041483e-06	4.35452696458531e-05	Nkpd1
ENSMUSG00000043432	0.731396	1.98924184907062e-06	4.38924522988131e-05	Leng9
ENSMUSG00000102543	0.636668	1.99804229434305e-06	4.40185984475947e-05	Pcdhgc5
ENSMUSG00000030792	0.663587	2.00868761439795e-06	4.41849374162483e-05	Dkkl1
ENSMUSG00000032221	-2.14437	2.01310549899791e-06	4.42139909287603e-05	Mns1
ENSMUSG00000030098	0.646321	2.01699754985207e-06	4.42314239964487e-05	Grip2
ENSMUSG00000049422	0.728724	2.02112120475134e-06	4.42538747224387e-05	Chchd10
ENSMUSG00000110210	4.5707	2.04106739684068e-06	4.4622171756964e-05	NA
ENSMUSG00000078773	-1.14251	2.06759263354088e-06	4.51329547957639e-05	Rad54b
ENSMUSG00000090210	1.02772	2.09255006358583e-06	4.56080071874065e-05	Itga10
ENSMUSG00000038116	-0.517668	2.10414280128265e-06	4.57907662059621e-05	Phf20
ENSMUSG00000049598	-1.28263	2.12754961388527e-06	4.62296777592482e-05	Vsig8
ENSMUSG00000047146	-0.608202	2.14540068233052e-06	4.65467175394384e-05	Tet1
ENSMUSG00000074527	-2.88743	2.20212281531696e-06	4.77048639020713e-05	Gm14296
ENSMUSG00000042010	0.536937	2.21791075634388e-06	4.79740817538867e-05	Acacb
ENSMUSG00000059956	-0.663038	2.24242269194163e-06	4.84309021938861e-05	Serpinb12
ENSMUSG00000043029	0.760721	2.24824597075924e-06	4.84833224751645e-05	Trpv3
ENSMUSG00000029286	-0.677674	2.26991298813447e-06	4.8803129244891e-05	Enam
ENSMUSG00000087283	-2.01055	2.26899217625067e-06	4.8803129244891e-05	Gm13580
ENSMUSG00000005628	0.454721	2.33135433749981e-06	5.00487436423268e-05	Tmod4
ENSMUSG00000026029	1.93287	2.33660370992588e-06	5.00668266741603e-05	Casp8
ENSMUSG00000038457	0.937762	2.33921080076106e-06	5.00668266741603e-05	Tmem255b
ENSMUSG00000039670	0.566329	2.34555100720356e-06	5.01273745192186e-05	Oxld1
ENSMUSG00000045064	0.493259	2.36273643327971e-06	5.04191708841572e-05	Zc2hc1c
ENSMUSG00000071650	0.638577	2.3965947979612e-06	5.10162474971322e-05	Ganab
ENSMUSG00000085293	0.692388	2.39786369225103e-06	5.10162474971322e-05	NA
ENSMUSG00000053119	1.58319	2.41062804953227e-06	5.12114970760754e-05	Chmp3
ENSMUSG00000055681	0.708968	2.43929909417443e-06	5.17435867287283e-05	Cope
ENSMUSG00000096934	-0.90101	2.4653398579151e-06	5.22183854771454e-05	NA
ENSMUSG00000029012	-0.647187	2.47147024292985e-06	5.2270680278617e-05	Orc5
ENSMUSG00000117856	0.758174	2.53004350704416e-06	5.34303270807136e-05	NA
ENSMUSG00000026648	-0.917013	2.53787866369635e-06	5.35166260013725e-05	Dclre1c
ENSMUSG00000102018	0.606652	2.57180507536652e-06	5.41520490500478e-05	Iqank1
ENSMUSG00000003534	-0.961997	2.67633702301082e-06	5.62700844484573e-05	Ddr1
ENSMUSG00000025497	0.649868	2.70302366140024e-06	5.67066748272792e-05	Cdhr5
ENSMUSG00000082983	0.664991	2.70504662071849e-06	5.67066748272792e-05	NA
ENSMUSG00000021866	0.640022	2.73945199649961e-06	5.72615702609967e-05	Anxa11
ENSMUSG00000041530	-1.12722	2.73953856039932e-06	5.72615702609967e-05	Ago1
ENSMUSG00000106120	-0.814559	2.74552807926586e-06	5.73028638298236e-05	NA
ENSMUSG00000069678	0.752548	2.80295291067337e-06	5.84159937996686e-05	Pcgf1
ENSMUSG00000021066	-1.27314	2.84348540426875e-06	5.91743405704675e-05	Atl1
ENSMUSG00000039242	-0.878461	2.8597785531742e-06	5.93818285960895e-05	B3galnt2
ENSMUSG00000082554	0.734038	2.8617748721007e-06	5.93818285960895e-05	Gm15806
ENSMUSG00000035621	0.611974	2.87573743558237e-06	5.95849457625165e-05	Midn
ENSMUSG00000029629	-0.575915	2.88399993407998e-06	5.96695406651098e-05	Phf14
ENSMUSG00000029863	0.910639	2.89811014331924e-06	5.97881797774935e-05	Casp2
ENSMUSG00000079111	0.864705	2.89607401141079e-06	5.97881797774935e-05	Kdelr2
ENSMUSG00000035638	-0.68124	2.93679668340761e-06	6.04533184455289e-05	Muc20
ENSMUSG00000056124	-0.659681	2.9388206080973e-06	6.04533184455289e-05	B4galt6
ENSMUSG00000023011	0.533044	2.94919510398686e-06	6.05794378482251e-05	Faim2
ENSMUSG00000112846	1.00571	3.0029083766957e-06	6.15941379104998e-05	4930432O09Rik
ENSMUSG00000029406	-0.707859	3.09165789402529e-06	6.33235410259757e-05	Pitpnm2
ENSMUSG00000042312	1.15614	3.1336085884806e-06	6.40908255145402e-05	S100a13
ENSMUSG00000076903	0.991488	3.14962162724759e-06	6.43261778978349e-05	Traj26
ENSMUSG00000116782	-1.43352	3.17966860785359e-06	6.48470700653111e-05	NA
ENSMUSG00000041440	-0.627646	3.22995807691047e-06	6.57544198100509e-05	Gk5
ENSMUSG00000078442	0.881111	3.23337088166543e-06	6.57544198100509e-05	Ccdc105
ENSMUSG00000060084	0.564389	3.29650307120456e-06	6.69429272325978e-05	Olfr748
ENSMUSG00000024965	0.616121	3.36948320672955e-06	6.83277588910099e-05	Fermt3
ENSMUSG00002075485	0.679069	3.42478771006962e-06	6.93507366651828e-05	NA
ENSMUSG00000024835	0.810373	3.47533363838274e-06	7.01695902205002e-05	Coro1b
ENSMUSG00000092482	0.454213	3.47997127179281e-06	7.01695902205002e-05	NA
ENSMUSG00000110197	0.833308	3.47720963454804e-06	7.01695902205002e-05	NA
ENSMUSG00000006920	0.553243	3.49355970963226e-06	7.03442290757547e-05	Ezh1
ENSMUSG00000121003	-1.1524	3.53852365164419e-06	7.11492445786936e-05	NA
ENSMUSG00000030120	0.561219	3.54380774804664e-06	7.11552734333527e-05	Mlf2
ENSMUSG00000074516	0.686723	3.59905854089506e-06	7.21631456879465e-05	NA
ENSMUSG00000060992	-0.788254	3.66753757185424e-06	7.34330524204644e-05	Copz1
ENSMUSG00000051403	0.709235	3.68057818106587e-06	7.35909441357093e-05	Ppp1r37
ENSMUSG00000007411	-1.17226	3.69119528290606e-06	7.37000053968767e-05	Mark3
ENSMUSG00000026941	0.937171	3.72663936515286e-06	7.43037759454221e-05	Mamdc4
ENSMUSG00000041890	-1.07863	3.75654420507952e-06	7.47567626811917e-05	Git2
ENSMUSG00000085235	1.32332	3.75983157782962e-06	7.47567626811917e-05	NA
ENSMUSG00000020289	0.730999	3.80289905855866e-06	7.55079095410062e-05	Nprl3
ENSMUSG00000038520	0.680556	3.82991344043958e-06	7.59386726051604e-05	Tbc1d17
ENSMUSG00000092274	0.737633	3.88850094732588e-06	7.69933973980919e-05	Neat1
ENSMUSG00000036565	0.515566	3.93393483258433e-06	7.77851158863905e-05	Ttyh3
ENSMUSG00000049676	0.671822	3.96551350464559e-06	7.83010661027944e-05	Catsperg1
ENSMUSG00000050592	0.828534	3.98996014274356e-06	7.86749599417225e-05	Fam78a
ENSMUSG00000006576	0.650422	4.11639817056386e-06	8.09109682416122e-05	Slc4a3
ENSMUSG00000035357	0.565697	4.11559992160456e-06	8.09109682416122e-05	Pdzrn3
ENSMUSG00000086938	0.702678	4.12036101930878e-06	8.09109682416122e-05	4930481A15Rik
ENSMUSG00000085275	0.763658	4.13064123898687e-06	8.10014207799129e-05	Gm14487
ENSMUSG00000057396	3.00551	4.13670986406574e-06	8.10091495465055e-05	Zfp759
ENSMUSG00000030472	-1.40789	4.33826823705892e-06	8.48398867839084e-05	Ceacam18
ENSMUSG00000025145	0.583411	4.405588854517e-06	8.60385588058614e-05	Lrrc45
ENSMUSG00000035437	-0.841062	4.49259545019926e-06	8.75839657340376e-05	Rabgap1
ENSMUSG00000039652	-0.9534	4.49699123585385e-06	8.75839657340376e-05	Cpeb3
ENSMUSG00000009628	2.55131	4.62582189357327e-06	8.98479365342204e-05	Tex15
ENSMUSG00000046487	-0.918828	4.62073800531181e-06	8.98479365342204e-05	NA
ENSMUSG00000118086	-2.46437	4.64602457968844e-06	9.01177267658045e-05	NA
ENSMUSG00000020299	-2.86927	4.83870853447052e-06	9.37278195903679e-05	4930524B15Rik
ENSMUSG00000054206	0.81495	4.85362210983621e-06	9.38893079133086e-05	Gzmm
ENSMUSG00000078668	1.83062	4.89104321316285e-06	9.44851595549566e-05	Gm11595
ENSMUSG00000027469	0.578618	4.95704273131925e-06	9.56307324760995e-05	Tpx2
ENSMUSG00000039830	-1.19333	5.04002458794167e-06	9.7100392736107e-05	Olig2
ENSMUSG00000046442	-0.980622	5.06261192588156e-06	9.74041076197912e-05	Ppm1e
ENSMUSG00000039611	0.765846	5.2000611729496e-06	9.99139613795807e-05	Pgap4
ENSMUSG00000034610	1.02918	5.2256422768039e-06	0.000100271	Tut4
ENSMUSG00000052302	0.731498	5.2497842670493e-06	0.000100484	Tbc1d30
ENSMUSG00000105555	-2.6056	5.2508636760004e-06	0.000100484	NA
ENSMUSG00000042198	0.625331	5.28459097408557e-06	0.000100994	Chchd7
ENSMUSG00000054580	-0.555938	5.29903088913074e-06	0.000101	Pla2r1
ENSMUSG00000065560	-1.16186	5.29818381356013e-06	0.000101	Mir148b
ENSMUSG00000063972	0.516667	5.32568304804739e-06	0.000101373	Nr6a1
ENSMUSG00000028553	-0.706126	5.35196646501956e-06	0.000101737	Angptl3
ENSMUSG00000022818	-0.842546	5.3889777308481e-06	0.000102244	Cyp2ab1
ENSMUSG00000112200	-0.686514	5.39292466439529e-06	0.000102244	Gm19161
ENSMUSG00000022945	0.834673	5.48304283822597e-06	0.000103814	Chaf1b
ENSMUSG00000032187	0.492706	5.50767360193245e-06	0.000103867	Smarca4
ENSMUSG00000047617	0.537731	5.49552319797763e-06	0.000103867	Paxx
ENSMUSG00000074595	0.595595	5.50335924409043e-06	0.000103867	Wfdc6a
ENSMUSG00000112165	0.576776	5.61938543986217e-06	0.000105834	NA
ENSMUSG00000038756	0.475397	5.66403192504999e-06	0.000106417	Ttll6
ENSMUSG00000103478	0.65316	5.66521688704339e-06	0.000106417	NA
ENSMUSG00000001016	0.562305	5.81211878547934e-06	0.000109033	Ilf2
ENSMUSG00000083518	0.804513	5.90297074326879e-06	0.000110592	NA
ENSMUSG00000037243	-2.01492	5.99772907845624e-06	0.00011222	Zfp692
ENSMUSG00000100502	0.569767	6.08639328099755e-06	0.00011373	NA
ENSMUSG00000042308	1.01403	6.09993311012603e-06	0.000113834	Setd1a
ENSMUSG00000109243	-1.93895	6.31075794968456e-06	0.000117614	NA
ENSMUSG00000025903	-0.851186	6.50082993420866e-06	0.000120998	Lypla1
ENSMUSG00000043631	-0.875851	6.55736527430787e-06	0.000121892	Ecm2
ENSMUSG00000020167	0.635472	6.80140733058465e-06	0.000126264	Tcf3
ENSMUSG00000121067	0.590578	6.82171005906569e-06	0.000126476	NA
ENSMUSG00000040729	-1.13807	6.92724120112058e-06	0.000128266	Cep126
ENSMUSG00000071001	1.44373	6.99064152817412e-06	0.000129273	Hrct1
ENSMUSG00000022265	0.508183	7.05130068293394e-06	0.000130077	Ank
ENSMUSG00000086278	-0.891753	7.05237829613917e-06	0.000130077	NA
ENSMUSG00000024359	2.87619	7.10458456141719e-06	0.000130871	Hspa9
ENSMUSG00000108127	0.861389	7.18284337284512e-06	0.000132142	NA
ENSMUSG00000020021	-0.772295	7.1975241398941e-06	0.000132242	Fgd6
ENSMUSG00000021428	-1.23512	7.23341555874374e-06	0.00013273	Riok1
ENSMUSG00000019689	-1.0098	7.24805511478879e-06	0.000132828	Fmc1
ENSMUSG00000045381	-1.81005	7.28866026333954e-06	0.000133401	Olfr433
ENSMUSG00000024293	-0.673836	7.31194079258618e-06	0.000133656	Esco1
ENSMUSG00000015745	0.62849	7.33212523991839e-06	0.000133853	Plekho1
ENSMUSG00000031158	0.62187	7.48046677164019e-06	0.000136387	Timm17b
ENSMUSG00000009555	0.882599	7.50936676013592e-06	0.000136739	Cdk9
ENSMUSG00000028466	0.707409	7.65212047729066e-06	0.000139161	Creb3
ENSMUSG00000086236	-0.822343	7.743138750895e-06	0.000140637	5830418P13Rik
ENSMUSG00000041415	-0.525392	7.95069208085372e-06	0.000144224	Dicer1
ENSMUSG00000092009	-0.904502	8.07516154224864e-06	0.000146296	Myh15
ENSMUSG00000032425	-0.542205	8.19158210939373e-06	0.000148217	Zfp949
ENSMUSG00000012483	1.03949	8.22110715484903e-06	0.000148563	Rpa3
ENSMUSG00000032609	0.45724	8.28229258303643e-06	0.00014936	Klhdc8b
ENSMUSG00000082103	0.84462	8.28615824967329e-06	0.00014936	NA
ENSMUSG00000025060	-0.772116	8.30709118900409e-06	0.000149549	Slk
ENSMUSG00000062929	-2.80819	8.38520179076468e-06	0.000150765	Cfl2
ENSMUSG00000120908	0.99599	8.5728057883046e-06	0.000153944	NA
ENSMUSG00000010914	-1.70556	8.59859995142368e-06	0.000154105	Pdhx
ENSMUSG00000106936	0.772781	8.60338603018209e-06	0.000154105	Gm7554
ENSMUSG00000027071	0.967456	8.75233008624632e-06	0.000156449	P2rx3
ENSMUSG00000111293	1.66234	8.75616231064187e-06	0.000156449	NA
ENSMUSG00000036151	0.680774	8.7683608145567e-06	0.000156471	Tm6sf2
ENSMUSG00000095648	-1.4484	8.78779249791849e-06	0.000156622	Gm2004
ENSMUSG00000070529	0.773552	8.83815029776686e-06	0.000157323	Wfdc10
ENSMUSG00000037989	0.819689	8.87575612776684e-06	0.000157479	Wnk2
ENSMUSG00000040963	0.557842	8.88000071383937e-06	0.000157479	Asgr2
ENSMUSG00000103189	0.814453	8.87867658144476e-06	0.000157479	NA
ENSMUSG00000078607	-0.922067	9.00693841368043e-06	0.00015952	1810010H24Rik
ENSMUSG00000094162	1.60376	9.01739785504723e-06	0.00015952	NA
ENSMUSG00000052751	1.25507	9.08311983755021e-06	0.000160483	Repin1
ENSMUSG00000111100	-0.954901	9.15746666928668e-06	0.000161597	NA
ENSMUSG00000033701	0.641934	9.27521541986711e-06	0.000163473	Acbd6
ENSMUSG00000052419	0.63905	9.35610089348248e-06	0.000164695	2610001J05Rik
ENSMUSG00000119955	0.776202	9.38580327190449e-06	0.000165014	NA
ENSMUSG00000047492	0.829052	9.50409907251656e-06	0.000166889	Inhbe
ENSMUSG00000033450	0.804271	9.57167917900896e-06	0.000167869	Tagap
ENSMUSG00000073555	-5.70955	9.79404033053188e-06	0.000171558	Gm4951
ENSMUSG00000022748	-0.866543	9.90997286792327e-06	0.000173376	Cmss1
ENSMUSG00000007815	0.569325	9.98216256506914e-06	0.000174425	Rhoa
ENSMUSG00000062169	0.742214	1.00015490851369e-05	0.00017455	Cnih4
ENSMUSG00000113585	0.683037	1.00836102043989e-05	0.000175768	NA
ENSMUSG00000110070	0.728013	1.01439564543443e-05	0.000176604	NA
ENSMUSG00000091639	0.650416	1.01617210604605e-05	0.000176698	Gm3756
ENSMUSG00000036103	1.03576	1.01912403315965e-05	0.000176995	Colec12
ENSMUSG00000082543	0.565223	1.03169830830466e-05	0.000178961	NA
ENSMUSG00000038085	-0.580297	1.05086737410576e-05	0.000182065	Cnbd2
ENSMUSG00000035504	0.619606	1.05273070094441e-05	0.000182167	Reep6
ENSMUSG00000020515	-1.08018	1.06270553654204e-05	0.000183465	Cnot8
ENSMUSG00000085502	0.55882	1.06280385022128e-05	0.000183465	NA
ENSMUSG00000000826	0.533592	1.06562731233277e-05	0.000183602	Dnajc5
ENSMUSG00000078896	-1.28594	1.06616837542181e-05	0.000183602	Zfp965
ENSMUSG00000032405	-0.740717	1.104567503849e-05	0.000189757	Pias1
ENSMUSG00000032599	0.645167	1.10419163649975e-05	0.000189757	Ip6k2
ENSMUSG00000019951	-0.653165	1.11568081858907e-05	0.000191436	Uhrf1bp1l
ENSMUSG00000078776	-0.862211	1.12122836330365e-05	0.000192157	9530053A07Rik
ENSMUSG00000036898	-0.771663	1.12303565651737e-05	0.000192236	Zfp157
ENSMUSG00000038733	0.705532	1.15352535617731e-05	0.000197218	Wdr26
ENSMUSG00000074589	-1.27387	1.15609322062217e-05	0.000197421	NA
ENSMUSG00000117771	0.949168	1.16351172846023e-05	0.00019845	Gm25432
ENSMUSG00000035949	-0.664261	1.16843415828606e-05	0.000199052	Fbxw2
ENSMUSG00000024791	0.752813	1.17500818521612e-05	0.000199933	Cdca5
ENSMUSG00000110554	0.640307	1.19548932250974e-05	0.000203176	NA
ENSMUSG00000026641	0.499682	1.19769982537639e-05	0.00020331	Usf1
ENSMUSG00000070127	0.794821	1.19948705568916e-05	0.000203371	Mir146b
ENSMUSG00000009566	0.676056	1.22161893815249e-05	0.000206878	Fpgs
ENSMUSG00000029082	0.497548	1.2285985980944e-05	0.000207814	Bst1
ENSMUSG00000017417	0.785426	1.24162739340731e-05	0.000209769	Plxdc1
ENSMUSG00000006219	0.474862	1.25348300231835e-05	0.000211023	Fblim1
ENSMUSG00000066170	-1.2046	1.2522952560899e-05	0.000211023	NA
ENSMUSG00000097604	0.699936	1.25058063436148e-05	0.000211023	NA
ENSMUSG00000022565	0.400028	1.25675837817039e-05	0.000211325	Plec
ENSMUSG00000084897	0.489103	1.2664932534266e-05	0.000212711	a
ENSMUSG00000037007	-0.848808	1.26930689703454e-05	0.000212933	Zfp113
ENSMUSG00000055978	0.875956	1.27465255338054e-05	0.000213329	Fut2
ENSMUSG00000074238	-1.46078	1.27344386137706e-05	0.000213329	Ap1ar
ENSMUSG00000064330	0.981103	1.2831024309598e-05	0.000214119	Pde6h
ENSMUSG00000064357	0.674118	1.28537126369951e-05	0.000214119	ATP6
ENSMUSG00000071646	0.659548	1.28477867210693e-05	0.000214119	Mta2
ENSMUSG00000117301	-0.65931	1.28091827857311e-05	0.000214119	NA
ENSMUSG00000043943	-1.0388	1.30075143709931e-05	0.000216428	Naalad2
ENSMUSG00000072082	1.0482	1.30467253556771e-05	0.000216828	Ccnf
ENSMUSG00000023348	0.643672	1.32407830694432e-05	0.000219797	Trip6
ENSMUSG00000094111	0.728555	1.32652572101894e-05	0.000219948	NA
ENSMUSG00000003500	0.468821	1.34747981678275e-05	0.000223064	Impdh1
ENSMUSG00000113716	2.70873	1.34844461218159e-05	0.000223064	NA
ENSMUSG00000000320	1.48057	1.36765222637798e-05	0.000225979	Alox12
ENSMUSG00000003452	-1.59024	1.37302518978479e-05	0.000226389	Bicd1
ENSMUSG00000008601	0.875849	1.37330697108598e-05	0.000226389	Rab25
ENSMUSG00000020309	-2.20613	1.37627080658506e-05	0.000226616	Chac2
ENSMUSG00000081953	-0.493563	1.37976956144742e-05	0.000226931	Gm12435
ENSMUSG00000042744	0.489407	1.40141339495345e-05	0.000230225	Hectd4
ENSMUSG00000087211	-2.57566	1.41661335777162e-05	0.000232455	Lhx1os
ENSMUSG00000085085	1.12074	1.42941117895207e-05	0.000234286	NA
ENSMUSG00000076909	0.771982	1.43938240178461e-05	0.000235649	Traj20
ENSMUSG00000050732	0.661442	1.4431293534903e-05	0.000235797	Vamp8
ENSMUSG00000098609	0.762576	1.44358973751064e-05	0.000235797	NA
ENSMUSG00000040170	-0.633137	1.44889223310912e-05	0.000236393	Fmo2
ENSMUSG00000119038	0.55655	1.45271438365921e-05	0.000236746	NA
ENSMUSG00000097170	0.72727	1.48405252209849e-05	0.000241577	Gm16982
ENSMUSG00000113257	0.674591	1.50011782997384e-05	0.000243914	NA
ENSMUSG00000055538	0.743002	1.50367718249214e-05	0.000244215	Zcchc24
ENSMUSG00000055319	0.922797	1.51021210196544e-05	0.000244998	Sec23ip
ENSMUSG00000034744	0.602366	1.52637514618274e-05	0.000247339	Nagk
ENSMUSG00000109737	1.74471	1.53655889084793e-05	0.000248707	Gm39566
ENSMUSG00000110894	0.804541	1.55144463378896e-05	0.000250832	NA
ENSMUSG00000082353	0.698521	1.56402455541388e-05	0.000252294	NA
ENSMUSG00000120131	-1.74537	1.56369380797981e-05	0.000252294	NA
ENSMUSG00000110438	-3.10173	1.56922115652672e-05	0.000252847	NA
ENSMUSG00000025731	0.894381	1.59577749564614e-05	0.000256812	Mettl26
ENSMUSG00000042672	0.769098	1.59743270451381e-05	0.000256812	Dcst1
ENSMUSG00000045545	0.873033	1.61454857626144e-05	0.000259272	Krt14
ENSMUSG00000022485	-1.13586	1.62438585338137e-05	0.000260559	Hoxc5
ENSMUSG00000025221	-0.612559	1.64606746530094e-05	0.00026315	Kcnip2
ENSMUSG00000115019	0.855043	1.6451028657965e-05	0.00026315	Gm4278
ENSMUSG00000120554	0.628893	1.64386665865113e-05	0.00026315	NA
ENSMUSG00000025537	0.650489	1.65022093793464e-05	0.000263519	Phkg1
ENSMUSG00000020368	0.506473	1.65357864201012e-05	0.000263519	Canx
ENSMUSG00000096221	-0.94228	1.65391806274812e-05	0.000263519	NA
ENSMUSG00000039154	0.47781	1.68378566279425e-05	0.000267979	Shd
ENSMUSG00000053469	-1.03484	1.68582845923006e-05	0.000268005	Tg
ENSMUSG00000066551	-0.993689	1.7139520188419e-05	0.000272173	Hmgb1
ENSMUSG00000023175	0.736808	1.71661251610895e-05	0.000272293	Bsg
ENSMUSG00000091938	1.62205	1.73512429287014e-05	0.000274924	NA
ENSMUSG00000111378	-1.50193	1.74609301260128e-05	0.000276355	NA
ENSMUSG00000080914	-0.691209	1.7512668079504e-05	0.000276867	Gm7129
ENSMUSG00000102353	-1.02581	1.75432348257718e-05	0.000277043	NA
ENSMUSG00000052974	0.866191	1.76406289136609e-05	0.000278274	Cyp2f2
ENSMUSG00000050963	5.84922	1.79213769279035e-05	0.00028239	Kcns2
ENSMUSG00000008845	1.74846	1.79932526726726e-05	0.00028321	Cd163
ENSMUSG00000094786	-2.13118	1.80632028540288e-05	0.000283998	NA
ENSMUSG00000079083	-0.793943	1.81302007049554e-05	0.000284738	Jrkl
ENSMUSG00000024312	1.11256	1.8262072271576e-05	0.000286494	Wdr46
ENSMUSG00000032246	1.20565	1.86888689884475e-05	0.000292868	Calml4
ENSMUSG00000006019	0.578181	1.8721121013823e-05	0.000293051	Dhx34
ENSMUSG00000029920	-0.795122	1.89783967236562e-05	0.000296753	Smarcad1
ENSMUSG00000120606	-0.624577	1.90475814672929e-05	0.000297509	NA
ENSMUSG00000002416	0.822365	1.9256817054164e-05	0.000300266	Ndufb2
ENSMUSG00000034684	0.650715	1.92661838663892e-05	0.000300266	Sema3f
ENSMUSG00002075611	1.05174	1.93322289105859e-05	0.000300967	NA
ENSMUSG00000039307	-1.20306	1.93637584866703e-05	0.00030113	Hexdc
ENSMUSG00000038060	1.66342	1.95174365211435e-05	0.000303189	Dlec1
ENSMUSG00000024665	0.761604	2.03416471103952e-05	0.000315649	Fads2
ENSMUSG00000045903	0.594141	2.05564679989385e-05	0.000318636	Npas4
ENSMUSG00000028252	-0.647987	2.11462447469408e-05	0.000327423	Ccnc
ENSMUSG00000029868	0.631801	2.18857674493348e-05	0.000338506	Trpv6
ENSMUSG00000121098	0.626886	2.19374773680054e-05	0.000338939	NA
ENSMUSG00000060445	-0.998452	2.19764087162586e-05	0.000339173	Sycp2
ENSMUSG00000048485	0.550719	2.23335971246577e-05	0.000344314	Zbtb8b
ENSMUSG00000053646	0.502732	2.25074769105986e-05	0.00034662	Plxnb1
ENSMUSG00000009378	-2.04015	2.28313894872614e-05	0.000350691	Slc16a12
ENSMUSG00000036023	0.968489	2.28455511610892e-05	0.000350691	Parp2
ENSMUSG00000103926	0.911853	2.28068562196996e-05	0.000350691	NA
ENSMUSG00000020430	0.635039	2.31831573437263e-05	0.000355492	Pes1
ENSMUSG00000050737	0.761538	2.360786441129e-05	0.000361616	Ptges
ENSMUSG00000091475	0.725525	2.3714807287263e-05	0.000362865	NA
ENSMUSG00000024792	0.769608	2.37634587388925e-05	0.00036322	Zfpl1
ENSMUSG00000024975	-2.49485	2.41368285565908e-05	0.000368532	Pdcd4
ENSMUSG00000015697	0.442257	2.42778156265997e-05	0.000370289	Setdb1
ENSMUSG00000119001	-0.638501	2.43598453055185e-05	0.000371143	NA
ENSMUSG00000030871	-0.639778	2.44093317979089e-05	0.000371501	Ears2
ENSMUSG00000072772	0.521497	2.46502558632562e-05	0.000374768	Grcc10
ENSMUSG00000047878	0.783453	2.49161905119879e-05	0.000378006	A4galt
ENSMUSG00000076914	0.678743	2.48965658329799e-05	0.000378006	Traj15
ENSMUSG00000018166	0.593945	2.51730601323613e-05	0.000381497	Erbb3
ENSMUSG00000025135	0.511275	2.53281192939977e-05	0.000382629	Anapc11
ENSMUSG00000026940	0.575217	2.53113015482379e-05	0.000382629	Ccdc183
ENSMUSG00000110185	0.58969	2.52940731351646e-05	0.000382629	Igip
ENSMUSG00000030536	0.532193	2.54769185063155e-05	0.00038447	Iqgap1
ENSMUSG00000018765	1.3004	2.55369836893784e-05	0.000384969	Fxr2
ENSMUSG00000054252	-0.684477	2.56633473220771e-05	0.000386466	Fgfr3
ENSMUSG00000048930	1.07481	2.5830500411761e-05	0.000388164	Tada3
ENSMUSG00000086750	0.547554	2.58052014155379e-05	0.000388164	NA
ENSMUSG00000094802	1.12797	2.61925492283959e-05	0.00039286	Samt1
ENSMUSG00002075150	0.587455	2.61979878928628e-05	0.00039286	NA
ENSMUSG00000120302	0.591884	2.62276981754768e-05	0.000392893	NA
ENSMUSG00000120841	1.16342	2.64910098396537e-05	0.000396421	NA
ENSMUSG00000105950	-0.79428	2.65696098001111e-05	0.000397181	NA
ENSMUSG00000032198	0.473829	2.67124255070814e-05	0.000398898	Dock6
ENSMUSG00000024231	-0.506539	2.68386364660365e-05	0.000400364	Cul2
ENSMUSG00000020115	0.481482	2.70514150352538e-05	0.000403117	Tbk1
ENSMUSG00000030824	0.498001	2.7621297889225e-05	0.00041118	Nucb1
ENSMUSG00000101268	0.730408	2.76688480475554e-05	0.000411459	2010310C07Rik
ENSMUSG00000020260	0.746779	2.77843192006519e-05	0.000412746	Pofut2
ENSMUSG00000016496	-1.58705	2.79033494094786e-05	0.000413641	Cd274
ENSMUSG00000097048	0.397272	2.7908618218288e-05	0.000413641	1600020E01Rik
ENSMUSG00000103585	0.561089	2.79314931065684e-05	0.000413641	Pcdhgb4
ENSMUSG00000090873	0.623073	2.7994895007443e-05	0.00041415	NA
ENSMUSG00000036073	0.647657	2.89101682347393e-05	0.000426853	Galt
ENSMUSG00000042348	-2.77786	2.89133297206644e-05	0.000426853	Arl15
ENSMUSG00000031565	-0.693973	2.89494630633608e-05	0.000426945	Fgfr1
ENSMUSG00000039357	-1.50872	2.91103349272532e-05	0.000428874	Fut11
ENSMUSG00000021493	-0.628608	2.93248635835675e-05	0.000431536	Pdlim7
ENSMUSG00000022589	1.07409	2.93514313245834e-05	0.000431536	Cyp11b2
ENSMUSG00000058248	-0.553228	2.98873133874794e-05	0.000438962	Kcnh1
ENSMUSG00000038178	-0.603691	2.99341710805695e-05	0.000439199	Slc43a2
ENSMUSG00000047040	0.419667	3.00713570741672e-05	0.000440758	Prr15l
ENSMUSG00000096856	0.629476	3.01702095413256e-05	0.000441301	Gm10778
ENSMUSG00000114469	-2.62617	3.01666301604172e-05	0.000441301	C730002L08Rik
ENSMUSG00000027303	1.04532	3.03162820855406e-05	0.000442984	Ptpra
ENSMUSG00000030286	0.678971	3.04610995911459e-05	0.000444645	Emc3
ENSMUSG00000089984	0.986639	3.07754483876393e-05	0.000448775	Fbxo24
ENSMUSG00000034832	-0.409376	3.12222086010015e-05	0.000454361	Tet3
ENSMUSG00000037965	0.521508	3.11943837945684e-05	0.000454361	Zc3h7a
ENSMUSG00000005220	-0.847131	3.16187394490288e-05	0.000459663	Corin
ENSMUSG00000026211	0.776021	3.17262898783318e-05	0.000460757	Obsl1
ENSMUSG00000024974	-0.546927	3.18498813778052e-05	0.000462082	Smc3
ENSMUSG00000021218	-0.884928	3.19183937919916e-05	0.000462606	Gdi2
ENSMUSG00000026104	-0.695086	3.20485095673146e-05	0.000463817	Stat1
ENSMUSG00000090626	-1.39998	3.20668978795486e-05	0.000463817	Tex9
ENSMUSG00000036615	-0.899846	3.21265283149852e-05	0.000464209	Rfxap
ENSMUSG00000039981	-0.555464	3.24922607856165e-05	0.000469019	Zc3h12d
ENSMUSG00000042502	0.514542	3.2626535855379e-05	0.000470481	Cd2bp2
ENSMUSG00000036185	-1.10134	3.37452125466816e-05	0.000486122	Sapcd1
ENSMUSG00000024959	0.58775	3.47223560135307e-05	0.000498411	Bad
ENSMUSG00000038260	0.454948	3.47028384561976e-05	0.000498411	Trpm4
ENSMUSG00000047495	0.608002	3.47379212884296e-05	0.000498411	Dlgap2
ENSMUSG00000110639	-1.3076	3.46748403226526e-05	0.000498411	NA
ENSMUSG00000107118	-2.2533	3.5060322903722e-05	0.000502531	NA
ENSMUSG00000029993	-0.628084	3.54289812937646e-05	0.000507306	Nfu1
ENSMUSG00000080885	-2.13045	3.63260667490591e-05	0.00051963	Rpl10-ps6
ENSMUSG00000041607	0.896952	3.64974124565731e-05	0.000521559	Mbp
ENSMUSG00000012535	-0.486776	3.70751124721053e-05	0.000529284	Tnpo3
ENSMUSG00000026873	0.804933	3.72854493143543e-05	0.000531255	Phf19
ENSMUSG00000121082	0.759981	3.72875755460082e-05	0.000531255	NA
ENSMUSG00000114631	-1.71502	3.74543066974108e-05	0.000533098	NA
ENSMUSG00000011148	0.694142	3.75132865868226e-05	0.000533406	Adssl1
ENSMUSG00000029166	2.55903	3.75763419700861e-05	0.000533771	Mapre3
ENSMUSG00000083064	1.58252	3.77166124526943e-05	0.000535231	NA
ENSMUSG00000020315	0.471296	3.78280637449373e-05	0.000536279	Sptbn1
ENSMUSG00000022487	0.670799	3.78675597495319e-05	0.000536307	Gtsf1
ENSMUSG00000032363	0.637027	3.81999993576725e-05	0.000540479	Adamts7
ENSMUSG00000025358	2.24527	3.84481807852348e-05	0.000543452	Cdk2
ENSMUSG00000110862	-1.70327	3.85560195363059e-05	0.000543899	NA
ENSMUSG00000118661	0.734626	3.85213025667865e-05	0.000543899	NA
ENSMUSG00000104346	0.602864	3.87183811222844e-05	0.00054565	Pcdhga3
ENSMUSG00000031584	0.514541	3.906142520984e-05	0.000549942	Gsr
ENSMUSG00000026812	0.472689	3.92662074949808e-05	0.000551737	Tsc1
ENSMUSG00000035778	0.672807	3.92439983662122e-05	0.000551737	Ggta1
ENSMUSG00000010064	0.576941	3.9613227428923e-05	0.000556065	Slc38a3
ENSMUSG00000022456	0.524377	4.04754892380201e-05	0.000567611	Septin3
ENSMUSG00000001156	0.850857	4.06892314830248e-05	0.000570049	Mxd1
ENSMUSG00000099008	0.550937	4.10983277872281e-05	0.000575215	Gm17976
ENSMUSG00000097729	0.470454	4.12854027169233e-05	0.000577268	NA
ENSMUSG00000017146	0.485783	4.13794659532637e-05	0.000578017	Brca1
ENSMUSG00000037344	0.613968	4.14341183443391e-05	0.000578215	Slc12a9
ENSMUSG00000026782	-0.611065	4.17824705168003e-05	0.0005824	Abi2
ENSMUSG00000027176	-0.644672	4.18156271272741e-05	0.0005824	Cstf3
ENSMUSG00000081819	0.763234	4.19033063698963e-05	0.000583052	Gm12722
ENSMUSG00000033386	-1.09843	4.22079455617549e-05	0.000586719	Frrs1
ENSMUSG00000064354	0.671156	4.29367247836286e-05	0.000596269	COX2
ENSMUSG00000026571	0.46511	4.30166555721678e-05	0.000596799	Dcaf6
ENSMUSG00000087383	0.944273	4.31115791551834e-05	0.000597535	NA
ENSMUSG00000028988	0.69336	4.34471964747224e-05	0.000601602	Ctnnbip1
ENSMUSG00000020340	0.523797	4.39325900140618e-05	0.000607734	Cyfip2
ENSMUSG00000026141	0.665344	4.42305108607032e-05	0.000611263	Col19a1
ENSMUSG00000004221	0.835274	4.45085816383825e-05	0.000614511	Ikbkg
ENSMUSG00000049643	0.732339	4.48516668006232e-05	0.000618053	2310022A10Rik
ENSMUSG00000102469	1.22946	4.48339693709212e-05	0.000618053	NA
ENSMUSG00000092519	-0.484325	4.50904372089114e-05	0.000620744	Actl9
ENSMUSG00000028413	0.387737	4.51806656350877e-05	0.000621386	B4galt1
ENSMUSG00000015879	-1.03703	4.54142612472454e-05	0.000623745	Fam184b
ENSMUSG00000050310	-0.5891	4.5439521322921e-05	0.000623745	Rictor
ENSMUSG00000042851	-0.713853	4.55894532000297e-05	0.000625202	Zc3h6
ENSMUSG00000015597	0.526471	4.57736258728834e-05	0.000627125	Zfp318
ENSMUSG00000002455	-1.26299	4.64141886116723e-05	0.000635291	Prpf6
ENSMUSG00000024169	0.406419	4.64729658207204e-05	0.000635487	Ift140
ENSMUSG00000019564	0.520577	4.65814577460582e-05	0.000636361	Arid3a
ENSMUSG00000029229	1.35977	4.68093834896609e-05	0.000638863	Chic2
ENSMUSG00000050812	-0.637259	4.69179535238752e-05	0.000639509	Ecpas
ENSMUSG00000106110	0.746247	4.69463028903215e-05	0.000639509	NA
ENSMUSG00000106736	-2.47187	4.79650133121683e-05	0.000652763	Gm42573
ENSMUSG00000046909	-0.793912	4.82299258020996e-05	0.000655743	Tefm
ENSMUSG00000027340	0.431693	4.83148379643768e-05	0.000656273	Slc23a2
ENSMUSG00000032058	0.635701	4.85808847156547e-05	0.000658008	Ppp2r1b
ENSMUSG00000034543	-0.672173	4.85014412506485e-05	0.000658008	Morc2a
ENSMUSG00000059834	-0.801904	4.8561629841374e-05	0.000658008	Sclt1
ENSMUSG00000109180	-5.62478	4.91569699923954e-05	0.00066518	NA
ENSMUSG00000034872	0.578603	4.93553782822702e-05	0.000667232	Gipc3
ENSMUSG00000037210	0.486571	4.96951839657024e-05	0.000671191	Fam193a
ENSMUSG00000031153	0.484211	4.98325586041931e-05	0.00067241	Gripap1
ENSMUSG00000031788	0.427574	5.00663482492129e-05	0.000674927	Kifc3
ENSMUSG00000020798	0.700824	5.01528408368712e-05	0.000675455	Spns3
ENSMUSG00000025404	0.486611	5.03750955539352e-05	0.000677809	R3hdm2
ENSMUSG00000108352	0.718329	5.05800264726252e-05	0.000679925	NA
ENSMUSG00000024851	0.489638	5.1057371111161e-05	0.000685696	Pitpnm1
ENSMUSG00000109708	-1.06362	5.11396587335073e-05	0.000686156	NA
ENSMUSG00000103467	-0.957137	5.14016881467274e-05	0.000688378	NA
ENSMUSG00000117234	-0.880107	5.13853286583085e-05	0.000688378	NA
ENSMUSG00000022847	0.374489	5.19339304799346e-05	0.000694203	Thpo
ENSMUSG00000048078	-0.574475	5.1909734287018e-05	0.000694203	Tenm4
ENSMUSG00000105198	-1.52017	5.28259947878918e-05	0.000705467	NA
ENSMUSG00000035597	-1.09343	5.30045561026442e-05	0.00070719	Prpf39
ENSMUSG00000021112	-0.58601	5.3292650621499e-05	0.00071037	Mpp5
ENSMUSG00000042129	1.01294	5.3961378297361e-05	0.000718389	Rassf4
ENSMUSG00000052681	-1.39231	5.39948798444688e-05	0.000718389	Rap1b
ENSMUSG00000116439	0.848675	5.42780187662028e-05	0.000721483	NA
ENSMUSG00000033538	-1.4885	5.55026591980574e-05	0.000737075	Casp4
ENSMUSG00000028458	0.618059	5.55895274470957e-05	0.000737543	Tesk1
ENSMUSG00000057193	0.744755	5.5693635820089e-05	0.000738238	Slc44a2
ENSMUSG00000058715	1.47115	5.58173411835681e-05	0.000739191	Fcer1g
ENSMUSG00000067629	0.679207	5.59796428967716e-05	0.000740654	Syngap1
ENSMUSG00000026516	0.671296	5.61167304255469e-05	0.00074178	Nvl
ENSMUSG00000069823	-0.9201	5.6670073530263e-05	0.000748401	Olfr1
ENSMUSG00000026820	0.474942	5.70237701549477e-05	0.000752376	Ptges2
ENSMUSG00000026728	0.707137	5.7089014992627e-05	0.000752542	Vim
ENSMUSG00000038271	-0.446539	5.73873433408388e-05	0.000755776	Iffo1
ENSMUSG00000025821	-0.823342	5.77351751983449e-05	0.000759657	Zfp282
ENSMUSG00000004631	0.74987	5.83297749464167e-05	0.000765731	Sgce
ENSMUSG00000029134	-0.501304	5.83534983244091e-05	0.000765731	Plb1
ENSMUSG00000087221	-0.477392	5.8357763877145e-05	0.000765731	NA
ENSMUSG00000013858	0.53037	5.86351787494617e-05	0.000768665	Tmem259
ENSMUSG00000042286	0.574783	5.88373129055309e-05	0.000770607	Stab1
ENSMUSG00000026632	-2.73384	5.92870291043721e-05	0.000775785	Tatdn3
ENSMUSG00000063522	0.93823	5.96374546038128e-05	0.000779656	Ly6m
ENSMUSG00000021147	-0.783781	5.97115554857933e-05	0.00077991	Wdr37
ENSMUSG00000034154	0.587887	5.99954000287664e-05	0.000782902	Ino80
ENSMUSG00000071660	0.650671	6.01576787088007e-05	0.000784302	Ttc9c
ENSMUSG00000050730	-0.512225	6.04748078008223e-05	0.000787717	Arhgap42
ENSMUSG00000044788	0.712526	6.10271189952762e-05	0.000794187	Fads6
ENSMUSG00000037400	-0.555994	6.12101203908515e-05	0.000795843	Atp11b
ENSMUSG00000046108	-1.49172	6.1447238523284e-05	0.000797929	Il17c
ENSMUSG00000104299	0.641109	6.14823610142374e-05	0.000797929	NA
ENSMUSG00000117955	1.15824	6.21240709104873e-05	0.000805525	NA
ENSMUSG00000062470	-1.24932	6.23122264706928e-05	0.000807232	Fbxl12os
ENSMUSG00000087235	0.675815	6.24529768780333e-05	0.000808239	Gm4750
ENSMUSG00000117848	0.706173	6.25031994384679e-05	0.000808239	NA
ENSMUSG00000000263	0.756198	6.28298477895182e-05	0.000811728	Glra1
ENSMUSG00000015748	0.526663	6.29555686249667e-05	0.000811882	Prpf3
ENSMUSG00000020639	0.716371	6.2916852237733e-05	0.000811882	Pfn4
ENSMUSG00000092341	0.640896	6.34749654821526e-05	0.000817842	Malat1
ENSMUSG00000059149	0.754971	6.52051111926055e-05	0.000839376	Mfsd4a
ENSMUSG00000079432	-0.837999	6.59430722674245e-05	0.000848111	Gm15023
ENSMUSG00000013646	-1.03023	6.66950988815946e-05	0.000857011	Sh3bp5l
ENSMUSG00000023707	-1.0577	6.69313240664105e-05	0.000859273	Ogfod2
ENSMUSG00000031024	0.981689	6.88548359309762e-05	0.000883173	Denn2b
ENSMUSG00000042116	0.577412	6.92884964908783e-05	0.000887938	Vwa1
ENSMUSG00000039834	0.561634	7.08062102925914e-05	0.000906574	Zfp335
ENSMUSG00000002279	0.521468	7.120827261449e-05	0.000910089	Lmf1
ENSMUSG00000037174	-0.743852	7.11613051862515e-05	0.000910089	Elf2
ENSMUSG00000026355	-0.455599	7.13527216896999e-05	0.000911119	Mcm6
ENSMUSG00000024118	0.67949	7.16366538259744e-05	0.000913927	Tedc2
ENSMUSG00000039385	-0.475024	7.17432115864956e-05	0.00091447	Cdh6
ENSMUSG00000033985	-2.30923	7.19779555611625e-05	0.000916643	Tesk2
ENSMUSG00000115311	-2.99014	7.2227588885339e-05	0.000919003	NA
ENSMUSG00000085420	-1.93166	7.2548484157713e-05	0.000922264	NA
ENSMUSG00000063047	0.555388	7.34649981004676e-05	0.000933084	Zfp780b
ENSMUSG00000011832	0.473686	7.36001514095457e-05	0.00093397	Evi5l
ENSMUSG00000023009	0.544109	7.38855304231374e-05	0.000936758	Nckap5l
ENSMUSG00000033705	-0.425912	7.43828037766716e-05	0.000942226	Stard9
ENSMUSG00000018983	0.68492	7.55937960271829e-05	0.000956717	E2f2
ENSMUSG00000046822	0.607143	7.64302468209576e-05	0.000966447	Slc39a3
ENSMUSG00000025873	0.885006	7.6940461296964e-05	0.000972037	Faf2
ENSMUSG00000026514	-0.798527	7.72714551771499e-05	0.000975356	Cnih3
ENSMUSG00000029859	0.741488	7.77036414478013e-05	0.00097908	Epha1
ENSMUSG00000063354	0.497706	7.7698698237802e-05	0.00097908	Slc39a4
ENSMUSG00002075688	-4.88779	7.91916572165113e-05	0.000996949	NA
ENSMUSG00000073680	0.560242	8.04414074277564e-05	0.00101179	Tmem88b
ENSMUSG00000101874	-0.710399	8.05774311153784e-05	0.00101261	Olfr1391
ENSMUSG00000041130	0.496639	8.08912956849514e-05	0.00101566	Zfp598
ENSMUSG00000019935	-0.664425	8.20450241580781e-05	0.00102841	Slc17a8
ENSMUSG00000040811	1.45399	8.20508930844497e-05	0.00102841	Eml2
ENSMUSG00000025207	-0.658079	8.22498246445596e-05	0.00103	Sema4g
ENSMUSG00000068117	0.653754	8.24473069667812e-05	0.00103157	Mei1
ENSMUSG00000029438	0.464766	8.29124449100345e-05	0.00103648	Bcl7a
ENSMUSG00000032556	-0.802787	8.34911469899533e-05	0.0010428	Bfsp2
ENSMUSG00000051154	-1.02413	8.43768558091524e-05	0.00105294	Commd3
ENSMUSG00000108950	-2.93728	8.46353039292605e-05	0.00105524	NA
ENSMUSG00000078490	0.444219	8.48973083987978e-05	0.00105759	Cfap74
ENSMUSG00000019734	0.54882	8.53465240470244e-05	0.0010621	Tmc4
ENSMUSG00000024054	-0.506147	8.54083994157735e-05	0.0010621	Smchd1
ENSMUSG00000025153	0.615984	8.57251452853425e-05	0.00106511	Fasn
ENSMUSG00000043088	0.485598	8.58928419211754e-05	0.00106627	Il17re
ENSMUSG00000026848	1.21275	8.60466331535965e-05	0.00106725	Tor1b
ENSMUSG00000046337	0.500997	8.61901452171037e-05	0.0010681	Fam178b
ENSMUSG00000107320	-1.95835	8.67160204276415e-05	0.00107368	NA
ENSMUSG00000028228	-0.488051	8.72253559396218e-05	0.00107905	Cpne3
ENSMUSG00000039841	-0.696903	8.74105328742559e-05	0.00108041	Zfp800
ENSMUSG00000028445	0.964039	8.75786787648539e-05	0.00108108	Enho
ENSMUSG00000029815	0.609766	8.76163568108358e-05	0.00108108	Malsu1
ENSMUSG00000038155	4.24825	8.83242178101503e-05	0.00108887	Gstp2
ENSMUSG00000054874	0.481233	8.86409488384016e-05	0.00109184	Pcnx3
ENSMUSG00000030344	0.456228	8.93098807870438e-05	0.00109913	Akap3
ENSMUSG00000015733	-0.374281	8.9978897526871e-05	0.00110641	Capza2
ENSMUSG00000109511	-2.19302	9.07141963927043e-05	0.00111449	Nup62
ENSMUSG00000020940	0.951775	9.0824984007526e-05	0.00111489	Efcab15
ENSMUSG00000107916	-0.744092	9.10263753353498e-05	0.0011164	NA
ENSMUSG00000021488	0.492167	9.17142914076447e-05	0.00112384	Nsd1
ENSMUSG00000054051	-0.681585	9.1790191939645e-05	0.00112384	Ercc6
ENSMUSG00000027624	1.02163	9.20870570279354e-05	0.00112651	Epb41l1
ENSMUSG00000041889	0.506088	9.27775555207155e-05	0.00113398	Shisa4
ENSMUSG00000081124	-0.880708	9.61729338287194e-05	0.00117448	NA
ENSMUSG00000059049	-1.55333	9.6465627857635e-05	0.00117705	Frem1
ENSMUSG00000038179	0.485453	9.82163914655173e-05	0.00119738	Slamf7
ENSMUSG00000024913	0.650063	9.86320337191999e-05	0.00120143	Lrp5
ENSMUSG00000026519	0.606458	9.87215349405429e-05	0.00120149	Tmem63a
ENSMUSG00000037098	0.690662	9.89106081941384e-05	0.00120228	Rab11fip3
ENSMUSG00000069206	-0.941336	9.89551326234333e-05	0.00120228	Zfp874a
ENSMUSG00000055609	0.672241	9.92424383794477e-05	0.00120475	Hba-x
ENSMUSG00000044352	-0.79565	9.98226845954817e-05	0.00121076	Sowaha
ENSMUSG00000035696	-0.401185	0.000100084	0.00121187	Rnf38
ENSMUSG00000105140	1.00412	0.000100072	0.00121187	NA
ENSMUSG00000071112	-0.797545	0.000100169	0.00121188	Spx
ENSMUSG00000022962	0.654047	0.000100336	0.00121287	Gart
ENSMUSG00000058806	0.434041	0.000101031	0.00121938	Col13a1
ENSMUSG00000108697	0.672263	0.000101046	0.00121938	NA
ENSMUSG00000000058	-0.50853	0.000101812	0.00122553	Cav2
ENSMUSG00000034990	-0.823895	0.000101788	0.00122553	Otoa
ENSMUSG00000106588	-0.942245	0.000101813	0.00122553	NA
ENSMUSG00000071645	0.378325	0.000102824	0.00123666	Tut1
ENSMUSG00000029173	-1.12545	0.000103744	0.00124487	Sepsecs
ENSMUSG00000033152	0.485111	0.000103599	0.00124487	Podxl2
ENSMUSG00000071669	-0.545979	0.000103768	0.00124487	Snx29
ENSMUSG00000071256	1.25847	0.000103864	0.00124497	Zfp213
ENSMUSG00000038658	-0.740129	0.000104588	0.00125184	Ric1
ENSMUSG00000085156	-0.521264	0.000104613	0.00125184	Snhg15
ENSMUSG00000031770	-1.3781	0.000105195	0.00125776	Herpud1
ENSMUSG00000087335	-0.839557	0.000105562	0.0012611	NA
ENSMUSG00000049350	0.621862	0.000105865	0.00126366	Zg16
ENSMUSG00000032126	0.591878	0.000106539	0.00127033	Hmbs
ENSMUSG00000056459	-0.98409	0.000106603	0.00127033	Zbtb25
ENSMUSG00000028274	-0.599741	0.000107206	0.00127646	Rngtt
ENSMUSG00000062931	-1.47953	0.000108445	0.00129013	Zfp938
ENSMUSG00000041168	0.776741	0.00010964	0.00130327	Lonp1
ENSMUSG00000004931	0.618584	0.000110167	0.00130736	Apba3
ENSMUSG00000078901	-1.13896	0.000110147	0.00130736	Gm14440
ENSMUSG00000047502	0.54414	0.000111111	0.00131636	Mroh7
ENSMUSG00000115570	-3.08248	0.000111104	0.00131636	NA
ENSMUSG00000107195	-1.16276	0.00011132	0.00131775	NA
ENSMUSG00000021747	-2.16637	0.000112781	0.00133394	Cfap20dc
ENSMUSG00000021927	-1.47934	0.00011353	0.00134058	Hnrnpa1l2-ps2
ENSMUSG00000102428	0.827107	0.000113488	0.00134058	Pcdhga12
ENSMUSG00000022515	0.405599	0.000114387	0.00134957	Anks3
ENSMUSG00000040272	1.00142	0.000114899	0.0013545	Accs
ENSMUSG00000110649	-0.756124	0.000115112	0.00135589	NA
ENSMUSG00000001376	-0.550816	0.000115293	0.00135691	Vps50
ENSMUSG00000007872	-0.505802	0.000117307	0.00137947	Id3
ENSMUSG00000098197	1.08098	0.000117594	0.0013817	BC051537
ENSMUSG00000055302	0.769321	0.000117918	0.00138438	Mrfap1
ENSMUSG00000117045	0.724631	0.000120309	0.00141128	NA
ENSMUSG00000024151	-0.506124	0.000120502	0.00141174	Msh2
ENSMUSG00000094103	-0.380802	0.000120546	0.00141174	Fam177a2
ENSMUSG00000052812	-0.585704	0.000120851	0.00141415	Atad2b
ENSMUSG00000048647	1.08903	0.000121851	0.00142469	Exd1
ENSMUSG00000022601	-0.970577	0.000122016	0.00142545	Zbtb11
ENSMUSG00000033918	-0.975622	0.000122411	0.0014289	Parl
ENSMUSG00000107955	-1.20753	0.000122937	0.00143386	NA
ENSMUSG00000020363	-0.622242	0.000124967	0.00145557	Gfpt2
ENSMUSG00000048285	0.473059	0.000125002	0.00145557	Frmd6
ENSMUSG00000013089	-0.615951	0.000125305	0.00145592	Etv5
ENSMUSG00000028138	-0.77187	0.000125338	0.00145592	Adh5
ENSMUSG00000029718	0.793306	0.000125326	0.00145592	Pcolce
ENSMUSG00000063382	0.65644	0.000125819	0.00146032	Bcl9l
ENSMUSG00000041567	1.07369	0.000127489	0.00147849	Serpina12
ENSMUSG00000102908	-1.42023	0.000127649	0.00147915	Gm7558
ENSMUSG00000032114	0.742946	0.000128299	0.00148547	Slc37a4
ENSMUSG00000094526	0.508246	0.000128513	0.00148676	Gm21451
ENSMUSG00000015605	1.57437	0.000129464	0.00149579	Srf
ENSMUSG00000027652	0.884466	0.000129504	0.00149579	Ralgapb
ENSMUSG00000021538	0.836182	0.000131261	0.00151486	Il9
ENSMUSG00000104579	0.627884	0.000132403	0.00152681	NA
ENSMUSG00000031644	-1.78182	0.000132671	0.00152866	Nek1
ENSMUSG00000020062	-0.58923	0.000132938	0.00152944	Slc5a8
ENSMUSG00000028282	-0.649435	0.000132953	0.00152944	Casp8ap2
ENSMUSG00000033728	0.401417	0.000133101	0.00152991	Lrrc14
ENSMUSG00000044037	1.02766	0.000133412	0.00153225	Als2cl
ENSMUSG00000021133	1.62161	0.000133964	0.00153736	Susd6
ENSMUSG00000036578	-2.05673	0.000134512	0.0015424	Fxyd7
ENSMUSG00000110529	0.600095	0.000135307	0.00155028	NA
ENSMUSG00000038736	-2.6257	0.000136994	0.00156709	Nudcd1
ENSMUSG00000040154	-0.49302	0.000136951	0.00156709	Wfdc5
ENSMUSG00000109699	-1.85812	0.000137336	0.00156975	NA
ENSMUSG00000089886	0.566452	0.000138243	0.00157885	Gm16184
ENSMUSG00000032601	0.461206	0.000138978	0.00158598	Prkar2a
ENSMUSG00000116145	0.576215	0.00013948	0.00159043	NA
ENSMUSG00000069833	0.427615	0.000139902	0.00159397	Ahnak
ENSMUSG00000002346	1.32672	0.000140706	0.00160185	Slc25a42
ENSMUSG00000040044	-0.569417	0.000142396	0.00161979	Orc3
ENSMUSG00000018287	0.736144	0.000142834	0.00162349	Spag7
ENSMUSG00000035151	1.65582	0.000143944	0.0016348	Elmod2
ENSMUSG00000026915	-0.601194	0.000144501	0.00163982	Strbp
ENSMUSG00000067768	-1.39816	0.00014561	0.00165109	Xlr4b
ENSMUSG00000097256	-0.638036	0.000146773	0.00166296	NA
ENSMUSG00000060147	0.66584	0.000147541	0.00167034	Serpinb6a
ENSMUSG00000001524	0.466908	0.000147709	0.00167091	Gtf2h4
ENSMUSG00000079627	-0.685087	0.000147996	0.00167283	Rhox2h
ENSMUSG00000040591	0.595544	0.000150043	0.00169463	1110051M20Rik
ENSMUSG00000020902	1.27543	0.000150896	0.00170292	Ntn1
ENSMUSG00000108599	2.35075	0.000151311	0.00170625	NA
ENSMUSG00000022799	0.588781	0.000151556	0.00170766	Arhgap31
ENSMUSG00000109083	-1.39272	0.000152422	0.00171606	NA
ENSMUSG00000040187	2.92878	0.000152754	0.0017171	Arntl2
ENSMUSG00000104415	-2.40442	0.000152641	0.0017171	NA
ENSMUSG00000112421	0.715359	0.000153705	0.00172643	NA
ENSMUSG00000028772	0.881463	0.000153994	0.00172832	Zcchc17
ENSMUSG00000085833	1.31438	0.000154975	0.00173796	Gm13003
ENSMUSG00000014813	-5.11136	0.000155792	0.00174308	Stc1
ENSMUSG00000030543	0.702615	0.000155798	0.00174308	Mesp2
ENSMUSG00000070737	-0.495807	0.00015557	0.00174308	Tmem35b
ENSMUSG00000026200	0.449377	0.000157111	0.00175639	Glb1l
ENSMUSG00000004127	0.526748	0.000157669	0.00176126	Trmt10a
ENSMUSG00000011349	0.55701	0.000159491	0.00178022	Dmrtc2
ENSMUSG00000020456	0.555172	0.000159897	0.00178336	Ogdh
ENSMUSG00000032489	0.603236	0.000163229	0.00181909	Kif9
ENSMUSG00000078887	-2.64314	0.000164233	0.00182885	Gm6710
ENSMUSG00000087694	-0.758841	0.000165346	0.00183981	A530058N18Rik
ENSMUSG00000024219	0.601704	0.000165736	0.00184187	Anks1
ENSMUSG00000030340	0.599532	0.000165789	0.00184187	Scnn1a
ENSMUSG00000001289	0.491021	0.000169044	0.00187658	Pfdn5
ENSMUSG00000000384	0.668388	0.000169376	0.00187879	Tbrg4
ENSMUSG00000021938	-0.614013	0.000169757	0.0018801	Pspc1
ENSMUSG00000069170	-0.759434	0.00016973	0.0018801	Adgrv1
ENSMUSG00000084783	0.695366	0.000170282	0.00188446	NA
ENSMUSG00000018752	0.593907	0.000171492	0.00189638	Tnfsfm13
ENSMUSG00000002345	0.443949	0.000172454	0.00190554	Borcs8
ENSMUSG00000068615	-1.06325	0.000172763	0.00190747	Gjd2
ENSMUSG00000024283	-0.384928	0.000174156	0.00192137	Wac
ENSMUSG00000022957	-0.376048	0.000174884	0.00192791	Itsn1
ENSMUSG00000114927	0.567886	0.000176051	0.00193928	NA
ENSMUSG00000029033	0.724491	0.000176216	0.00193959	Acap3
ENSMUSG00000030830	0.734499	0.000176458	0.00194077	Itgal
ENSMUSG00000086477	0.615066	0.000176899	0.00194412	NA
ENSMUSG00000079554	-1.33375	0.000177411	0.00194825	Aox2
ENSMUSG00000031450	0.503339	0.000177794	0.00195095	Grk1
ENSMUSG00000006143	1.19948	0.000178167	0.00195354	Upk3bl
ENSMUSG00000086380	0.554183	0.000179175	0.00196309	NA
ENSMUSG00000053510	0.691543	0.000179626	0.00196651	Nrd1
ENSMUSG00000042541	0.556418	0.000179824	0.00196718	Sem1
ENSMUSG00000022092	0.577742	0.000180359	0.00196851	Ppp3cc
ENSMUSG00000047098	0.920869	0.000180104	0.00196851	Rnf31
ENSMUSG00000091994	0.650064	0.000180338	0.00196851	E130317F20Rik
ENSMUSG00000056536	-1.25579	0.000181193	0.00197482	Pign
ENSMUSG00000080946	0.760632	0.000181214	0.00197482	NA
ENSMUSG00000024197	-0.504912	0.000182296	0.0019851	Plin3
ENSMUSG00000025237	0.838085	0.000182733	0.00198833	Parp6
ENSMUSG00000102748	0.984577	0.000183038	0.00199014	Pcdhgb2
ENSMUSG00000002409	-0.933807	0.000183811	0.00199533	Dyrk1b
ENSMUSG00000030796	0.417175	0.000183756	0.00199533	Tead2
ENSMUSG00000040466	0.507626	0.000183935	0.00199533	Blvrb
ENSMUSG00000109653	0.468242	0.000184357	0.00199839	NA
ENSMUSG00000038292	0.639407	0.000184529	0.00199874	Kash5
ENSMUSG00000053194	0.711809	0.000185262	0.00200516	Cib4
ENSMUSG00000059371	-1.42836	0.000186221	0.00201401	Olfr427
ENSMUSG00000060989	-0.533195	0.00018779	0.00202944	NA
ENSMUSG00000021288	0.540551	0.000189117	0.00204179	Klc1
ENSMUSG00000118669	0.566304	0.000189219	0.00204179	NA
ENSMUSG00000022255	-0.367046	0.000189464	0.00204289	Mtdh
ENSMUSG00000048626	0.709157	0.000190139	0.00204862	Klf17
ENSMUSG00000031292	-1.56171	0.00019343	0.00208094	Cdkl5
ENSMUSG00000042390	0.464427	0.000193391	0.00208094	Gatad2b
ENSMUSG00000038192	-0.760741	0.000194648	0.00209247	Cer1
ENSMUSG00000064356	-0.544221	0.000195054	0.00209525	ATP8
ENSMUSG00000013787	0.429781	0.000195845	0.00210216	Ehmt2
ENSMUSG00000005034	-0.520519	0.000198006	0.00212376	Prkacb
ENSMUSG00000042476	-0.536251	0.0001983	0.00212532	Abcb4
ENSMUSG00000035208	0.529122	0.000198604	0.00212699	Slfn8
ENSMUSG00000016554	1.88752	0.0001988	0.00212749	Eif3d
ENSMUSG00000000126	-1.30079	0.00020014	0.00214023	Wnt9a
ENSMUSG00000033773	-0.69678	0.000201768	0.00215602	Rpap2
ENSMUSG00000020923	0.506806	0.000202128	0.00215664	Ubtf
ENSMUSG00000059173	-2.7988	0.000202116	0.00215664	Pde1a
ENSMUSG00000032602	0.394034	0.00020287	0.00216235	Slc25a20
ENSMUSG00000118043	0.474057	0.000202967	0.00216235	NA
ENSMUSG00000003072	0.55546	0.000203274	0.00216402	Atp5d
ENSMUSG00000003226	-0.872402	0.000205278	0.00218371	Ranbp2
ENSMUSG00000110140	0.752731	0.0002066	0.00219614	5430421F17Rik
ENSMUSG00000024617	0.907678	0.000207458	0.00220362	Camk2a
ENSMUSG00000025582	-1.2211	0.000208692	0.00221213	Nptx1
ENSMUSG00000030604	0.644141	0.000208706	0.00221213	Zfp626
ENSMUSG00000092278	0.638449	0.000208724	0.00221213	NA
ENSMUSG00000020890	0.882053	0.000209711	0.00222094	Gucy2e
ENSMUSG00000032135	0.815352	0.000210318	0.00222572	Mcam
ENSMUSG00000106739	-2.47907	0.00021221	0.00224408	NA
ENSMUSG00000022623	0.686979	0.000212586	0.00224473	Shank3
ENSMUSG00000053617	0.520092	0.000212579	0.00224473	Sh3pxd2a
ENSMUSG00000103940	0.500468	0.00021292	0.0022466	NA
ENSMUSG00000071073	0.429491	0.000213245	0.00224814	Lrrc73
ENSMUSG00000086349	-0.491933	0.000213381	0.00224814	Gm13497
ENSMUSG00000060560	0.487897	0.000215445	0.00226821	Ces4a
ENSMUSG00000040511	0.536286	0.000215873	0.00227104	Pvr
ENSMUSG00000027074	1.00747	0.0002166	0.002272	Slc43a3
ENSMUSG00000030732	0.667371	0.000216198	0.002272	Chrdl2
ENSMUSG00000056258	-0.635966	0.000216404	0.002272	Kcnq3
ENSMUSG00000062518	-5.30563	0.000216591	0.002272	Zfp534
ENSMUSG00000022416	0.449531	0.000217842	0.00228335	Cacna1i
ENSMUSG00000024958	-0.988795	0.000218194	0.00228535	Gpr137
ENSMUSG00002075875	0.48085	0.00022061	0.00230897	NA
ENSMUSG00000030770	0.602786	0.000221145	0.00231287	Parva
ENSMUSG00000029787	0.806624	0.000221379	0.00231362	Avl9
ENSMUSG00000031170	0.527568	0.000222899	0.00232781	Slc38a5
ENSMUSG00000001415	0.873846	0.000224421	0.00234198	Smg5
ENSMUSG00000105851	0.654767	0.000225229	0.00234869	NA
ENSMUSG00000020739	1.3921	0.000226755	0.00236288	Nup85
ENSMUSG00000027468	0.590888	0.000227547	0.00236941	Defb22
ENSMUSG00000057246	0.651691	0.000234126	0.00243614	BC051142
ENSMUSG00000029034	0.49958	0.000235853	0.00245053	Ints11
ENSMUSG00000079197	0.886398	0.000235805	0.00245053	Psme2
ENSMUSG00000105124	-4.32335	0.000236275	0.00245314	Gm5297
ENSMUSG00000103672	0.554742	0.000236699	0.0024545	NA
ENSMUSG00000110672	-1.02765	0.000236751	0.0024545	NA
ENSMUSG00000040013	0.514435	0.000237159	0.00245695	Fkbp6
ENSMUSG00000017466	0.55303	0.000238268	0.00246665	Timp2
ENSMUSG00000027993	-0.500428	0.000240795	0.00249101	Trim2
ENSMUSG00000001493	0.547781	0.000242162	0.00250333	Meox1
ENSMUSG00000105408	0.552524	0.000242975	0.00250992	NA
ENSMUSG00000023274	0.797633	0.000243943	0.0025181	Cd4
ENSMUSG00000024936	0.539471	0.000244218	0.00251911	Kcnk7
ENSMUSG00000067916	-0.550412	0.000245154	0.00252694	Zfp991
ENSMUSG00000042826	0.914321	0.000245468	0.00252836	Fgf11
ENSMUSG00000022621	0.833097	0.000247736	0.00254987	Rabl2
ENSMUSG00000010290	0.887037	0.00024896	0.00255695	AI597479
ENSMUSG00000026510	0.427835	0.000248933	0.00255695	Trp53bp2
ENSMUSG00000031889	0.529495	0.000248683	0.00255695	D230025D16Rik
ENSMUSG00000005836	-0.520723	0.000249781	0.00256354	Gata6
ENSMUSG00000063661	0.521371	0.000250063	0.00256459	Krt73
ENSMUSG00000073079	-0.569879	0.000250971	0.00257205	Srp54a
ENSMUSG00000025759	-0.515934	0.000254641	0.00260779	Mfsd8
ENSMUSG00000085734	0.444397	0.00025497	0.00260928	NA
ENSMUSG00000035711	-0.532291	0.000257805	0.00263641	Dok3
ENSMUSG00000024225	0.831419	0.000258491	0.00264153	Clps
ENSMUSG00000060279	0.527033	0.000259769	0.00265269	Ap2a1
ENSMUSG00000047013	0.365999	0.000260295	0.00265617	Fbxo41
ENSMUSG00000011263	0.600541	0.000260911	0.00266055	Exoc3l2
ENSMUSG00000039632	0.580225	0.000261224	0.00266184	Ccdc151
ENSMUSG00000086130	-1.38157	0.000263514	0.00268326	NA
ENSMUSG00002075570	3.9772	0.000265448	0.00270103	NA
ENSMUSG00000029446	0.627986	0.000266894	0.00271366	Psph
ENSMUSG00000066191	0.915436	0.00026707	0.00271366	Anks6
ENSMUSG00000056735	-0.984074	0.000269222	0.00273358	A930024E05Rik
ENSMUSG00000070570	0.436807	0.000269562	0.00273509	Slc17a7
ENSMUSG00000084957	-0.512864	0.000270215	0.00273976	Bbip1
ENSMUSG00000004885	0.521778	0.000270593	0.00274165	Crabp2
ENSMUSG00000049470	-0.431396	0.000270997	0.0027438	Aff4
ENSMUSG00000068964	-1.24912	0.000271981	0.0027518	NA
ENSMUSG00000028197	-1.16037	0.000272478	0.00275488	Col24a1
ENSMUSG00000047824	0.506959	0.000272825	0.00275644	Pygo2
ENSMUSG00000071253	-0.509441	0.000274001	0.00276441	Slc25a16
ENSMUSG00000084941	0.510178	0.000273856	0.00276441	Gm11944
ENSMUSG00000054737	0.955866	0.000276075	0.00278337	Zfp182
ENSMUSG00002076815	-1.8732	0.000277667	0.00279744	NA
ENSMUSG00000038593	0.428326	0.000278718	0.00280605	Tctn1
ENSMUSG00000035969	0.620078	0.000279965	0.0028154	Rusc2
ENSMUSG00000110523	0.44513	0.000280041	0.0028154	NA
ENSMUSG00000087675	-1.76601	0.000281853	0.00283162	Gm11762
ENSMUSG00000085723	0.498593	0.000282131	0.00283242	Gm15915
ENSMUSG00000030313	-0.674211	0.000283293	0.0028401	Dennd5b
ENSMUSG00000052026	0.665255	0.000283291	0.0028401	Slc6a7
ENSMUSG00000116879	0.381797	0.000284519	0.00285038	NA
ENSMUSG00000001552	0.593989	0.000288055	0.00288349	Jup
ENSMUSG00000024955	-0.909767	0.000288227	0.00288349	Esrra
ENSMUSG00000105476	0.666715	0.000290459	0.00290378	NA
ENSMUSG00000085185	0.884925	0.000292892	0.00292605	NA
ENSMUSG00000119947	-0.849968	0.000294234	0.0029374	NA
ENSMUSG00000033526	-0.508424	0.000294603	0.00293903	Ppip5k1
ENSMUSG00000109599	-0.824465	0.000295606	0.00294698	NA
ENSMUSG00000082562	0.672823	0.000298629	0.00297504	NA
ENSMUSG00000039342	1.67207	0.000302265	0.00300916	Ankar
ENSMUSG00000022905	-0.626544	0.000302872	0.0030131	Kpna1
ENSMUSG00000106734	-1.26416	0.000303414	0.0030164	NA
ENSMUSG00000085933	-0.780508	0.000307695	0.00305682	Tmem61
ENSMUSG00000079177	-0.598631	0.000308393	0.00306153	Fam228a
ENSMUSG00000088626	0.572561	0.000308598	0.00306153	Gm23034
ENSMUSG00000029710	0.54157	0.000311507	0.0030834	Ephb4
ENSMUSG00000041119	0.705401	0.000311521	0.0030834	Pde9a
ENSMUSG00000047789	-0.575884	0.000311617	0.0030834	Slc38a9
ENSMUSG00000102732	0.807841	0.000311667	0.0030834	NA
ENSMUSG00000086844	0.942425	0.000312155	0.0030861	B230206H07Rik
ENSMUSG00000100151	0.583448	0.000313582	0.00309806	NA
ENSMUSG00000084819	0.672111	0.000314934	0.00310927	NA
ENSMUSG00000119939	0.629361	0.00031697	0.00312721	NA
ENSMUSG00000073430	0.409398	0.000317684	0.00313209	Gm10505
ENSMUSG00000006740	-0.367281	0.000318727	0.00313968	Kif5b
ENSMUSG00000028992	0.471637	0.000319035	0.00313968	Nmnat1
ENSMUSG00000052917	-0.601608	0.000319115	0.00313968	Senp7
ENSMUSG00000020899	0.81796	0.000328906	0.00323379	Pfas
ENSMUSG00000001349	0.495075	0.000330047	0.00324278	Cnn1
ENSMUSG00000035745	0.592583	0.00033083	0.00324823	Grin3b
ENSMUSG00000025407	0.647455	0.000331271	0.00325033	Gli1
ENSMUSG00000020074	-0.522165	0.000332543	0.00326056	Ccar1
ENSMUSG00000081255	-0.475099	0.000333186	0.00326462	Gm5380
ENSMUSG00000020994	1.63302	0.000334519	0.00327544	Pnn
ENSMUSG00000028214	0.791987	0.000336275	0.00329037	Gem
ENSMUSG00000105102	-0.877926	0.000339288	0.00331759	Gm35507
ENSMUSG00000020481	0.433779	0.000340822	0.0033303	Ankrd36
ENSMUSG00000028811	0.563582	0.000343843	0.00335752	Yars
ENSMUSG00000022558	0.600709	0.000344396	0.00335833	Mroh1
ENSMUSG00000070699	1.12483	0.000344333	0.00335833	Sars2
ENSMUSG00000025019	-1.31554	0.000347054	0.00337981	Lcor
ENSMUSG00000061207	1.19925	0.000347304	0.00337981	Stk19
ENSMUSG00000104756	-3.07233	0.000347309	0.00337981	NA
ENSMUSG00000020953	-0.673836	0.000348556	0.00338963	Coch
ENSMUSG00000038762	-0.774911	0.000349711	0.00339855	Abcf1
ENSMUSG00000056153	-0.488109	0.000352477	0.00342311	Socs6
ENSMUSG00000075225	0.46242	0.000353696	0.00343261	Ccdc162
ENSMUSG00000069824	-0.797554	0.000354365	0.00343676	NA
ENSMUSG00000025787	-1.76492	0.00035677	0.00345549	Tgm4
ENSMUSG00000027315	-1.32675	0.00035678	0.00345549	Spint1
ENSMUSG00000042121	0.670512	0.000357049	0.00345575	Ssh1
ENSMUSG00000003352	-0.458236	0.000358798	0.00346798	Cacnb3
ENSMUSG00000024907	-2.58364	0.000358589	0.00346798	Gal
ENSMUSG00000056487	-2.59619	0.000360136	0.00347855	Mettl7a2
ENSMUSG00000087408	0.354415	0.000364577	0.00351731	Gdf1
ENSMUSG00000092435	5.6435	0.000364642	0.00351731	NA
ENSMUSG00000051716	0.381601	0.000366472	0.00353122	Apon
ENSMUSG00000114018	-0.898009	0.000366578	0.00353122	NA
ENSMUSG00000019054	0.52267	0.000367502	0.00353774	Fis1
ENSMUSG00000075023	0.710689	0.000369977	0.00355881	Accsl
ENSMUSG00000102466	-0.803165	0.000370191	0.00355881	NA
ENSMUSG00000030814	0.850163	0.000370726	0.00356156	Bcl7c
ENSMUSG00000040714	0.886675	0.000374223	0.00359274	Klc3
ENSMUSG00000039994	0.338641	0.000374994	0.00359773	Timeless
ENSMUSG00000021000	-0.71751	0.000376422	0.003609	Mia2
ENSMUSG00000063273	0.764894	0.000378536	0.00362684	Naa15
ENSMUSG00000059423	0.570212	0.000378956	0.00362843	Zfp933
ENSMUSG00000103272	1.7141	0.000381754	0.00365276	NA
ENSMUSG00000030180	-0.621034	0.000384191	0.00366625	Kdm5a
ENSMUSG00000032905	1.72227	0.000384091	0.00366625	Atg12
ENSMUSG00000037458	-0.416351	0.000383841	0.00366625	Azin1
ENSMUSG00000039774	1.14913	0.000383924	0.00366625	Galnt12
ENSMUSG00000028049	0.71497	0.000387706	0.00369732	Scamp3
ENSMUSG00000108220	0.634543	0.00038871	0.00370442	NA
ENSMUSG00000054770	-1.86609	0.00039972	0.00380681	Kctd18
ENSMUSG00000052760	-1.64798	0.000400245	0.00380703	A630001G21Rik
ENSMUSG00000090634	-1.09516	0.000400277	0.00380703	Gm8126
ENSMUSG00000009630	-1.61879	0.000403765	0.00383765	Ppp2cb
ENSMUSG00000070683	-1.86688	0.0004052	0.00384872	Lactbl1
ENSMUSG00000113368	0.43212	0.000407259	0.00386571	Gm10054
ENSMUSG00000038257	-2.16334	0.000409601	0.00388536	Glra3
ENSMUSG00000000731	0.947472	0.000412582	0.00390844	Aire
ENSMUSG00000041025	0.605075	0.000412488	0.00390844	Iffo2
ENSMUSG00000020076	-0.417651	0.000414009	0.00391936	Ddx50
ENSMUSG00000031458	0.686603	0.000415047	0.00392658	Coprs
ENSMUSG00000031293	-3.03886	0.000416373	0.00393652	Rs1
ENSMUSG00000040734	0.657373	0.000416776	0.00393772	Ppp1r13l
ENSMUSG00000046808	0.77074	0.000422872	0.00399003	Atp10d
ENSMUSG00000067336	-0.618976	0.000422766	0.00399003	Bmpr2
ENSMUSG00000068747	0.536644	0.00042909	0.00404336	Sort1
ENSMUSG00000115276	-1.40964	0.000428904	0.00404336	NA
ENSMUSG00000037348	0.694946	0.000430743	0.00405626	Paqr7
ENSMUSG00000106904	-2.18362	0.00043419	0.00408602	NA
ENSMUSG00000112344	0.797037	0.000434799	0.00408906	Gm32141
ENSMUSG00000042499	-0.824506	0.00043637	0.00410114	Hoxd11
ENSMUSG00000074480	0.675565	0.000437955	0.00411332	Mex3a
ENSMUSG00000031196	0.35351	0.000438791	0.0041158	F8
ENSMUSG00000040940	0.517543	0.000438795	0.0041158	Arhgef1
ENSMUSG00000036646	0.505854	0.000439173	0.00411663	Man1b1
ENSMUSG00000103175	0.59869	0.000442027	0.00414066	NA
ENSMUSG00000109091	0.588547	0.000444899	0.00416484	NA
ENSMUSG00000091816	0.544625	0.000445727	0.00416986	NA
ENSMUSG00000021519	-1.42137	0.000449042	0.00419601	Mterf3
ENSMUSG00000044730	-0.936166	0.000449111	0.00419601	9930104L06Rik
ENSMUSG00000028082	-2.82351	0.000450345	0.00420267	Sh3d19
ENSMUSG00000115125	0.533003	0.000450412	0.00420267	NA
ENSMUSG00000052102	0.403238	0.000452813	0.00422231	Gnpda1
ENSMUSG00000020962	-0.696111	0.000453864	0.00422905	Gtf2a1
ENSMUSG00000042757	-1.65707	0.000454128	0.00422905	Tmem108
ENSMUSG00000070421	-2.31325	0.000459126	0.0042728	Olfr658
ENSMUSG00000051390	0.871977	0.000459997	0.00427812	Zbtb22
ENSMUSG00000021838	-0.656308	0.000465192	0.00431908	Samd4
ENSMUSG00000026219	-0.480103	0.000465447	0.00431908	Trip12
ENSMUSG00000067951	0.435478	0.000465551	0.00431908	Vmn1r227
ENSMUSG00000109572	-1.97816	0.000465611	0.00431908	Cfap99
ENSMUSG00000014959	3.21857	0.000467346	0.00433236	Gorasp2
ENSMUSG00000033083	-1.50491	0.000467792	0.00433368	Tbc1d4
ENSMUSG00000034729	0.465651	0.000468907	0.00434119	Mrps10
ENSMUSG00000039070	0.56585	0.000470178	0.00434928	Cpa4
ENSMUSG00000112641	-1.2266	0.00047039	0.00434928	NA
ENSMUSG00000086283	-2.70611	0.000472938	0.00437001	NA
ENSMUSG00000029625	0.437807	0.000474716	0.0043836	Cpsf4
ENSMUSG00000028438	-0.742607	0.000476075	0.00439331	Kif24
ENSMUSG00000024650	4.51455	0.000478477	0.00441262	Slc22a6
ENSMUSG00000000184	-0.424103	0.000480142	0.00442227	Ccnd2
ENSMUSG00000021552	-0.38508	0.000479851	0.00442227	Gkap1
ENSMUSG00000038773	-0.412157	0.000487497	0.0044865	Kdm3b
ENSMUSG00000102918	0.415476	0.000487745	0.0044865	Pcdhgc3
ENSMUSG00000096265	-0.955026	0.000488107	0.00448694	4930467E23Rik
ENSMUSG00000025127	0.585622	0.00048937	0.00449565	Gcgr
ENSMUSG00000098144	1.24069	0.000492958	0.0045257	1700029N11Rik
ENSMUSG00000005469	0.47264	0.000493923	0.00452874	Prkaca
ENSMUSG00000030802	1.35053	0.00049385	0.00452874	Bckdk
ENSMUSG00000039763	0.675437	0.000495801	0.00454238	Dnajc28
ENSMUSG00000121107	0.835104	0.000496047	0.00454238	NA
ENSMUSG00000024163	0.586955	0.000497961	0.00455699	Mapk8ip3
ENSMUSG00000087011	0.487263	0.000500402	0.00457639	NA
ENSMUSG00000042961	2.0225	0.000501286	0.00458154	Egflam
ENSMUSG00000040205	-0.482182	0.000502508	0.00458976	Cuzd1
ENSMUSG00000026944	0.514218	0.000504168	0.00460198	Abca2
ENSMUSG00000022125	-1.14466	0.000506467	0.00462002	Cln5
ENSMUSG00000000787	-0.543921	0.000507733	0.00462333	Ddx3x
ENSMUSG00000021890	0.537171	0.00050785	0.00462333	Eaf1
ENSMUSG00000105281	0.518638	0.000507366	0.00462333	Gm17835
ENSMUSG00000117901	0.813088	0.000508125	0.00462333	NA
ENSMUSG00000025369	0.431479	0.000509311	0.00463117	Smarcc2
ENSMUSG00000086624	0.670349	0.000520528	0.00473014	Gm16130
ENSMUSG00000073982	0.541184	0.000525664	0.00477378	Rhog
ENSMUSG00000001948	-1.11582	0.000526301	0.00477652	Spa17
ENSMUSG00000027297	0.395973	0.000527294	0.00477946	Ltk
ENSMUSG00000055322	0.659227	0.000527209	0.00477946	Tns1
ENSMUSG00000030016	-0.644877	0.000528033	0.00478312	Zfp638
ENSMUSG00000027296	-1.58622	0.000528526	0.00478455	Itpka
ENSMUSG00000000594	0.622426	0.000529939	0.0047943	Gm2a
ENSMUSG00000022613	-2.59435	0.000531994	0.00480984	Miox
ENSMUSG00000028601	0.868294	0.000533962	0.00482459	Echdc2
ENSMUSG00000039329	0.671538	0.000535274	0.00483338	Tex19.1
ENSMUSG00000045205	-0.415308	0.000535923	0.00483618	Dpy19l4
ENSMUSG00000083522	0.614417	0.000536353	0.004837	NA
ENSMUSG00000029705	-0.701227	0.00053692	0.00483906	Cux1
ENSMUSG00000034773	0.601053	0.000541368	0.00487294	Hrob
ENSMUSG00000066515	0.544426	0.00054146	0.00487294	Klk1b3
ENSMUSG00000116160	-1.86426	0.000541703	0.00487294	NA
ENSMUSG00000006386	-0.946678	0.000544125	0.00489164	Tek
ENSMUSG00000100075	-1.01558	0.000544726	0.00489396	NA
ENSMUSG00000026942	0.744756	0.000546315	0.00490516	Traf2
ENSMUSG00000064339	0.59312	0.000547261	0.00490747	NA
ENSMUSG00000079654	1.32122	0.000547023	0.00490747	Prrt4
ENSMUSG00000001588	0.444353	0.000549948	0.00491959	Acap1
ENSMUSG00000035640	0.469684	0.000549232	0.00491959	Cbarp
ENSMUSG00000080180	1.06014	0.000549897	0.00491959	Gm17235
ENSMUSG00000113822	-0.671044	0.00054999	0.00491959	NA
ENSMUSG00000108006	0.847828	0.000553196	0.00494516	NA
ENSMUSG00000079144	1.01598	0.000554028	0.0049495	A130010J15Rik
ENSMUSG00000031558	-1.00706	0.000560389	0.0050032	Slit2
ENSMUSG00000039682	-1.27759	0.000561728	0.00501202	Lap3
ENSMUSG00000084341	0.624566	0.000564725	0.00503561	Gm3928
ENSMUSG00000023191	0.369481	0.000566776	0.00505075	P3h3
ENSMUSG00000026234	1.02447	0.000571844	0.00508968	Ncl
ENSMUSG00000033149	-1.7174	0.000571858	0.00508968	Phldb2
ENSMUSG00000040195	0.654645	0.000572278	0.00509024	1700012D01Rik
ENSMUSG00000024867	1.19895	0.000572723	0.00509103	Pip5k1b
ENSMUSG00000102742	0.612901	0.000578481	0.00513901	Pcdhga11
ENSMUSG00000001761	0.366669	0.000579978	0.00514884	Smo
ENSMUSG00000044086	0.439478	0.000580309	0.00514884	Lmod3
ENSMUSG00000024922	0.461745	0.000581583	0.00515695	Ovol1
ENSMUSG00000042097	0.639006	0.000588195	0.00521234	Zfp239
ENSMUSG00000087596	-0.785635	0.000589288	0.00521878	Gm11715
ENSMUSG00000030638	-1.07639	0.000590094	0.00522268	Sh3gl3
ENSMUSG00000037112	0.536061	0.000591157	0.00522884	Sik2
ENSMUSG00000030127	0.446761	0.000593102	0.0052428	Cops7a
ENSMUSG00000024976	-1.53386	0.000595382	0.0052597	Shoc2
ENSMUSG00000041362	-1.99865	0.000600604	0.00530255	Shtn1
ENSMUSG00000084111	-0.669548	0.00060792	0.00536383	Gm15710
ENSMUSG00000027884	-0.76415	0.000608592	0.00536644	Clcc1
ENSMUSG00000028385	-0.493493	0.000610297	0.00537518	Snx30
ENSMUSG00000074578	-0.667638	0.000610337	0.00537518	Zfas1
ENSMUSG00000020216	0.483486	0.000611663	0.00537711	Jsrp1
ENSMUSG00000026047	-2.38292	0.000611686	0.00537711	Poglut2
ENSMUSG00000057440	-0.693116	0.000610956	0.00537711	Mpp7
ENSMUSG00000023110	-1.4472	0.000613718	0.00539166	Prmt5
ENSMUSG00000009073	0.421135	0.000614488	0.0053951	Nf2
ENSMUSG00000036792	-0.738996	0.000615839	0.00540364	Mbd5
ENSMUSG00000078886	-2.45218	0.000619283	0.00543052	Gm2026
ENSMUSG00000105358	0.394293	0.000626176	0.00548759	NA
ENSMUSG00000113693	0.518069	0.000629457	0.00551296	NA
ENSMUSG00000020137	-0.852425	0.000635691	0.00556415	Thap2
ENSMUSG00000026643	-0.514199	0.00063787	0.00557845	Nmt2
ENSMUSG00000040746	0.912588	0.000638272	0.00557845	Rnf167
ENSMUSG00000117139	0.49403	0.000638497	0.00557845	NA
ENSMUSG00000075576	0.486571	0.000639917	0.00558743	Gm12359
ENSMUSG00000048497	0.302661	0.000643356	0.00561403	Mmgt2
ENSMUSG00000037111	-0.501862	0.000647824	0.00564957	Setd7
ENSMUSG00000110353	2.50694	0.000649307	0.00565904	Gm33543
ENSMUSG00000056342	-0.677062	0.000651872	0.00567792	Usp34
ENSMUSG00000097520	-0.798943	0.000656001	0.00571041	NA
ENSMUSG00000037580	-0.688961	0.000658814	0.0057314	Gch1
ENSMUSG00000020412	1.62415	0.000664076	0.00577366	Ascc2
ENSMUSG00000082939	-0.788989	0.000667563	0.00580045	NA
ENSMUSG00000038188	0.781905	0.000671973	0.00583521	Scarf1
ENSMUSG00000040738	-0.437872	0.000674342	0.00585222	Ints8
ENSMUSG00000044791	0.401296	0.000675914	0.0058623	Setd2
ENSMUSG00000006281	0.525051	0.000685938	0.00594563	Tep1
ENSMUSG00000041798	0.79231	0.000686856	0.00594636	Gck
ENSMUSG00000106887	0.576999	0.000686695	0.00594636	NA
ENSMUSG00000027394	-1.1065	0.00068795	0.00594881	Ttl
ENSMUSG00000038697	-0.997993	0.000687972	0.00594881	Taf5l
ENSMUSG00000032315	0.62542	0.000693797	0.00599555	Cyp1a1
ENSMUSG00000106392	-3.14215	0.00069562	0.00600766	NA
ENSMUSG00000120372	-2.84456	0.000698344	0.00602755	NA
ENSMUSG00000029062	0.432627	0.000704723	0.00607893	Cdk11b
ENSMUSG00000034681	0.603627	0.000713724	0.00615285	Rnps1
ENSMUSG00000025609	-0.711639	0.000717733	0.0061827	Mkln1
ENSMUSG00000066372	0.594921	0.000718053	0.0061827	Vmn2r65
ENSMUSG00000043895	0.886365	0.000719801	0.00619402	S1pr2
ENSMUSG00000109119	0.601845	0.000721897	0.00620832	NA
ENSMUSG00000015850	0.922622	0.000722923	0.0062134	Adamtsl4
ENSMUSG00000039501	-0.480677	0.000725762	0.00623404	Znfx1
ENSMUSG00000064128	-0.567601	0.000727368	0.00624408	Cenpj
ENSMUSG00000036964	-2.00235	0.000731231	0.00627347	Trim17
ENSMUSG00000013833	0.44475	0.000735502	0.00630632	Med16
ENSMUSG00000034863	-0.671229	0.000737964	0.00632363	Ano8
ENSMUSG00000053965	-0.503421	0.000739394	0.00633085	Pde5a
ENSMUSG00000070305	0.653338	0.000739693	0.00633085	Mpzl3
ENSMUSG00000030423	-0.472149	0.00074082	0.00633291	Pop4
ENSMUSG00000039164	1.19229	0.000740681	0.00633291	Naif1
ENSMUSG00000038451	3.08183	0.000742942	0.00634724	Spsb2
ENSMUSG00000028455	0.362488	0.000748886	0.00639364	Stoml2
ENSMUSG00000031637	-5.07396	0.000749268	0.00639364	Lrp2bp
ENSMUSG00000059323	-2.02975	0.000756907	0.00645496	Tonsl
ENSMUSG00000073877	0.63584	0.000763118	0.00650404	Gm13306
ENSMUSG00000118870	0.560347	0.000764613	0.00651289	NA
ENSMUSG00000027298	-0.711772	0.000765346	0.00651525	Tyro3
ENSMUSG00000005871	-0.612448	0.000768807	0.00654082	Apc
ENSMUSG00000020859	-0.571713	0.000773354	0.00657166	Spag9
ENSMUSG00000104875	0.676516	0.000772965	0.00657166	NA
ENSMUSG00000019996	-0.681288	0.000780993	0.00663264	Map7
ENSMUSG00000028756	-0.745524	0.000783524	0.00665017	Pink1
ENSMUSG00000104588	-1.97144	0.00078443	0.0066539	NA
ENSMUSG00000102657	-2.23297	0.000787049	0.00667152	NA
ENSMUSG00000118433	1.78286	0.000787442	0.00667152	NA
ENSMUSG00000120057	0.682427	0.00078836	0.00667534	NA
ENSMUSG00000005615	-0.856698	0.000789283	0.0066792	Pcyt1a
ENSMUSG00000117485	-0.952491	0.000789912	0.00668056	NA
ENSMUSG00000035228	0.824478	0.000795705	0.00672557	Ccdc106
ENSMUSG00000036114	0.47941	0.000798336	0.00674381	Rpp25l
ENSMUSG00000035202	-1.38025	0.000799446	0.00674919	Lars2
ENSMUSG00000117377	-2.73347	0.000800876	0.00675727	Gm8468
ENSMUSG00000024817	-1.13229	0.000804022	0.00677981	Uhrf2
ENSMUSG00000073529	-0.767523	0.000804521	0.00678002	F830208F22Rik
ENSMUSG00002075649	-0.778362	0.000806159	0.00678981	NA
ENSMUSG00000098092	-0.419717	0.000808163	0.00680267	Gm2076
ENSMUSG00000036570	0.473031	0.000809587	0.00681064	Fxyd1
ENSMUSG00000029684	-0.390174	0.000814421	0.00684727	Wasl
ENSMUSG00000073052	0.526682	0.000817581	0.0068698	NA
ENSMUSG00000060771	-0.658465	0.000820316	0.00688872	Tsga10
ENSMUSG00000021609	0.5861	0.000821808	0.0068972	Slc6a3
ENSMUSG00000051234	-5.05451	0.000822513	0.00689905	Rnf7
ENSMUSG00000034792	0.531073	0.000823384	0.00690231	Gna15
ENSMUSG00000102554	0.491806	0.000828343	0.00693688	NA
ENSMUSG00000116141	0.535007	0.00082848	0.00693688	NA
ENSMUSG00000045004	-0.703838	0.000829494	0.0069413	Spata21
ENSMUSG00000073609	0.484787	0.000831897	0.00695733	D2hgdh
ENSMUSG00000039047	-0.60647	0.000833057	0.00696295	Pigk
ENSMUSG00000043833	-0.68639	0.00083421	0.00696851	2900005J15Rik
ENSMUSG00000067928	-1.12114	0.000835952	0.00697826	Zfp760
ENSMUSG00000091358	-3.2355	0.000836355	0.00697826	Speer5-ps1
ENSMUSG00000024155	1.38587	0.000840638	0.0070099	Meiob
ENSMUSG00000027184	-1.7227	0.000841671	0.00701442	Caprin1
ENSMUSG00000046324	-0.462847	0.000844817	0.00703653	Ermp1
ENSMUSG00000018168	0.490504	0.000845895	0.0070414	Ikzf3
ENSMUSG00000117286	0.520148	0.000846748	0.00704439	Gm1043
ENSMUSG00000004056	0.588157	0.000848523	0.00705504	Akt2
ENSMUSG00000073974	0.539743	0.000854308	0.00709901	Olfr551
ENSMUSG00000110290	0.928417	0.000856008	0.007109	NA
ENSMUSG00000107205	0.98615	0.000858736	0.00712751	NA
ENSMUSG00000106870	4.9462	0.000861817	0.00714892	NA
ENSMUSG00000031443	0.539143	0.00086233	0.00714903	F7
ENSMUSG00000021830	-0.649854	0.000865677	0.00717261	Txndc16
ENSMUSG00000056290	-1.38282	0.000870567	0.00720476	Ms4a4b
ENSMUSG00000084845	-0.622799	0.000870386	0.00720476	Tmem240
ENSMUSG00000029541	0.620395	0.00087281	0.00721914	Cyp2w1
ENSMUSG00000018196	-0.795508	0.000875372	0.00723195	Glrx2
ENSMUSG00000029648	-0.552298	0.000875338	0.00723195	Flt1
ENSMUSG00000022766	0.360502	0.000876444	0.00723662	Serpind1
ENSMUSG00000034566	-1.60705	0.000886071	0.00731187	Atp5h
ENSMUSG00000033960	0.44125	0.000888062	0.00732407	Jcad
ENSMUSG00000103375	-2.54347	0.00088989	0.00733492	NA
ENSMUSG00000021490	-0.641099	0.000892288	0.00734829	Slc34a1
ENSMUSG00000028414	-0.494554	0.000892543	0.00734829	Fktn
ENSMUSG00000028456	-0.546946	0.000893723	0.00735377	Unc13b
ENSMUSG00000054517	1.32284	0.000895403	0.00736335	Trim65
ENSMUSG00000027577	-0.667976	0.00089661	0.00736903	Chrna4
ENSMUSG00000046229	-2.35875	0.000898374	0.00737928	Scand1
ENSMUSG00000027293	-0.684662	0.000898976	0.00737998	Ehd4
ENSMUSG00000029414	-0.400582	0.000902433	0.0074041	Kntc1
ENSMUSG00002076465	0.869258	0.000904137	0.00741382	NA
ENSMUSG00000041229	-1.70856	0.000909623	0.00745024	Phf8
ENSMUSG00000115186	0.585224	0.00090926	0.00745024	NA
ENSMUSG00000120309	-0.479695	0.00092031	0.00753345	NA
ENSMUSG00000030067	-0.385761	0.000923447	0.0075548	Foxp1
ENSMUSG00000022257	0.458332	0.000930922	0.00761159	Laptm4b
ENSMUSG00000050357	-0.874482	0.000933417	0.00762763	Carmil2
ENSMUSG00000018583	0.666537	0.000936264	0.00764344	G3bp1
ENSMUSG00000067882	0.848628	0.000936424	0.00764344	Casp16
ENSMUSG00000052698	0.482505	0.00093864	0.00765716	Tln2
ENSMUSG00000090693	-0.450716	0.000939306	0.00765821	Trim43a
ENSMUSG00000000794	0.429122	0.000944275	0.0076912	Kcnn3
ENSMUSG00000028991	-0.372955	0.000945507	0.0076912	Mtor
ENSMUSG00000030530	-2.27398	0.000945371	0.0076912	Furin
ENSMUSG00000105619	-2.51901	0.000944781	0.0076912	NA
ENSMUSG00000116378	1.37613	0.000947967	0.00770682	Gcat
ENSMUSG00000032264	1.28583	0.00094927	0.00771302	Zw10
ENSMUSG00000070777	0.452785	0.000950175	0.00771598	Ceacam20
ENSMUSG00000006462	0.949687	0.000951497	0.00771794	A530013C23Rik
ENSMUSG00000083204	-0.555278	0.00095113	0.00771794	NA
ENSMUSG00000028059	0.430194	0.000960202	0.00778204	Arhgef2
ENSMUSG00000116129	-0.810764	0.000960489	0.00778204	NA
ENSMUSG00000026368	-1.11443	0.000963476	0.00780181	F13b
ENSMUSG00000096826	0.626436	0.000965918	0.00781715	Ccl27b
ENSMUSG00000032511	0.40335	0.000970039	0.00784605	Scn5a
ENSMUSG00000055567	-0.684819	0.000970708	0.00784702	Unc80
ENSMUSG00000025949	-0.678132	0.000974723	0.00787501	Pikfyve
ENSMUSG00000030145	-0.479595	0.000977316	0.0078915	Zfp248
ENSMUSG00000032311	-0.726217	0.00098189	0.00792395	Nrg4
ENSMUSG00000056128	0.544823	0.000988494	0.00797273	NA
ENSMUSG00000021286	-0.580021	0.000989439	0.00797585	Zfyve21
ENSMUSG00000074863	1.41421	0.00099209	0.00799271	Platr25
ENSMUSG00000035594	-0.45884	0.00100044	0.00805545	Chrna5
ENSMUSG00000019210	0.537915	0.00100169	0.00805998	Atp6v1e1
ENSMUSG00000102234	-0.697808	0.00100213	0.00805998	NA
ENSMUSG00000028423	-0.399743	0.00100347	0.00806424	Nfx1
ENSMUSG00000095595	-0.324982	0.00100379	0.00806424	Fam177a
ENSMUSG00000063550	0.56937	0.00101184	0.00812435	Nup98
ENSMUSG00000040158	-0.753701	0.00101433	0.00813969	Tax1bp3
ENSMUSG00000050919	0.787742	0.00101558	0.00814062	Zfp366
ENSMUSG00002075826	-0.940093	0.00101546	0.00814062	NA
ENSMUSG00000030763	-0.487796	0.00101625	0.0081414	Lcmt1
ENSMUSG00000095742	0.665645	0.001019	0.00815883	NA
ENSMUSG00000089876	1.03159	0.00102004	0.00816264	Tmem102
ENSMUSG00000040327	-0.57972	0.00102393	0.00818457	Cul9
ENSMUSG00000040720	-0.403018	0.00102366	0.00818457	Virma
ENSMUSG00000025898	-0.514127	0.00102882	0.00821906	Cwf19l2
ENSMUSG00000009210	0.384461	0.00103476	0.00826191	Prr29
ENSMUSG00000022383	-2.10332	0.00103913	0.00829212	Ppara
ENSMUSG00000000127	-4.9223	0.0010433	0.00831612	Fer
ENSMUSG00000116882	-1.07733	0.00104318	0.00831612	NA
ENSMUSG00000097451	-1.22956	0.00104563	0.00833	NA
ENSMUSG00000002748	-0.38935	0.00104927	0.00834911	Baz1b
ENSMUSG00000030703	0.640658	0.00104903	0.00834911	Gdpd3
ENSMUSG00000033768	0.586699	0.00105003	0.00834911	Nrxn2
ENSMUSG00000039908	0.85778	0.00105036	0.00834911	Slc26a11
ENSMUSG00000033268	-1.09084	0.0010511	0.00835032	Duox1
ENSMUSG00000115130	-0.819278	0.00105962	0.00841334	NA
ENSMUSG00000041696	-0.51148	0.0010661	0.00846008	Rasl12
ENSMUSG00000001281	0.514243	0.0010793	0.00856009	Itgb7
ENSMUSG00000116504	-1.98553	0.00108064	0.00856591	I730030J21Rik
ENSMUSG00000020901	0.866969	0.00108383	0.00858309	Pik3r5
ENSMUSG00000120481	-2.28337	0.00108401	0.00858309	NA
ENSMUSG00000027171	-1.10397	0.00108508	0.00858683	Prrg4
ENSMUSG00000108348	-0.705915	0.0010893	0.00861543	Gm42372
ENSMUSG00000039046	-0.492679	0.00109335	0.00864268	Usp6nl
ENSMUSG00000050619	-0.720278	0.00109423	0.00864428	Zscan29
ENSMUSG00000055323	0.538846	0.00109476	0.00864428	NA
ENSMUSG00000036391	0.31504	0.00109801	0.00866511	Sec24a
ENSMUSG00000032702	0.353036	0.00110563	0.00871797	Kank1
ENSMUSG00000044199	1.05228	0.00110593	0.00871797	S1pr4
ENSMUSG00000037361	-0.587305	0.00110717	0.00871811	Sf3b6
ENSMUSG00000091102	-0.996481	0.00110665	0.00871811	NA
ENSMUSG00000085197	-1.6766	0.00110804	0.0087202	1700125H03Rik
ENSMUSG00000045751	-0.503261	0.00110912	0.00872383	Mms22l
ENSMUSG00000024087	1.21765	0.00111229	0.00873044	Cyp1b1
ENSMUSG00000024388	-0.59484	0.00111251	0.00873044	Myo7b
ENSMUSG00000027209	-0.805075	0.00111299	0.00873044	Fam227b
ENSMUSG00000030337	0.490806	0.00111086	0.00873044	Vamp1
ENSMUSG00000042472	0.377227	0.00111301	0.00873044	Zfp410
ENSMUSG00000085133	0.630359	0.00111458	0.00873792	NA
ENSMUSG00000110561	0.50159	0.00111715	0.00875322	NA
ENSMUSG00000027954	0.459058	0.00111942	0.00876627	Efna1
ENSMUSG00000037887	-4.56234	0.00112326	0.00879149	Dusp8
ENSMUSG00000025575	0.574707	0.00112659	0.00881274	Cant1
ENSMUSG00000109179	0.522107	0.00112745	0.00881459	Gm35339
ENSMUSG00000043340	-1.91226	0.00112943	0.00882527	NA
ENSMUSG00000025175	0.461962	0.00113279	0.00884669	Fn3k
ENSMUSG00000003131	-0.757439	0.00113539	0.00886211	Pafah1b2
ENSMUSG00000073988	-0.740285	0.00114138	0.00890401	Ttpa
ENSMUSG00000065623	0.797735	0.00114668	0.00894051	Gm24762
ENSMUSG00000027692	-0.569408	0.00115085	0.00896317	Tnik
ENSMUSG00000058589	1.77339	0.00115058	0.00896317	Anks1b
ENSMUSG00000085303	-0.729469	0.0011521	0.008968	NA
ENSMUSG00000034312	0.565941	0.00115299	0.0089701	Iqsec1
ENSMUSG00000066415	-0.51413	0.00115409	0.00897372	Msl2
ENSMUSG00000037600	0.519073	0.00116128	0.00902229	Kdf1
ENSMUSG00000106447	0.729273	0.0011616	0.00902229	NA
ENSMUSG00000035112	0.480631	0.00116486	0.00904269	Wnk4
ENSMUSG00000027978	0.882758	0.00116828	0.00905944	Prss12
ENSMUSG00000034023	0.381949	0.00116774	0.00905944	Fancd2
ENSMUSG00000003929	0.574148	0.00117284	0.00908985	Zfp81
ENSMUSG00000054510	-2.1835	0.0011741	0.00909469	Gm14461
ENSMUSG00000055780	-0.594395	0.00117809	0.0091206	Usp26
ENSMUSG00000053375	0.564375	0.00118288	0.00915276	Atp6v1e2
ENSMUSG00000033825	0.672259	0.00118422	0.0091581	Tpsb2
ENSMUSG00000037469	0.457175	0.0011911	0.00920637	Acp7
ENSMUSG00000076913	0.503713	0.00119418	0.00922518	Traj16
ENSMUSG00000040842	-1.60432	0.00119525	0.00922846	Szrd1
ENSMUSG00000078131	-1.44005	0.00119925	0.00925435	Krtap1-3
ENSMUSG00000022020	-0.406951	0.00120138	0.00926574	Naa16
ENSMUSG00000000805	-0.708699	0.00120292	0.00926759	Car4
ENSMUSG00000024795	-0.726808	0.00120265	0.00926759	Kif20b
ENSMUSG00000020668	-1.53167	0.00120973	0.00931506	Kif3c
ENSMUSG00000022180	-2.46265	0.00121339	0.00933818	Slc7a8
ENSMUSG00000032105	-0.959035	0.00121426	0.00933985	Pdzd3
ENSMUSG00000060950	-0.491252	0.00121569	0.00934581	Trmt61a
ENSMUSG00000017561	-0.554771	0.00121961	0.0093692	Crlf3
ENSMUSG00000024393	-0.539604	0.00122016	0.0093692	Prrc2a
ENSMUSG00000056162	0.451013	0.00122136	0.0093692	Cndp1
ENSMUSG00000091149	-0.642258	0.00122079	0.0093692	NA
ENSMUSG00000029401	0.832661	0.00123003	0.0094256	Rilpl2
ENSMUSG00000088281	0.534956	0.00122983	0.0094256	Gm23585
ENSMUSG00000032667	0.337984	0.00123246	0.00943913	Pon2
ENSMUSG00000036975	-1.23859	0.00123327	0.00944028	Tmem177
ENSMUSG00000039007	0.668506	0.00123823	0.00946814	Cpq
ENSMUSG00000045502	0.487146	0.00123808	0.00946814	Hcar2
ENSMUSG00000003526	0.409371	0.00124249	0.00949558	Prodh
ENSMUSG00000046826	2.86199	0.00124464	0.00950337	Fam187b
ENSMUSG00000098786	0.728256	0.00124484	0.00950337	Mir6995
ENSMUSG00000055452	0.618243	0.00124874	0.00952806	NA
ENSMUSG00000038295	0.510431	0.00125145	0.00954364	Atg9b
ENSMUSG00000026269	-2.58609	0.0012584	0.00958638	Rnpepl1
ENSMUSG00000042046	0.718321	0.00125826	0.00958638	Dstyk
ENSMUSG00000038210	-1.6277	0.00125925	0.00958773	Hoxa11
ENSMUSG00000085395	0.578695	0.00126469	0.00962405	Gm13056
ENSMUSG00000051950	-0.796278	0.00126728	0.00963859	B3glct
ENSMUSG00000051705	-1.25812	0.00126861	0.00964359	Senp8
ENSMUSG00000026450	0.438447	0.00126977	0.00964727	Chit1
ENSMUSG00000028444	0.391566	0.00127085	0.00965035	Cntfr
ENSMUSG00000001763	0.603	0.00127644	0.00968763	Tspan33
ENSMUSG00000001804	0.415467	0.00127738	0.00968966	Dsg4
ENSMUSG00000029560	0.736233	0.00128234	0.00972208	Snx8
ENSMUSG00000033400	-0.505972	0.00128556	0.00974129	Agl
ENSMUSG00000064326	0.554956	0.00128728	0.00974919	Siva1
ENSMUSG00000046865	-1.67897	0.00129291	0.00978661	Fbl
ENSMUSG00000032661	-1.55209	0.00129751	0.00981103	Oas3
ENSMUSG00000100241	-2.41234	0.00129705	0.00981103	Slc18a3
ENSMUSG00000029093	0.497227	0.00130053	0.0098287	Sorcs2
ENSMUSG00000035699	-1.29648	0.00130474	0.00985527	Slc51a
ENSMUSG00000046605	-1.05017	0.00131022	0.00989141	B3gntl1
ENSMUSG00000090843	0.421525	0.00131225	0.00990155	Heatr4
ENSMUSG00000001930	-0.755798	0.00131768	0.00993203	Vwf
ENSMUSG00000037541	0.511269	0.00131727	0.00993203	Shank2
ENSMUSG00000028331	0.646296	0.00132936	0.0100147	Trmo
ENSMUSG00000034160	-0.63193	0.00133321	0.0100385	Ogt
ENSMUSG00000086894	0.6964	0.00133737	0.0100645	Gm15708
ENSMUSG00000026319	-0.625408	0.00133889	0.0100706	Relch
ENSMUSG00000007867	0.585445	0.00134454	0.0101077	Ift43
ENSMUSG00000009621	0.593309	0.00134608	0.010114	Vav2
ENSMUSG00000039205	0.43671	0.00134796	0.0101229	Ciz1
ENSMUSG00000028295	0.616166	0.00134905	0.0101257	Smim8
ENSMUSG00000031785	-0.408355	0.0013508	0.0101335	Adgrg1
ENSMUSG00000030595	0.976707	0.0013517	0.0101349	Nfkbib
ENSMUSG00000089889	0.562889	0.00135422	0.0101484	0610040B10Rik
ENSMUSG00000045160	-0.450235	0.00135837	0.0101742	Bola3
ENSMUSG00000024165	0.52436	0.00137699	0.0103083	Jpt2
ENSMUSG00000054871	0.501436	0.00137793	0.0103099	Tmem158
ENSMUSG00000042447	-0.407115	0.00137892	0.0103119	Mios
ENSMUSG00000070330	-0.671696	0.00138099	0.010322	Tmem235
ENSMUSG00000061633	0.411478	0.00138378	0.0103375	1700029P11Rik
ENSMUSG00000031709	0.329218	0.00139136	0.0103832	Tbc1d9
ENSMUSG00000115509	-2.25364	0.00139136	0.0103832	NA
ENSMUSG00000032803	1.66976	0.00139377	0.0103926	Cdv3
ENSMUSG00000085095	0.676888	0.00139407	0.0103926	NA
ENSMUSG00000060550	0.490867	0.00140164	0.0104435	H2-Q7
ENSMUSG00000032336	0.698959	0.00140455	0.0104598	Nptn
ENSMUSG00000035697	0.346272	0.00140679	0.010471	Arhgap45
ENSMUSG00000001844	0.462922	0.00140944	0.0104799	Zdhhc4
ENSMUSG00000041133	0.527469	0.00140946	0.0104799	Smc1a
ENSMUSG00000067615	-0.933143	0.00141212	0.0104942	Krt81
ENSMUSG00000032127	0.574931	0.00142049	0.0105509	Vps11
ENSMUSG00000022507	0.475649	0.00142897	0.0106084	1810013L24Rik
ENSMUSG00000049515	0.509287	0.00143006	0.0106084	Espnl
ENSMUSG00000050064	0.399531	0.00143046	0.0106084	Zfp697
ENSMUSG00000118619	1.01445	0.00143261	0.0106188	NA
ENSMUSG00000024290	-0.387989	0.00143613	0.0106394	Rock1
ENSMUSG00000044906	-3.12663	0.00143715	0.0106415	4930503L19Rik
ENSMUSG00000111028	2.67502	0.00143884	0.0106485	NA
ENSMUSG00000116877	-0.566109	0.00143974	0.0106496	NA
ENSMUSG00000052296	0.402987	0.00144651	0.0106941	Ppp6r1
ENSMUSG00000024937	0.414575	0.00144764	0.0106969	Ehbp1l1
ENSMUSG00000028978	0.4956	0.0014528	0.0107295	Nos3
ENSMUSG00000084904	-1.18724	0.00145538	0.010743	Gm14827
ENSMUSG00000036097	-0.813083	0.00145884	0.0107596	Slf2
ENSMUSG00000052229	-0.529903	0.00145913	0.0107596	Gpr17
ENSMUSG00000048546	1.43832	0.00146213	0.0107762	Tob2
ENSMUSG00000035805	0.512119	0.00147564	0.0108701	Mlc1
ENSMUSG00000022472	0.458981	0.00149247	0.0109827	Desi1
ENSMUSG00000032715	1.27966	0.0014924	0.0109827	Trib3
ENSMUSG00000078876	-1.82453	0.00149481	0.0109943	NA
ENSMUSG00000115645	0.592085	0.00149676	0.011003	NA
ENSMUSG00000102760	-2.2662	0.0015011	0.0110292	NA
ENSMUSG00000074785	-1.09197	0.00150744	0.0110701	Plxnc1
ENSMUSG00000073018	-2.01001	0.00151329	0.0111073	Gm1070
ENSMUSG00000036596	0.750152	0.00151455	0.0111108	Cpz
ENSMUSG00000007594	0.794742	0.00152107	0.011153	Hapln4
ENSMUSG00000062826	-0.481774	0.00152539	0.0111789	Ces2f
ENSMUSG00000064081	0.708203	0.00153294	0.0112285	Gm8973
ENSMUSG00000022935	-0.470564	0.00153955	0.0112625	Grik1
ENSMUSG00000029776	-4.86553	0.00153995	0.0112625	Hibadh
ENSMUSG00000053226	-2.32655	0.00153919	0.0112625	Dand5
ENSMUSG00000029832	-1.44429	0.00154538	0.0112964	Nfe2l3
ENSMUSG00000108403	0.511935	0.00154786	0.0113087	NA
ENSMUSG00000031204	0.505576	0.00155093	0.0113254	Asb12
ENSMUSG00000020323	1.18259	0.00156088	0.0113922	Prss57
ENSMUSG00000118136	0.577533	0.00156495	0.011416	NA
ENSMUSG00000085891	-0.546478	0.00156701	0.0114253	Gm14634
ENSMUSG00000099498	-3.84635	0.00157124	0.0114503	NA
ENSMUSG00000082646	-1.17504	0.0015739	0.0114638	NA
ENSMUSG00000056394	0.280388	0.00158021	0.0115039	Lig1
ENSMUSG00000033872	0.442316	0.00158727	0.0115476	Best4-ps
ENSMUSG00000049214	-1.00775	0.00158783	0.0115476	Skint7
ENSMUSG00000041720	0.482871	0.00159204	0.0115723	Pi4ka
ENSMUSG00000109559	0.577944	0.0016143	0.0117281	NA
ENSMUSG00000044702	-1.92477	0.00162364	0.0117822	Palb2
ENSMUSG00000102741	-3.3008	0.00162422	0.0117822	Gm2979
ENSMUSG00000103864	-2.7232	0.00162335	0.0117822	NA
ENSMUSG00000042613	0.492707	0.00162661	0.0117936	Pbxip1
ENSMUSG00000116506	0.61846	0.00163053	0.011816	NA
ENSMUSG00000111690	-1.79769	0.00163173	0.0118187	NA
ENSMUSG00000040865	-1.22835	0.00163404	0.0118294	Ino80d
ENSMUSG00000017774	0.530949	0.00164468	0.0118944	Myo1c
ENSMUSG00000074994	-1.64884	0.00164397	0.0118944	Qser1
ENSMUSG00000085288	-1.59159	0.00164836	0.0119149	NA
ENSMUSG00000000682	2.06252	0.00166353	0.0120185	Cd52
ENSMUSG00000004054	0.5276	0.00166617	0.0120193	Map3k11
ENSMUSG00000063232	0.83375	0.0016658	0.0120193	Serpina11
ENSMUSG00000083618	0.895723	0.00166585	0.0120193	Gm11771
ENSMUSG00000007034	0.37101	0.00167075	0.0120463	Slc44a4
ENSMUSG00000104000	-1.0703	0.0016815	0.0121115	NA
ENSMUSG00000116768	-1.20201	0.00168149	0.0121115	NA
ENSMUSG00000003402	0.481739	0.00168655	0.0121357	Prkcsh
ENSMUSG00000031755	0.484332	0.00168623	0.0121357	Bbs2
ENSMUSG00000081003	-1.50138	0.0016884	0.0121429	NA
ENSMUSG00000047248	-0.836085	0.00168971	0.0121462	C2cd3
ENSMUSG00000099476	0.722085	0.00169197	0.0121502	NA
ENSMUSG00000114500	-0.700823	0.00169123	0.0121502	Gm8983
ENSMUSG00000097745	-1.48765	0.00169353	0.0121553	AI115009
ENSMUSG00000091971	2.1208	0.00169895	0.0121881	Hspa1a
ENSMUSG00000115688	0.482272	0.00170334	0.0122134	NA
ENSMUSG00000029919	-0.597416	0.00170655	0.0122302	Hpgds
ENSMUSG00000060636	-0.631034	0.00171153	0.0122598	Rpl35a
ENSMUSG00000042406	-2.28551	0.00171513	0.0122795	Atf4
ENSMUSG00000041763	-0.640366	0.00171708	0.0122872	Tpp2
ENSMUSG00000083409	-0.6441	0.00172005	0.0123023	NA
ENSMUSG00000028369	0.737075	0.00172532	0.0123339	Svep1
ENSMUSG00000040356	0.478085	0.00173085	0.0123672	Skiv2l
ENSMUSG00000022450	0.685203	0.00173258	0.012373	Ndufa6
[truncated: 54,749 more rows]

## Sheet: Control vs Treg
ID	log2FoldChange	pvalue	padj	Gene.name
ENSMUSG00000000001	0.0202272	0.717271	0.857765	Gnai3
ENSMUSG00000000028	-0.143841	0.23225	0.458325	Cdc45
ENSMUSG00000000031	-1.27244	1.2099000238497e-24	9.39936185239041e-23	H19
ENSMUSG00000000037	-0.905643	0.000279638	0.00222309	Scml2
ENSMUSG00000000056	-0.156409	0.0619366	0.18848	Narf
ENSMUSG00000000058	-0.165039	0.124558	0.306232	Cav2
ENSMUSG00000000078	0.32692	8.13892845873188e-05	0.000740296	Klf6
ENSMUSG00000000085	-0.167004	0.137517	0.325905	Scmh1
ENSMUSG00000000088	0.120561	0.180438	0.388393	Cox5a
ENSMUSG00000000093	-0.191128	0.142905	0.334095	Tbx2
ENSMUSG00000000094	0.209609	0.583723	0.777652	Tbx4
ENSMUSG00000000120	-0.578128	0.00182898	0.01138	Ngfr
ENSMUSG00000000125	0.0132664	0.898187	0.955904	Wnt3
ENSMUSG00000000126	-0.395663	0.00903683	0.0433082	Wnt9a
ENSMUSG00000000127	-0.085624	0.442683	0.670383	Fer
ENSMUSG00000000131	0.0536655	0.426172	0.656666	Xpo6
ENSMUSG00000000134	0.374675	1.96876237940168e-06	2.50307869869371e-05	Tfe3
ENSMUSG00000000142	-0.118757	0.242845	0.471377	Axin2
ENSMUSG00000000148	-0.0856638	0.491652	0.710561	Brat1
ENSMUSG00000000149	-0.189942	0.0154664	0.0666407	Gna12
ENSMUSG00000000154	0.622262	0.0165952	0.0704859	Slc22a18
ENSMUSG00000000167	-0.250653	0.524326	0.735146	Pih1d2
ENSMUSG00000000168	0.0264129	0.706094	0.851638	Dlat
ENSMUSG00000000171	0.0718005	0.472535	0.695615	Sdhd
ENSMUSG00000000182	6.09586	4.32340549080625e-07	6.21930152591772e-06	Fgf23
ENSMUSG00000000183	0.327129	0.61906	0.797271	Fgf6
ENSMUSG00000000184	-0.484676	4.20831231229775e-14	1.41019240682055e-12	Ccnd2
ENSMUSG00000000194	-0.0070513	0.916945	0.962419	Gpr107
ENSMUSG00000000204	1.65664	0.314964	0.552851	Slfn4
ENSMUSG00000000214	0.560677	0.443787	0.67135	Th
ENSMUSG00000000216	0.0472122	0.760646	0.883159	Scnn1g
ENSMUSG00000000223	-0.00205739	0.99116	0.996867	Drp2
ENSMUSG00000000244	1.4354	2.76296578086008e-05	0.000280038	Tspan32
ENSMUSG00000000247	-0.170688	0.0333296	0.119163	Lhx2
ENSMUSG00000000248	-0.0805479	0.826827	0.919543	Clec2g
ENSMUSG00000000253	-0.320897	0.169478	0.373291	Gmpr
ENSMUSG00000000266	-0.0142354	0.865456	0.938789	Mid2
ENSMUSG00000000275	1.03164	8.03859812007893e-15	2.93239240705242e-13	Trim25
ENSMUSG00000000276	0.101598	0.378367	0.61536	Dgke
ENSMUSG00000000278	0.000525225	0.994721	0.997784	Scpep1
ENSMUSG00000000282	-0.0861954	0.436766	0.66515	Mnt
ENSMUSG00000000290	2.27273	3.1513607176159e-07	4.63746197176991e-06	Itgb2
ENSMUSG00000000295	-0.212792	0.224645	0.449149	Hddc2
ENSMUSG00000000296	-0.447556	0.00897868	0.0430892	Tpd52l1
ENSMUSG00000000301	-0.136782	0.718506	0.85844	Pemt
ENSMUSG00000000303	0.161563	0.00348341	0.0196003	Cdh1
ENSMUSG00000000305	-0.955074	3.03288466226104e-05	0.000304362	Cdh4
ENSMUSG00000000308	0.486941	1.07646842272287e-13	3.40901382734455e-12	Ckmt1
ENSMUSG00000000317	0.172822	0.470875	0.69405	Bcl6b
ENSMUSG00000000318	2.6356	3.96197673517685e-39	7.78483405999351e-37	Clec10a
ENSMUSG00000000320	0.592248	7.47570576413977e-07	1.02264579404858e-05	Alox12
ENSMUSG00000000325	-0.255267	0.00208236	0.0127095	Arvcf
ENSMUSG00000000326	0.185503	0.0394297	0.13565	Comt
ENSMUSG00000000339	-0.214737	0.0356764	0.12592	Rtca
ENSMUSG00000000340	-0.310366	0.000887072	0.00610118	Dbt
ENSMUSG00000000346	0.126576	0.0355035	0.125438	Dazap2
ENSMUSG00000000355	0.207378	0.0928714	0.250326	Mcts1
ENSMUSG00000000359	-0.102308	0.780799	0.893931	Rem1
ENSMUSG00000000374	0.0287212	0.669884	0.829923	Trappc10
ENSMUSG00000000378	0.187389	0.0985289	0.260521	Ccm2
ENSMUSG00000000384	0.191893	0.0149945	0.0650286	Tbrg4
ENSMUSG00000000385	0.308286	0.00555439	0.0290857	Tmprss2
ENSMUSG00000000386	2.52664	0.000777847	0.00544084	Mx1
ENSMUSG00000000392	-0.794346	7.43954785726005e-09	1.37139895522264e-07	Fap
ENSMUSG00000000399	0.0106899	0.90365	0.957837	Ndufa9
ENSMUSG00000000402	-1.44027	1.37739518243272e-24	1.04918678852177e-22	Egfl6
ENSMUSG00000000409	2.034	1.30915326900642e-19	7.27863960591321e-18	Lck
ENSMUSG00000000416	-0.424708	3.87766761480885e-05	0.00037945	Cttnbp2
ENSMUSG00000000420	-0.0884162	0.386107	0.621907	Galnt1
ENSMUSG00000000439	0.0149945	0.891334	0.952994	Mkrn2
ENSMUSG00000000440	-0.25828	0.119655	0.297959	Pparg
ENSMUSG00000000441	-0.174666	0.0709443	0.207212	Raf1
ENSMUSG00000000486	1.20521	3.28213468763651e-09	6.36940413960975e-08	Sept1
ENSMUSG00000000489	-0.310493	0.00318977	0.0181907	Pdgfb
ENSMUSG00000000530	0.0621329	0.587318	0.77926	Acvrl1
ENSMUSG00000000531	0.0234794	0.818201	0.915721	Grasp
ENSMUSG00000000532	0.131061	0.0312427	0.113515	Acvr1b
ENSMUSG00000000538	-0.0290845	0.696667	0.846518	Tom1l2
ENSMUSG00000000544	2.0899	0.0010849	0.00725965	Gpa33
ENSMUSG00000000552	0.183136	0.0101143	0.0473433	Zfp385a
ENSMUSG00000000555	0.127582	0.291037	0.525417	Itga5
ENSMUSG00000000560	-0.702752	0.252824	0.483103	Gabra2
ENSMUSG00000000561	-0.0116974	0.90033	0.956756	Wdr77
ENSMUSG00000000562	0.269256	0.493332	0.712066	Adora3
ENSMUSG00000000563	-0.0564892	0.58758	0.779368	Atp5f1
ENSMUSG00000000567	0.30249	0.000111774	0.000986062	Sox9
ENSMUSG00000000568	0.00196667	0.973164	0.98876	Hnrnpd
ENSMUSG00000000579	0.0268427	0.943378	0.9744	Dynlt1c
ENSMUSG00000000581	-0.270359	0.0591931	0.182737	C1d
ENSMUSG00000000594	0.277214	0.000394926	0.00302019	Gm2a
ENSMUSG00000000600	0.0528737	0.683128	0.837843	Krit1
ENSMUSG00000000605	-0.0435094	0.552418	0.754491	Clcn4
ENSMUSG00000000627	-0.211653	0.565022	0.763982	Sema4f
ENSMUSG00000000628	0.577681	1.42902250353948e-15	5.55263553004519e-14	Hk2
ENSMUSG00000000631	0.0932108	0.144672	0.336587	Myo18a
ENSMUSG00000000673	-1.23497	0.00198441	0.0122239	Haao
ENSMUSG00000000682	2.14066	2.35663552587297e-20	1.37664138100911e-18	Cd52
ENSMUSG00000000686	-0.347637	0.274803	0.50814	Abhd15
ENSMUSG00000000690	0.00807601	0.961959	0.983633	Hoxb6
ENSMUSG00000000693	0.629564	0.00409952	0.0225102	Loxl3
ENSMUSG00000000706	0.884737	0.157482	0.356743	Btn1a1
ENSMUSG00000000708	0.120754	0.0830086	0.231351	Kat2b
ENSMUSG00000000711	-0.150395	0.021827	0.0869209	Rab5b
ENSMUSG00000000730	2.09032	8.75262841014593e-11	2.06750953333106e-09	Dnmt3l
ENSMUSG00000000731	2.8408	4.54455345160174e-11	1.11302937296948e-09	Aire
ENSMUSG00000000732	1.06342	7.44486541171257e-20	4.22062845357121e-18	Icosl
ENSMUSG00000000738	-0.0593945	0.447858	0.674789	Spg7
ENSMUSG00000000739	1.40117	1.13988148308973e-36	1.95145452713906e-34	Sult5a1
ENSMUSG00000000740	-0.0777343	0.327928	0.565607	Rpl13
ENSMUSG00000000743	0.0256045	0.701495	0.849287	Chmp1a
ENSMUSG00000000751	-0.227807	0.00449135	0.0243754	Rpa1
ENSMUSG00000000753	-0.808049	6.62806851849879e-15	2.43842410113537e-13	Serpinf1
ENSMUSG00000000759	-0.0664486	0.419091	0.650984	Tubgcp3
ENSMUSG00000000776	0.134608	0.156956	0.356018	Polr3d
ENSMUSG00000000782	-0.179827	0.0354753	0.125363	Tcf7
ENSMUSG00000000787	0.122218	0.224881	0.449432	Ddx3x
ENSMUSG00000000791	3.29255	2.46441378448892e-24	1.83673184256888e-22	Il12rb1
ENSMUSG00000000792	0.704846	2.25117016860748e-14	7.75398075406214e-13	Slc5a5
ENSMUSG00000000794	-0.0299888	0.913715	0.961158	Kcnn3
ENSMUSG00000000804	0.127034	0.157081	0.356115	Usp32
ENSMUSG00000000805	3.11025	4.83092671582048e-16	1.98412241907962e-14	Car4
ENSMUSG00000000811	0.381042	0.00268303	0.0157529	Txnrd3
ENSMUSG00000000823	0.00490469	0.966729	0.985309	Zfp512b
ENSMUSG00000000826	0.11916	0.0505567	0.162245	Dnajc5
ENSMUSG00000000827	-0.0482228	0.580762	0.775561	Tpd52l2
ENSMUSG00000000838	-0.107247	0.185042	0.395547	Fmr1
ENSMUSG00000000861	-0.168619	0.066781	0.198814	Bcl11a
ENSMUSG00000000869	-0.0319186	0.941328	0.97365	Il4
ENSMUSG00000000876	-0.541108	1.02494678891708e-09	2.13546460437061e-08	Pxmp4
ENSMUSG00000000881	-0.114956	0.172237	0.376333	Dlg3
ENSMUSG00000000884	-0.35843	0.0275951	0.103318	Gnb1l
ENSMUSG00000000901	0.434273	0.0582921	0.180762	Mmp11
ENSMUSG00000000902	-0.108255	0.133624	0.320234	Smarcb1
ENSMUSG00000000915	0.179558	0.0208434	0.0838819	Hip1r
ENSMUSG00000000916	-0.0999939	0.365223	0.603332	Nsun5
ENSMUSG00000000934	0.0767456	0.610391	0.792006	Top1mt
ENSMUSG00000000938	-0.375048	0.160036	0.36111	Hoxa10
ENSMUSG00000000942	-0.286857	0.494537	0.713062	Hoxa4
ENSMUSG00000000948	-0.448083	0.505494	0.721461	Gm38393
ENSMUSG00000000957	-0.170992	0.00701189	0.0352654	Mmp14
ENSMUSG00000000958	0.605924	0.0143352	0.0627044	Slc7a7
ENSMUSG00000000959	-0.114003	0.175987	0.382093	Oxa1l
ENSMUSG00000000976	0.0915847	0.315766	0.553744	Heatr6
ENSMUSG00000000982	2.50758	0.00380963	0.0211333	Ccl3
ENSMUSG00000000983	-0.0227137	0.952976	0.979726	Wfdc18
ENSMUSG00000001016	-0.280998	3.30222379304605e-05	0.000327401	Ilf2
ENSMUSG00000001017	-0.0771443	0.235147	0.461802	Chtop
ENSMUSG00000001018	-0.137231	0.103232	0.269636	Snapin
ENSMUSG00000001020	0.87561	6.02211388463833e-08	9.82343124332844e-07	S100a4
ENSMUSG00000001021	-0.00953221	0.907123	0.958964	S100a3
ENSMUSG00000001025	-0.0249171	0.743828	0.872662	S100a6
ENSMUSG00000001027	0.0870643	0.789645	0.899172	Scn4a
ENSMUSG00000001029	0.370829	0.0722201	0.209734	Icam2
ENSMUSG00000001034	-0.116925	0.225359	0.449871	Mapk7
ENSMUSG00000001036	-0.173943	0.0150983	0.0653643	Epn2
ENSMUSG00000001039	-0.512036	0.00267251	0.0157018	B9d1
ENSMUSG00000001052	0.107596	0.113616	0.288055	Sec24b
ENSMUSG00000001053	-0.206236	0.00474938	0.0255274	N4bp3
ENSMUSG00000001054	-0.0797944	0.326502	0.564231	Rmnd5b
ENSMUSG00000001056	-0.162833	0.0672002	0.199478	Nhp2
ENSMUSG00000001062	-0.0328369	0.725309	0.862421	Vps9d1
ENSMUSG00000001065	0.286294	0.00743867	0.0370455	Zfp276
ENSMUSG00000001082	0.196574	0.0222424	0.08801	Mfsd10
ENSMUSG00000001089	0.00596115	0.924855	0.966284	Luzp1
ENSMUSG00000001098	0.0816547	0.24737	0.476312	Kctd10
ENSMUSG00000001100	-0.14368	0.0799984	0.225322	Poldip2
ENSMUSG00000001103	-2.33242	7.10087234275477e-14	2.29497539586117e-12	Sebox
ENSMUSG00000001105	-0.291439	0.00454879	0.0246253	Ift20
ENSMUSG00000001119	0.31938	0.000217041	0.00178198	Col6a1
ENSMUSG00000001120	0.15347	0.378957	0.61584	Pcbp3
ENSMUSG00000001123	1.05185	1.1554211865336e-15	4.56127573889325e-14	Lgals9
ENSMUSG00000001127	0.123022	0.0909366	0.24661	Araf
ENSMUSG00000001128	1.51568	3.76198809208904e-42	8.79034271625831e-40	Cfp
ENSMUSG00000001131	2.94447	2.15925477452019e-11	5.4824778716929e-10	Timp1
ENSMUSG00000001134	-0.0643795	0.679497	0.836241	Uxt
ENSMUSG00000001138	-0.126843	0.149273	0.343778	Cnnm3
ENSMUSG00000001143	-0.0276211	0.772883	0.890385	Lman2l
ENSMUSG00000001150	-0.0980816	0.226984	0.451709	Mcm3ap
ENSMUSG00000001151	-0.0595372	0.540999	0.747441	Pcnt
ENSMUSG00000001156	0.746255	1.45713422920163e-17	6.71874878856677e-16	Mxd1
ENSMUSG00000001157	-0.30604	7.24244932705639e-05	0.000666822	Gmcl1
ENSMUSG00000001158	-0.0405669	0.682351	0.837428	Snrnp27
ENSMUSG00000001166	0.470853	0.143995	0.335827	Oas1c
ENSMUSG00000001173	-0.0757749	0.533651	0.741213	Ocrl
ENSMUSG00000001175	-0.0150037	0.795029	0.902498	Calm1
ENSMUSG00000001211	-0.124003	0.0534869	0.169421	Agpat3
ENSMUSG00000001225	-0.494512	0.396523	0.630637	Slc26a3
ENSMUSG00000001227	0.5759	0.00038397	0.00294684	Sema6b
ENSMUSG00000001228	-0.182795	0.0173552	0.072784	Uhrf1
ENSMUSG00000001229	0.0200046	0.786909	0.897405	Dpp9
ENSMUSG00000001240	-0.0973015	0.462285	0.686501	Ramp2
ENSMUSG00000001247	-0.143974	0.0636006	0.191789	Lsr
ENSMUSG00000001248	0.472124	6.71266340731796e-05	0.000623355	Gramd1a
ENSMUSG00000001249	0.549659	0.0836994	0.232639	Hpn
ENSMUSG00000001270	-0.348052	0.000176751	0.00148503	Ckb
ENSMUSG00000001280	-0.038413	0.603622	0.788429	Sp1
ENSMUSG00000001281	1.71299	8.42806104495266e-27	7.75157465575939e-25	Itgb7
ENSMUSG00000001285	-0.176635	0.113954	0.288319	Myg1
ENSMUSG00000001288	-0.00893665	0.890938	0.952875	Rarg
ENSMUSG00000001289	-0.165429	0.175069	0.380818	Pfdn5
ENSMUSG00000001300	-0.0252174	0.655107	0.821485	Efnb2
ENSMUSG00000001305	-0.0801859	0.485171	0.705855	Rrp15
ENSMUSG00000001313	0.236282	0.0869151	0.238813	Rnd2
ENSMUSG00000001323	-0.00253022	0.985402	0.994084	Srr
ENSMUSG00000001333	-0.179084	0.634024	0.807429	Sync
ENSMUSG00000001334	0.112734	0.685789	0.839503	Fndc5
ENSMUSG00000001348	0.0778062	0.522458	0.73381	Acp5
ENSMUSG00000001349	0.448032	0.0298059	0.109624	Cnn1
ENSMUSG00000001366	-0.146926	0.150363	0.345321	Fbxo9
ENSMUSG00000001376	0.0279797	0.760065	0.882921	Vps50
ENSMUSG00000001380	-0.0658353	0.376489	0.613811	Hars
ENSMUSG00000001383	-0.103452	0.273409	0.50702	Zmat2
ENSMUSG00000001403	-0.136363	0.140506	0.330364	Ube2c
ENSMUSG00000001415	0.0971544	0.207846	0.426053	Smg5
ENSMUSG00000001416	-0.203613	0.0139949	0.061527	Cct3
ENSMUSG00000001418	0.307386	0.000107532	0.000952528	Glmp
ENSMUSG00000001419	0.109167	0.162716	0.364257	Mef2d
ENSMUSG00000001420	0.0251667	0.760847	0.883236	Tmem79
ENSMUSG00000001424	0.0769253	0.271493	0.504772	Snd1
ENSMUSG00000001435	-0.242338	0.00873756	0.0421543	Col18a1
ENSMUSG00000001436	-0.118373	0.413472	0.646537	Slc19a1
ENSMUSG00000001440	-0.11012	0.0580649	0.180187	Kpnb1
ENSMUSG00000001441	0.222135	0.000745987	0.00525198	Npepps
ENSMUSG00000001444	5.65098	1.44594125380632e-07	2.24634054084142e-06	Tbx21
ENSMUSG00000001445	-0.0870722	0.353412	0.591382	Mrpl10
ENSMUSG00000001467	-0.156614	0.201394	0.416942	Cyp51
ENSMUSG00000001472	0.172494	0.00650654	0.0331188	Tcf25
ENSMUSG00000001473	-0.181061	0.159254	0.359813	Tubb6
ENSMUSG00000001482	0.0285669	0.677751	0.835102	Def8
ENSMUSG00000001493	0.0771476	0.688991	0.841754	Meox1
ENSMUSG00000001504	0.141747	0.0317032	0.114874	Irx2
ENSMUSG00000001506	-1.02444	4.01862654336571e-35	6.26000644696724e-33	Col1a1
ENSMUSG00000001507	-0.255309	0.0019617	0.0121142	Itga3
ENSMUSG00000001508	0.270124	0.325956	0.56361	Sgca
ENSMUSG00000001510	-0.0186895	0.77222	0.889985	Dlx3
ENSMUSG00000001517	-0.219086	0.0258384	0.0983646	Foxm1
ENSMUSG00000001518	-0.0818561	0.439159	0.667325	Itfg2
ENSMUSG00000001520	-0.426778	0.144975	0.337016	Nrip2
ENSMUSG00000001521	-0.0976655	0.255339	0.486241	Tulp3
ENSMUSG00000001524	0.00315008	0.97668	0.990707	Gtf2h4
ENSMUSG00000001525	-0.218693	0.000327393	0.00255458	Tubb5
ENSMUSG00000001542	0.150888	0.0619642	0.188498	Ell2
ENSMUSG00000001552	0.118118	0.0465249	0.152958	Jup
ENSMUSG00000001555	-0.636454	5.87708222202826e-11	1.40748793214807e-09	Fkbp10
ENSMUSG00000001569	0.164512	0.0467959	0.153538	Nom1
ENSMUSG00000001576	-0.308846	0.00093361	0.00637562	Ergic1
ENSMUSG00000001583	0.737774	1.92502032873153e-06	2.4510696983871e-05	Tnk1
ENSMUSG00000001588	1.45885	1.85181232265504e-14	6.44259293179645e-13	Acap1
ENSMUSG00000001604	-0.0944381	0.652566	0.819665	Tcea3
ENSMUSG00000001622	-0.0438052	0.925638	0.96679	Csn3
ENSMUSG00000001627	0.085385	0.397197	0.631153	Ifrd1
ENSMUSG00000001630	0.07089	0.525633	0.736166	Stk38l
ENSMUSG00000001632	0.171626	0.0162419	0.0693087	Brpf1
ENSMUSG00000001642	-0.0880596	0.51126	0.725856	Akr1b3
ENSMUSG00000001655	0.113136	0.0803245	0.226001	Hoxc13
ENSMUSG00000001656	0.88617	0.418988	0.650918	Hoxc11
ENSMUSG00000001657	-0.308794	0.0190688	0.0782807	Hoxc8
ENSMUSG00000001661	-0.0492644	0.791761	0.900487	Hoxc6
ENSMUSG00000001663	0.018801	0.938106	0.972178	Gstt1
ENSMUSG00000001665	0.120764	0.539841	0.746571	Gstt3
ENSMUSG00000001666	0.00220524	0.992293	0.997381	Ddt
ENSMUSG00000001672	0.0915282	0.490042	0.709861	Marveld3
ENSMUSG00000001674	-0.107909	0.161359	0.36269	Ddx18
ENSMUSG00000001687	-0.0543206	0.419315	0.651101	Ubl3
ENSMUSG00000001700	0.126016	0.0856989	0.236637	Gramd3
ENSMUSG00000001707	-0.133669	0.27905	0.512323	Eef1e1
ENSMUSG00000001729	-0.0615972	0.361598	0.59952	Akt1
ENSMUSG00000001739	-0.139909	0.576719	0.772907	Cldn15
ENSMUSG00000001741	0.609926	0.00482241	0.0258636	Il16
ENSMUSG00000001750	0.83732	2.44130886961675e-12	6.77185296721215e-11	Tcirg1
ENSMUSG00000001751	0.0077749	0.942171	0.974093	Naglu
ENSMUSG00000001755	-0.096244	0.32077	0.558723	Ppat
ENSMUSG00000001761	-0.206172	0.0191721	0.0785927	Smo
ENSMUSG00000001763	0.940292	1.20979897412467e-06	1.59928394966282e-05	Tspan33
ENSMUSG00000001767	-0.0456079	0.587948	0.779736	Crnkl1
ENSMUSG00000001768	0.0638785	0.294027	0.528814	Rin2
ENSMUSG00000001774	-0.0898696	0.260129	0.491607	Chordc1
ENSMUSG00000001783	-0.116444	0.0736689	0.212337	Rtcb
ENSMUSG00000001785	-0.189803	0.0289965	0.107362	Pwp1
ENSMUSG00000001786	-0.0009045	0.992305	0.997381	Fbxo7
ENSMUSG00000001794	0.263104	0.000246821	0.00198594	Capns1
ENSMUSG00000001802	-0.562176	0.00685448	0.0345743	Lrp3
ENSMUSG00000001804	-0.024286	0.678368	0.835505	Dsg4
ENSMUSG00000001829	-0.258835	0.0110041	0.0507393	Clpb
ENSMUSG00000001833	-0.0738518	0.267012	0.500206	Sept7
ENSMUSG00000001844	-0.00732356	0.938606	0.972394	Zdhhc4
ENSMUSG00000001847	-0.000188239	0.997414	0.999138	Rac1
ENSMUSG00000001855	-0.0375145	0.677028	0.834786	Nup214
ENSMUSG00000001864	0.140189	0.168821	0.37219	Aif1l
ENSMUSG00000001865	-0.332942	0.0245797	0.0947324	Cpa3
ENSMUSG00000001870	-0.142685	0.2546	0.485422	Ltbp1
ENSMUSG00000001891	0.047197	0.564053	0.763268	Ugp2
ENSMUSG00000001909	0.0216206	0.769948	0.888926	Trmt1
ENSMUSG00000001910	-0.01764	0.778992	0.892856	Nacc1
ENSMUSG00000001911	-0.165006	0.0112187	0.0515637	Nfix
ENSMUSG00000001918	0.239294	0.00950758	0.0451322	Slc1a5
ENSMUSG00000001924	0.00464068	0.929846	0.968377	Uba1
ENSMUSG00000001930	0.670505	0.0160216	0.0684868	Vwf
ENSMUSG00000001942	-0.1494	0.324949	0.562544	Siae
ENSMUSG00000001943	-0.27648	0.575093	0.771925	Vsig2
ENSMUSG00000001946	0.0842585	0.547776	0.751792	Esam
ENSMUSG00000001948	-0.603673	0.0806667	0.226399	Spa17
ENSMUSG00000001962	0.115152	0.186946	0.397543	Fam50a
ENSMUSG00000001964	-0.120562	0.117445	0.294085	Emd
ENSMUSG00000001983	-0.191588	0.165019	0.367226	Taco1
ENSMUSG00000001985	-0.63757	6.92572425286496e-06	7.99417209988571e-05	Grik3
ENSMUSG00000001986	-0.89721	4.93181062041551e-07	6.98948253874509e-06	Gria3
ENSMUSG00000001988	0.801869	0.0553786	0.173942	Npas1
ENSMUSG00000001995	0.12438	0.0883275	0.241514	Sipa1l2
ENSMUSG00000001998	0.152689	0.131823	0.317457	Ap4e1
ENSMUSG00000001999	0.118119	0.334008	0.572121	Blvra
ENSMUSG00000002006	-0.416895	7.95488575538462e-05	0.000725464	Pdzd4
ENSMUSG00000002007	-0.865592	0.0212138	0.0849682	Srpk3
ENSMUSG00000002010	-0.0530876	0.506236	0.722107	Idh3g
ENSMUSG00000002012	-0.505189	0.14699	0.340196	Pnck
ENSMUSG00000002014	-0.0305102	0.765473	0.88611	Ssr4
ENSMUSG00000002015	-0.0689142	0.425548	0.656268	Bcap31
ENSMUSG00000002017	0.0402156	0.662466	0.825843	Fam98a
ENSMUSG00000002020	-0.570277	0.000425137	0.00322414	Ltbp2
ENSMUSG00000002028	-0.0408656	0.694526	0.845609	Kmt2a
ENSMUSG00000002031	-0.174294	0.112108	0.285404	Ift46
ENSMUSG00000002032	0.410211	0.343781	0.581938	Tmem25
ENSMUSG00000002033	1.27073	6.66594685198695e-16	2.68048574459782e-14	Cd3g
ENSMUSG00000002043	-0.0494406	0.627228	0.803005	Trappc6a
ENSMUSG00000002052	0.0546214	0.376641	0.613865	Supt6
ENSMUSG00000002055	-0.0788433	0.427004	0.657406	Spag5
ENSMUSG00000002057	0.00439539	0.959381	0.982304	Foxn1
ENSMUSG00000002058	-0.163172	0.142983	0.334142	Unc119
ENSMUSG00000002059	-0.0672447	0.414383	0.647402	Rab34
ENSMUSG00000002064	-0.0187487	0.825761	0.91916	Sdf2
ENSMUSG00000002068	-0.0732696	0.626296	0.802348	Ccne1
ENSMUSG00000002076	-0.795555	0.344132	0.582274	Hsf2bp
ENSMUSG00000002083	-0.101403	0.600329	0.786397	Bbc3
ENSMUSG00000002102	-0.0019477	0.980334	0.992069	Psmc3
ENSMUSG00000002103	0.300293	0.00234892	0.014044	Acp2
ENSMUSG00000002104	0.116406	0.754847	0.879579	Rapsn
ENSMUSG00000002105	-0.0325602	0.778591	0.892856	Slc39a13
ENSMUSG00000002107	-0.102671	0.380047	0.617265	Celf2
ENSMUSG00000002108	0.964711	0.000170943	0.00144232	Nr1h3
ENSMUSG00000002109	0.503069	0.0189192	0.0778331	Ddb2
ENSMUSG00000002111	1.54327	1.77382855206539e-13	5.50651157877249e-12	Spi1
ENSMUSG00000002129	-0.075562	0.283326	0.516834	Sf3a1
ENSMUSG00000002147	0.283489	6.33858725033215e-05	0.000591795	Stat6
ENSMUSG00000002204	1.0748	0.00942018	0.0447853	Napsa
ENSMUSG00000002205	0.0929913	0.414507	0.647447	Vrk3
ENSMUSG00000002210	0.0318019	0.79978	0.905484	Smg9
ENSMUSG00000002221	-0.10712	0.218012	0.439937	Paxip1
ENSMUSG00000002222	-0.124924	0.0727079	0.210713	Rmnd5a
ENSMUSG00000002227	1.01818	2.40309050003948e-09	4.74878146699229e-08	Mov10
ENSMUSG00000002228	1.99408	1.40136750201056e-07	2.1923040376767e-06	Ppm1j
ENSMUSG00000002233	0.27862	0.000391092	0.00299485	Rhoc
ENSMUSG00000002249	0.0631188	0.430611	0.660402	Tead3
ENSMUSG00000002250	0.252712	0.000222086	0.00181822	Ppard
ENSMUSG00000002257	0.152611	0.0862071	0.237471	Def6
ENSMUSG00000002265	-1.15816	1.0722402356909e-29	1.29651090317003e-27	Peg3
ENSMUSG00000002266	-1.90843	7.62990180022478e-21	4.67832028466974e-19	Zim1
ENSMUSG00000002274	0.126855	0.733384	0.867559	Metrn
ENSMUSG00000002279	-0.0642848	0.628935	0.803836	Lmf1
ENSMUSG00000002280	0.0437334	0.704223	0.850756	Narfl
ENSMUSG00000002289	0.0586463	0.894472	0.954236	Angptl4
ENSMUSG00000002297	0.0220457	0.832007	0.921499	Dbf4
ENSMUSG00000002307	0.266433	0.00502227	0.0267612	Daxx
ENSMUSG00000002308	-0.360655	0.0228627	0.089886	Cd320
ENSMUSG00000002319	0.0336966	0.647253	0.815599	Ipo4
ENSMUSG00000002320	0.13157	0.0700483	0.205372	Tm9sf1
ENSMUSG00000002324	0.754732	0.0189027	0.0777836	Rec8
ENSMUSG00000002325	1.9028	4.88643456606042e-26	4.20354925779854e-24	Irf9
ENSMUSG00000002326	0.063325	0.611494	0.792544	Gmpr2
ENSMUSG00000002329	-0.213417	0.0232055	0.0907388	Mdp1
ENSMUSG00000002332	0.153367	0.050648	0.162478	Dhrs1
ENSMUSG00000002342	0.0160118	0.865718	0.938916	Tmem161a
ENSMUSG00000002343	-0.143073	0.290293	0.524529	Armc6
ENSMUSG00000002345	0.0783002	0.393863	0.628255	Borcs8
ENSMUSG00000002346	0.279946	0.0573906	0.178543	Slc25a42
ENSMUSG00000002365	0.0997696	0.190365	0.402446	Snx9
ENSMUSG00000002372	0.0283857	0.681457	0.837262	Ranbp3
ENSMUSG00000002379	-0.132867	0.237553	0.464757	Ndufa11
ENSMUSG00000002393	-0.0820796	0.357295	0.595354	Nr2f6
ENSMUSG00000002395	-0.0706793	0.427793	0.658093	Use1
ENSMUSG00000002396	0.22742	0.101093	0.265452	Ocel1
ENSMUSG00000002409	-0.00238839	0.982379	0.992829	Dyrk1b
ENSMUSG00000002413	0.100711	0.154159	0.351557	Braf
ENSMUSG00000002416	-0.102156	0.451095	0.677779	Ndufb2
ENSMUSG00000002428	-0.0243632	0.84232	0.926996	Hltf
ENSMUSG00000002455	0.0518737	0.464872	0.688961	Prpf6
ENSMUSG00000002458	0.20865	0.264807	0.497407	Rgs19
ENSMUSG00000002459	0.352816	0.135626	0.323373	Rgs20
ENSMUSG00000002475	-0.61992	0.00603532	0.0311523	Abhd3
ENSMUSG00000002477	-0.225612	0.0671555	0.199448	Snrpd1
ENSMUSG00000002486	0.0177679	0.903777	0.957858	Tchp
ENSMUSG00000002489	-0.0320415	0.663776	0.826482	Tiam1
ENSMUSG00000002496	-0.0663462	0.376878	0.614195	Tsc2
ENSMUSG00000002500	0.816804	0.00194215	0.0120149	Rpl3l
ENSMUSG00000002504	-0.516235	5.74191783780619e-06	6.73108483616996e-05	Slc9a3r2
ENSMUSG00000002524	-0.161537	0.0140683	0.0617399	Puf60
ENSMUSG00000002546	0.0367772	0.575898	0.772295	Golga2
ENSMUSG00000002550	0.0141193	0.88613	0.950303	Uck1
ENSMUSG00000002565	1.07835	2.43614432736078e-14	8.37442774640065e-13	Scin
ENSMUSG00000002578	0.839108	0.0104357	0.0484628	Ikzf4
ENSMUSG00000002580	-0.0708007	0.660404	0.824492	Mien1
ENSMUSG00000002602	0.0899828	0.211035	0.430764	Axl
ENSMUSG00000002603	0.637948	7.53271756347445e-10	1.5922765206606e-08	Tgfb1
ENSMUSG00000002608	0.160627	0.043139	0.144894	Ccdc97
ENSMUSG00000002617	-0.138646	0.600187	0.786332	Zfp40
ENSMUSG00000002625	0.278544	0.0118132	0.0536401	Akap8l
ENSMUSG00000002633	-0.646221	6.44564463812289e-08	1.04846323083521e-06	Shh
ENSMUSG00000002635	-0.0443243	0.712857	0.855438	Pdcd2l
ENSMUSG00000002658	0.222308	0.00407898	0.0224259	Gtf2f1
ENSMUSG00000002660	-0.128564	0.238449	0.465931	Clpp
ENSMUSG00000002661	-0.00587961	0.969447	0.987203	Alkbh7
ENSMUSG00000002664	0.310437	0.660995	0.824838	Pspn
ENSMUSG00000002668	1.0517	8.24864286522677e-07	1.11601943491891e-05	Dennd1c
ENSMUSG00000002679	-0.00966346	0.937754	0.971988	Med6
ENSMUSG00000002688	-0.616285	0.0243126	0.0939837	Prkd1
ENSMUSG00000002699	2.26406	8.72494400124646e-35	1.32335970811888e-32	Lcp2
ENSMUSG00000002718	-0.256363	0.000474396	0.00353873	Cse1l
ENSMUSG00000002728	0.22331	0.0446349	0.148591	Naa20
ENSMUSG00000002731	-0.1128	0.436123	0.664874	Prkra
ENSMUSG00000002732	-0.879894	2.98856780654083e-09	5.86553075401788e-08	Fkbp7
ENSMUSG00000002733	0.660569	1.00665172114382e-06	1.34513252784373e-05	Plekha3
ENSMUSG00000002741	-0.138939	0.0966964	0.257505	Ykt6
ENSMUSG00000002748	0.0196969	0.738325	0.870063	Baz1b
ENSMUSG00000002763	0.00628709	0.931617	0.969118	Pex6
ENSMUSG00000002767	-0.102776	0.359007	0.596826	Mrpl2
ENSMUSG00000002768	-0.260154	0.0171451	0.0723062	Mea1
ENSMUSG00000002769	-2.60047	1.18775558708924e-32	1.62995887748889e-30	Gnmt
ENSMUSG00000002771	-0.473931	0.0423477	0.142847	Grin2d
ENSMUSG00000002778	0.0580855	0.457978	0.682722	Kdelr1
ENSMUSG00000002781	-0.0360193	0.8412	0.926218	Tmem143
ENSMUSG00000002797	-0.252438	0.0040653	0.0223721	Ggct
ENSMUSG00000002799	-0.079883	0.262636	0.49458	Jag2
ENSMUSG00000002803	-0.159536	0.185949	0.396699	Btbd6
ENSMUSG00000002804	-0.160757	0.260995	0.492563	Nudt14
ENSMUSG00000002808	-0.911953	5.75842869692575e-11	1.38482601666958e-09	Epdr1
ENSMUSG00000002812	0.204402	0.0171446	0.0723062	Flii
ENSMUSG00000002814	-0.0293095	0.841598	0.92647	Top3a
ENSMUSG00000002820	0.0031852	0.971223	0.987883	Atg4d
ENSMUSG00000002825	0.0285107	0.834396	0.92295	Qtrt1
ENSMUSG00000002831	-0.0184204	0.86161	0.936929	Plin4
ENSMUSG00000002833	0.180483	0.0297515	0.109544	Hdgfl2
ENSMUSG00000002835	-0.2783	0.0172282	0.0725355	Chaf1a
ENSMUSG00000002844	0.00977227	0.91428	0.961439	Adprh
ENSMUSG00000002845	-0.0382767	0.686106	0.839664	Tmem39a
ENSMUSG00000002846	0.148941	0.186377	0.396926	Timmdc1
ENSMUSG00000002847	2.56213	4.36471242963623e-05	0.000422093	Pla1a
ENSMUSG00000002870	-0.23824	0.00768501	0.0379228	Mcm2
ENSMUSG00000002871	0.175819	0.0467386	0.153438	Tpra1
ENSMUSG00000002881	0.00567916	0.943323	0.9744	Nab1
ENSMUSG00000002885	0.0659061	0.542031	0.747867	Adgre5
ENSMUSG00000002897	0.38431	1.07376604970473e-05	0.000119526	Il17ra
ENSMUSG00000002900	-0.405469	2.47462910311228e-05	0.000254392	Lamb1
ENSMUSG00000002908	0.107897	0.730977	0.866125	Kcnn1
ENSMUSG00000002910	0.435055	0.000177957	0.00149444	Arrdc2
ENSMUSG00000002944	-0.361238	1.08463145279012e-06	1.44486613637858e-05	Cd36
ENSMUSG00000002948	0.114286	0.135663	0.323417	Map2k7
ENSMUSG00000002949	0.10941	0.17861	0.386187	Timm44
ENSMUSG00000002957	0.36939	9.53385231047867e-05	0.00085503	Ap2a2
ENSMUSG00000002963	0.139335	0.092915	0.250404	Pnkp
ENSMUSG00000002968	-0.0531133	0.40871	0.642222	Med25
ENSMUSG00000002980	-0.257137	0.000162331	0.00137457	Bcam
ENSMUSG00000002981	0.015695	0.823837	0.918319	Clptm1
ENSMUSG00000002983	1.05103	3.47587200034143e-15	1.31801102539262e-13	Relb
ENSMUSG00000002984	-0.0508702	0.542958	0.748635	Tomm40
ENSMUSG00000002985	0.607374	4.43587574870195e-27	4.16851780276117e-25	Apoe
ENSMUSG00000002996	0.0323014	0.608582	0.791038	Hbp1
ENSMUSG00000002997	-0.278417	0.0385882	0.133553	Prkar2b
ENSMUSG00000003031	0.0711505	0.38195	0.618786	Cdkn1b
ENSMUSG00000003032	0.121977	0.214505	0.435176	Klf4
ENSMUSG00000003033	0.0155666	0.858407	0.935138	Ap1m1
ENSMUSG00000003037	0.111205	0.179501	0.387242	Rab8a
ENSMUSG00000003038	-0.333421	0.000648108	0.00463843	Hmgn2
ENSMUSG00000003039	0.0733815	0.358993	0.596826	Fam32a
ENSMUSG00000003051	2.90927	3.93815957454918e-41	8.73009194917049e-39	Elf3
ENSMUSG00000003062	0.10456	0.369356	0.607334	Stard3nl
ENSMUSG00000003068	0.131734	0.0496386	0.160131	Stk11
ENSMUSG00000003070	0.167359	0.0752381	0.215314	Efna2
ENSMUSG00000003072	0.171712	0.00895122	0.0430051	Atp5d
ENSMUSG00000003099	-0.0870596	0.224508	0.449022	Ppp5c
ENSMUSG00000003119	0.107251	0.164597	0.366933	Cdk12
ENSMUSG00000003123	0.205279	0.00880538	0.0424105	Lipe
ENSMUSG00000003131	-0.101325	0.154487	0.351895	Pafah1b2
ENSMUSG00000003134	0.160598	0.179079	0.386816	Tbc1d8
ENSMUSG00000003135	-0.0675866	0.415031	0.647856	Cnot11
ENSMUSG00000003153	1.24582	6.9686693550497e-07	9.60121608112864e-06	Slc2a3
ENSMUSG00000003154	0.106673	0.201954	0.417668	Foxj2
ENSMUSG00000003161	0.105421	0.158775	0.359015	Sri
ENSMUSG00000003166	-0.177919	0.0113139	0.051843	Dgcr2
ENSMUSG00000003184	0.167219	0.0670076	0.199255	Irf3
ENSMUSG00000003190	-0.05053	0.657021	0.822752	Bcl2l12
ENSMUSG00000003198	-0.0180769	0.927952	0.967862	Zfp959
ENSMUSG00000003199	-0.114066	0.276383	0.509824	Mpnd
ENSMUSG00000003200	-0.129964	0.0681985	0.201645	Sh3gl1
ENSMUSG00000003206	1.21348	0.00151194	0.00963974	Ebi3
ENSMUSG00000003208	-0.0552118	0.685211	0.839152	Ccdc94
ENSMUSG00000003226	-0.0299288	0.663373	0.826223	Ranbp2
ENSMUSG00000003227	-1.02133	5.98106896985017e-07	8.32008556377146e-06	Edar
ENSMUSG00000003228	-0.0517604	0.738379	0.870063	Grk5
ENSMUSG00000003233	0.0266649	0.731457	0.866216	Dvl3
ENSMUSG00000003234	0.162824	0.0452945	0.150007	Abcf3
ENSMUSG00000003235	-0.295805	0.00100452	0.00679542	Eif2b5
ENSMUSG00000003269	-0.0192123	0.807539	0.909657	Cyth2
ENSMUSG00000003271	0.0310684	0.717413	0.85781	Sult2b1
ENSMUSG00000003273	-0.156155	0.559189	0.759539	Car11
ENSMUSG00000003279	-0.323659	0.384758	0.621239	Dlgap1
ENSMUSG00000003282	-0.147397	0.401902	0.635742	Plag1
ENSMUSG00000003283	0.924092	2.23333005376939e-05	0.00023221	Hck
ENSMUSG00000003299	0.079544	0.312947	0.550307	Mrpl4
ENSMUSG00000003308	0.0983873	0.180379	0.388365	Keap1
ENSMUSG00000003309	0.0577749	0.527518	0.737195	Ap1m2
ENSMUSG00000003316	-0.108846	0.11391	0.288274	Glg1
ENSMUSG00000003344	-0.249044	0.00148827	0.00952042	Btbd2
ENSMUSG00000003345	0.0446821	0.437665	0.665939	Csnk1g2
ENSMUSG00000003346	-0.0816215	0.239648	0.467595	Abhd17a
ENSMUSG00000003348	-0.0301775	0.83733	0.924774	Mob3a
ENSMUSG00000003352	-0.0840211	0.348375	0.586653	Cacnb3
ENSMUSG00000003354	-0.177891	0.74776	0.874976	Ccdc65
ENSMUSG00000003355	-0.572939	0.0081697	0.0398259	Fkbp11
ENSMUSG00000003360	0.00871643	0.90159	0.957119	Ddx23
ENSMUSG00000003363	0.0803006	0.239606	0.467595	Pld3
ENSMUSG00000003378	-0.403869	0.00847286	0.0410721	Grik5
ENSMUSG00000003380	-0.0356712	0.59993	0.786161	Rabac1
ENSMUSG00000003382	-0.00818998	0.900766	0.956849	Etv3
ENSMUSG00000003402	0.0691412	0.357724	0.595867	Prkcsh
ENSMUSG00000003411	-0.0262777	0.94064	0.973223	Rab3b
ENSMUSG00000003418	-0.052436	0.643436	0.813279	St8sia6
ENSMUSG00000003420	0.772906	1.89124215565544e-11	4.837495283053e-10	Fcgrt
ENSMUSG00000003421	0.0438932	0.570662	0.768685	Nosip
ENSMUSG00000003423	-0.168986	0.0632862	0.191041	Pih1d1
ENSMUSG00000003429	-0.168258	0.111843	0.285022	Rps11
ENSMUSG00000003435	0.0624925	0.29645	0.531568	Supt5
ENSMUSG00000003437	0.0883378	0.224396	0.448923	Paf1
ENSMUSG00000003438	-0.0914992	0.325512	0.563178	Timm50
ENSMUSG00000003444	-0.0888626	0.640966	0.81167	Med29
ENSMUSG00000003452	0.0764712	0.880624	0.948048	Bicd1
ENSMUSG00000003458	0.143351	0.0234281	0.091396	Ncstn
ENSMUSG00000003464	-0.150324	0.0439503	0.146934	Pex19
ENSMUSG00000003469	0.157131	0.0406658	0.138607	Phyhip
ENSMUSG00000003476	0.740171	0.0804618	0.226118	Crhr2
ENSMUSG00000003484	1.73587	9.4740532834898e-05	0.00085055	Cyp4f18
ENSMUSG00000003500	-0.0542943	0.534633	0.742051	Impdh1
ENSMUSG00000003518	-0.19774	0.0305904	0.111921	Dusp3
ENSMUSG00000003526	0.0287981	0.808858	0.910247	Prodh
ENSMUSG00000003527	0.0695488	0.509397	0.724366	Dgcr14
ENSMUSG00000003528	-0.118065	0.290261	0.524529	Slc25a1
ENSMUSG00000003531	-0.162176	0.0996851	0.262894	Dgcr6
ENSMUSG00000003534	0.370175	1.25809301574075e-08	2.25894977519972e-07	Ddr1
ENSMUSG00000003541	0.588412	9.95677197140895e-08	1.59115105506129e-06	Ier3
ENSMUSG00000003545	1.01503	0.00271928	0.0159363	Fosb
ENSMUSG00000003546	0.204644	0.0969402	0.257946	Klc4
ENSMUSG00000003549	0.13497	0.195608	0.409433	Ercc1
ENSMUSG00000003555	1.06384	7.75727289299044e-07	1.0561496503362e-05	Cyp17a1
ENSMUSG00000003559	-0.267981	0.303422	0.539896	As3mt
ENSMUSG00000003573	0.0852756	0.38289	0.619683	Homer3
ENSMUSG00000003575	-0.198046	0.0986969	0.260784	Crtc1
ENSMUSG00000003581	-0.0207268	0.884905	0.94978	Rnf215
ENSMUSG00000003585	-0.192664	0.0480939	0.15652	Sec14l2
ENSMUSG00000003604	-0.035457	0.773778	0.890874	Aven
ENSMUSG00000003617	1.56314	1.19061923694878e-29	1.42965258514454e-27	Cp
ENSMUSG00000003623	-0.0988104	0.153804	0.350967	Crot
ENSMUSG00000003644	0.264656	8.56872554509273e-05	0.000775716	Rps6ka1
ENSMUSG00000003660	-0.0713362	0.307759	0.544249	Snrnp200
ENSMUSG00000003662	-0.0199313	0.840955	0.9262	Ciao1
ENSMUSG00000003665	0.121536	0.800802	0.905672	Has1
ENSMUSG00000003680	-0.0429088	0.689145	0.841823	Taf6l
ENSMUSG00000003721	0.0762274	0.338398	0.576395	Insig2
ENSMUSG00000003731	0.104134	0.146151	0.338935	Kpna6
ENSMUSG00000003746	0.0369306	0.724459	0.86191	Man1a
ENSMUSG00000003752	0.153868	0.0493609	0.159503	Itpkc
ENSMUSG00000003762	0.261719	0.0107853	0.0498365	Coq8b
ENSMUSG00000003778	0.00614875	0.947618	0.976592	Brd8
ENSMUSG00000003779	-0.42729	5.07151036339657e-05	0.000484216	Kif20a
ENSMUSG00000003808	0.122435	0.0797218	0.224763	Farsa
ENSMUSG00000003809	-0.111736	0.287917	0.521841	Gcdh
ENSMUSG00000003810	-0.0605264	0.532751	0.740618	Mast2
ENSMUSG00000003812	0.0936268	0.158835	0.359103	Dnase2a
ENSMUSG00000003813	0.0119272	0.894218	0.954236	Rad23a
ENSMUSG00000003814	0.158861	0.0307362	0.112264	Calr
ENSMUSG00000003824	-0.087113	0.649744	0.817427	Syce2
ENSMUSG00000003847	0.0111202	0.884528	0.94978	Nfat5
ENSMUSG00000003848	0.0484925	0.548027	0.751879	Nob1
ENSMUSG00000003849	-0.250584	0.235128	0.461802	Nqo1
ENSMUSG00000003863	0.0407949	0.673201	0.832283	Ppfia3
ENSMUSG00000003865	0.462169	1.44117903568271e-07	2.24354152564892e-06	Gys1
ENSMUSG00000003868	-0.13693	0.155207	0.353113	Ruvbl2
ENSMUSG00000003872	-0.123808	0.700143	0.848306	Lin7b
ENSMUSG00000003873	0.00974968	0.921873	0.964839	Bax
ENSMUSG00000003882	0.82573	0.00245886	0.0146004	Il7r
ENSMUSG00000003923	-0.12928	0.195612	0.409433	Tfam
ENSMUSG00000003929	-0.322923	0.0366553	0.128249	Zfp81
ENSMUSG00000003934	-0.881181	0.00202369	0.012426	Efnb3
ENSMUSG00000003948	-0.135664	0.228849	0.45384	Mmd
ENSMUSG00000003949	0.249118	0.0558843	0.175181	Hlf
ENSMUSG00000003955	0.503471	0.000440224	0.00333271	Fam162a
ENSMUSG00000003970	-0.128901	0.0840595	0.233415	Rpl8
ENSMUSG00000003992	-0.0458488	0.624339	0.800869	Ssbp2
ENSMUSG00000004018	-0.208846	0.272542	0.50607	Fancl
ENSMUSG00000004031	0.169838	0.759727	0.882647	Brinp2
ENSMUSG00000004032	-0.365197	0.00293566	0.0169719	Gstm5
ENSMUSG00000004035	-0.501121	0.222302	0.446207	Gstm7
ENSMUSG00000004040	0.773693	3.82648726428774e-17	1.71408785717097e-15	Stat3
ENSMUSG00000004043	1.02696	6.1533998872991e-14	2.00751768776017e-12	Stat5a
ENSMUSG00000004044	-0.538585	3.33401117138605e-14	1.12814847679914e-12	Cavin1
ENSMUSG00000004054	0.0283318	0.651383	0.818715	Map3k11
ENSMUSG00000004056	-0.0304071	0.617449	0.796443	Akt2
ENSMUSG00000004069	0.0446153	0.592957	0.782877	Dnaja3
ENSMUSG00000004070	0.0930528	0.341609	0.57971	Hmox2
ENSMUSG00000004071	-0.0397998	0.594844	0.7838	Cdip1
ENSMUSG00000004085	0.0123733	0.857684	0.934717	Map3k20
ENSMUSG00000004096	-0.0210849	0.793536	0.901276	Cwc15
ENSMUSG00000004098	-0.392199	3.6690618143715e-05	0.000361814	Col5a3
ENSMUSG00000004099	-0.149426	0.0411632	0.139724	Dnmt1
ENSMUSG00000004100	0.108517	0.162059	0.363351	Ppan
ENSMUSG00000004105	-0.421759	7.45965921425413e-05	0.00068427	Angptl2
ENSMUSG00000004110	0.045949	0.845336	0.928889	Cacna1e
ENSMUSG00000004113	-0.382941	0.509273	0.724366	Cacna1b
ENSMUSG00000004127	-0.0115716	0.93616	0.971384	Trmt10a
ENSMUSG00000004151	0.466247	0.0461615	0.152092	Etv1
ENSMUSG00000004187	0.129884	0.529569	0.738569	Kifc2
ENSMUSG00000004207	0.378666	2.73577136830007e-07	4.0534895226458e-06	Psap
ENSMUSG00000004221	0.104119	0.208268	0.426627	Ikbkg
ENSMUSG00000004233	-0.181343	0.260752	0.492266	Wars2
ENSMUSG00000004263	0.0621516	0.55801	0.758892	Atn1
ENSMUSG00000004264	-0.0728103	0.348999	0.58698	Phb2
ENSMUSG00000004266	0.625819	3.20961506408179e-08	5.44092686990571e-07	Ptpn6
ENSMUSG00000004267	0.648365	0.00863758	0.0417652	Eno2
ENSMUSG00000004268	-0.0947082	0.317132	0.555238	Emg1
ENSMUSG00000004270	-0.114127	0.175903	0.382056	Lpcat3
ENSMUSG00000004285	-0.00162214	0.98645	0.994618	Atp6v1f
ENSMUSG00000004317	0.186937	0.0818679	0.228973	Clcn5
ENSMUSG00000004319	0.177084	0.0115347	0.0526242	Clcn3
ENSMUSG00000004328	-0.0124777	0.977339	0.990767	Hif3a
ENSMUSG00000004347	0.210732	0.747439	0.874778	Pde1c
ENSMUSG00000004356	-0.108277	0.160561	0.361719	Utp20
ENSMUSG00000004360	-0.131182	0.779494	0.892953	9330159F19Rik
ENSMUSG00000004364	0.0120506	0.854753	0.933581	Cul3
ENSMUSG00000004371	0.0571608	0.908421	0.959598	Il11
ENSMUSG00000004383	0.0365521	0.738553	0.870091	Large1
ENSMUSG00000004393	-0.0579621	0.529544	0.738569	Ddx56
ENSMUSG00000004394	0.01472	0.892931	0.953301	Tmed4
ENSMUSG00000004415	-1.93314	2.49383733996744e-18	1.23910751279819e-16	Col26a1
ENSMUSG00000004446	0.415912	0.0328668	0.117954	Bid
ENSMUSG00000004451	0.0989551	0.276291	0.509756	Ralb
ENSMUSG00000004455	-0.0292492	0.657681	0.822922	Ppp1cc
ENSMUSG00000004460	0.133937	0.123872	0.305153	Dnajb11
ENSMUSG00000004462	-0.20835	0.135003	0.322258	Tbccd1
ENSMUSG00000004473	-0.694179	0.0010999	0.00734586	Clec11a
ENSMUSG00000004500	-0.481913	0.000226822	0.00185223	Zfp324
ENSMUSG00000004508	0.260663	0.040981	0.139351	Gab2
ENSMUSG00000004530	-0.026912	0.690166	0.842595	Coro1c
ENSMUSG00000004535	0.133693	0.022473	0.0886764	Tax1bp1
ENSMUSG00000004552	-0.140371	0.0483286	0.157018	Ctse
ENSMUSG00000004558	0.270705	6.78775511939521e-06	7.84015188840766e-05	Ndrg2
ENSMUSG00000004561	0.247587	0.0430119	0.144644	Mettl17
ENSMUSG00000004562	-0.437851	0.000547929	0.00400433	Arhgef40
ENSMUSG00000004565	0.0987443	0.194849	0.408331	Pnpla6
ENSMUSG00000004567	0.140394	0.222357	0.446207	Mcoln1
ENSMUSG00000004568	0.0315511	0.727627	0.864107	Arhgef18
ENSMUSG00000004591	-0.0910983	0.190017	0.401907	Pkn2
ENSMUSG00000004609	0.480468	0.091616	0.248063	Cd33
ENSMUSG00000004610	-0.181827	0.0962125	0.256651	Etfb
ENSMUSG00000004612	2.9371	3.7065100270646e-24	2.72720276076485e-22	Nkg7
ENSMUSG00000004626	0.288153	1.52942057266919e-05	0.00016446	Stxbp2
ENSMUSG00000004631	-0.138724	0.283981	0.517311	Sgce
ENSMUSG00000004633	-0.279307	0.0421026	0.142187	Chn2
ENSMUSG00000004637	0.0401647	0.776472	0.89257	Wwox
ENSMUSG00000004642	-0.0401904	0.678969	0.835769	Slbp
ENSMUSG00000004651	-0.938338	5.43681310194268e-16	2.21195141989861e-14	Tyr
ENSMUSG00000004655	-0.183212	0.0237916	0.092381	Aqp1
ENSMUSG00000004661	0.381379	0.0836723	0.232601	Arid3b
ENSMUSG00000004665	-0.193849	0.0390105	0.134556	Cnn2
ENSMUSG00000004667	-0.230099	0.00467842	0.0252322	Polr2e
ENSMUSG00000004677	0.178651	0.0125755	0.0564934	Myo9b
ENSMUSG00000004698	-0.065736	0.804546	0.907996	Hdac9
ENSMUSG00000004707	2.11492	7.89628621883984e-12	2.07184651001456e-10	Ly9
ENSMUSG00000004709	1.07013	0.000394639	0.00301934	Cd244
ENSMUSG00000004730	1.37112	1.48487826142143e-14	5.22913034994664e-13	Adgre1
ENSMUSG00000004748	-0.111294	0.689449	0.842016	Mtfp1
ENSMUSG00000004768	-0.188509	0.0733764	0.211776	Rab23
ENSMUSG00000004771	0.0139454	0.821384	0.917359	Rab11a
ENSMUSG00000004788	-0.00747827	0.920383	0.964388	Eif2b2
ENSMUSG00000004789	-0.0243608	0.690603	0.84283	Dlst
ENSMUSG00000004791	1.53151	1.0624655968453e-05	0.000118523	Pgf
ENSMUSG00000004798	-0.279689	0.018635	0.0769018	Ulk2
ENSMUSG00000004814	4.6548	5.61044008838615e-13	1.67258826841871e-11	Ccl24
ENSMUSG00000004815	0.354216	0.00932148	0.0444016	Dgkq
ENSMUSG00000004837	0.68021	0.000138471	0.00118942	Grap
ENSMUSG00000004843	0.0424524	0.540212	0.746753	Chmp2b
ENSMUSG00000004846	0.371544	5.64367248950598e-06	6.62939816685109e-05	Plod3
ENSMUSG00000004849	0.0483848	0.528768	0.738074	Ap1s1
ENSMUSG00000004864	0.176607	0.0199882	0.0812256	Mapk13
ENSMUSG00000004865	0.143864	0.0877523	0.240578	Srpk1
ENSMUSG00000004872	-0.579789	0.00819546	0.0399402	Pax3
ENSMUSG00000004880	-0.163174	0.00631702	0.032297	Lbr
ENSMUSG00000004885	0.258417	0.0441299	0.147444	Crabp2
ENSMUSG00000004891	0.0503949	0.54877	0.752242	Nes
ENSMUSG00000004892	-0.273438	0.573779	0.770938	Bcan
ENSMUSG00000004894	-1.56861	0.00490684	0.0262351	Hapln2
ENSMUSG00000004895	-0.0540832	0.515906	0.728997	Prcc
ENSMUSG00000004896	0.296628	0.0193634	0.0791894	Rrnad1
ENSMUSG00000004897	-0.0983392	0.0782205	0.221978	Hdgf
ENSMUSG00000004902	0.159354	0.767448	0.887502	Slc25a18
ENSMUSG00000004929	-0.170683	0.0104521	0.0485044	Thop1
ENSMUSG00000004931	0.131598	0.0882077	0.241329	Apba3
ENSMUSG00000004933	0.915746	0.00296405	0.0170952	Matk
ENSMUSG00000004934	0.179051	0.0199992	0.0812515	Pias4
ENSMUSG00000004936	0.322275	9.71775371599183e-06	0.000108969	Map2k1
ENSMUSG00000004937	-0.00713003	0.916626	0.96226	Sgta
ENSMUSG00000004945	-0.168501	0.179234	0.386957	Tmem242
ENSMUSG00000004947	0.00899497	0.907275	0.958964	Dtx2
ENSMUSG00000004951	0.122484	0.0242988	0.0939513	Hspb1
ENSMUSG00000004952	0.506715	8.56475629277251e-06	9.72378207868217e-05	Rasa4
ENSMUSG00000004980	-0.00603282	0.904525	0.958342	Hnrnpa2b1
ENSMUSG00000004988	1.09316	4.55056597981258e-14	1.51899297986369e-12	Fxyd4
ENSMUSG00000004994	0.225806	0.171917	0.376138	Ccdc130
ENSMUSG00000004996	-0.0612959	0.547863	0.751792	Mri1
ENSMUSG00000005034	-0.181825	0.0116647	0.0530776	Prkacb
ENSMUSG00000005043	0.0529592	0.717236	0.857765	Sgsh
ENSMUSG00000005045	-0.827198	0.0075328	0.0374059	Chd5
ENSMUSG00000005054	0.587074	1.39242261694502e-07	2.18083147369532e-06	Cstb
ENSMUSG00000005057	0.344315	0.0229154	0.0900438	Sh2b2
ENSMUSG00000005069	0.0262109	0.781736	0.894632	Pex5
ENSMUSG00000005078	-0.226658	0.0472322	0.154589	Jkamp
ENSMUSG00000005087	0.194031	0.00662788	0.0336304	Cd44
ENSMUSG00000005089	0.699476	0.213034	0.433361	Slc1a2
ENSMUSG00000005102	0.0646664	0.531953	0.740162	Eif2ak4
ENSMUSG00000005103	0.0304745	0.625387	0.801718	Wdr1
ENSMUSG00000005107	0.68875	0.0257644	0.0981259	Slc2a9
ENSMUSG00000005124	-1.01902	5.6096556646511e-10	1.20792722412805e-08	Wisp1
ENSMUSG00000005125	0.68612	7.5498967299463e-10	1.59395927176436e-08	Ndrg1
ENSMUSG00000005131	1.12148	0.0536168	0.169666	4930550C14Rik
ENSMUSG00000005142	0.219815	0.00429385	0.0234507	Man2b1
ENSMUSG00000005148	-0.0277065	0.702281	0.849587	Klf5
ENSMUSG00000005150	0.00325007	0.974882	0.989358	Wdr83
ENSMUSG00000005161	-0.223498	0.00358764	0.0200692	Prdx2
ENSMUSG00000005198	0.121087	0.134659	0.321734	Polr2a
ENSMUSG00000005204	0.0374754	0.605897	0.789489	Senp3
ENSMUSG00000005220	-1.22826	1.92523551308296e-09	3.84402393264636e-08	Corin
ENSMUSG00000005225	-0.144909	0.145695	0.338209	Plekha8
ENSMUSG00000005233	-0.259678	0.0388518	0.134277	Spc25
ENSMUSG00000005237	-0.683672	0.0272416	0.102332	Dnah2
ENSMUSG00000005251	-0.167857	0.034373	0.122268	Ripk4
ENSMUSG00000005262	0.0734539	0.419331	0.651101	Ufd1
ENSMUSG00000005267	0.36956	0.179303	0.387021	Zfp287
ENSMUSG00000005268	-0.081566	0.469331	0.69328	Prlr
ENSMUSG00000005299	-0.0254018	0.73116	0.866125	Letm1
ENSMUSG00000005312	-0.0135816	0.809442	0.910364	Ubqln1
ENSMUSG00000005320	-0.886506	0.000556116	0.0040573	Fgfr4
ENSMUSG00000005338	0.709988	2.21676759240626e-05	0.000230627	Cadm3
ENSMUSG00000005354	0.000631357	0.99417	0.997734	Txn2
ENSMUSG00000005355	-0.520047	5.14774022346337e-07	7.27797025379437e-06	Casp14
ENSMUSG00000005360	-0.414018	0.00105748	0.00710918	Slc1a3
ENSMUSG00000005362	-0.0947115	0.366397	0.604718	Crbn
ENSMUSG00000005370	-0.0764329	0.373381	0.611028	Msh6
ENSMUSG00000005371	0.0662375	0.372983	0.610839	Fbxo11
ENSMUSG00000005373	0.306647	0.240749	0.46894	Mlxipl
ENSMUSG00000005374	-0.091098	0.390254	0.624865	Tbl2
ENSMUSG00000005378	-0.17301	0.0998972	0.263151	Bud23
ENSMUSG00000005397	-0.688837	9.9931248198476e-21	5.97893153148736e-19	Nid1
ENSMUSG00000005410	-0.267756	0.00473728	0.0254702	Mcm5
ENSMUSG00000005413	0.542326	0.000158459	0.00134435	Hmox1
ENSMUSG00000005417	-0.0998923	0.06885	0.203189	Mprip
ENSMUSG00000005442	0.15061	0.032064	0.115793	Cic
ENSMUSG00000005447	-0.195225	0.0983726	0.260321	Pafah1b3
ENSMUSG00000005465	1.69419	6.12899557131586e-06	7.15573682806364e-05	Il27ra
ENSMUSG00000005469	-0.153851	0.0644668	0.193799	Prkaca
ENSMUSG00000005470	-0.255474	0.0219902	0.0873695	Asf1b
ENSMUSG00000005474	-0.174601	0.756795	0.880904	Myl10
ENSMUSG00000005481	-0.00316058	0.966843	0.985309	Ddx39
ENSMUSG00000005483	0.0342385	0.65531	0.821561	Dnajb1
ENSMUSG00000005501	-0.165746	0.0583533	0.180855	Usp40
ENSMUSG00000005505	-0.0729328	0.681484	0.837262	Kbtbd4
ENSMUSG00000005506	-0.0216463	0.720279	0.859564	Celf1
ENSMUSG00000005510	0.0742068	0.451838	0.678425	Ndufs3
ENSMUSG00000005514	0.00952115	0.905651	0.958664	Por
ENSMUSG00000005533	0.0587343	0.479517	0.701466	Igf1r
ENSMUSG00000005534	0.199227	0.0448243	0.148906	Insr
ENSMUSG00000005553	-0.377485	0.481309	0.70294	Atp4a
ENSMUSG00000005566	-0.163697	0.00274476	0.0160554	Trim28
ENSMUSG00000005575	0.121742	0.0457932	0.151167	Ube2m
ENSMUSG00000005580	-0.165012	0.26515	0.497797	Adcy9
ENSMUSG00000005583	-0.546777	0.00117483	0.00778612	Mef2c
ENSMUSG00000005609	-0.141176	0.0724898	0.210272	Ctr9
ENSMUSG00000005610	-0.0748686	0.175166	0.380933	Eif4g2
ENSMUSG00000005611	-0.0327566	0.88282	0.949224	Mrvi1
ENSMUSG00000005615	-0.244817	0.00264661	0.0155708	Pcyt1a
ENSMUSG00000005621	0.0627293	0.503777	0.719757	Zfp592
ENSMUSG00000005625	0.0601801	0.422412	0.654064	Psmd4
ENSMUSG00000005628	0.462095	0.0178314	0.0742946	Tmod4
ENSMUSG00000005640	3.49777	9.19661508152176e-06	0.000103556	Insrr
ENSMUSG00000005656	0.245278	0.00243132	0.0144666	Snx6
ENSMUSG00000005667	-0.167444	0.181676	0.390328	Mthfd2
ENSMUSG00000005672	-0.510036	1.50340339709662e-10	3.47531392235262e-09	Kit
ENSMUSG00000005674	-0.0433685	0.78957	0.899172	Tomm40l
ENSMUSG00000005677	0.446993	0.35509	0.593035	Nr1i3
ENSMUSG00000005682	0.111159	0.391209	0.625872	Pan2
ENSMUSG00000005683	0.0122748	0.820072	0.916639	Cs
ENSMUSG00000005686	0.728213	3.87884917986235e-15	1.45802567758696e-13	Ampd3
ENSMUSG00000005687	-0.0545457	0.473488	0.696157	Bcas2
ENSMUSG00000005698	-0.139959	0.0288506	0.106923	Ctcf
ENSMUSG00000005699	-0.0470337	0.819384	0.916368	Pard6a
ENSMUSG00000005705	-0.180017	0.725182	0.862329	Agrp
ENSMUSG00000005716	3.01115	1.01029194959425e-14	3.64696411282552e-13	Pvalb
ENSMUSG00000005718	-0.271591	0.0469862	0.154075	Tfap4
ENSMUSG00000005732	-0.141685	0.109415	0.280904	Ranbp1
ENSMUSG00000005763	1.12954	8.00600291824361e-05	0.000729741	Cd247
ENSMUSG00000005774	0.219363	0.0536248	0.169666	Rfx5
ENSMUSG00000005779	-0.0242712	0.787015	0.897466	Psmb4
ENSMUSG00000005800	3.37431	5.30437325476593e-06	6.27774934621203e-05	Mmp8
ENSMUSG00000005802	0.265535	0.000119868	0.00104837	Slc30a4
ENSMUSG00000005803	0.641074	0.00540538	0.0284087	Sqor
ENSMUSG00000005804	0.252684	0.0191144	0.0783934	Bloc1s6
ENSMUSG00000005813	0.0253105	0.72886	0.864799	Metap1
ENSMUSG00000005823	0.132319	0.08413	0.233498	Gpr108
ENSMUSG00000005824	3.32127	8.45158195156995e-06	9.60159681501944e-05	Tnfsf14
ENSMUSG00000005836	0.66924	0.000133707	0.00115596	Gata6
ENSMUSG00000005846	-0.120799	0.123	0.303814	Rsl1d1
ENSMUSG00000005871	-0.059788	0.402001	0.63584	Apc
ENSMUSG00000005873	-0.22156	0.0163474	0.0696901	Reep5
ENSMUSG00000005881	-0.0602863	0.437588	0.665939	Ergic3
ENSMUSG00000005882	-0.200236	0.117644	0.294468	Uqcc1
ENSMUSG00000005883	0.578392	0.116356	0.29235	Spo11
ENSMUSG00000005886	-0.0972591	0.237921	0.465214	Ncoa2
ENSMUSG00000005893	-0.146532	0.134247	0.321104	Nr2c2
ENSMUSG00000005897	-0.134389	0.269474	0.502748	Nr2c1
ENSMUSG00000005899	0.00600582	0.94779	0.976711	Smpd4
ENSMUSG00000005907	-0.0166037	0.899397	0.956519	Pex1
ENSMUSG00000005936	-0.0456181	0.501029	0.717456	Kctd20
ENSMUSG00000005947	1.3051	4.0099973573544e-17	1.7916502404655e-15	Itgae
ENSMUSG00000005949	-0.0289652	0.710772	0.85424	Ctns
ENSMUSG00000005950	-0.106479	0.558897	0.759387	P2rx5
ENSMUSG00000005951	0.16339	0.251294	0.481081	Shpk
ENSMUSG00000005952	0.984867	0.000117514	0.00103144	Trpv1
ENSMUSG00000005958	-0.00240503	0.966489	0.985309	Ephb3
ENSMUSG00000005968	-0.114178	0.171653	0.375751	Tuft1
ENSMUSG00000005973	-0.00629364	0.940377	0.97319	Rcn1
ENSMUSG00000005980	-0.0256317	0.937355	0.971917	Dnase1
ENSMUSG00000005981	-0.022389	0.759798	0.882671	Trap1
ENSMUSG00000005982	0.0900376	0.298953	0.534173	Naa60
ENSMUSG00000005983	0.0114137	0.966418	0.985309	1700037C18Rik
ENSMUSG00000005986	0.119489	0.385236	0.621283	Ankrd13d
ENSMUSG00000005994	-0.592214	1.88896798089162e-10	4.26956148465319e-09	Tyrp1
ENSMUSG00000006005	-0.0367879	0.584407	0.777944	Tpr
ENSMUSG00000006010	-0.158557	0.124793	0.306505	BC003331
ENSMUSG00000006014	-0.0644814	0.88223	0.948856	Prg4
ENSMUSG00000006019	0.0666855	0.583943	0.77774	Dhx34
ENSMUSG00000006021	0.0626105	0.695181	0.845791	Kptn
ENSMUSG00000006024	0.111466	0.0660282	0.197218	Napa
ENSMUSG00000006050	0.114396	0.206204	0.424028	Sra1
ENSMUSG00000006057	0.0148415	0.894591	0.954236	Atp5g1
ENSMUSG00000006058	0.0492411	0.605709	0.789489	Snf8
ENSMUSG00000006095	0.0445707	0.595678	0.784063	Tbcb
ENSMUSG00000006127	0.146619	0.13117	0.316628	Inpp5k
ENSMUSG00000006134	-0.0761959	0.350183	0.588207	Crkl
ENSMUSG00000006143	0.134213	0.779129	0.892889	Upk3bl
ENSMUSG00000006154	0.329464	0.000409364	0.00311683	Eps8l1
ENSMUSG00000006169	0.180726	0.0061417	0.031559	Clint1
ENSMUSG00000006179	-0.0985992	0.838334	0.924919	Prss16
ENSMUSG00000006191	0.0150257	0.913969	0.961338	Cdkal1
ENSMUSG00000006204	-2.11108	0.00482557	0.0258725	5430419D17Rik
ENSMUSG00000006205	-0.591742	9.35172695266284e-09	1.70211274461572e-07	Htra1
ENSMUSG00000006215	0.0921293	0.233731	0.459943	Zbtb17
ENSMUSG00000006218	-0.190509	0.490201	0.709861	Fam131c
ENSMUSG00000006219	-0.383435	7.56922749016348e-05	0.000693218	Fblim1
ENSMUSG00000006221	0.671423	0.154417	0.351829	Hspb7
ENSMUSG00000006235	-0.64901	0.0626204	0.189819	Epor
ENSMUSG00000006241	0.228385	0.551157	0.753661	Ccdc159
ENSMUSG00000006262	0.169903	0.024628	0.0948426	Mob1b
ENSMUSG00000006269	-1.71643	4.70107499573789e-06	5.61964585461448e-05	Atp6v1b1
ENSMUSG00000006273	0.284841	0.000239527	0.00193626	Atp6v1b2
ENSMUSG00000006276	0.0376907	0.664605	0.826739	Eps15l1
ENSMUSG00000006281	0.476071	2.50794920124049e-05	0.000257206	Tep1
ENSMUSG00000006288	-0.0441782	0.623258	0.799906	Ttc5
ENSMUSG00000006289	-0.254415	0.0360179	0.126815	Osgep
ENSMUSG00000006299	-0.0861621	0.167402	0.370243	Aamp
ENSMUSG00000006301	-0.0925196	0.236396	0.463332	Tmbim1
ENSMUSG00000006304	0.0789096	0.157891	0.35753	Arpc2
ENSMUSG00000006307	0.144646	0.0689789	0.203431	Kmt2b
ENSMUSG00000006310	0.0460056	0.86092	0.936585	Zbtb32
ENSMUSG00000006313	0.0143179	0.974446	0.98926	Upk1a
ENSMUSG00000006315	-0.0935454	0.468997	0.693079	Tmem147
ENSMUSG00000006333	-0.110912	0.161408	0.36269	Rps9
ENSMUSG00000006335	0.0443277	0.727487	0.864	Tfpt
ENSMUSG00000006342	-0.179714	0.0180199	0.0748634	Susd2
ENSMUSG00000006344	0.605115	0.000483217	0.00359368	Ggt5
ENSMUSG00000006345	-0.194564	0.049322	0.159466	Ggt1
ENSMUSG00000006356	-0.128407	0.048274	0.156929	Crip2
ENSMUSG00000006360	0.416209	2.26380536472998e-05	0.000234532	Crip1
ENSMUSG00000006362	0.181732	0.281472	0.514961	Cbfa2t3
ENSMUSG00000006369	-0.107499	0.14674	0.339799	Fbln1
ENSMUSG00000006373	-0.182996	0.00681421	0.0344013	Pgrmc1
ENSMUSG00000006378	-0.358017	0.000408851	0.00311516	Gcat
ENSMUSG00000006386	-0.215908	0.067796	0.200846	Tek
ENSMUSG00000006390	-0.178149	0.00604327	0.0311737	Elovl1
ENSMUSG00000006392	0.038414	0.702044	0.849587	Med8
ENSMUSG00000006395	0.0407197	0.779647	0.893067	Hyi
ENSMUSG00000006398	-0.280067	0.0010909	0.00729416	Cdc20
ENSMUSG00000006403	0.374633	0.100274	0.263942	Adamts4
ENSMUSG00000006411	-0.028007	0.6375	0.809861	Nectin4
ENSMUSG00000006412	0.0116338	0.898747	0.956138	Pfdn2
ENSMUSG00000006418	0.460202	2.92326137737602e-06	3.61301733210928e-05	Rnf114
ENSMUSG00000006423	0.0379321	0.723327	0.861256	C330007P06Rik
ENSMUSG00000006435	-0.034239	0.896657	0.955119	Neurl1a
ENSMUSG00000006442	-0.184161	0.0418537	0.141595	Srm
ENSMUSG00000006445	0.0278573	0.683525	0.837858	Epha2
ENSMUSG00000006456	-0.104672	0.17379	0.378689	Rbm14
ENSMUSG00000006457	0.820543	0.0745898	0.214419	Actn3
ENSMUSG00000006462	0.28158	0.161005	0.362163	A530013C23Rik
ENSMUSG00000006463	0.468254	0.00147187	0.00943644	Zdhhc24
ENSMUSG00000006464	-0.121692	0.449433	0.676609	Bbs1
ENSMUSG00000006471	0.144258	0.0397831	0.13654	Ndor1
ENSMUSG00000006476	0.0694945	0.479276	0.701313	Nsmf
ENSMUSG00000006494	0.112209	0.328033	0.565637	Pdk1
ENSMUSG00000006498	-0.166917	0.00584522	0.030333	Ptbp1
ENSMUSG00000006517	-0.241489	0.0724905	0.210272	Mvd
ENSMUSG00000006519	1.41654	1.57182163987406e-23	1.10033878441548e-21	Cyba
ENSMUSG00000006526	-0.156414	0.162424	0.363793	Tmem110
ENSMUSG00000006527	0.107813	0.405957	0.639406	Sfmbt1
ENSMUSG00000006542	-0.454883	0.333841	0.572121	Prkag3
ENSMUSG00000006567	-0.0743388	0.871812	0.942746	Atp7b
ENSMUSG00000006574	0.345781	0.00178895	0.0111751	Slc4a1
ENSMUSG00000006575	0.196291	0.34541	0.583421	Rundc3a
ENSMUSG00000006576	-0.114146	0.432693	0.662055	Slc4a3
ENSMUSG00000006585	-0.100424	0.329799	0.567306	Cdt1
ENSMUSG00000006586	-0.812857	0.000841263	0.00582317	Runx1t1
ENSMUSG00000006587	0.0113778	0.954279	0.980024	Snai3
ENSMUSG00000006589	-0.0478333	0.659942	0.824439	Aprt
ENSMUSG00000006599	-0.0230264	0.782621	0.895071	Gtf2h1
ENSMUSG00000006611	1.0195	1.01511174953077e-10	2.38482299743704e-09	Hfe
ENSMUSG00000006638	-0.304388	0.573923	0.771013	Abhd1
ENSMUSG00000006641	-0.310152	0.0326731	0.117486	Slc5a6
ENSMUSG00000006642	1.66691	0.0236723	0.0921266	Tcf23
ENSMUSG00000006649	-0.365284	0.629046	0.803905	Nphs1
ENSMUSG00000006651	0.0396915	0.814061	0.913369	Aplp1
ENSMUSG00000006673	-0.0222021	0.756962	0.880907	Qrich1
ENSMUSG00000006675	-0.751734	0.0553607	0.173917	P4htm
ENSMUSG00000006676	0.213656	0.00238965	0.0142629	Usp19
ENSMUSG00000006678	-0.31176	0.00318838	0.0181888	Pola1
ENSMUSG00000006699	0.0206089	0.758549	0.881811	Cdc42
ENSMUSG00000006705	-0.156249	0.0897672	0.244435	Pknox1
ENSMUSG00000006715	-0.211139	0.0832988	0.231861	Gmnn
ENSMUSG00000006717	-0.168818	0.328549	0.566113	Acot13
ENSMUSG00000006720	-0.646375	0.0790646	0.223564	Zfp184
ENSMUSG00000006724	0.82789	0.066199	0.19766	Cyp27b1
ENSMUSG00000006728	-0.218936	0.0169688	0.0717553	Cdk4
ENSMUSG00000006731	0.930834	1.69651274116554e-26	1.53583255536614e-24	B4galnt1
ENSMUSG00000006732	-0.165539	0.139099	0.32819	Mettl1
ENSMUSG00000006736	-0.035588	0.753396	0.878657	Tspan31
ENSMUSG00000006740	-0.0375094	0.531884	0.740126	Kif5b
ENSMUSG00000006763	-0.0545572	0.666863	0.828237	Saal1
ENSMUSG00000006777	0.0876963	0.221777	0.445538	Krt23
ENSMUSG00000006782	0.325368	0.0245232	0.0945678	Cnp
ENSMUSG00000006784	0.234511	0.629771	0.804296	Ttc25
ENSMUSG00000006800	-0.485355	2.02053768521521e-10	4.55503482595257e-09	Sulf2
ENSMUSG00000006818	0.130525	0.152257	0.348468	Sod2
ENSMUSG00000006850	-0.276848	0.0596844	0.183696	Tmco6
ENSMUSG00000006906	-0.00570345	0.954101	0.980024	Stambp
ENSMUSG00000006920	0.136865	0.136536	0.324157	Ezh1
ENSMUSG00000006930	0.0548135	0.775245	0.891872	Hap1
ENSMUSG00000006931	-0.27987	0.00630477	0.0322532	P3h4
ENSMUSG00000006932	-0.166576	0.00226726	0.0136217	Ctnnb1
ENSMUSG00000006941	-0.0927024	0.449506	0.676609	Eif1b
ENSMUSG00000006958	0.0370916	0.89154	0.952994	Chrd
ENSMUSG00000006998	0.0791338	0.142566	0.33358	Psmd2
ENSMUSG00000007029	0.051056	0.453653	0.679262	Vars
ENSMUSG00000007030	0.10276	0.587489	0.779367	Vwa7
ENSMUSG00000007033	0.699523	0.0290649	0.107569	Hspa1l
ENSMUSG00000007035	-0.148571	0.579752	0.774727	Msh5
ENSMUSG00000007036	0.0183366	0.823262	0.91827	Abhd16a
ENSMUSG00000007038	0.273589	0.0136496	0.0604128	Neu1
ENSMUSG00000007039	-0.59718	2.37361890770334e-06	2.97839220124082e-05	Ddah2
ENSMUSG00000007041	0.192356	0.0103232	0.0480609	Clic1
ENSMUSG00000007050	-0.0363852	0.771319	0.889802	Lsm2
ENSMUSG00000007080	-0.234559	0.0197911	0.0805961	Pole
ENSMUSG00000007097	0.547398	0.000213657	0.0017567	Atp1a2
ENSMUSG00000007122	0.623601	0.0308543	0.112628	Casq1
ENSMUSG00000007207	0.122599	0.514985	0.728447	Stx1a
ENSMUSG00000007216	-0.00689372	0.970953	0.987864	Zfp775
ENSMUSG00000007279	0.994616	1.06379042283646e-08	1.92607331950421e-07	Scube2
ENSMUSG00000007338	-0.206541	0.0855607	0.236293	Mrpl49
ENSMUSG00000007379	-0.110827	0.196949	0.411285	Dennd2c
ENSMUSG00000007411	0.119233	0.069092	0.203625	Mark3
ENSMUSG00000007415	-0.0695616	0.353544	0.591497	Gatad1
ENSMUSG00000007458	0.0828534	0.302194	0.538435	M6pr
ENSMUSG00000007476	0.106877	0.403492	0.637191	Lrrc8a
ENSMUSG00000007480	-0.384758	0.00185571	0.0115255	Mc5r
ENSMUSG00000007564	-0.0273477	0.652128	0.819308	Ppp2r1a
ENSMUSG00000007570	-0.0681941	0.499514	0.716309	Fance
ENSMUSG00000007589	-0.0300771	0.791735	0.900487	Tinf2
ENSMUSG00000007591	0.893558	0.046299	0.152357	Tssk4
ENSMUSG00000007603	0.200592	0.0538566	0.170244	Dus3l
ENSMUSG00000007610	-0.0448896	0.701446	0.849287	Gtpbp3
ENSMUSG00000007613	-0.215917	0.00676873	0.0341817	Tgfbr1
ENSMUSG00000007617	0.171103	0.121409	0.300971	Homer1
ENSMUSG00000007646	-0.179532	0.422728	0.654304	Rad51c
ENSMUSG00000007655	-0.510257	7.96378586152554e-11	1.88891387286198e-09	Cav1
ENSMUSG00000007656	-0.110046	0.113773	0.288157	Arpp19
ENSMUSG00000007659	0.113324	0.115673	0.291093	Bcl2l1
ENSMUSG00000007670	0.0162983	0.784417	0.896225	Khsrp
ENSMUSG00000007682	-1.70967	4.88132910163097e-08	8.0691263380785e-07	Dio2
ENSMUSG00000007721	0.054982	0.512508	0.726732	Ccdc124
ENSMUSG00000007739	-0.0848754	0.175273	0.381118	Cct4
ENSMUSG00000007777	-0.256357	0.0901156	0.245037	0610009B22Rik
ENSMUSG00000007783	-0.127224	0.532217	0.740231	Cpt1c
ENSMUSG00000007805	-0.619673	0.00408322	0.0224421	Twist2
ENSMUSG00000007812	0.223259	0.0144633	0.0631209	Zfp655
ENSMUSG00000007815	-0.113786	0.0418308	0.141545	Rhoa
ENSMUSG00000007817	0.0955949	0.18216	0.391028	Zmiz1
ENSMUSG00000007827	-0.0401909	0.761468	0.883667	Ankrd26
ENSMUSG00000007833	-0.0563745	0.474272	0.696615	Aldh16a1
ENSMUSG00000007836	-0.0576703	0.305752	0.542232	Hnrnpa0
ENSMUSG00000007837	0.0126306	0.918934	0.963571	Prrg2
ENSMUSG00000007850	0.0603161	0.525452	0.736032	Hnrnph1
ENSMUSG00000007867	-0.041827	0.750968	0.877186	Ift43
ENSMUSG00000007872	-0.33133	5.59238457166731e-05	0.000529272	Id3
ENSMUSG00000007877	0.58753	0.00307863	0.0176501	Tcap
ENSMUSG00000007880	0.0577127	0.292018	0.526406	Arid1a
ENSMUSG00000007888	0.0499968	0.881223	0.948297	Crlf1
ENSMUSG00000007891	0.18261	0.00651462	0.0331404	Ctsd
ENSMUSG00000007892	-0.115986	0.192336	0.405225	Rplp1
ENSMUSG00000007908	-1.34091	0.0400981	0.137267	Hmgcll1
ENSMUSG00000007946	0.182699	0.81023	0.910725	Phox2a
ENSMUSG00000007950	-0.175435	0.13128	0.316724	Abhd8
ENSMUSG00000007987	0.0456186	0.760243	0.883009	Ift22
ENSMUSG00000007989	-0.276723	0.0327971	0.117826	Fzd3
ENSMUSG00000008035	-0.144669	0.115921	0.291505	Mid1ip1
ENSMUSG00000008036	0.213903	0.0106259	0.0491992	Ap2s1
ENSMUSG00000008090	-0.125787	0.33844	0.576395	Fgfrl1
ENSMUSG00000008129	0.402127	0.459329	0.684147	4930432K21Rik
ENSMUSG00000008136	-1.01747	2.81184021706432e-11	7.08739492613107e-10	Fhl2
ENSMUSG00000008140	-0.16139	0.0193611	0.0791894	Emc10
ENSMUSG00000008153	-0.381704	0.0889003	0.242457	Clstn3
ENSMUSG00000008167	0.0140618	0.90122	0.957069	Fbxw9
ENSMUSG00000008193	1.88054	0.00531357	0.0280369	Spib
ENSMUSG00000008200	0.239649	0.0186819	0.0770217	Fnbp4
ENSMUSG00000008206	-0.122098	0.279789	0.51332	Cers4
ENSMUSG00000008226	-0.196049	0.199095	0.414367	Scrn3
ENSMUSG00000008301	-0.236374	0.0179582	0.0747147	Phax
ENSMUSG00000008305	0.1135	0.269423	0.502748	Tle1
ENSMUSG00000008307	0.38552	0.178334	0.385833	1700109H08Rik
ENSMUSG00000008318	0.375148	0.124538	0.306227	Relt
ENSMUSG00000008333	0.0450168	0.715093	0.857051	Snrpb2
ENSMUSG00000008348	0.141751	0.154367	0.35176	Ubc
ENSMUSG00000008373	-0.120107	0.141514	0.33186	Prpf31
ENSMUSG00000008384	0.133431	0.113768	0.288157	Sertad1
ENSMUSG00000008393	0.204155	0.00706501	0.0355016	Carhsp1
ENSMUSG00000008398	-0.138975	0.219638	0.442269	Elk3
ENSMUSG00000008429	-0.0392389	0.582343	0.776551	Herpud2
ENSMUSG00000008435	0.163463	0.166602	0.369086	Rdh13
ENSMUSG00000008450	-0.192094	0.0653243	0.19569	Nutf2
ENSMUSG00000008461	-0.0625007	0.603063	0.787878	Fut1
ENSMUSG00000008475	0.103606	0.133583	0.320181	Arpc5
ENSMUSG00000008496	0.688606	0.0175121	0.0732289	Pou2f2
ENSMUSG00000008540	-0.261666	0.0655124	0.196151	Mgst1
ENSMUSG00000008575	-0.212335	0.000290599	0.00230071	Nfib
ENSMUSG00000008601	-0.146109	0.0159987	0.0684059	Rab25
ENSMUSG00000008604	-0.109269	0.100238	0.263887	Ubqln4
ENSMUSG00000008658	0.483617	0.103683	0.270365	Rbfox1
ENSMUSG00000008668	-0.150787	0.0858117	0.236851	Rps18
ENSMUSG00000008682	-0.111203	0.200473	0.416181	Rpl10
ENSMUSG00000008683	-0.182419	0.0985372	0.260521	Rps15a
ENSMUSG00000008690	-0.0812389	0.186607	0.397172	Ncaph2
ENSMUSG00000008730	0.165176	0.00633562	0.0323822	Hipk1
ENSMUSG00000008734	-0.216296	0.0575187	0.178811	Gprc5b
ENSMUSG00000008763	-0.216636	0.00363669	0.0203239	Man1a2
ENSMUSG00000008822	-0.340739	0.0869765	0.238942	Acyp1
ENSMUSG00000008845	1.70488	3.49209157656996e-21	2.17984676716502e-19	Cd163
ENSMUSG00000008855	0.0595248	0.450541	0.677418	Hdac5
ENSMUSG00000008859	-0.0824321	0.268895	0.50216	Rala
ENSMUSG00000008892	-0.0801322	0.472612	0.695661	Vdac3
ENSMUSG00000008958	0.00705173	0.934344	0.97065	Vps72
ENSMUSG00000008976	-0.148367	0.0509023	0.163112	Gabpa
ENSMUSG00000008999	0.150725	0.0119861	0.0542544	Bmp7
ENSMUSG00000009013	-0.112996	0.158603	0.358859	Dynll1
ENSMUSG00000009030	-0.0179319	0.829583	0.920612	Pdcl
ENSMUSG00000009035	-0.259962	0.00341952	0.0193225	Tmem184b
ENSMUSG00000009073	-0.109686	0.0786093	0.222825	Nf2
ENSMUSG00000009075	-0.00192909	0.997542	0.999138	Cabp7
ENSMUSG00000009076	-0.0850715	0.574623	0.771712	Zmat5
ENSMUSG00000009079	0.116588	0.0485906	0.157573	Ewsr1
ENSMUSG00000009090	0.123296	0.117774	0.294665	Ap1b1
ENSMUSG00000009092	-0.273496	0.618475	0.797052	Derl3
ENSMUSG00000009097	-0.0701005	0.453499	0.679148	Tbx1
ENSMUSG00000009112	0.0389717	0.583325	0.777242	Bcl2l13
ENSMUSG00000009145	0.773354	0.021396	0.0855243	Dqx1
ENSMUSG00000009185	4.12066	4.53183043651334e-41	9.91897216174079e-39	Ccl8
ENSMUSG00000009207	0.108775	0.352925	0.590875	Lnpk
ENSMUSG00000009214	-1.14066	0.125328	0.307249	Mymk
ENSMUSG00000009248	0.408486	0.306742	0.543457	Ascl2
ENSMUSG00000009281	2.10179	7.77241398010915e-50	2.39987160946549e-47	Rarres2
ENSMUSG00000009291	-0.0241165	0.763959	0.885245	Pttg1ip
ENSMUSG00000009292	1.83348	0.00099157	0.00672362	Trpm2
ENSMUSG00000009293	0.0983467	0.127371	0.310413	Ube2g2
ENSMUSG00000009356	2.94635	0.000445302	0.00335559	Lpo
ENSMUSG00000009376	-0.373556	5.69826703437068e-05	0.000538309	Met
ENSMUSG00000009378	0.254795	0.21791	0.439873	Slc16a12
ENSMUSG00000009394	0.148482	0.740206	0.871333	Syn2
ENSMUSG00000009406	-0.149448	0.188063	0.399287	Elk1
ENSMUSG00000009418	-0.364101	0.000106007	0.000941914	Nav1
ENSMUSG00000009470	0.00617	0.922874	0.965185	Tnpo1
ENSMUSG00000009471	-0.334404	0.559381	0.759562	Myod1
ENSMUSG00000009535	-0.0305214	0.749612	0.876075	Rnmt
ENSMUSG00000009545	0.013959	0.945437	0.975473	Kcnq1
ENSMUSG00000009549	-0.104448	0.390091	0.624775	Srp14
ENSMUSG00000009555	0.223073	0.00163741	0.0103595	Cdk9
ENSMUSG00000009563	0.0409969	0.655096	0.821485	Tor2a
ENSMUSG00000009566	-0.0644942	0.564684	0.763836	Fpgs
ENSMUSG00000009569	-0.14885	0.113324	0.287524	Mkl2
ENSMUSG00000009575	-0.368867	7.68967777387127e-08	1.23800948219747e-06	Cbx5
ENSMUSG00000009580	-0.0532246	0.912217	0.960733	Odam
ENSMUSG00000009585	2.50325	1.90804978276376e-42	4.51946421832442e-40	Apobec3
ENSMUSG00000009614	-0.223478	0.0709918	0.207316	Sardh
ENSMUSG00000009621	0.0903183	0.40688	0.640314	Vav2
ENSMUSG00000009628	0.100269	0.761684	0.883733	Tex15
ENSMUSG00000009630	-0.222241	0.000589307	0.0042742	Ppp2cb
ENSMUSG00000009633	-0.595166	0.11366	0.28808	G0s2
ENSMUSG00000009640	-0.154236	0.174778	0.380279	Dmap1
ENSMUSG00000009647	-0.20287	0.103639	0.270289	Mcu
ENSMUSG00000009681	0.0552825	0.385176	0.621283	Bcr
ENSMUSG00000009687	1.32298	1.25967803301347e-32	1.7150466825855e-30	Fxyd5
ENSMUSG00000009731	-0.443474	0.180898	0.389236	Kcnd1
ENSMUSG00000009733	-0.224541	0.0607477	0.186008	Tfcp2
ENSMUSG00000009739	0.151241	0.223221	0.447452	Pou6f1
ENSMUSG00000009741	0.119965	0.195754	0.409681	Ubp1
ENSMUSG00000009772	0.831255	1.16923898543981e-10	2.73206909422159e-09	Nuak2
ENSMUSG00000009828	-0.382946	0.000562583	0.00409929	Ick
ENSMUSG00000009863	-0.0295707	0.662175	0.825677	Sdhb
ENSMUSG00000009876	0.37777	0.155478	0.35364	Cox4i2
ENSMUSG00000009894	-0.258331	0.0110771	0.0509943	Snap47
ENSMUSG00000009900	-0.0869613	0.56583	0.764834	Wnt3a
ENSMUSG00000009905	-0.358123	0.00141221	0.00910123	Kdsr
ENSMUSG00000009907	-0.0041823	0.950133	0.97796	Vps4b
ENSMUSG00000009927	-0.198453	0.0665761	0.198375	Rps25
ENSMUSG00000009995	0.126259	0.154341	0.35176	Taz
ENSMUSG00000010021	0.14903	0.757272	0.880919	Kif19a
ENSMUSG00000010025	0.270331	0.00392585	0.0217291	Aldh3a2
ENSMUSG00000010044	0.906691	0.289224	0.523333	Zmynd10
ENSMUSG00000010045	-0.0887154	0.296572	0.531654	Tmem115
ENSMUSG00000010047	0.0612575	0.497759	0.715551	Hyal2
ENSMUSG00000010048	-0.141051	0.0877888	0.240602	Ifrd2
ENSMUSG00000010051	0.479175	1.47780388420818e-05	0.000159306	Hyal1
ENSMUSG00000010054	-0.0988581	0.393687	0.628105	Tusc2
ENSMUSG00000010057	0.0804852	0.518031	0.730133	Nprl2
ENSMUSG00000010064	-0.115276	0.237637	0.464869	Slc38a3
ENSMUSG00000010066	-0.359384	0.132003	0.317694	Cacna2d2
ENSMUSG00000010067	0.268061	0.0439248	0.146877	Rassf1
ENSMUSG00000010080	0.306356	3.31051446222578e-06	4.05110442790842e-05	Epn3
ENSMUSG00000010086	-2.12927	1.07294436538943e-08	1.93858735861533e-07	Rnf112
ENSMUSG00000010095	0.078954	0.370008	0.608041	Slc3a2
ENSMUSG00000010097	0.142003	0.0399094	0.136814	Nxf1
ENSMUSG00000010110	0.0892624	0.296937	0.531946	Stx5a
ENSMUSG00000010122	-0.0536783	0.912757	0.960733	Slc47a1
ENSMUSG00000010142	1.17739	2.02078540507466e-05	0.000212023	Tnfrsf13b
ENSMUSG00000010154	0.510647	0.00336835	0.0190833	Spire2
ENSMUSG00000010175	-0.365898	0.0399245	0.136814	Prox1
ENSMUSG00000010277	0.083879	0.222117	0.446066	2610507B11Rik
ENSMUSG00000010290	-0.252892	0.0231284	0.0905394	AI597479
ENSMUSG00000010307	-0.463808	9.06056227017759e-08	1.45061279827445e-06	Tmem86a
ENSMUSG00000010311	-0.457027	0.432536	0.661973	Optc
ENSMUSG00000010358	1.5595	2.818197416896e-24	2.09139276976604e-22	Ifi35
ENSMUSG00000010362	-0.0548201	0.643688	0.81345	Rdm1
ENSMUSG00000010376	-0.0582721	0.518143	0.730232	Nedd8
ENSMUSG00000010392	0.166364	0.0373028	0.130067	Gosr1
ENSMUSG00000010406	-0.141012	0.218395	0.440433	Mrpl52
ENSMUSG00000010453	0.0138039	0.885448	0.950004	Kansl3
ENSMUSG00000010461	-0.681032	0.130876	0.316177	Eya4
ENSMUSG00000010476	-0.250434	0.285535	0.519157	Ebf3
ENSMUSG00000010492	0.554499	0.104454	0.271801	Uckl1os
ENSMUSG00000010517	-0.153083	0.0250932	0.0962481	Faf1
ENSMUSG00000010529	-0.721643	0.000752737	0.00529303	Gm266
ENSMUSG00000010538	-0.0685045	0.855261	0.933667	Tsacc
ENSMUSG00000010554	-0.194399	0.033472	0.11953	Mettl16
ENSMUSG00000010601	4.28437	1.151809139409e-09	2.39086816680924e-08	Apol7a
ENSMUSG00000010607	-0.1771	0.192557	0.405641	Pigyl
ENSMUSG00000010608	0.235767	0.0075643	0.0374661	Rbm25
ENSMUSG00000010609	-0.175359	0.109109	0.280602	Psen2
ENSMUSG00000010651	-0.343028	0.0850321	0.235096	Acaa1b
ENSMUSG00000010660	-0.0716364	0.315038	0.552916	Plcd1
ENSMUSG00000010663	-0.226211	0.084195	0.233571	Fads1
ENSMUSG00000010721	0.155943	0.180088	0.388026	Lmbr1
ENSMUSG00000010751	0.190551	0.481993	0.703421	Tnfrsf22
ENSMUSG00000010755	0.0744154	0.513494	0.72761	Cars
ENSMUSG00000010760	0.29933	0.186508	0.397009	Phlda2
ENSMUSG00000010797	-0.164118	0.605901	0.789489	Wnt2
ENSMUSG00000010825	0.954659	0.00516144	0.027393	Grid2ip
ENSMUSG00000010830	-0.651879	3.03919288419094e-07	4.47620819084716e-06	Kdelr3
ENSMUSG00000010911	-0.10998	0.581862	0.776249	Apip
ENSMUSG00000010914	0.0410336	0.722489	0.860843	Pdhx
ENSMUSG00000010936	0.0383894	0.663796	0.826482	Vac14
ENSMUSG00000011008	3.20168	4.12292235344978e-31	5.24187135393384e-29	Mcoln2
ENSMUSG00000011034	0.215062	0.252825	0.483103	Slc5a1
ENSMUSG00000011096	-0.0751843	0.240776	0.468942	Akt1s1
ENSMUSG00000011114	0.0440804	0.519889	0.731724	Tbrg1
ENSMUSG00000011118	-0.270287	0.19265	0.405689	Panx3
ENSMUSG00000011148	0.710513	0.000381246	0.00292983	Adssl1
ENSMUSG00000011158	0.214998	0.0582747	0.180762	Brf1
ENSMUSG00000011171	-0.914296	0.0691602	0.203717	Vipr2
ENSMUSG00000011179	-0.130683	0.322564	0.560302	Odc1
ENSMUSG00000011254	-0.210423	0.104625	0.272001	Thg1l
ENSMUSG00000011256	-0.00609981	0.961526	0.983421	Adam19
ENSMUSG00000011257	-0.0168894	0.834094	0.922753	Pabpc4
ENSMUSG00000011263	0.563283	0.0013143	0.00855634	Exoc3l2
ENSMUSG00000011267	0.145966	0.342268	0.580552	Zfp296
ENSMUSG00000011305	0.495035	0.339758	0.578054	Plin5
ENSMUSG00000011306	0.0616221	0.42476	0.655471	Sugp1
ENSMUSG00000011382	-0.15786	0.426513	0.657	Dhdh
ENSMUSG00000011427	-0.0916539	0.493511	0.712176	Zfp790
ENSMUSG00000011632	0.72079	3.89369008441388e-22	2.55991616918633e-20	Pinlyp
ENSMUSG00000011658	0.21919	0.186814	0.397466	Fuz
ENSMUSG00000011751	0.374268	0.278789	0.512268	Sptbn4
ENSMUSG00000011752	0.363318	0.00698497	0.0351607	Pgam1
ENSMUSG00000011831	-0.0743375	0.396986	0.631122	Evi5
ENSMUSG00000011832	-0.269135	0.00224662	0.0135071	Evi5l
ENSMUSG00000011837	-0.0839357	0.49096	0.710076	Snapc2
ENSMUSG00000011877	-0.0116741	0.864889	0.938612	Git1
ENSMUSG00000011884	-0.0345184	0.627336	0.803025	Gltp
ENSMUSG00000011958	0.0632032	0.350003	0.588032	Bnip2
ENSMUSG00000011960	0.117597	0.120875	0.300166	Ccnt1
ENSMUSG00000012017	-0.70493	1.16728700808447e-09	2.42009108594587e-08	Scarf2
ENSMUSG00000012076	-0.159189	0.165314	0.367446	Brms1l
ENSMUSG00000012114	0.22007	0.00223335	0.013446	Med15
ENSMUSG00000012117	-0.128252	0.126437	0.308865	Dhdds
ENSMUSG00000012123	0.089886	0.125875	0.308026	Crybg2
ENSMUSG00000012126	0.896108	0.0104375	0.0484628	Ubxn11
ENSMUSG00000012187	0.729138	0.333249	0.571422	Mogat1
ENSMUSG00000012296	0.089774	0.439705	0.667452	Tjap1
ENSMUSG00000012350	0.939309	2.7075260905967e-21	1.71486570082445e-19	Ehf
ENSMUSG00000012405	-0.217013	0.0162275	0.0692813	Rpl15
ENSMUSG00000012422	-0.125388	0.233657	0.459893	Tmem167
ENSMUSG00000012428	-0.112173	0.277632	0.511023	Steap4
ENSMUSG00000012429	0.13381	0.266668	0.499765	Mplkip
ENSMUSG00000012443	-0.254743	0.00214544	0.013021	Kif11
ENSMUSG00000012483	-0.341803	0.0295621	0.109059	Rpa3
ENSMUSG00000012519	2.63851	1.36063899453548e-29	1.62253854169055e-27	Mlkl
ENSMUSG00000012535	-0.0670572	0.290309	0.524529	Tnpo3
ENSMUSG00000012609	-0.372737	0.00136	0.0088006	Ttll5
ENSMUSG00000012640	-0.0417954	0.780316	0.893622	Zfp715
ENSMUSG00000012705	-0.687513	0.102771	0.268674	Retn
ENSMUSG00000012777	0.980726	0.0488925	0.158315	Acp4
ENSMUSG00000012819	0.609069	0.312823	0.550223	Cdh23
ENSMUSG00000012848	-0.16008	0.0565941	0.176713	Rps5
ENSMUSG00000012889	2.03602	0.00146324	0.0093881	Podnl1
ENSMUSG00000013033	-0.0131929	0.883903	0.949543	Adgrl1
ENSMUSG00000013076	-0.0832379	0.234017	0.460393	Amotl1
ENSMUSG00000013089	-0.253676	0.0680483	0.201373	Etv5
ENSMUSG00000013091	-0.179403	0.675135	0.833602	Tmem190
ENSMUSG00000013150	-0.0707312	0.591965	0.782143	Gfod2
ENSMUSG00000013155	-0.230104	0.165342	0.367446	Enkd1
ENSMUSG00000013160	0.0150992	0.826493	0.919451	Atp6v0d1
ENSMUSG00000013236	0.0012882	0.985364	0.994084	Ptprs
ENSMUSG00000013275	0.178599	0.00827798	0.0402969	Slc41a1
ENSMUSG00000013338	0.748804	0.0565982	0.176713	Fer1l4
ENSMUSG00000013367	-0.218526	0.439084	0.66727	Iglon5
ENSMUSG00000013415	-0.717078	0.0728022	0.210788	Igf2bp1
ENSMUSG00000013418	0.105454	0.858534	0.935138	B4galnt2
ENSMUSG00000013419	-0.650078	2.05050639973937e-11	5.23096739495464e-10	Zfp651
ENSMUSG00000013465	-0.0323542	0.669289	0.829626	Nelfb
ENSMUSG00000013483	0.640535	8.30093082596913e-06	9.436646608273e-05	Card14
ENSMUSG00000013495	-0.0582095	0.693151	0.844809	Tmem175
ENSMUSG00000013523	-0.113369	0.474946	0.697256	Bcas1
ENSMUSG00000013539	0.171377	0.280861	0.514447	Tango2
ENSMUSG00000013584	1.4786	0.00365858	0.0204198	Aldh1a2
ENSMUSG00000013593	-0.0283936	0.666422	0.828107	Ndufs2
ENSMUSG00000013622	-0.0549106	0.656139	0.822124	Atraid
ENSMUSG00000013629	-0.296998	1.75006180217434e-06	2.24483075826384e-05	Cad
ENSMUSG00000013646	0.0295705	0.64488	0.81433	Sh3bp5l
ENSMUSG00000013662	-0.0297953	0.746121	0.874123	Atad1
ENSMUSG00000013663	-0.087625	0.190333	0.402427	Pten
ENSMUSG00000013698	-0.109754	0.176465	0.382834	Pea15a
ENSMUSG00000013701	-0.00817488	0.943673	0.9744	Timm23
ENSMUSG00000013707	1.14552	1.40137999239686e-08	2.5006461763193e-07	Tnfaip8l2
ENSMUSG00000013736	-0.0909675	0.305207	0.541765	Trnt1
ENSMUSG00000013766	-0.160139	0.165145	0.367281	Ly6g6e
ENSMUSG00000013787	0.0944791	0.11159	0.28468	Ehmt2
ENSMUSG00000013822	-0.230108	0.0369506	0.129059	Elof1
ENSMUSG00000013833	-0.098898	0.232108	0.458096	Med16
ENSMUSG00000013846	0.295663	0.00052032	0.00383095	St3gal1
ENSMUSG00000013858	0.138829	0.0467114	0.15339	Tmem259
ENSMUSG00000013878	-0.155321	0.140006	0.329412	Rnf170
ENSMUSG00000013921	-0.369594	0.00502205	0.0267612	Clip3
ENSMUSG00000013973	0.171428	0.106158	0.274745	Dedd
ENSMUSG00000013974	1.12142	0.0727878	0.210788	Mcemp1
ENSMUSG00000013997	0.122534	0.194436	0.408039	Nit1
ENSMUSG00000014039	-0.178874	0.146527	0.339398	Prdm15
ENSMUSG00000014074	-0.155116	0.0818362	0.228973	Rnf168
ENSMUSG00000014075	-0.205363	0.360519	0.59833	Tctex1d2
ENSMUSG00000014077	0.0895108	0.138776	0.327721	Chp1
ENSMUSG00000014158	-0.399714	0.000123851	0.00107939	Trpv4
ENSMUSG00000014164	-0.0439239	0.89378	0.953855	Klhl3
ENSMUSG00000014177	-0.131465	0.251114	0.480896	Tvp23b
ENSMUSG00000014195	0.0872739	0.345083	0.582982	Dnajc7
ENSMUSG00000014226	-0.121913	0.216819	0.438327	Cacybp
ENSMUSG00000014232	-0.0225178	0.865205	0.938771	Cluap1
ENSMUSG00000014243	-0.225898	0.415003	0.647856	Zswim7
ENSMUSG00000014245	-0.170028	0.29005	0.524278	Pigl
ENSMUSG00000014294	-0.0458655	0.637409	0.809861	Ndufa2
ENSMUSG00000014301	-0.170751	0.258818	0.490166	Pam16
ENSMUSG00000014303	-0.395539	9.90399258204192e-05	0.000885013	Glis2
ENSMUSG00000014313	0.00527132	0.964958	0.985	Cox6c
ENSMUSG00000014329	-0.127004	0.312151	0.549298	Bicc1
ENSMUSG00000014349	0.0136311	0.846269	0.929316	Ube2z
ENSMUSG00000014353	0.0592393	0.541553	0.747684	Tmem87b
ENSMUSG00000014355	-0.111152	0.116904	0.293082	Anapc1
ENSMUSG00000014361	0.0285424	0.791846	0.900487	Mertk
ENSMUSG00000014402	-0.0344837	0.637195	0.809781	Tsg101
ENSMUSG00000014418	0.0516345	0.608204	0.790829	Hps5
ENSMUSG00000014426	0.0336032	0.65693	0.822752	Map3k4
ENSMUSG00000014444	0.0806708	0.385987	0.621888	Piezo1
ENSMUSG00000014470	0.0293847	0.763601	0.885026	Rnf166
ENSMUSG00000014496	-0.217982	0.00623445	0.0319407	Ankrd28
ENSMUSG00000014498	-0.0604223	0.394383	0.628678	Ankrd52
ENSMUSG00000014503	-0.202173	0.317175	0.555256	Pkd2l2
ENSMUSG00000014504	-0.0330033	0.733441	0.867559	Srp19
ENSMUSG00000014547	0.270582	0.135436	0.32301	Wdfy2
ENSMUSG00000014550	0.0439809	0.590196	0.780921	Rbsn
ENSMUSG00000014551	-0.0143612	0.893163	0.953431	Mrps25
ENSMUSG00000014554	-0.124248	0.26561	0.498335	Dguok
ENSMUSG00000014592	0.00810852	0.9081	0.959426	Camta1
ENSMUSG00000014599	1.16599	7.97877094404075e-14	2.55483200728534e-12	Csf1
ENSMUSG00000014601	0.145626	0.0612518	0.187031	Strip1
ENSMUSG00000014602	-0.0179876	0.949209	0.977493	Kif1a
ENSMUSG00000014606	0.00826818	0.919756	0.963907	Slc25a11
ENSMUSG00000014609	1.18969	0.119471	0.297704	Chrne
ENSMUSG00000014633	-0.145456	0.324659	0.562412	Cmc2
ENSMUSG00000014668	0.114715	0.110938	0.283679	Chfr
ENSMUSG00000014704	-0.402551	0.179418	0.387113	Hoxa2
ENSMUSG00000014748	-0.0814111	0.403671	0.637281	Tex261
ENSMUSG00000014763	-0.0605181	0.504886	0.720817	Fam120b
ENSMUSG00000014767	-0.0363212	0.734217	0.868058	Tbp
ENSMUSG00000014769	-0.0404037	0.695483	0.845979	Psmb1
ENSMUSG00000014773	-0.032151	0.811769	0.911743	Dll1
ENSMUSG00000014776	0.202375	0.296427	0.531568	Nol3
ENSMUSG00000014778	0.241388	0.0623419	0.189447	Fhod1
ENSMUSG00000014782	0.87246	0.16972	0.373458	Plekhg4
ENSMUSG00000014786	0.305639	0.354629	0.592627	Slc9a5
ENSMUSG00000014791	0.287451	0.00569945	0.0297103	Elmo3
ENSMUSG00000014813	-0.404462	0.00388271	0.0215041	Stc1
ENSMUSG00000014837	0.121678	0.533231	0.740961	4931428F04Rik
ENSMUSG00000014846	0.0716869	0.638237	0.810381	Tppp3
ENSMUSG00000014850	-0.0596496	0.568041	0.766445	Msh3
ENSMUSG00000014852	0.0396569	0.94404	0.974531	Adamts13
ENSMUSG00000014856	-0.0155723	0.903548	0.957837	Tmem208
ENSMUSG00000014859	0.190651	0.00963318	0.0455351	E2f4
ENSMUSG00000014867	-0.045945	0.511417	0.72596	Surf4
ENSMUSG00000014873	0.076019	0.514709	0.728434	Surf2
ENSMUSG00000014905	0.0241565	0.837125	0.924666	Dnajb9
ENSMUSG00000014907	-0.0607581	0.584738	0.778151	Naf1
ENSMUSG00000014932	-0.0969801	0.369665	0.607651	Yes1
ENSMUSG00000014956	0.0899862	0.104732	0.272238	Ppp1cb
ENSMUSG00000014959	-0.0394014	0.622537	0.799428	Gorasp2
ENSMUSG00000014980	-0.0418802	0.796118	0.903201	Tsen15
ENSMUSG00000015002	-0.0132145	0.859102	0.935496	Efr3a
ENSMUSG00000015013	0.063185	0.596179	0.784116	Trappc2l
ENSMUSG00000015016	0.0765534	0.547262	0.751366	Acsf3
ENSMUSG00000015023	-0.148518	0.0639095	0.192519	Ddx19a
ENSMUSG00000015027	0.675825	0.00243464	0.0144814	Galns
ENSMUSG00000015053	0.0471301	0.766217	0.886554	Gata2
ENSMUSG00000015083	0.244909	0.487639	0.708084	C8g
ENSMUSG00000015085	0.687136	0.000233039	0.00189355	Entpd2
ENSMUSG00000015087	-0.0781453	0.299978	0.535451	Rabl6
ENSMUSG00000015090	-0.712316	1.18511740947107e-09	2.45118003913448e-08	Ptgds
ENSMUSG00000015092	-0.0173505	0.810758	0.911141	Edf1
ENSMUSG00000015093	-0.133014	0.136141	0.323978	Clic3
ENSMUSG00000015094	0.397942	0.00159286	0.0100961	Npdc1
ENSMUSG00000015095	0.0400673	0.615325	0.795204	Fbxw5
ENSMUSG00000015112	-0.0751585	0.469051	0.693079	Slc25a13
ENSMUSG00000015120	-0.0241366	0.682414	0.837446	Ube2i
ENSMUSG00000015126	0.0590791	0.69492	0.845609	Tsr3
ENSMUSG00000015127	0.0420126	0.744351	0.872936	Unkl
ENSMUSG00000015133	0.158624	0.0797406	0.224779	Lrrk1
ENSMUSG00000015134	-0.325753	0.00329544	0.0187131	Aldh1a3
ENSMUSG00000015143	0.0562515	0.4506	0.677448	Actn1
ENSMUSG00000015149	0.173148	0.0341586	0.121555	Sirt2
ENSMUSG00000015165	0.0561308	0.310504	0.547626	Hnrnpl
ENSMUSG00000015176	-0.0867083	0.239652	0.467595	Nolc1
ENSMUSG00000015189	-0.0943813	0.311738	0.548846	Casd1
ENSMUSG00000015202	0.0197165	0.8558	0.933782	Magi1
ENSMUSG00000015214	0.091207	0.291404	0.525853	Mtmr1
ENSMUSG00000015217	-0.425987	1.07422069469083e-05	0.000119526	Hmgb3
ENSMUSG00000015222	0.0660003	0.468291	0.692366	Map2
ENSMUSG00000015224	-0.0505941	0.840549	0.925907	Cyp2j9
ENSMUSG00000015243	0.60302	1.31116814397765e-17	6.09446461761223e-16	Abca1
ENSMUSG00000015247	0.175747	0.18319	0.3928	Nipsnap3b
ENSMUSG00000015289	-0.278058	0.0348681	0.123571	Lage3
ENSMUSG00000015290	-0.182982	0.0659134	0.196977	Ubl4a
ENSMUSG00000015291	0.230926	0.0221917	0.0879479	Gdi1
ENSMUSG00000015305	-0.0433363	0.582256	0.776551	Sash1
ENSMUSG00000015312	0.288539	0.00807754	0.0394656	Gadd45b
ENSMUSG00000015314	5.95805	6.1706674884312e-05	0.000577677	Slamf6
ENSMUSG00000015316	7.3362	1.88638913229363e-06	2.40930260982728e-05	Slamf1
ENSMUSG00000015335	0.0745636	0.656883	0.822752	Zdhhc12
ENSMUSG00000015337	0.248041	0.213559	0.434103	Endog
ENSMUSG00000015340	1.71057	0.0010813	0.00723975	Cybb
ENSMUSG00000015341	0.162271	0.0245857	0.0947324	Golga7
ENSMUSG00000015342	-0.214702	0.504366	0.720207	Xk
ENSMUSG00000015354	0.254676	0.254772	0.485588	Pcolce2
ENSMUSG00000015355	1.78269	5.47679815970242e-11	1.32446597174006e-09	Cd48
ENSMUSG00000015357	0.0137615	0.84841	0.930276	Clpx
ENSMUSG00000015363	0.108368	0.134381	0.321316	Trabd
ENSMUSG00000015377	0.384449	0.037278	0.130007	Dennd6b
ENSMUSG00000015396	0.315188	0.272233	0.505822	Cd83
ENSMUSG00000015405	0.14758	0.0735777	0.212146	Ace2
ENSMUSG00000015437	8.85419	5.84137538304036e-26	4.97552816493354e-24	Gzmb
ENSMUSG00000015451	0.946208	0.00940146	0.0447087	C4a
ENSMUSG00000015452	0.754978	0.00924088	0.0441114	Ager
ENSMUSG00000015461	-0.107824	0.152105	0.34826	Atf6b
ENSMUSG00000015467	-0.0956392	0.665091	0.827155	Egfl8
ENSMUSG00000015468	-0.129654	0.418001	0.650066	Notch4
ENSMUSG00000015474	-0.126643	0.16153	0.362742	Ppt2
ENSMUSG00000015476	0.16928	0.390261	0.624865	Prrt1
ENSMUSG00000015478	-0.185049	0.0412412	0.139934	Rnf5
ENSMUSG00000015488	-0.183666	0.0147735	0.0642802	Cacfd1
ENSMUSG00000015501	-0.0500047	0.656585	0.822503	Hivep2
ENSMUSG00000015522	0.00533076	0.938585	0.972394	Arnt
ENSMUSG00000015533	-0.321026	0.160394	0.361671	Itga2
ENSMUSG00000015536	-0.221491	0.111548	0.28468	Mocs2
ENSMUSG00000015542	-0.0765823	0.528471	0.73799	Nat9
ENSMUSG00000015568	-0.0768798	0.5578	0.758775	Lpl
ENSMUSG00000015575	0.0766374	0.409823	0.643385	Atp6v0e
ENSMUSG00000015597	-0.237316	0.0169895	0.0717901	Zfp318
ENSMUSG00000015599	0.862858	0.249858	0.479139	Ttbk1
ENSMUSG00000015605	-0.125881	0.0832212	0.231719	Srf
ENSMUSG00000015619	0.208048	0.000514779	0.003799	Gata3
ENSMUSG00000015647	-0.121932	0.0672603	0.199588	Lama5
ENSMUSG00000015652	0.150955	0.451679	0.678244	Steap1
ENSMUSG00000015653	0.021454	0.853541	0.932995	Steap2
ENSMUSG00000015656	-0.128961	0.0730749	0.211301	Hspa8
ENSMUSG00000015659	-0.151178	0.340336	0.57867	Serac1
ENSMUSG00000015665	-0.315835	0.0926902	0.249993	Awat1
ENSMUSG00000015668	-0.177758	0.0685949	0.202609	Pdzd11
ENSMUSG00000015671	-0.0385016	0.639082	0.810844	Psma2
ENSMUSG00000015672	-0.179536	0.208904	0.427272	Mrpl32
ENSMUSG00000015697	-0.0334993	0.693165	0.844809	Setdb1
ENSMUSG00000015702	0.133659	0.0571404	0.177957	Anxa9
ENSMUSG00000015709	-0.105986	0.616056	0.795655	Arnt2
ENSMUSG00000015711	-0.201233	0.0602244	0.184897	Prune1
ENSMUSG00000015714	0.202922	0.0135268	0.0599568	Cers2
ENSMUSG00000015733	0.126599	0.0608946	0.186326	Capza2
ENSMUSG00000015745	0.421542	0.011622	0.052925	Plekho1
ENSMUSG00000015747	-0.0480161	0.726464	0.86326	Vps45
ENSMUSG00000015748	0.0752174	0.438629	0.666814	Prpf3
ENSMUSG00000015749	-0.105608	0.0832058	0.231714	Anp32e
ENSMUSG00000015750	0.0352002	0.682156	0.837428	Aph1a
ENSMUSG00000015755	0.0416226	0.518332	0.730319	Tab2
ENSMUSG00000015757	0.0298664	0.711368	0.854423	Ppil4
ENSMUSG00000015759	-0.158196	0.181022	0.389407	Cnih1
ENSMUSG00000015766	-0.176254	0.0407154	0.138718	Eps8
ENSMUSG00000015776	0.00264002	0.97164	0.987959	Med22
ENSMUSG00000015790	0.128006	0.218001	0.439937	Surf1
ENSMUSG00000015804	-0.0087836	0.936537	0.971596	Med28
ENSMUSG00000015806	-0.270623	0.0209213	0.0840889	Qdpr
ENSMUSG00000015812	0.311764	0.489054	0.709296	Gnrh1
ENSMUSG00000015829	-0.648785	0.314511	0.55237	Tnr
ENSMUSG00000015837	0.162651	0.0134626	0.0597184	Sqstm1
ENSMUSG00000015839	0.115621	0.166866	0.369482	Nfe2l2
ENSMUSG00000015843	-0.455154	0.280857	0.514447	Rxrg
ENSMUSG00000015846	-0.021418	0.718043	0.858326	Rxra
ENSMUSG00000015850	0.405835	0.00529125	0.0279458	Adamtsl4
ENSMUSG00000015852	-1.26504	2.68100801681131e-05	0.000272909	Fcrls
ENSMUSG00000015854	2.32073	0.00723834	0.0361833	Cd5l
ENSMUSG00000015869	-0.0384061	0.610852	0.792228	Prpsap1
ENSMUSG00000015879	-0.306737	0.556777	0.757931	Fam184b
ENSMUSG00000015880	-0.149405	0.172692	0.376927	Ncapg
ENSMUSG00000015882	-0.150894	0.194698	0.408261	Lcorl
ENSMUSG00000015889	-0.0487134	0.554955	0.756579	Lta4h
ENSMUSG00000015890	-0.389835	0.408247	0.641669	Amdhd1
ENSMUSG00000015932	-0.0903771	0.164806	0.367083	Dstn
ENSMUSG00000015937	0.061382	0.349528	0.587507	H2afy
ENSMUSG00000015942	-0.0705381	0.596973	0.784432	Gtf2ird2
ENSMUSG00000015943	-0.111479	0.551776	0.754032	Bola1
ENSMUSG00000015944	-0.00462973	0.974484	0.98926	Gatsl2
ENSMUSG00000015947	1.73884	0.000604327	0.00436666	Fcgr1
ENSMUSG00000015950	1.69908	8.00376022156137e-19	4.19372781790963e-17	Ncf1
ENSMUSG00000015957	-0.11546	0.331365	0.569094	Wnt11
ENSMUSG00000015961	-0.0863515	0.322521	0.560302	Adss
ENSMUSG00000015966	-0.0327003	0.892552	0.953132	Il17rb
ENSMUSG00000015968	-0.442045	0.223919	0.448175	Cacna1d
ENSMUSG00000015970	0.105112	0.331195	0.568915	Chdh
ENSMUSG00000015971	-0.0619215	0.560972	0.760945	Actr8
ENSMUSG00000015980	0.509916	0.235365	0.462031	Lrrc27
ENSMUSG00000015981	0.846293	0.00829272	0.0403346	Stk32c
ENSMUSG00000015994	-0.192294	0.026848	0.101294	Fnta
ENSMUSG00000016018	-0.0546142	0.43641	0.665019	Skiv2l2
ENSMUSG00000016024	1.35202	5.22331968311207e-26	4.47110993270747e-24	Lbp
ENSMUSG00000016028	-0.206265	0.0140953	0.0618427	Celsr1
ENSMUSG00000016087	0.329968	0.042179	0.142389	Fli1
ENSMUSG00000016128	-0.180398	0.200158	0.415678	Stard13
ENSMUSG00000016179	-0.754348	0.270303	0.503697	Camk1g
ENSMUSG00000016181	-0.0422748	0.66309	0.82617	Diexf
ENSMUSG00000016194	3.38654	9.52852281035052e-45	2.42290717520251e-42	Hsd11b1
ENSMUSG00000016206	2.72442	2.96648915232679e-45	7.89131752813579e-43	H2-M3
ENSMUSG00000016239	-0.0223238	0.933874	0.970351	Lonrf3
ENSMUSG00000016252	-0.163431	0.21314	0.433474	Atp5e
ENSMUSG00000016253	-0.103817	0.196909	0.411253	Nelfcd
ENSMUSG00000016256	0.632981	9.94670844527005e-14	3.16155396557288e-12	Ctsz
ENSMUSG00000016257	-0.0394641	0.682318	0.837428	Prelid3b
ENSMUSG00000016262	-0.50917	1.81914000329962e-09	3.64904289989023e-08	Sertad4
ENSMUSG00000016283	2.20539	6.31197366005321e-24	4.58572842672185e-22	H2-M2
ENSMUSG00000016308	-0.0970382	0.328425	0.566047	Ube2a
ENSMUSG00000016319	0.0645144	0.415149	0.647865	Slc25a5
ENSMUSG00000016327	-1.61307	2.10206765921461e-08	3.6529499392442e-07	Atp1b4
ENSMUSG00000016344	-0.135147	0.164736	0.367021	Ppdpf
ENSMUSG00000016349	0.468957	0.109412	0.280904	Eef1a2
ENSMUSG00000016356	0.318532	0.204749	0.421818	Col20a1
ENSMUSG00000016382	-0.00146628	0.981744	0.992506	Pls3
ENSMUSG00000016386	0.023276	0.919688	0.963894	Mpped2
ENSMUSG00000016409	-0.0212668	0.826973	0.919543	Nkap
ENSMUSG00000016427	-0.0334719	0.811264	0.911374	Ndufa1
ENSMUSG00000016477	0.025283	0.799611	0.905462	E2f3
ENSMUSG00000016481	0.173277	0.0991529	0.261788	Cr1l
ENSMUSG00000016487	-0.174682	0.00639908	0.0326391	Ppfibp1
ENSMUSG00000016493	0.289274	0.455045	0.680056	Cd46
ENSMUSG00000016494	0.219175	0.00774365	0.0381795	Cd34
ENSMUSG00000016495	0.386906	0.00171387	0.0107684	Plgrkt
ENSMUSG00000016496	3.68278	2.5810254930265e-62	9.91744706664914e-60	Cd274
ENSMUSG00000016498	5.81374	1.71675761044276e-18	8.62920227969933e-17	Pdcd1lg2
ENSMUSG00000016503	-0.119906	0.318407	0.556456	Gtf3a
ENSMUSG00000016510	0.0462481	0.704647	0.85076	Mtif3
ENSMUSG00000016520	0.17999	0.0609461	0.186447	Lnx2
ENSMUSG00000016524	5.32466	0.00137203	0.00886871	Il19
ENSMUSG00000016526	-0.494866	0.031082	0.113217	Dyrk3
ENSMUSG00000016528	0.147051	0.0139136	0.0612164	Mapkapk2
ENSMUSG00000016534	0.0544772	0.38814	0.623208	Lamp2
ENSMUSG00000016541	-0.183751	0.0215887	0.0861506	Atxn10
ENSMUSG00000016552	0.145679	0.341314	0.579446	Foxred2
ENSMUSG00000016554	0.0254267	0.704927	0.850883	Eif3d
ENSMUSG00000016559	0.0420026	0.436283	0.664942	H3f3b
ENSMUSG00000016619	0.010197	0.887581	0.951144	Nup50
ENSMUSG00000016624	0.382104	0.278902	0.512268	Phf21b
ENSMUSG00000016637	-0.365873	0.0119417	0.0540819	Ift27
ENSMUSG00000016664	0.215919	0.000571246	0.00415192	Pacsin2
ENSMUSG00000016756	0.169792	0.135799	0.323585	Cmah
ENSMUSG00000016757	-0.148741	0.165394	0.367446	Ttll12
ENSMUSG00000016758	-0.104534	0.831373	0.921148	Bik
ENSMUSG00000016763	-1.31918	2.02479802217545e-29	2.34971695311649e-27	Scube1
ENSMUSG00000016831	0.0839106	0.170603	0.374348	Tox4
ENSMUSG00000016833	0.0199565	0.866524	0.939444	Mrps18c
ENSMUSG00000016918	-0.203693	0.158136	0.358037	Sulf1
ENSMUSG00000016921	0.00173145	0.976887	0.990707	Srsf6
ENSMUSG00000016933	0.217173	0.0020319	0.0124587	Plcg1
ENSMUSG00000016940	-0.0767983	0.447179	0.674121	Kctd2
ENSMUSG00000016946	-0.0366066	0.575465	0.772004	Kctd5
ENSMUSG00000016984	-0.241883	0.0455787	0.150775	Etaa1
ENSMUSG00000016995	-1.06691	0.000180186	0.00151096	Matn4
ENSMUSG00000017002	2.55447	5.02606683352048e-14	1.66167727759852e-12	Slpi
ENSMUSG00000017009	0.30136	1.33804146922714e-05	0.000146061	Sdc4
ENSMUSG00000017057	0.651575	1.43017248859577e-09	2.90588866043589e-08	Il13ra1
ENSMUSG00000017119	-0.00522914	0.947483	0.976553	Nbr1
ENSMUSG00000017132	0.121534	0.172086	0.37627	Cyth1
ENSMUSG00000017144	0.0565865	0.446323	0.67348	Rnd3
ENSMUSG00000017146	-0.211002	0.0389999	0.134556	Brca1
ENSMUSG00000017167	0.308427	0.0117746	0.053479	Cntnap1
ENSMUSG00000017176	-0.329731	0.00256898	0.0151812	Nt5c3b
ENSMUSG00000017188	-0.247933	0.0179011	0.0745313	Coa3
ENSMUSG00000017204	0.318906	0.0010185	0.00688466	Gsdma
ENSMUSG00000017210	0.0873213	0.256682	0.487841	Med24
ENSMUSG00000017211	0.528397	0.218099	0.440042	Gsdma2
ENSMUSG00000017221	0.0978641	0.120308	0.299229	Psmd3
ENSMUSG00000017264	-0.0676804	0.371547	0.609874	Exosc10
ENSMUSG00000017286	-0.158058	0.0626345	0.189819	Glod4
ENSMUSG00000017288	0.0740386	0.296545	0.531654	Vps53
ENSMUSG00000017291	-0.0881356	0.281972	0.51548	Taok1
ENSMUSG00000017299	0.0510589	0.586379	0.778971	Dnttip1
ENSMUSG00000017300	0.285533	0.304937	0.541509	Tnnc2
ENSMUSG00000017307	0.10462	0.332436	0.570374	Acot8
ENSMUSG00000017309	0.229319	0.106031	0.274541	Cd300lg
ENSMUSG00000017311	10.4533	3.44698863955487e-45	9.03058796462776e-43	Pyy
ENSMUSG00000017314	0.147382	0.361148	0.598858	Mpp2
ENSMUSG00000017344	-0.611242	0.081546	0.228341	Vtn
ENSMUSG00000017376	0.0724939	0.430264	0.66019	Nlk
ENSMUSG00000017386	-0.0622202	0.602177	0.787256	Traf4
ENSMUSG00000017390	0.362508	0.019458	0.0794822	Aldoc
ENSMUSG00000017400	1.0761	1.49683062622499e-08	2.65998955375707e-07	Stac2
ENSMUSG00000017404	-0.0935429	0.30121	0.537207	Rpl19
ENSMUSG00000017405	0.138639	0.367367	0.6056	Nek8
ENSMUSG00000017412	0.16603	0.665441	0.827427	Cacnb4
ENSMUSG00000017417	-0.391649	0.0627492	0.19005	Plxdc1
ENSMUSG00000017418	-0.0768694	0.308877	0.545542	Arl5b
ENSMUSG00000017421	0.11954	0.0693632	0.204146	Zfp207
ENSMUSG00000017428	0.119809	0.0494101	0.159602	Psmd11
ENSMUSG00000017446	0.141837	0.183899	0.393861	C1qtnf1
ENSMUSG00000017466	-0.0100981	0.8867	0.950614	Timp2
ENSMUSG00000017478	0.00932394	0.899712	0.956584	Zc3h18
ENSMUSG00000017485	-0.184255	0.00134478	0.00872515	Top2b
ENSMUSG00000017491	-0.0885867	0.703055	0.849809	Rarb
ENSMUSG00000017493	-0.325601	0.00535378	0.0282146	Igfbp4
ENSMUSG00000017499	-0.132306	0.377629	0.61478	Cdc6
ENSMUSG00000017548	-0.0812225	0.218216	0.440141	Suz12
ENSMUSG00000017550	-0.258599	0.032326	0.116472	Atad5
ENSMUSG00000017561	-0.270873	0.00218652	0.0132285	Crlf3
ENSMUSG00000017588	0.229391	0.0138025	0.060867	Krt27
ENSMUSG00000017607	0.426353	1.5950778766654e-07	2.45815432846893e-06	Tns4
ENSMUSG00000017615	-0.114734	0.109689	0.2814	Tnfaip1
ENSMUSG00000017631	0.0455218	0.575264	0.771971	Abr
ENSMUSG00000017639	0.034784	0.747891	0.875011	Rab11fip4
ENSMUSG00000017652	2.70091	1.22045639994246e-24	9.420942683663e-23	Cd40
ENSMUSG00000017664	-0.0281805	0.780899	0.89397	Slc35c2
ENSMUSG00000017667	-0.0865253	0.614374	0.79461	Zfp334
ENSMUSG00000017670	0.0428669	0.596448	0.784246	Elmo2
ENSMUSG00000017677	0.318339	0.00300461	0.0173003	Wsb1
ENSMUSG00000017679	0.0461733	0.524138	0.735025	Ttpal
ENSMUSG00000017686	-0.0554133	0.479801	0.701704	Rhot1
ENSMUSG00000017692	0.142356	0.226786	0.451578	Rhbdl3
ENSMUSG00000017697	0.640699	0.00203655	0.0124784	Ada
ENSMUSG00000017707	0.280673	5.19716055686992e-05	0.000494302	Serinc3
ENSMUSG00000017713	0.398044	0.158972	0.359318	Tha1
ENSMUSG00000017715	0.18747	0.054953	0.172937	Pgs1
ENSMUSG00000017716	-0.214762	0.0466513	0.153267	Birc5
ENSMUSG00000017718	0.260746	0.406235	0.639566	Afmid
ENSMUSG00000017721	-0.0279205	0.684019	0.838167	Pigt
ENSMUSG00000017724	-0.528645	6.16242830185998e-06	7.18506728034126e-05	Etv4
ENSMUSG00000017734	-0.00442111	0.976504	0.990655	Dbndd2
ENSMUSG00000017737	1.40824	3.792004294106e-10	8.33132735062095e-09	Mmp9
ENSMUSG00000017740	0.427206	0.376198	0.613724	Slc12a5
ENSMUSG00000017747	0.261587	0.0448715	0.14892	Ghdc
ENSMUSG00000017754	-0.0880911	0.541123	0.747441	Pltp
ENSMUSG00000017756	0.601236	3.74025774220023e-07	5.41194950798193e-06	Slc12a7
ENSMUSG00000017760	0.376779	1.59438688541838e-07	2.45815432846893e-06	Ctsa
ENSMUSG00000017764	-0.0651074	0.516106	0.729033	Zswim1
ENSMUSG00000017765	0.0953582	0.200739	0.416439	Slc12a4
ENSMUSG00000017774	0.0552118	0.369255	0.607322	Myo1c
ENSMUSG00000017776	-0.071467	0.237383	0.464584	Crk
ENSMUSG00000017778	0.0130179	0.894719	0.954236	Cox7c
ENSMUSG00000017781	0.214445	0.00351713	0.0197194	Pitpna
ENSMUSG00000017801	0.187121	0.0732565	0.211607	Mlx
ENSMUSG00000017802	-0.06597	0.407696	0.641112	Retreg3
ENSMUSG00000017817	0.158405	0.4182	0.650118	Jph2
ENSMUSG00000017830	2.45175	1.91161171437735e-06	2.43758688446156e-05	Dhx58
ENSMUSG00000017831	0.0527724	0.469054	0.693079	Rab5a
ENSMUSG00000017832	1.03126	0.106024	0.274541	Hspb9
ENSMUSG00000017837	-0.0590433	0.398485	0.632303	Nkiras2
ENSMUSG00000017843	-0.137086	0.076161	0.217382	Ppp2r5c
ENSMUSG00000017858	-0.0538995	0.5587	0.759292	Ift52
ENSMUSG00000017861	-0.100078	0.285125	0.518713	Mybl2
ENSMUSG00000017868	-0.465175	0.336086	0.57391	Sgk2
ENSMUSG00000017897	0.725988	0.000109682	0.000969582	Eya2
ENSMUSG00000017929	0.922898	2.26153817678393e-05	0.000234438	B4galt5
ENSMUSG00000017969	0.154742	0.66736	0.828618	Ptgis
ENSMUSG00000017978	0.260028	0.652885	0.819888	Cadps2
ENSMUSG00000017999	-0.027462	0.704678	0.85076	Ddx27
ENSMUSG00000018001	-0.131578	0.114846	0.289559	Cyth3
ENSMUSG00000018008	1.31042	2.13500376149461e-15	8.24025670535789e-14	Cyth4
ENSMUSG00000018012	-0.349259	0.012799	0.0572741	Rac3
ENSMUSG00000018040	-0.0220437	0.755849	0.880093	Rrp7a
ENSMUSG00000018042	-0.235032	0.00638171	0.0325986	Cyb5r3
ENSMUSG00000018068	-0.0453236	0.636094	0.80907	Ints2
ENSMUSG00000018076	0.0327226	0.758677	0.881901	Med13l
ENSMUSG00000018102	-0.0208785	0.858558	0.935138	Hist1h2bc
ENSMUSG00000018126	-0.716292	0.0170892	0.072141	Baiap2l2
ENSMUSG00000018143	0.156636	0.0738743	0.212681	Mafk
ENSMUSG00000018160	0.0838993	0.265844	0.498667	Med1
ENSMUSG00000018166	0.0957751	0.188302	0.399697	Erbb3
ENSMUSG00000018167	0.142643	0.25261	0.482958	Stard3
ENSMUSG00000018168	2.18542	1.86302427682428e-09	3.72842045955655e-08	Ikzf3
ENSMUSG00000018169	0.31002	0.164623	0.366933	Mfng
ENSMUSG00000018171	0.221211	0.00306682	0.0175882	Vmp1
ENSMUSG00000018189	-0.0727114	0.433995	0.663414	Uchl5
ENSMUSG00000018196	0.0664471	0.449749	0.676609	Glrx2
ENSMUSG00000018199	-0.224283	0.0128861	0.0575893	Trove2
ENSMUSG00000018209	-0.0165718	0.803721	0.907539	Stk4
ENSMUSG00000018217	-0.150436	0.160896	0.362057	Pmp22
ENSMUSG00000018239	-0.11758	0.452109	0.678567	Zcchc10
ENSMUSG00000018286	-0.0721328	0.42614	0.656666	Psmb6
ENSMUSG00000018287	-0.0509056	0.582517	0.776551	Spag7
ENSMUSG00000018293	0.266183	0.000322791	0.00252437	Pfn1
ENSMUSG00000018322	0.22799	0.0419149	0.141719	Tomm34
ENSMUSG00000018326	0.0118204	0.862142	0.937154	Ywhab
ENSMUSG00000018334	0.41171	5.11018167135551e-06	6.06452651197036e-05	Ksr1
ENSMUSG00000018339	1.61772	3.64154724830066e-32	4.8065643870509e-30	Gpx3
ENSMUSG00000018340	0.128563	0.201521	0.417006	Anxa6
ENSMUSG00000018341	0.622317	0.0402195	0.137601	Il12rb2
ENSMUSG00000018347	0.409429	0.000997992	0.00675921	Zkscan6
ENSMUSG00000018362	-0.133551	0.0593732	0.183031	Kpna2
ENSMUSG00000018363	-0.0596068	0.441893	0.66959	Smurf2
ENSMUSG00000018372	0.294926	0.03901	0.134556	Cep95
ENSMUSG00000018377	-0.212942	0.00794578	0.0389208	Vezf1
ENSMUSG00000018378	-0.0836018	0.527443	0.737195	Cuedc1
ENSMUSG00000018379	-0.0489708	0.453107	0.678978	Srsf1
ENSMUSG00000018381	0.206091	0.491616	0.710561	Abi3
ENSMUSG00000018387	0.0229374	0.956673	0.981255	Shroom1
ENSMUSG00000018395	-0.289753	0.0209729	0.0841595	Kif3a
ENSMUSG00000018398	-0.0177348	0.787602	0.897899	Sept8
ENSMUSG00000018401	-0.123318	0.103581	0.270221	Mtmr4
ENSMUSG00000018405	0.167113	0.253685	0.484264	Mrm1
ENSMUSG00000018411	0.586148	0.00117081	0.00776545	Mapt
ENSMUSG00000018412	-0.113663	0.178051	0.385414	Kansl1
ENSMUSG00000018415	-0.253753	0.00267095	0.015698	Gid4
ENSMUSG00000018417	-0.199258	0.0160632	0.0686478	Myo1b
ENSMUSG00000018425	0.000637548	0.994976	0.997919	Dhx40
ENSMUSG00000018427	-0.0587601	0.531611	0.739972	Ypel2
ENSMUSG00000018428	-0.220039	0.0113811	0.0520716	Akap1
ENSMUSG00000018433	-0.106445	0.236611	0.463632	Nol11
ENSMUSG00000018442	0.0708869	0.439786	0.667457	Derl2
ENSMUSG00000018446	-0.117541	0.170906	0.374718	C1qbp
ENSMUSG00000018449	0.28216	0.0690603	0.203598	Rpain
ENSMUSG00000018451	-0.344097	0.101321	0.265929	6330403K07Rik
ENSMUSG00000018459	1.16849	4.2978033403586e-06	5.16064705264865e-05	Slc13a3
ENSMUSG00000018470	0.441263	0.267312	0.500497	Kcnab3
ENSMUSG00000018474	-0.363753	2.39838282791278e-07	3.59362543132062e-06	Chd3
ENSMUSG00000018476	0.257933	2.80614703779288e-05	0.000283583	Kdm6b
ENSMUSG00000018481	-0.0574253	0.470164	0.693737	Appbp2
ENSMUSG00000018486	0.179593	0.797551	0.904174	Wnt9b
ENSMUSG00000018500	1.13062	1.73699961539664e-07	2.6579168451171e-06	Adora2b
ENSMUSG00000018501	-0.104596	0.112747	0.286436	Ncor1
ENSMUSG00000018507	0.800037	2.4523834782015e-07	3.66818016622683e-06	Trpv2
ENSMUSG00000018509	0.271296	0.218225	0.440141	Cenpv
ENSMUSG00000018537	-0.0285795	0.792594	0.900739	Pcgf2
ENSMUSG00000018541	0.120185	0.168169	0.371415	Cwc25
ENSMUSG00000018547	-0.14732	0.137573	0.325949	Pip4k2b
ENSMUSG00000018548	-0.473025	7.91014819467054e-07	1.07527022353812e-05	Trim37
ENSMUSG00000018554	0.22834	0.426048	0.656666	Ybx2
ENSMUSG00000018559	0.110592	0.185843	0.396588	Ctdnep1
ENSMUSG00000018565	0.00626033	0.947264	0.976481	Elp5
ENSMUSG00000018566	0.606257	5.610873872716e-05	0.000530731	Slc2a4
ENSMUSG00000018567	0.0890089	0.168256	0.371496	Gabarap
ENSMUSG00000018569	-0.711786	0.0207566	0.0836406	Cldn7
ENSMUSG00000018570	-0.111109	0.612678	0.793129	2810408A11Rik
ENSMUSG00000018572	0.14913	0.113919	0.288274	Phf23
ENSMUSG00000018574	0.104253	0.13154	0.317156	Acadvl
ENSMUSG00000018581	-1.98502	4.98584872645752e-07	7.05485354575917e-06	Dnah11
ENSMUSG00000018583	-0.0948769	0.118596	0.29625	G3bp1
ENSMUSG00000018585	-0.104547	0.312222	0.549368	Atox1
ENSMUSG00000018593	-0.749963	1.0636474439041e-20	6.34190619053303e-19	Sparc
ENSMUSG00000018599	-0.00365107	0.982541	0.992867	Mief2
ENSMUSG00000018604	0.0924803	0.666157	0.828015	Tbx3
ENSMUSG00000018620	0.651112	0.216668	0.43815	Mmp20
ENSMUSG00000018634	0.259588	0.142421	0.333461	Crhr1
ENSMUSG00000018648	0.251626	0.0262554	0.0995943	Dusp14
ENSMUSG00000018651	-0.069954	0.563851	0.763175	Tada2a
ENSMUSG00000018654	1.60523	3.36147278015828e-13	1.02691211734482e-11	Ikzf1
ENSMUSG00000018659	-0.148526	0.253317	0.483794	Pnpo
ENSMUSG00000018661	0.0938809	0.324677	0.562412	Cog1
ENSMUSG00000018666	-0.144658	0.0297569	0.109544	Cbx1
ENSMUSG00000018669	-0.0439624	0.62328	0.799906	Cdk5rap3
ENSMUSG00000018672	-0.295767	0.0232491	0.0908487	Copz2
ENSMUSG00000018677	0.0693098	0.483797	0.704805	Slc25a39
ENSMUSG00000018678	0.120521	0.242293	0.47077	Sp2
ENSMUSG00000018697	-0.0396715	0.723818	0.861277	Aatf
ENSMUSG00000018707	0.0983589	0.304761	0.541502	Dync1h1
ENSMUSG00000018727	0.112197	0.245777	0.474511	Cpsf4l
ENSMUSG00000018733	-0.0213148	0.891044	0.952875	Pex12
ENSMUSG00000018736	0.0757267	0.316561	0.554744	Ndel1
ENSMUSG00000018740	-0.118173	0.530481	0.739074	Slc25a35
ENSMUSG00000018750	-0.0758497	0.357863	0.595899	Zbtb4
ENSMUSG00000018752	0.47899	0.163823	0.365741	Tnfsfm13
ENSMUSG00000018761	0.0621136	0.474414	0.696712	Mpdu1
ENSMUSG00000018765	0.0387975	0.59772	0.78493	Fxr2
ENSMUSG00000018770	0.0438866	0.630627	0.804971	Atp5g3
ENSMUSG00000018774	1.25204	5.69647837183465e-11	1.37374905895946e-09	Cd68
ENSMUSG00000018796	-0.160133	0.0312358	0.113515	Acsl1
ENSMUSG00000018800	-0.180031	0.223812	0.448169	Abca5
ENSMUSG00000018809	-0.353291	0.0588052	0.181929	Smyd4
ENSMUSG00000018819	0.696661	5.9641681480474e-11	1.42636834644381e-09	Lsp1
ENSMUSG00000018820	0.0832198	0.328716	0.566127	Zfyve27
ENSMUSG00000018821	0.194992	0.0391857	0.135026	Avpi1
ENSMUSG00000018822	0.743848	0.00923627	0.0441114	Sfrp5
ENSMUSG00000018830	0.688943	1.1250472128863e-07	1.77979792845535e-06	Myh11
ENSMUSG00000018841	-0.00310698	0.981781	0.992506	Rad51d
ENSMUSG00000018845	0.206789	0.161799	0.363108	Unc45b
ENSMUSG00000018846	-0.384173	2.44242434525013e-08	4.21476640256687e-07	Pank3
ENSMUSG00000018848	0.196673	0.00181786	0.0113271	Rars
ENSMUSG00000018849	-0.104398	0.129475	0.313792	Wwc1
ENSMUSG00000018858	-0.209769	0.0382452	0.132684	Mrpl58
ENSMUSG00000018861	0.0926639	0.5567	0.757885	Fdxr
ENSMUSG00000018862	-0.256584	0.360784	0.598571	Otop3
ENSMUSG00000018868	-0.379532	0.014947	0.0648714	Pnpla5
ENSMUSG00000018882	0.0263178	0.77821	0.892856	Mrpl45
ENSMUSG00000018893	1.81235	0.000224388	0.00183533	Mb
ENSMUSG00000018899	3.413	6.06123729900134e-113	8.73373784475268e-110	Irf1
ENSMUSG00000018900	0.413475	0.00254414	0.015055	Slc22a5
ENSMUSG00000018906	-0.256113	0.104902	0.272464	P4ha2
ENSMUSG00000018907	2.29784	3.53317480926668e-96	4.07280837513534e-93	Alox12e
ENSMUSG00000018909	0.493763	4.32239879719956e-09	8.26754398256389e-08	Arrb1
ENSMUSG00000018920	1.40908	1.25724238460429e-19	7.01257357167509e-18	Cxcl16
ENSMUSG00000018921	-0.0634487	0.470575	0.693903	Pelp1
ENSMUSG00000018923	-0.0652316	0.62943	0.804052	Med11
ENSMUSG00000018924	2.86698	3.11724299163942e-14	1.05686761898896e-12	Alox15
ENSMUSG00000018927	3.04149	1.47277910839045e-21	9.39698286464182e-20	Ccl6
ENSMUSG00000018930	5.8499	9.67960517842703e-05	0.000866305	Ccl4
ENSMUSG00000018931	0.015197	0.864444	0.938599	Natd1
ENSMUSG00000018932	0.0319768	0.651345	0.818715	Map2k3
ENSMUSG00000018965	-0.00688929	0.927287	0.967753	Ywhah
ENSMUSG00000018974	0.0641511	0.40557	0.638971	Sart3
ENSMUSG00000018983	-0.247106	0.00191278	0.0118459	E2f2
ENSMUSG00000018986	0.438991	0.231848	0.457737	Slfn3
ENSMUSG00000018995	-0.190855	0.308516	0.545176	Nars2
ENSMUSG00000018999	-0.211522	0.0385104	0.13339	Slc35b4
ENSMUSG00000019027	-0.847266	0.0138439	0.0609719	Dnah1
ENSMUSG00000019039	0.163286	0.0843942	0.233937	Dalrd3
ENSMUSG00000019054	-0.0375271	0.719876	0.859438	Fis1
ENSMUSG00000019055	0.696886	4.42252096701614e-16	1.83821658751625e-14	Plod1
ENSMUSG00000019066	0.0115336	0.858816	0.935302	Rab3d
ENSMUSG00000019080	-0.0413764	0.826554	0.919451	Mfsd3
ENSMUSG00000019082	0.502015	5.85178274975223e-05	0.000550807	Slc25a22
ENSMUSG00000019087	0.241159	0.000240292	0.00194063	Atp6ap1
ENSMUSG00000019088	0.0694974	0.590621	0.781185	Dnase1l1
ENSMUSG00000019102	-0.537584	0.000848936	0.00586454	Aldh3a1
ENSMUSG00000019122	2.10973	8.16785259892126e-26	6.88928484331452e-24	Ccl9
ENSMUSG00000019124	-0.746064	1.14619999819363e-06	1.51869303975219e-05	Scrn1
ENSMUSG00000019132	0.10927	0.140916	0.330901	BC005537
ENSMUSG00000019139	-0.0702465	0.341301	0.579446	Isyna1
ENSMUSG00000019143	0.0541911	0.600781	0.786554	Hars2
ENSMUSG00000019158	0.290636	0.0604347	0.185312	Tmem160
ENSMUSG00000019173	0.430793	3.38383246885959e-09	6.5447256397149e-08	Rab5c
ENSMUSG00000019179	0.108238	0.0681049	0.201482	Mdh2
ENSMUSG00000019188	0.0331111	0.665444	0.827427	H13
ENSMUSG00000019189	-0.205667	0.00273675	0.0160294	Rnf145
ENSMUSG00000019194	0.682162	8.25988604743527e-09	1.51294162760809e-07	Scn1b
ENSMUSG00000019210	0.238449	0.000658128	0.00469847	Atp6v1e1
ENSMUSG00000019214	-0.201586	0.0907372	0.246301	Chtf18
ENSMUSG00000019232	0.0916684	0.884325	0.949751	Etnppl
ENSMUSG00000019235	0.425616	0.367181	0.605385	Rps6kl1
ENSMUSG00000019254	0.281013	0.00423244	0.0231739	Ppp1r12c
ENSMUSG00000019256	0.486629	6.72313796567419e-05	0.000623992	Ahr
ENSMUSG00000019261	0.197672	0.102699	0.268567	Map1s
ENSMUSG00000019278	0.430427	0.0010992	0.00734398	Dpep1
ENSMUSG00000019295	-0.058812	0.609522	0.791556	Tmem129
ENSMUSG00000019297	-0.00567229	0.955775	0.980673	Nop9
ENSMUSG00000019302	0.144807	0.0340101	0.121126	Atp6v0a1
ENSMUSG00000019303	-0.195637	0.25517	0.486134	Psmc3ip
ENSMUSG00000019312	0.25494	0.0080573	0.039389	Grb7
ENSMUSG00000019320	0.410071	0.402221	0.636129	Noxo1
ENSMUSG00000019326	-0.421051	0.000211311	0.0017399	Aoc3
ENSMUSG00000019338	-0.060406	0.515438	0.728854	Zfp687
ENSMUSG00000019359	-0.116857	0.420679	0.652256	Gdpd2
ENSMUSG00000019362	-0.0231582	0.779185	0.892889	D8Ertd738e
ENSMUSG00000019368	-0.02731	0.841262	0.926218	Sec14l4
ENSMUSG00000019370	-0.251792	0.00269175	0.015788	Calm3
ENSMUSG00000019373	-0.0599971	0.457621	0.682484	Cops3
ENSMUSG00000019428	0.0689483	0.24339	0.47196	Fkbp8
ENSMUSG00000019432	0.0477442	0.447005	0.673976	Ddx39b
ENSMUSG00000019433	-0.0691968	0.328931	0.566243	Gipc1
ENSMUSG00000019437	-0.156779	0.0398688	0.13678	Tlcd1
ENSMUSG00000019461	-0.0737567	0.239904	0.467822	Plscr3
ENSMUSG00000019464	0.469828	0.128651	0.312492	Ptger1
ENSMUSG00000019467	-0.218916	0.0236782	0.0921288	Arhgef25
ENSMUSG00000019470	0.112545	0.17499	0.380693	Xab2
ENSMUSG00000019471	-0.0288329	0.658395	0.823381	Cdc37
ENSMUSG00000019478	-0.174394	0.424762	0.655471	Rab4a
ENSMUSG00000019487	0.379306	0.000405163	0.00309164	Trip10
ENSMUSG00000019494	-0.116982	0.0900745	0.244964	Cops6
ENSMUSG00000019505	0.00476229	0.940242	0.973152	Ubb
ENSMUSG00000019518	0.0774141	0.45757	0.682467	Ap4m1
ENSMUSG00000019528	0.324073	0.0203883	0.0824642	Gyg
ENSMUSG00000019539	-0.898538	2.84782962634989e-31	3.67476284098627e-29	Rcn3
ENSMUSG00000019558	0.268185	0.00180722	0.0112648	Slc6a8
ENSMUSG00000019564	0.123118	0.157056	0.356115	Arid3a
ENSMUSG00000019577	1.05749	0.0363642	0.127618	Pdk4
ENSMUSG00000019578	-0.0534022	0.517339	0.729674	Ubxn6
ENSMUSG00000019579	-0.00551324	0.966245	0.985309	Mydgf
ENSMUSG00000019590	0.114447	0.241715	0.469976	Cyb561
ENSMUSG00000019647	0.15324	0.0261813	0.0993937	Sema6a
ENSMUSG00000019659	0.182776	0.0467151	0.15339	Ccdc12
ENSMUSG00000019689	-0.254188	0.0971058	0.258197	Fmc1
ENSMUSG00000019699	0.0915587	0.535511	0.742739	Akt3
ENSMUSG00000019710	0.214217	0.00754586	0.0374177	Mrpl24
ENSMUSG00000019715	-0.178095	0.0307277	0.112257	Gle1
ENSMUSG00000019718	-0.203042	0.262544	0.49446	L3hypdh
ENSMUSG00000019726	-0.168943	0.023956	0.0928961	Lyst
ENSMUSG00000019731	-0.115529	0.139371	0.328544	Slc35e1
ENSMUSG00000019732	0.336505	0.59115	0.781526	Calr3
ENSMUSG00000019734	0.465499	0.0481163	0.156538	Tmc4
ENSMUSG00000019737	0.437616	0.327239	0.565072	Syne4
ENSMUSG00000019738	-0.0603855	0.671142	0.830867	Polr2i
ENSMUSG00000019761	-0.659603	1.23075971842798e-07	1.93993311680385e-06	Krt10
ENSMUSG00000019763	0.0388762	0.809018	0.910247	Rmnd1
ENSMUSG00000019767	0.149557	0.767852	0.887603	Ccdc170
ENSMUSG00000019768	-0.118062	0.622445	0.799368	Esr1
ENSMUSG00000019773	-0.145849	0.166896	0.369501	Fbxo5
ENSMUSG00000019774	-0.0635004	0.704334	0.850756	Mtrf1l
ENSMUSG00000019777	-0.218315	0.000987447	0.00670092	Hdac2
ENSMUSG00000019779	0.116044	0.611872	0.792819	Frk
ENSMUSG00000019782	-0.123194	0.276752	0.510162	Rwdd1
ENSMUSG00000019787	0.374245	0.0502403	0.161409	Trdn
ENSMUSG00000019789	-1.23301	0.000288494	0.00228614	Hey2
ENSMUSG00000019790	0.0713119	0.364765	0.602863	Stxbp5
ENSMUSG00000019791	-0.0835237	0.596956	0.784432	Hint3
ENSMUSG00000019792	0.224163	0.226971	0.451709	Trmt11
ENSMUSG00000019794	0.0657883	0.430301	0.66019	Katna1
ENSMUSG00000019795	-0.0586968	0.495635	0.713941	Pcmt1
ENSMUSG00000019796	-0.282757	0.401457	0.635328	Lrp11
ENSMUSG00000019797	-0.154279	0.231695	0.457698	1700021F05Rik
ENSMUSG00000019802	0.0248043	0.721002	0.859688	Sec63
ENSMUSG00000019804	0.00575795	0.936702	0.971596	Snx3
ENSMUSG00000019806	-0.122655	0.268124	0.501421	Aig1
ENSMUSG00000019808	-0.192953	0.277879	0.511233	Adat2
ENSMUSG00000019809	-0.229702	0.016899	0.0715475	Pex3
ENSMUSG00000019810	-0.0105133	0.88881	0.951663	Fuca2
ENSMUSG00000019813	-0.16624	0.386685	0.622146	Cep57l1
ENSMUSG00000019814	-0.0345711	0.701624	0.849326	Ltv1
ENSMUSG00000019817	-1.15377	1.79569385109099e-20	1.05970451806192e-18	Plagl1
ENSMUSG00000019818	-0.133787	0.0902751	0.245315	Cd164
ENSMUSG00000019820	-0.370214	2.4656396330353e-08	4.25058573228448e-07	Utrn
ENSMUSG00000019822	0.0797516	0.383745	0.620254	Smpd2
ENSMUSG00000019823	-0.0694766	0.472834	0.695731	Mical1
ENSMUSG00000019826	0.0466746	0.696321	0.846255	Zbtb24
ENSMUSG00000019831	-0.45532	0.0138178	0.0608876	Wasf1
ENSMUSG00000019832	0.176013	0.170792	0.374624	Rab32
ENSMUSG00000019837	-0.199903	0.0497475	0.160363	Gtf3c6
ENSMUSG00000019838	-0.117573	0.268038	0.501313	Slc16a10
ENSMUSG00000019841	-0.386952	0.00011252	0.000991631	Rev3l
ENSMUSG00000019842	0.188042	0.085032	0.235096	Traf3ip2
ENSMUSG00000019843	0.120059	0.25546	0.486311	Fyn
ENSMUSG00000019845	-0.161354	0.45781	0.682598	Tube1
ENSMUSG00000019846	-0.244435	0.0164159	0.069913	Lama4
ENSMUSG00000019848	-0.361779	0.196672	0.410906	Popdc3
ENSMUSG00000019849	-0.0487707	0.472198	0.695466	Prep
ENSMUSG00000019850	0.85778	6.22294284401083e-16	2.52584283370402e-14	Tnfaip3
ENSMUSG00000019851	-0.0681321	0.271118	0.504515	Perp
ENSMUSG00000019852	-0.295848	0.116803	0.292936	Arfgef3
ENSMUSG00000019853	-0.295532	0.00113007	0.00752697	Hebp2
ENSMUSG00000019854	0.086848	0.22789	0.452717	Reps1
ENSMUSG00000019856	-0.585391	0.435661	0.664499	Fam184a
ENSMUSG00000019857	-0.17508	0.136554	0.324157	Asf1a
ENSMUSG00000019861	-0.0282305	0.709291	0.853553	Gopc
ENSMUSG00000019863	-0.0329042	0.80949	0.910364	Qrsl1
ENSMUSG00000019864	0.0608248	0.630812	0.805091	Rtn4ip1
ENSMUSG00000019866	-0.0944021	0.0849727	0.235096	Crybg1
ENSMUSG00000019868	-0.0311593	0.72693	0.863695	Vta1
ENSMUSG00000019872	-0.0920803	0.244416	0.473153	Smpdl3a
ENSMUSG00000019873	0.00136938	0.982598	0.992867	Reep3
ENSMUSG00000019874	-0.909136	0.00765718	0.0378395	Fabp7
ENSMUSG00000019876	1.05917	1.10824848791744e-07	1.75966249812493e-06	Pkib
ENSMUSG00000019877	0.0249351	0.70877	0.853353	Serinc1
ENSMUSG00000019878	0.011453	0.935354	0.970956	Hsf2
ENSMUSG00000019880	-0.880084	0.0002155	0.00177102	Rspo3
ENSMUSG00000019883	-0.208056	0.137488	0.325882	Echdc1
ENSMUSG00000019889	0.0345642	0.653	0.819969	Ptprk
ENSMUSG00000019890	1.20384	0.038647	0.133703	Nts
ENSMUSG00000019891	-0.172733	0.127489	0.310443	Dcbld1
ENSMUSG00000019894	-0.944709	0.00338785	0.0191686	Slc6a15
ENSMUSG00000019897	0.184254	0.0552799	0.173797	Ccdc59
ENSMUSG00000019899	-0.813185	2.69314334699767e-12	7.43884051324866e-11	Lama2
ENSMUSG00000019906	0.321128	0.37256	0.610509	Lin7a
ENSMUSG00000019907	0.0853488	0.312567	0.549862	Ppp1r12a
ENSMUSG00000019916	0.370313	0.000134551	0.00116151	P4ha1
ENSMUSG00000019917	-0.412306	0.000265415	0.00212172	Sept10
ENSMUSG00000019920	-0.205198	0.00891792	0.0428571	Lims1
ENSMUSG00000019923	0.0185718	0.829559	0.920612	Zwint
ENSMUSG00000019927	0.114813	0.246604	0.475392	Ube2d1
ENSMUSG00000019929	-0.173076	0.0131886	0.0586415	Dcn
ENSMUSG00000019932	-0.392603	0.231217	0.457017	Kera
ENSMUSG00000019933	0.256343	0.68021	0.836702	Mrln
ENSMUSG00000019942	-0.293087	0.00347066	0.019554	Cdk1
ENSMUSG00000019943	0.0273024	0.701542	0.849287	Atp2b1
ENSMUSG00000019944	-0.0782528	0.536219	0.743076	Rhobtb1
ENSMUSG00000019947	0.0610267	0.578682	0.774073	Arid5b
ENSMUSG00000019948	-0.1659	0.372188	0.610168	Actr6
ENSMUSG00000019951	0.135109	0.0727614	0.210775	Uhrf1bp1l
ENSMUSG00000019952	-0.147952	0.219069	0.441585	Poc1b
ENSMUSG00000019960	-0.143306	0.0387106	0.133869	Dusp6
ENSMUSG00000019961	-0.295261	2.38717242643493e-07	3.57993047922692e-06	Tmpo
ENSMUSG00000019966	-0.720572	1.96336491744779e-09	3.91563353951438e-08	Kitl
ENSMUSG00000019969	0.0994909	0.193654	0.406925	Psen1
ENSMUSG00000019970	0.363598	3.0353901123711e-05	0.000304437	Sgk1
ENSMUSG00000019971	-0.130058	0.434553	0.663515	Cep290
ENSMUSG00000019975	-0.51298	6.75779071007839e-05	0.000626536	Ikbip
ENSMUSG00000019977	0.0766964	0.294255	0.529114	Hbs1l
ENSMUSG00000019978	-0.155535	0.0487501	0.157942	Epb41l2
ENSMUSG00000019979	0.124929	0.272388	0.505884	Apaf1
ENSMUSG00000019982	0.146924	0.255807	0.486597	Myb
ENSMUSG00000019984	-0.0922956	0.365083	0.603158	Med23
ENSMUSG00000019986	-0.095077	0.507604	0.723159	Ahi1
ENSMUSG00000019987	0.96816	5.82851927371159e-12	1.55047579633457e-10	Arg1
ENSMUSG00000019988	-0.246536	0.0414668	0.140534	Nedd1
ENSMUSG00000019989	-0.111742	0.682703	0.837633	Enpp3
ENSMUSG00000019990	-0.284837	0.204618	0.421698	Pde7b
ENSMUSG00000019992	0.155467	0.499261	0.716209	Mtfr2
ENSMUSG00000019996	0.0598578	0.351339	0.589452	Map7
ENSMUSG00000019997	0.235221	0.00459461	0.0248112	Ctgf
ENSMUSG00000019998	0.108407	0.149703	0.344447	Stx7
ENSMUSG00000020000	0.123021	0.123469	0.304627	Moxd1
ENSMUSG00000020003	-0.17261	0.0860123	0.237161	Pex7
ENSMUSG00000020007	0.672498	0.122797	0.303456	Il20ra
ENSMUSG00000020009	0.762086	1.23972818750352e-15	4.88294762872968e-14	Ifngr1
ENSMUSG00000020010	0.0623755	0.877659	0.946428	Vnn3
ENSMUSG00000020014	-0.738518	0.0727961	0.210788	Cfap54
ENSMUSG00000020015	0.151319	0.154223	0.351618	Cdk17
ENSMUSG00000020017	-0.565624	1.25003898364638e-06	1.64995603559004e-05	Hal
ENSMUSG00000020018	-0.159217	0.0811345	0.2273	Snrpf
ENSMUSG00000020019	0.480207	1.89374460537134e-08	3.30754929004807e-07	Ntn4
ENSMUSG00000020020	1.33474	0.0251506	0.0963614	Usp44
ENSMUSG00000020021	0.150271	0.0839608	0.233178	Fgd6
ENSMUSG00000020022	-0.132397	0.295179	0.53017	Ndufa12
ENSMUSG00000020023	-0.104121	0.13403	0.320827	Tmcc3
ENSMUSG00000020024	-0.000880885	0.992986	0.997463	Cep83
ENSMUSG00000020027	1.21411	5.97836464585922e-06	6.99403945139052e-05	Socs2
ENSMUSG00000020029	-0.228496	0.00459184	0.024804	Nudt4
ENSMUSG00000020032	0.401007	7.44727184712978e-07	1.02037066171728e-05	Nuak1
ENSMUSG00000020034	0.261842	0.01726	0.0725785	Tcp11l2
ENSMUSG00000020038	0.1353	0.160755	0.361875	Cry1
ENSMUSG00000020042	-0.157916	0.114153	0.288549	Btbd11
ENSMUSG00000020044	0.185958	0.0123546	0.0557035	Timp3
ENSMUSG00000020048	0.0569496	0.296641	0.53169	Hsp90b1
ENSMUSG00000020053	0.254774	0.0474733	0.155113	Igf1
ENSMUSG00000020056	0.0409498	0.757524	0.881129	Washc3
ENSMUSG00000020057	1.97838	2.34018060268351e-28	2.49778165438275e-26	Dram1
ENSMUSG00000020061	0.22794	0.436837	0.6652	Mybpc1
ENSMUSG00000020062	-0.336264	0.000134505	0.00116151	Slc5a8
ENSMUSG00000020063	0.0360824	0.731179	0.866125	Sirt1
[truncated: 15,296 more rows]

## Sheet: Ltreg vs Treg
ID	log2FoldChange	pvalue	padj	Gene.name
ENSMUSG00000000001	0.131225	0.0660321	0.246783	Gnai3
ENSMUSG00000000028	-0.106898	0.340124	0.652339	Cdc45
ENSMUSG00000000031	-0.93135	0.00133569	0.0120963	H19
ENSMUSG00000000037	-0.424601	0.083906	0.289303	Scml2
ENSMUSG00000000056	-0.114373	0.15851	0.426751	Narf
ENSMUSG00000000058	-0.0134025	0.885611	0.96277	Cav2
ENSMUSG00000000078	0.316253	1.36930887136822e-05	0.000209591	Klf6
ENSMUSG00000000085	-0.0374296	0.797836	0.929623	Scmh1
ENSMUSG00000000088	-0.120723	0.108545	0.341115	Cox5a
ENSMUSG00000000093	-0.320425	0.0151717	0.0856232	Tbx2
ENSMUSG00000000094	0.186907	0.608649	0.842499	Tbx4
ENSMUSG00000000120	-0.374422	0.0425065	0.183662	Ngfr
ENSMUSG00000000125	0.0119931	0.929126	0.976939	Wnt3
ENSMUSG00000000126	-0.236538	0.117303	0.357436	Wnt9a
ENSMUSG00000000127	-0.0474367	0.643985	0.862814	Fer
ENSMUSG00000000131	0.119782	0.128799	0.378111	Xpo6
ENSMUSG00000000134	0.244446	0.00639785	0.0435405	Tfe3
ENSMUSG00000000142	-0.0510806	0.582764	0.827674	Axin2
ENSMUSG00000000148	-0.0809245	0.418521	0.722092	Brat1
ENSMUSG00000000149	-0.0991806	0.192469	0.481948	Gna12
ENSMUSG00000000154	0.399716	0.128116	0.377535	Slc22a18
ENSMUSG00000000167	-0.133125	0.731674	0.902609	Pih1d2
ENSMUSG00000000168	-0.077787	0.33051	0.641959	Dlat
ENSMUSG00000000171	0.0155594	0.85331	0.951718	Sdhd
ENSMUSG00000000182	6.12504	6.27691741465357e-13	3.14374721581681e-11	Fgf23
ENSMUSG00000000183	-0.335148	0.637147	0.858815	Fgf6
ENSMUSG00000000184	-0.224631	0.00031207	0.00343947	Ccnd2
ENSMUSG00000000194	-0.0110604	0.870295	0.957825	Gpr107
ENSMUSG00000000204	1.56702	0.167605	0.441686	Slfn4
ENSMUSG00000000214	-0.258766	0.71445	0.895276	Th
ENSMUSG00000000216	0.312434	0.0363533	0.164014	Scnn1g
ENSMUSG00000000223	-0.0790241	0.652132	0.86738	Drp2
ENSMUSG00000000244	1.41526	7.4939003189961e-06	0.000123511	Tspan32
ENSMUSG00000000247	0.038819	0.700419	0.890162	Lhx2
ENSMUSG00000000248	0.0691236	0.839085	0.945835	Clec2g
ENSMUSG00000000253	-0.575273	0.0554161	0.220434	Gmpr
ENSMUSG00000000266	0.210971	0.182071	0.46542	Mid2
ENSMUSG00000000275	0.910699	1.33617500251543e-07	3.1567134434427e-06	Trim25
ENSMUSG00000000276	0.025634	0.827002	0.941802	Dgke
ENSMUSG00000000278	0.258954	0.00388695	0.0292202	Scpep1
ENSMUSG00000000282	0.0168894	0.846668	0.948574	Mnt
ENSMUSG00000000290	2.06824	1.79614262957699e-06	3.39470956990051e-05	Itgb2
ENSMUSG00000000295	-0.378937	0.00610677	0.0420866	Hddc2
ENSMUSG00000000296	0.170042	0.390493	0.698235	Tpd52l1
ENSMUSG00000000301	-0.112597	0.737508	0.905513	Pemt
ENSMUSG00000000303	0.0917145	0.188794	0.476312	Cdh1
ENSMUSG00000000305	-0.569592	0.0371106	0.16661	Cdh4
ENSMUSG00000000308	0.245648	0.00103571	0.00980882	Ckmt1
ENSMUSG00000000317	0.170719	0.417472	0.721284	Bcl6b
ENSMUSG00000000318	2.93711	1.83698247372002e-09	5.85008264707761e-08	Clec10a
ENSMUSG00000000320	0.118764	0.608197	0.842301	Alox12
ENSMUSG00000000325	-0.0429204	0.673244	0.877868	Arvcf
ENSMUSG00000000326	0.286424	0.00777415	0.0508106	Comt
ENSMUSG00000000339	-0.136983	0.14586	0.406691	Rtca
ENSMUSG00000000340	-0.124834	0.242368	0.547055	Dbt
ENSMUSG00000000346	0.088689	0.131133	0.382572	Dazap2
ENSMUSG00000000355	-0.00778106	0.935593	0.979089	Mcts1
ENSMUSG00000000359	-0.117825	0.727381	0.900256	Rem1
ENSMUSG00000000374	0.10902	0.182181	0.465574	Trappc10
ENSMUSG00000000378	0.0694945	0.494845	0.777245	Ccm2
ENSMUSG00000000384	-0.0152013	0.855318	0.95209	Tbrg4
ENSMUSG00000000385	-0.0483159	0.670707	0.87708	Tmprss2
ENSMUSG00000000386	2.09199	4.91971240883426e-07	1.04704968622779e-05	Mx1
ENSMUSG00000000392	-0.0813514	0.573687	0.822827	Fap
ENSMUSG00000000399	-0.0807252	0.210343	0.50636	Ndufa9
ENSMUSG00000000402	-0.834099	1.51688077705551e-09	4.87532771745679e-08	Egfl6
ENSMUSG00000000409	1.80717	7.039865924479e-21	7.41873870877823e-19	Lck
ENSMUSG00000000416	-0.0298666	0.813253	0.935489	Cttnbp2
ENSMUSG00000000420	0.166425	0.0772441	0.273827	Galnt1
ENSMUSG00000000439	-0.0342603	0.730341	0.902256	Mkrn2
ENSMUSG00000000440	-0.210409	0.202395	0.495323	Pparg
ENSMUSG00000000441	-0.0614787	0.484815	0.770141	Raf1
ENSMUSG00000000486	1.03423	4.47959944234002e-12	2.03903861527247e-10	Sept1
ENSMUSG00000000489	-0.08545	0.409716	0.714763	Pdgfb
ENSMUSG00000000530	0.335158	0.00257994	0.0208263	Acvrl1
ENSMUSG00000000531	-0.199437	0.0616261	0.236233	Grasp
ENSMUSG00000000532	0.123492	0.0470221	0.196354	Acvr1b
ENSMUSG00000000538	0.0223089	0.777662	0.920677	Tom1l2
ENSMUSG00000000544	0.315275	0.479568	0.765609	Gpa33
ENSMUSG00000000552	0.145673	0.120445	0.363531	Zfp385a
ENSMUSG00000000555	0.37825	0.00312904	0.0244091	Itga5
ENSMUSG00000000560	0.124562	0.846756	0.94861	Gabra2
ENSMUSG00000000561	-0.0700046	0.51045	0.785964	Wdr77
ENSMUSG00000000562	0.474537	0.167479	0.441433	Adora3
ENSMUSG00000000563	-0.161865	0.00364628	0.027638	Atp5f1
ENSMUSG00000000567	-0.0360242	0.750224	0.909513	Sox9
ENSMUSG00000000568	-0.0237112	0.707848	0.892147	Hnrnpd
ENSMUSG00000000579	-0.127918	0.701181	0.890391	Dynlt1c
ENSMUSG00000000581	-0.194266	0.0466072	0.19509	C1d
ENSMUSG00000000594	0.204301	0.00966769	0.0603814	Gm2a
ENSMUSG00000000600	-0.0520588	0.550436	0.811744	Krit1
ENSMUSG00000000605	-0.0402056	0.559181	0.815549	Clcn4
ENSMUSG00000000627	0.0753663	0.796037	0.9287	Sema4f
ENSMUSG00000000628	0.316177	6.15790537304891e-06	0.000103253	Hk2
ENSMUSG00000000631	-0.0141717	0.835256	0.945064	Myo18a
ENSMUSG00000000673	-0.715235	0.069362	0.255357	Haao
ENSMUSG00000000682	1.95314	1.47512974520435e-20	1.48263329535337e-18	Cd52
ENSMUSG00000000686	-0.607859	0.0213322	0.111155	Abhd15
ENSMUSG00000000690	0.164133	0.280263	0.589392	Hoxb6
ENSMUSG00000000693	0.220035	0.379056	0.688357	Loxl3
ENSMUSG00000000706	-0.577195	0.198672	0.490836	Btn1a1
ENSMUSG00000000708	0.103689	0.153433	0.418755	Kat2b
ENSMUSG00000000711	-0.0948367	0.126249	0.374802	Rab5b
ENSMUSG00000000730	0.885116	0.00104708	0.00988301	Dnmt3l
ENSMUSG00000000731	2.0183	3.74981186091567e-08	9.63097911929123e-07	Aire
ENSMUSG00000000732	0.43791	0.0012759	0.011652	Icosl
ENSMUSG00000000738	-0.0675676	0.351565	0.662675	Spg7
ENSMUSG00000000739	1.01577	4.97207635884819e-14	2.76212344177803e-12	Sult5a1
ENSMUSG00000000740	-0.0591207	0.270886	0.579865	Rpl13
ENSMUSG00000000743	0.0122713	0.844919	0.947713	Chmp1a
ENSMUSG00000000751	-0.0766027	0.269223	0.578289	Rpa1
ENSMUSG00000000753	-0.615373	0.00165721	0.0143289	Serpinf1
ENSMUSG00000000759	0.0126849	0.867914	0.956762	Tubgcp3
ENSMUSG00000000776	-0.0147921	0.862873	0.955281	Polr3d
ENSMUSG00000000782	0.0923294	0.630508	0.855155	Tcf7
ENSMUSG00000000787	0.032073	0.739428	0.906264	Ddx3x
ENSMUSG00000000791	2.60446	1.09914287172629e-23	1.49311689481068e-21	Il12rb1
ENSMUSG00000000792	0.0706062	0.508773	0.784815	Slc5a5
ENSMUSG00000000794	-0.435227	0.112353	0.348708	Kcnn3
ENSMUSG00000000804	0.152109	0.143605	0.402614	Usp32
ENSMUSG00000000805	3.01488	5.48835861468129e-12	2.47874232706697e-10	Car4
ENSMUSG00000000811	-0.0265638	0.791532	0.925957	Txnrd3
ENSMUSG00000000823	0.039148	0.602706	0.839194	Zfp512b
ENSMUSG00000000826	0.100585	0.114137	0.352006	Dnajc5
ENSMUSG00000000827	0.0533343	0.460334	0.750519	Tpd52l2
ENSMUSG00000000838	-0.00200623	0.978484	0.993859	Fmr1
ENSMUSG00000000861	-0.0811456	0.311436	0.621942	Bcl11a
ENSMUSG00000000869	0.210859	0.604404	0.840084	Il4
ENSMUSG00000000876	-0.544479	2.14989870316572e-06	3.99385028318863e-05	Pxmp4
ENSMUSG00000000881	-0.0718801	0.489569	0.773796	Dlg3
ENSMUSG00000000884	-0.102476	0.505853	0.783231	Gnb1l
ENSMUSG00000000901	1.13728	5.47338488532585e-06	9.27594701618381e-05	Mmp11
ENSMUSG00000000902	-0.127242	0.0597637	0.231958	Smarcb1
ENSMUSG00000000915	0.185573	0.0103522	0.0635161	Hip1r
ENSMUSG00000000916	-0.0588566	0.590199	0.831906	Nsun5
ENSMUSG00000000934	-0.0260361	0.849411	0.949739	Top1mt
ENSMUSG00000000938	-0.339715	0.132161	0.384285	Hoxa10
ENSMUSG00000000942	-0.242109	0.554469	0.813155	Hoxa4
ENSMUSG00000000948	-0.320744	0.568761	0.820114	Gm38393
ENSMUSG00000000957	0.108868	0.381726	0.691114	Mmp14
ENSMUSG00000000958	0.356239	0.139278	0.395483	Slc7a7
ENSMUSG00000000959	-0.08537	0.279234	0.588108	Oxa1l
ENSMUSG00000000976	-0.00747866	0.932678	0.977915	Heatr6
ENSMUSG00000000982	2.06109	0.0103297	0.0634003	Ccl3
ENSMUSG00000000983	-0.629941	0.0579215	0.227239	Wfdc18
ENSMUSG00000001016	-0.227131	0.000822561	0.0080624	Ilf2
ENSMUSG00000001017	-0.0740603	0.17289	0.449964	Chtop
ENSMUSG00000001018	-0.0545494	0.496737	0.77853	Snapin
ENSMUSG00000001020	0.809882	1.46241515069549e-05	0.000222471	S100a4
ENSMUSG00000001021	0.180473	0.38913	0.697023	S100a3
ENSMUSG00000001025	-0.142067	0.050952	0.207289	S100a6
ENSMUSG00000001027	-0.643019	0.0873864	0.297972	Scn4a
ENSMUSG00000001029	0.423111	0.0445253	0.189293	Icam2
ENSMUSG00000001034	-0.00658841	0.946964	0.982647	Mapk7
ENSMUSG00000001036	-0.0750244	0.28541	0.594622	Epn2
ENSMUSG00000001039	-0.3007	0.0571549	0.225217	B9d1
ENSMUSG00000001052	0.127254	0.0543886	0.217679	Sec24b
ENSMUSG00000001053	-0.124701	0.0562593	0.222782	N4bp3
ENSMUSG00000001054	0.00936856	0.898625	0.967884	Rmnd5b
ENSMUSG00000001056	-0.319321	3.82906598501349e-06	6.71167332131195e-05	Nhp2
ENSMUSG00000001062	0.0410706	0.643124	0.86226	Vps9d1
ENSMUSG00000001065	0.0900492	0.314278	0.625105	Zfp276
ENSMUSG00000001082	0.196373	0.0134329	0.0779351	Mfsd10
ENSMUSG00000001089	0.00564412	0.927869	0.97685	Luzp1
ENSMUSG00000001098	0.0389996	0.625255	0.851432	Kctd10
ENSMUSG00000001100	-0.222067	0.0035578	0.0270979	Poldip2
ENSMUSG00000001103	-1.23714	0.000418205	0.00445846	Sebox
ENSMUSG00000001105	-0.271124	0.000590576	0.00605837	Ift20
ENSMUSG00000001119	0.979549	4.07103308595346e-08	1.0379343592164e-06	Col6a1
ENSMUSG00000001120	0.113605	0.473581	0.76114	Pcbp3
ENSMUSG00000001123	0.925207	3.12558701587859e-11	1.27278002417089e-09	Lgals9
ENSMUSG00000001127	0.0485455	0.481362	0.766969	Araf
ENSMUSG00000001128	1.62456	1.07740888485007e-18	9.60717214860152e-17	Cfp
ENSMUSG00000001131	2.82504	5.6129224222756e-06	9.45712161613645e-05	Timp1
ENSMUSG00000001134	-0.0731186	0.561112	0.816518	Uxt
ENSMUSG00000001138	-0.0642568	0.498006	0.779191	Cnnm3
ENSMUSG00000001143	-0.0874626	0.427272	0.725883	Lman2l
ENSMUSG00000001150	-0.0268681	0.729576	0.901881	Mcm3ap
ENSMUSG00000001151	0.0299876	0.732485	0.902719	Pcnt
ENSMUSG00000001156	0.362141	2.52675079178591e-07	5.72072171452778e-06	Mxd1
ENSMUSG00000001157	-0.0119957	0.896205	0.966852	Gmcl1
ENSMUSG00000001158	-0.0428845	0.646296	0.864312	Snrnp27
ENSMUSG00000001166	0.532439	0.0751143	0.268632	Oas1c
ENSMUSG00000001173	0.122152	0.245533	0.550809	Ocrl
ENSMUSG00000001175	-0.0401529	0.47245	0.760293	Calm1
ENSMUSG00000001211	-0.192821	0.0108351	0.0659204	Agpat3
ENSMUSG00000001225	-0.0230813	0.962252	0.988895	Slc26a3
ENSMUSG00000001227	0.210655	0.168807	0.443052	Sema6b
ENSMUSG00000001228	-0.114112	0.134561	0.388339	Uhrf1
ENSMUSG00000001229	0.00575174	0.942281	0.981307	Dpp9
ENSMUSG00000001240	-0.21411	0.112649	0.34934	Ramp2
ENSMUSG00000001247	-0.0372407	0.660623	0.87207	Lsr
ENSMUSG00000001248	0.296752	0.00148446	0.0131626	Gramd1a
ENSMUSG00000001249	0.0364168	0.898288	0.967746	Hpn
ENSMUSG00000001270	-0.156156	0.132053	0.384285	Ckb
ENSMUSG00000001280	0.0412002	0.604926	0.840435	Sp1
ENSMUSG00000001281	1.49087	3.37496215018951e-15	2.15749418630497e-13	Itgb7
ENSMUSG00000001285	-0.142652	0.17475	0.453244	Myg1
ENSMUSG00000001288	0.0494009	0.43521	0.731789	Rarg
ENSMUSG00000001289	-0.0840872	0.343884	0.655528	Pfdn5
ENSMUSG00000001300	-0.105249	0.087963	0.298682	Efnb2
ENSMUSG00000001305	-0.197651	0.0362238	0.163557	Rrp15
ENSMUSG00000001313	-0.0882979	0.50581	0.783231	Rnd2
ENSMUSG00000001323	-0.142282	0.253863	0.559491	Srr
ENSMUSG00000001333	-1.07566	0.00297386	0.0234404	Sync
ENSMUSG00000001334	-0.369727	0.0523571	0.211619	Fndc5
ENSMUSG00000001348	-0.321452	0.000992388	0.0094483	Acp5
ENSMUSG00000001349	-0.743164	1.26649925265606e-05	0.000195403	Cnn1
ENSMUSG00000001366	-0.0662204	0.506663	0.783655	Fbxo9
ENSMUSG00000001376	0.0403507	0.702919	0.890645	Vps50
ENSMUSG00000001380	-0.106953	0.136996	0.392179	Hars
ENSMUSG00000001383	-0.141697	0.0625257	0.23863	Zmat2
ENSMUSG00000001403	-0.199858	0.0204615	0.10765	Ube2c
ENSMUSG00000001415	0.00507825	0.95099	0.98451	Smg5
ENSMUSG00000001416	-0.19995	0.000436668	0.00462974	Cct3
ENSMUSG00000001418	0.136944	0.0508505	0.207021	Glmp
ENSMUSG00000001419	0.186195	0.0316526	0.148349	Mef2d
ENSMUSG00000001420	-0.0106052	0.917542	0.974066	Tmem79
ENSMUSG00000001424	0.0194077	0.776433	0.920284	Snd1
ENSMUSG00000001435	-0.334797	0.00015251	0.00182634	Col18a1
ENSMUSG00000001436	-0.143548	0.25001	0.555977	Slc19a1
ENSMUSG00000001440	-0.0811375	0.258981	0.566151	Kpnb1
ENSMUSG00000001441	0.182139	0.00305885	0.0239475	Npepps
ENSMUSG00000001444	2.89062	1.57932889190614e-10	5.93837235077575e-09	Tbx21
ENSMUSG00000001445	-0.144461	0.0700322	0.256795	Mrpl10
ENSMUSG00000001467	-0.229153	0.0553141	0.220193	Cyp51
ENSMUSG00000001472	0.136218	0.0115015	0.06901	Tcf25
ENSMUSG00000001473	-0.331005	0.0354576	0.160892	Tubb6
ENSMUSG00000001482	0.0527771	0.465476	0.754588	Def8
ENSMUSG00000001493	0.164682	0.342308	0.654575	Meox1
ENSMUSG00000001504	0.0857241	0.182306	0.465757	Irx2
ENSMUSG00000001506	-0.648076	0.0316024	0.14823	Col1a1
ENSMUSG00000001507	-0.00244011	0.97986	0.994734	Itga3
ENSMUSG00000001508	-0.602037	0.0950772	0.313879	Sgca
ENSMUSG00000001510	0.0325393	0.772419	0.919553	Dlx3
ENSMUSG00000001517	-0.0389569	0.677218	0.880066	Foxm1
ENSMUSG00000001518	-0.114229	0.242465	0.547105	Itfg2
ENSMUSG00000001520	-0.603183	0.0185741	0.0998662	Nrip2
ENSMUSG00000001521	0.00972012	0.895151	0.966387	Tulp3
ENSMUSG00000001524	-0.150087	0.118529	0.359572	Gtf2h4
ENSMUSG00000001525	-0.121497	0.0223781	0.114748	Tubb5
ENSMUSG00000001542	-0.107294	0.214121	0.511911	Ell2
ENSMUSG00000001552	0.0680637	0.441597	0.736885	Jup
ENSMUSG00000001555	-0.105565	0.568633	0.820114	Fkbp10
ENSMUSG00000001569	0.0614797	0.504408	0.782539	Nom1
ENSMUSG00000001576	-0.0300234	0.846062	0.948261	Ergic1
ENSMUSG00000001583	0.524697	1.4198750459402e-05	0.000216758	Tnk1
ENSMUSG00000001588	1.5003	7.19911187882235e-15	4.45473869569263e-13	Acap1
ENSMUSG00000001604	-0.42883	0.0812054	0.282781	Tcea3
ENSMUSG00000001622	-0.764983	0.0491337	0.202107	Csn3
ENSMUSG00000001627	0.184787	0.0737084	0.265485	Ifrd1
ENSMUSG00000001630	0.0519244	0.616799	0.846948	Stk38l
ENSMUSG00000001632	0.111113	0.118144	0.359179	Brpf1
ENSMUSG00000001642	-0.134291	0.142175	0.399892	Akr1b3
ENSMUSG00000001655	0.114362	0.152914	0.417733	Hoxc13
ENSMUSG00000001656	0.574351	0.559317	0.815549	Hoxc11
ENSMUSG00000001657	-0.201572	0.311082	0.621664	Hoxc8
ENSMUSG00000001661	-0.15037	0.44093	0.736634	Hoxc6
ENSMUSG00000001663	-0.0493735	0.873995	0.958493	Gstt1
ENSMUSG00000001665	-0.0634837	0.739231	0.906214	Gstt3
ENSMUSG00000001666	-0.231565	0.0968343	0.31733	Ddt
ENSMUSG00000001672	-0.180033	0.124404	0.370908	Marveld3
ENSMUSG00000001674	-0.189466	0.0547379	0.218572	Ddx18
ENSMUSG00000001687	0.0688968	0.283237	0.592704	Ubl3
ENSMUSG00000001700	0.166846	0.0167751	0.0925107	Gramd3
ENSMUSG00000001707	-0.155208	0.141489	0.398672	Eef1e1
ENSMUSG00000001729	0.0239545	0.718427	0.897132	Akt1
ENSMUSG00000001739	0.445074	0.07222	0.262108	Cldn15
ENSMUSG00000001741	0.720833	1.82417608527677e-05	0.000272431	Il16
ENSMUSG00000001750	0.616219	1.44362835771246e-10	5.44507806592283e-09	Tcirg1
ENSMUSG00000001751	0.0422473	0.736615	0.905049	Naglu
ENSMUSG00000001755	-0.0866465	0.336481	0.648739	Ppat
ENSMUSG00000001761	-0.129046	0.146769	0.408217	Smo
ENSMUSG00000001763	0.257085	0.128553	0.377963	Tspan33
ENSMUSG00000001767	-0.0940477	0.311404	0.621942	Crnkl1
ENSMUSG00000001768	0.0835716	0.150519	0.413618	Rin2
ENSMUSG00000001774	-0.109393	0.133243	0.386343	Chordc1
ENSMUSG00000001783	0.00967136	0.892805	0.965498	Rtcb
ENSMUSG00000001785	-0.0924678	0.393901	0.701614	Pwp1
ENSMUSG00000001786	-0.0830343	0.35815	0.669598	Fbxo7
ENSMUSG00000001794	0.0159075	0.837566	0.945389	Capns1
ENSMUSG00000001802	-0.302379	0.133356	0.386531	Lrp3
ENSMUSG00000001804	0.396904	0.3805	0.689756	Dsg4
ENSMUSG00000001829	-0.24554	0.00666245	0.0449341	Clpb
ENSMUSG00000001833	-0.0268069	0.642368	0.86197	Sept7
ENSMUSG00000001844	-0.00272628	0.975127	0.992686	Zdhhc4
ENSMUSG00000001847	0.046534	0.475818	0.762618	Rac1
ENSMUSG00000001855	-0.07916	0.442207	0.737422	Nup214
ENSMUSG00000001864	0.600705	2.66900285835402e-07	5.98049248724996e-06	Aif1l
ENSMUSG00000001865	0.335883	0.154025	0.419976	Cpa3
ENSMUSG00000001870	0.345482	0.00102518	0.00971967	Ltbp1
ENSMUSG00000001891	-0.0435189	0.676235	0.879966	Ugp2
ENSMUSG00000001909	0.0233976	0.747401	0.908544	Trmt1
ENSMUSG00000001910	-0.0544295	0.414083	0.718719	Nacc1
ENSMUSG00000001911	-0.152016	0.13072	0.381818	Nfix
ENSMUSG00000001918	-0.0852689	0.385619	0.694156	Slc1a5
ENSMUSG00000001924	-0.0183022	0.835678	0.945064	Uba1
ENSMUSG00000001930	0.101286	0.492834	0.775932	Vwf
ENSMUSG00000001942	0.0179159	0.907945	0.970858	Siae
ENSMUSG00000001943	-0.0375549	0.924271	0.976164	Vsig2
ENSMUSG00000001946	-0.1825	0.0974703	0.31861	Esam
ENSMUSG00000001948	-0.203338	0.548917	0.811104	Spa17
ENSMUSG00000001962	-0.0573401	0.501214	0.780346	Fam50a
ENSMUSG00000001964	-0.0869404	0.205903	0.500492	Emd
ENSMUSG00000001983	-0.178015	0.16234	0.433264	Taco1
ENSMUSG00000001985	0.044721	0.750238	0.909513	Grik3
ENSMUSG00000001986	-0.336985	0.0571823	0.225257	Gria3
ENSMUSG00000001988	0.671237	0.0681869	0.252477	Npas1
ENSMUSG00000001995	0.0767894	0.458206	0.749227	Sipa1l2
ENSMUSG00000001998	0.0888234	0.398906	0.705944	Ap4e1
ENSMUSG00000001999	0.0959103	0.409328	0.714455	Blvra
ENSMUSG00000002006	-0.289867	0.00345194	0.0264649	Pdzd4
ENSMUSG00000002007	-1.87367	1.98313998040277e-09	6.26960690531699e-08	Srpk3
ENSMUSG00000002010	-0.158795	0.0313715	0.147507	Idh3g
ENSMUSG00000002012	-0.199581	0.569535	0.820402	Pnck
ENSMUSG00000002014	-0.0663583	0.323148	0.634043	Ssr4
ENSMUSG00000002015	-0.0830232	0.254014	0.559727	Bcap31
ENSMUSG00000002017	-0.110756	0.149892	0.412654	Fam98a
ENSMUSG00000002020	-0.146123	0.52075	0.793321	Ltbp2
ENSMUSG00000002028	0.0361877	0.64646	0.864348	Kmt2a
ENSMUSG00000002031	-0.0780233	0.42748	0.725896	Ift46
ENSMUSG00000002032	-0.243085	0.520296	0.79324	Tmem25
ENSMUSG00000002033	1.0693	9.72352222807385e-12	4.2268151125437e-10	Cd3g
ENSMUSG00000002043	-0.0607094	0.478027	0.764035	Trappc6a
ENSMUSG00000002052	0.0231315	0.786758	0.923617	Supt6
ENSMUSG00000002055	0.0112592	0.897576	0.967227	Spag5
ENSMUSG00000002057	0.31093	0.410705	0.715781	Foxn1
ENSMUSG00000002058	-0.0775431	0.456195	0.748332	Unc119
ENSMUSG00000002059	-0.103645	0.288483	0.597019	Rab34
ENSMUSG00000002064	-0.034593	0.628383	0.853486	Sdf2
ENSMUSG00000002068	-0.0801306	0.502993	0.781302	Ccne1
ENSMUSG00000002076	-0.325143	0.683119	0.882779	Hsf2bp
ENSMUSG00000002083	0.0575667	0.741482	0.906673	Bbc3
ENSMUSG00000002102	-0.116664	0.0432217	0.185565	Psmc3
ENSMUSG00000002103	0.531137	1.91844020633998e-07	4.41241247458195e-06	Acp2
ENSMUSG00000002104	-0.675257	0.0566276	0.223935	Rapsn
ENSMUSG00000002105	0.109381	0.381127	0.690539	Slc39a13
ENSMUSG00000002107	0.165496	0.283457	0.59304	Celf2
ENSMUSG00000002108	0.356843	0.154575	0.421013	Nr1h3
ENSMUSG00000002109	0.314585	0.110467	0.345033	Ddb2
ENSMUSG00000002111	1.44313	1.76537366536482e-08	4.77392181856352e-07	Spi1
ENSMUSG00000002129	-0.105824	0.239883	0.544174	Sf3a1
ENSMUSG00000002147	0.290316	2.11856362517643e-05	0.000312713	Stat6
ENSMUSG00000002204	0.812898	0.00184111	0.015662	Napsa
ENSMUSG00000002205	0.0979613	0.355863	0.667286	Vrk3
ENSMUSG00000002210	-0.0427648	0.640616	0.860824	Smg9
ENSMUSG00000002221	-0.0478907	0.540271	0.805128	Paxip1
ENSMUSG00000002222	0.000413429	0.995694	0.998907	Rmnd5a
ENSMUSG00000002227	0.85859	1.07986832450705e-07	2.57215759267516e-06	Mov10
ENSMUSG00000002228	0.842586	0.00901483	0.0571663	Ppm1j
ENSMUSG00000002233	0.354948	0.00808642	0.0524847	Rhoc
ENSMUSG00000002249	0.0907208	0.247767	0.553522	Tead3
ENSMUSG00000002250	0.0593051	0.445715	0.740147	Ppard
ENSMUSG00000002257	0.0164997	0.864521	0.955345	Def6
ENSMUSG00000002265	0.0975873	0.374143	0.684439	Peg3
ENSMUSG00000002266	-0.225644	0.240762	0.545029	Zim1
ENSMUSG00000002274	-0.156985	0.652131	0.86738	Metrn
ENSMUSG00000002279	-0.0723102	0.556154	0.814349	Lmf1
ENSMUSG00000002280	-0.0416615	0.680965	0.881589	Narfl
ENSMUSG00000002289	0.728442	0.0693758	0.255357	Angptl4
ENSMUSG00000002297	-0.0270644	0.777233	0.920677	Dbf4
ENSMUSG00000002307	0.145088	0.105353	0.334284	Daxx
ENSMUSG00000002308	-0.49558	9.2674929200311e-05	0.00117967	Cd320
ENSMUSG00000002319	-0.000407218	0.996092	0.998907	Ipo4
ENSMUSG00000002320	0.0710679	0.315948	0.626984	Tm9sf1
ENSMUSG00000002324	-0.0390973	0.865192	0.955629	Rec8
ENSMUSG00000002325	1.26089	2.01295668042222e-14	1.17849463835628e-12	Irf9
ENSMUSG00000002326	0.0722753	0.506334	0.783356	Gmpr2
ENSMUSG00000002329	-0.128316	0.148933	0.411381	Mdp1
ENSMUSG00000002332	0.141018	0.103699	0.331335	Dhrs1
ENSMUSG00000002342	-0.117235	0.177732	0.458197	Tmem161a
ENSMUSG00000002343	-0.246491	0.0258657	0.127916	Armc6
ENSMUSG00000002345	-0.0701223	0.438078	0.734365	Borcs8
ENSMUSG00000002346	0.0748548	0.635702	0.858546	Slc25a42
ENSMUSG00000002365	0.241159	0.0132834	0.0775594	Snx9
ENSMUSG00000002372	-0.0266582	0.692013	0.88749	Ranbp3
ENSMUSG00000002379	-0.148928	0.109432	0.34269	Ndufa11
ENSMUSG00000002393	-0.176694	0.0463707	0.194334	Nr2f6
ENSMUSG00000002395	-0.0428574	0.614792	0.846001	Use1
ENSMUSG00000002396	0.0624698	0.634078	0.857607	Ocel1
ENSMUSG00000002409	-0.187225	0.135485	0.389713	Dyrk1b
ENSMUSG00000002413	0.0764075	0.478378	0.764325	Braf
ENSMUSG00000002416	-0.184692	0.0335005	0.155005	Ndufb2
ENSMUSG00000002428	0.0682398	0.435806	0.732246	Hltf
ENSMUSG00000002455	-0.0229262	0.804517	0.932782	Prpf6
ENSMUSG00000002458	0.294598	0.0899063	0.302905	Rgs19
ENSMUSG00000002459	0.376539	0.10354	0.331069	Rgs20
ENSMUSG00000002475	-0.608786	0.0038156	0.0287834	Abhd3
ENSMUSG00000002477	-0.216129	0.0307929	0.145159	Snrpd1
ENSMUSG00000002486	-0.0669636	0.629699	0.854606	Tchp
ENSMUSG00000002489	0.153353	0.0253597	0.126023	Tiam1
ENSMUSG00000002496	-0.0460687	0.56469	0.817762	Tsc2
ENSMUSG00000002500	-0.341426	0.662933	0.873375	Rpl3l
ENSMUSG00000002504	-0.477066	0.000102425	0.00128868	Slc9a3r2
ENSMUSG00000002524	-0.149133	0.0149681	0.0847769	Puf60
ENSMUSG00000002546	0.0187714	0.818381	0.937737	Golga2
ENSMUSG00000002550	-0.198238	0.0480467	0.19915	Uck1
ENSMUSG00000002565	0.715931	7.23778587901203e-09	2.07674291855216e-07	Scin
ENSMUSG00000002578	0.995683	0.00421331	0.0312814	Ikzf4
ENSMUSG00000002580	-0.220137	0.0171837	0.0942758	Mien1
ENSMUSG00000002602	0.297267	0.00856188	0.0549148	Axl
ENSMUSG00000002603	0.707112	3.42771039533888e-14	1.94774602464551e-12	Tgfb1
ENSMUSG00000002608	0.00973831	0.894228	0.966149	Ccdc97
ENSMUSG00000002617	-0.0570266	0.818574	0.937737	Zfp40
ENSMUSG00000002625	0.0550738	0.542833	0.806896	Akap8l
ENSMUSG00000002633	-0.259276	0.00989299	0.0613916	Shh
ENSMUSG00000002635	-0.0530893	0.617946	0.847771	Pdcd2l
ENSMUSG00000002658	-0.07088	0.324339	0.635501	Gtf2f1
ENSMUSG00000002660	-0.187227	0.0234844	0.119225	Clpp
ENSMUSG00000002661	-0.371407	0.00101639	0.00964155	Alkbh7
ENSMUSG00000002664	-0.0399212	0.951969	0.984936	Pspn
ENSMUSG00000002668	0.648515	9.84599994261518e-05	0.00124511	Dennd1c
ENSMUSG00000002679	-0.0599039	0.573061	0.822619	Med6
ENSMUSG00000002688	-0.543086	0.0173663	0.0948087	Prkd1
ENSMUSG00000002699	2.23509	6.38833050405988e-17	4.93690181353748e-15	Lcp2
ENSMUSG00000002718	-0.240478	0.00890809	0.0566754	Cse1l
ENSMUSG00000002728	0.101793	0.20095	0.494007	Naa20
ENSMUSG00000002731	-0.10625	0.493885	0.776673	Prkra
ENSMUSG00000002732	-0.468906	0.0585904	0.228989	Fkbp7
ENSMUSG00000002733	0.42907	0.00067779	0.00682816	Plekha3
ENSMUSG00000002741	-0.0764056	0.215547	0.51398	Ykt6
ENSMUSG00000002748	-0.0243137	0.725347	0.899764	Baz1b
ENSMUSG00000002763	-0.0967034	0.16546	0.438103	Pex6
ENSMUSG00000002767	-0.0922947	0.258109	0.564813	Mrpl2
ENSMUSG00000002768	-0.289071	0.000474193	0.00498204	Mea1
ENSMUSG00000002769	-1.45147	4.83678810869307e-10	1.68879661915573e-08	Gnmt
ENSMUSG00000002771	-0.397192	0.0735828	0.265283	Grin2d
ENSMUSG00000002778	0.0437678	0.558643	0.815549	Kdelr1
ENSMUSG00000002781	-0.162337	0.314466	0.625258	Tmem143
ENSMUSG00000002797	-0.0731621	0.481855	0.767245	Ggct
ENSMUSG00000002799	-0.0714124	0.308405	0.618376	Jag2
ENSMUSG00000002803	-0.0939455	0.402633	0.708745	Btbd6
ENSMUSG00000002804	-0.206509	0.181463	0.46467	Nudt14
ENSMUSG00000002808	-0.800341	3.69824879004721e-09	1.12225392602689e-07	Epdr1
ENSMUSG00000002812	0.191778	0.0189458	0.101114	Flii
ENSMUSG00000002814	-0.104442	0.423887	0.72452	Top3a
ENSMUSG00000002820	-0.079237	0.362212	0.673071	Atg4d
ENSMUSG00000002825	-0.0438216	0.708422	0.892299	Qtrt1
ENSMUSG00000002831	-0.075775	0.438851	0.735286	Plin4
ENSMUSG00000002833	-0.027954	0.747881	0.908873	Hdgfl2
ENSMUSG00000002835	-0.208717	0.0492013	0.202162	Chaf1a
ENSMUSG00000002844	0.0199654	0.805767	0.933337	Adprh
ENSMUSG00000002845	-0.0646386	0.479608	0.765609	Tmem39a
ENSMUSG00000002846	-0.0754084	0.429569	0.727725	Timmdc1
ENSMUSG00000002847	2.06773	3.2764778591831e-05	0.000458707	Pla1a
ENSMUSG00000002870	-0.183433	0.0366019	0.164965	Mcm2
ENSMUSG00000002871	0.171336	0.125871	0.373808	Tpra1
ENSMUSG00000002881	0.000809897	0.991895	0.99788	Nab1
ENSMUSG00000002885	0.305323	0.00947967	0.0594848	Adgre5
ENSMUSG00000002897	0.26406	0.00270537	0.0216879	Il17ra
ENSMUSG00000002900	-0.0629077	0.509719	0.785692	Lamb1
ENSMUSG00000002908	0.0718798	0.805243	0.933189	Kcnn1
ENSMUSG00000002910	0.382795	0.000200565	0.00232495	Arrdc2
ENSMUSG00000002944	0.0727674	0.440473	0.736084	Cd36
ENSMUSG00000002948	-0.00681555	0.926771	0.976593	Map2k7
ENSMUSG00000002949	-0.112118	0.135306	0.3895	Timm44
ENSMUSG00000002957	0.572858	1.92993863664963e-08	5.20275550605639e-07	Ap2a2
ENSMUSG00000002963	0.042051	0.587497	0.830182	Pnkp
ENSMUSG00000002968	-0.0535686	0.507001	0.783972	Med25
ENSMUSG00000002980	-0.104604	0.203397	0.496639	Bcam
ENSMUSG00000002981	-0.0523719	0.371667	0.681488	Clptm1
ENSMUSG00000002983	0.797912	4.13975620514181e-12	1.89426528671068e-10	Relb
ENSMUSG00000002984	-0.227452	0.000777966	0.00769032	Tomm40
ENSMUSG00000002985	-0.302382	0.000372402	0.00403294	Apoe
ENSMUSG00000002996	0.125093	0.0914547	0.306184	Hbp1
ENSMUSG00000002997	-0.322624	0.0034734	0.0265825	Prkar2b
ENSMUSG00000003031	0.0463231	0.525308	0.795997	Cdkn1b
ENSMUSG00000003032	0.310379	3.09927766286037e-06	5.57869979314867e-05	Klf4
ENSMUSG00000003033	0.038857	0.644566	0.863261	Ap1m1
ENSMUSG00000003037	0.0346988	0.612319	0.844464	Rab8a
ENSMUSG00000003038	-0.285623	0.00015112	0.00181693	Hmgn2
ENSMUSG00000003039	0.0219163	0.801014	0.931327	Fam32a
ENSMUSG00000003051	2.64725	4.90583512474494e-26	7.75478737718773e-24	Elf3
ENSMUSG00000003062	0.2231	0.0935399	0.310647	Stard3nl
ENSMUSG00000003068	0.0162886	0.78937	0.924662	Stk11
ENSMUSG00000003070	0.0715098	0.509803	0.785717	Efna2
ENSMUSG00000003072	-0.033903	0.553211	0.812722	Atp5d
ENSMUSG00000003099	-0.0581415	0.453513	0.746185	Ppp5c
ENSMUSG00000003119	0.0841562	0.319116	0.630024	Cdk12
ENSMUSG00000003123	0.103366	0.379657	0.689133	Lipe
ENSMUSG00000003131	-0.0128867	0.831706	0.943192	Pafah1b2
ENSMUSG00000003134	-0.103085	0.287292	0.595952	Tbc1d8
ENSMUSG00000003135	-0.0236523	0.761539	0.915163	Cnot11
ENSMUSG00000003153	1.46694	9.7016200507439e-09	2.73399874404126e-07	Slc2a3
ENSMUSG00000003154	0.216547	0.00599559	0.0414907	Foxj2
ENSMUSG00000003161	0.0910476	0.323827	0.634946	Sri
ENSMUSG00000003166	-0.108973	0.10201	0.328031	Dgcr2
ENSMUSG00000003184	0.0309656	0.72606	0.900016	Irf3
ENSMUSG00000003190	-0.0937348	0.394383	0.702256	Bcl2l12
ENSMUSG00000003198	-0.0260707	0.887944	0.963708	Zfp959
ENSMUSG00000003199	-0.121971	0.223015	0.523247	Mpnd
ENSMUSG00000003200	0.0257433	0.727802	0.90065	Sh3gl1
ENSMUSG00000003206	1.21738	0.0139661	0.080367	Ebi3
ENSMUSG00000003208	-0.0879084	0.507527	0.784085	Ccdc94
ENSMUSG00000003226	0.0572606	0.56307	0.817182	Ranbp2
ENSMUSG00000003227	-0.412805	0.0449439	0.190323	Edar
ENSMUSG00000003228	0.228897	0.0969407	0.317619	Grk5
ENSMUSG00000003233	0.00940527	0.901509	0.968428	Dvl3
ENSMUSG00000003234	-0.115449	0.115936	0.355027	Abcf3
ENSMUSG00000003235	-0.0105989	0.936865	0.979254	Eif2b5
ENSMUSG00000003269	-0.0719602	0.320752	0.631743	Cyth2
ENSMUSG00000003271	-0.0500249	0.513881	0.788546	Sult2b1
ENSMUSG00000003273	-0.345004	0.148444	0.410775	Car11
ENSMUSG00000003279	0.0573277	0.880648	0.960586	Dlgap1
ENSMUSG00000003282	0.195724	0.248962	0.554779	Plag1
ENSMUSG00000003283	1.28518	0.000962988	0.00923067	Hck
ENSMUSG00000003299	-0.055306	0.467543	0.756246	Mrpl4
ENSMUSG00000003308	0.116813	0.0881031	0.29874	Keap1
ENSMUSG00000003309	-0.13028	0.150622	0.413745	Ap1m2
ENSMUSG00000003316	0.122395	0.064514	0.24381	Glg1
ENSMUSG00000003344	-0.189647	0.034788	0.15889	Btbd2
ENSMUSG00000003345	-0.0185199	0.730719	0.902269	Csnk1g2
ENSMUSG00000003346	-0.085393	0.174206	0.452349	Abhd17a
ENSMUSG00000003348	0.0488852	0.704454	0.890718	Mob3a
ENSMUSG00000003352	-0.00917493	0.911137	0.972013	Cacnb3
ENSMUSG00000003354	-1.21751	0.00477159	0.0345701	Ccdc65
ENSMUSG00000003355	-0.372466	0.154721	0.421346	Fkbp11
ENSMUSG00000003360	-0.000472432	0.994452	0.99876	Ddx23
ENSMUSG00000003363	0.0480451	0.622792	0.850076	Pld3
ENSMUSG00000003378	0.0156726	0.914372	0.973137	Grik5
ENSMUSG00000003380	-0.00629151	0.940668	0.980655	Rabac1
ENSMUSG00000003382	0.115883	0.100943	0.325759	Etv3
ENSMUSG00000003402	-0.0881348	0.163364	0.434737	Prkcsh
ENSMUSG00000003411	-0.480913	0.105613	0.334751	Rab3b
ENSMUSG00000003418	-0.158055	0.293927	0.601586	St8sia6
ENSMUSG00000003420	1.04032	3.58502467069627e-09	1.09362121007135e-07	Fcgrt
ENSMUSG00000003421	0.0144204	0.841881	0.946114	Nosip
ENSMUSG00000003423	-0.156091	0.0723346	0.262365	Pih1d1
ENSMUSG00000003429	-0.116712	0.0589388	0.229833	Rps11
ENSMUSG00000003435	0.0736116	0.383019	0.69187	Supt5
ENSMUSG00000003437	-0.022895	0.78279	0.922136	Paf1
ENSMUSG00000003438	-0.151886	0.0628213	0.239443	Timm50
ENSMUSG00000003444	-0.0936416	0.429257	0.727407	Med29
ENSMUSG00000003452	-0.572058	0.17222	0.448824	Bicd1
ENSMUSG00000003458	0.108963	0.072854	0.263694	Ncstn
ENSMUSG00000003464	-0.185394	0.018042	0.0975177	Pex19
ENSMUSG00000003469	-0.12286	0.135574	0.389904	Phyhip
ENSMUSG00000003476	-0.396958	0.356614	0.66783	Crhr2
ENSMUSG00000003484	1.06439	0.106924	0.337831	Cyp4f18
ENSMUSG00000003500	-0.0321557	0.68678	0.884638	Impdh1
ENSMUSG00000003518	-0.0465111	0.632232	0.856828	Dusp3
ENSMUSG00000003526	-0.136575	0.195294	0.486699	Prodh
ENSMUSG00000003527	0.0181629	0.849613	0.949746	Dgcr14
ENSMUSG00000003528	-0.348526	0.000218605	0.00250733	Slc25a1
ENSMUSG00000003531	-0.185502	0.0538523	0.216205	Dgcr6
ENSMUSG00000003534	0.200631	0.00667852	0.0449927	Ddr1
ENSMUSG00000003541	0.35425	0.00471069	0.0342145	Ier3
ENSMUSG00000003545	-1.08994	NA	NA	Fosb
ENSMUSG00000003546	0.102093	0.332621	0.644311	Klc4
ENSMUSG00000003549	0.0763736	0.406499	0.712513	Ercc1
ENSMUSG00000003555	0.025616	0.896426	0.966879	Cyp17a1
ENSMUSG00000003559	-0.0524703	0.802086	0.93136	As3mt
ENSMUSG00000003573	-0.0136712	0.885532	0.96277	Homer3
ENSMUSG00000003575	-0.121147	0.191488	0.48039	Crtc1
ENSMUSG00000003581	-0.0114093	0.930251	0.977134	Rnf215
ENSMUSG00000003585	-0.364	3.74073904230567e-05	0.000515404	Sec14l2
ENSMUSG00000003604	-0.299999	0.00375478	0.0283861	Aven
ENSMUSG00000003617	1.29125	4.81985303801907e-27	8.55179639031384e-25	Cp
ENSMUSG00000003623	-0.216028	0.00475071	0.0344763	Crot
ENSMUSG00000003644	0.0741091	0.246933	0.552564	Rps6ka1
ENSMUSG00000003660	0.00771708	0.94358	0.981333	Snrnp200
ENSMUSG00000003662	-0.0177508	0.842852	0.946432	Ciao1
ENSMUSG00000003665	0.174238	0.768895	0.918491	Has1
ENSMUSG00000003680	-0.07797	0.440075	0.735924	Taf6l
ENSMUSG00000003721	-0.15798	0.0843874	0.290388	Insig2
ENSMUSG00000003731	0.0748188	0.299739	0.608473	Kpna6
ENSMUSG00000003746	0.30019	0.0446355	0.189547	Man1a
ENSMUSG00000003752	0.128091	0.0602471	0.233209	Itpkc
ENSMUSG00000003762	0.065552	0.516399	0.790533	Coq8b
ENSMUSG00000003778	0.0636378	0.418628	0.722096	Brd8
ENSMUSG00000003779	-0.089648	0.366997	0.676419	Kif20a
ENSMUSG00000003808	-0.0213435	0.787811	0.92401	Farsa
ENSMUSG00000003809	-0.255583	0.00626796	0.0428409	Gcdh
ENSMUSG00000003810	-0.0196761	0.822374	0.939397	Mast2
ENSMUSG00000003812	-0.0198119	0.763156	0.915625	Dnase2a
ENSMUSG00000003813	-0.0548784	0.435749	0.732246	Rad23a
ENSMUSG00000003814	0.0719819	0.235095	0.538387	Calr
ENSMUSG00000003824	-0.107122	0.508707	0.784815	Syce2
ENSMUSG00000003847	0.0259578	0.750875	0.909777	Nfat5
ENSMUSG00000003848	0.023877	0.776435	0.920284	Nob1
ENSMUSG00000003849	-0.162331	0.400085	0.706476	Nqo1
ENSMUSG00000003863	0.0262831	0.7953	0.928223	Ppfia3
ENSMUSG00000003865	0.129801	0.267332	0.575784	Gys1
ENSMUSG00000003868	-0.130136	0.057833	0.227102	Ruvbl2
ENSMUSG00000003872	-0.152844	0.568971	0.820116	Lin7b
ENSMUSG00000003873	-0.0194724	0.837369	0.945389	Bax
ENSMUSG00000003882	1.07383	3.1670669362389e-05	0.000445187	Il7r
ENSMUSG00000003923	-0.104781	0.24991	0.555934	Tfam
ENSMUSG00000003929	-0.117197	0.403901	0.710258	Zfp81
ENSMUSG00000003934	0.000139392	0.999608	0.999887	Efnb3
ENSMUSG00000003948	-0.132783	0.298446	0.607379	Mmd
ENSMUSG00000003949	0.114995	0.337672	0.649999	Hlf
ENSMUSG00000003955	0.410556	2.7364753567794e-05	0.000390764	Fam162a
ENSMUSG00000003970	-0.0958979	0.0435269	0.186394	Rpl8
ENSMUSG00000003992	0.0321528	0.739063	0.906092	Ssbp2
ENSMUSG00000004018	-0.278077	0.0995608	0.322729	Fancl
ENSMUSG00000004031	-0.523963	0.273065	0.582582	Brinp2
ENSMUSG00000004032	-0.441824	1.22250272557696e-05	0.000189794	Gstm5
ENSMUSG00000004035	-0.352581	0.291023	0.599849	Gstm7
ENSMUSG00000004040	0.684597	1.27385241808583e-16	9.61076775759409e-15	Stat3
ENSMUSG00000004043	0.893743	2.05679873182338e-11	8.55588907869496e-10	Stat5a
ENSMUSG00000004044	-0.17242	0.1513	0.415085	Cavin1
ENSMUSG00000004054	0.0374063	0.532188	0.801261	Map3k11
ENSMUSG00000004056	-0.0207402	0.728271	0.900968	Akt2
ENSMUSG00000004069	-0.132502	0.128059	0.377535	Dnaja3
ENSMUSG00000004070	0.0329937	0.682761	0.882682	Hmox2
ENSMUSG00000004071	-0.0764378	0.318922	0.629947	Cdip1
ENSMUSG00000004085	-0.093012	0.172673	0.449534	Map3k20
ENSMUSG00000004096	-0.0273751	0.703473	0.890645	Cwc15
ENSMUSG00000004098	-0.0173427	0.908087	0.970858	Col5a3
ENSMUSG00000004099	-0.0538568	0.531554	0.800716	Dnmt1
ENSMUSG00000004100	-0.0474045	0.519105	0.792397	Ppan
ENSMUSG00000004105	-0.266214	0.0325035	0.151561	Angptl2
ENSMUSG00000004110	-0.289385	0.197368	0.489406	Cacna1e
ENSMUSG00000004113	0.16569	0.775614	0.920172	Cacna1b
ENSMUSG00000004127	-0.383976	0.00294126	0.0232044	Trmt10a
ENSMUSG00000004151	0.614415	0.00302816	0.0237714	Etv1
ENSMUSG00000004187	0.0402793	0.789016	0.924521	Kifc2
ENSMUSG00000004207	0.433321	4.46425540578473e-06	7.73944923890434e-05	Psap
ENSMUSG00000004221	0.119771	0.129486	0.379689	Ikbkg
ENSMUSG00000004233	-0.11663	0.435388	0.731947	Wars2
ENSMUSG00000004263	0.0551791	0.636087	0.858546	Atn1
ENSMUSG00000004264	-0.157682	0.00644218	0.0437907	Phb2
ENSMUSG00000004266	0.600309	2.20750497008788e-07	5.03068105109935e-06	Ptpn6
ENSMUSG00000004267	0.625446	0.00347125	0.0265778	Eno2
ENSMUSG00000004268	-0.132887	0.0581923	0.227996	Emg1
ENSMUSG00000004270	-0.1153	0.274333	0.583499	Lpcat3
ENSMUSG00000004285	-0.00427854	0.95389	0.985309	Atp6v1f
ENSMUSG00000004317	0.49122	1.39548523071957e-05	0.00021341	Clcn5
ENSMUSG00000004319	0.0998273	0.242891	0.547638	Clcn3
ENSMUSG00000004328	0.446793	0.233265	0.535753	Hif3a
ENSMUSG00000004347	-0.204915	0.699264	0.890162	Pde1c
ENSMUSG00000004356	-0.0448506	0.670022	0.876861	Utp20
ENSMUSG00000004360	-0.360704	0.374454	0.684574	9330159F19Rik
ENSMUSG00000004364	0.0116049	0.867131	0.956463	Cul3
ENSMUSG00000004371	0.187664	0.690967	0.887074	Il11
ENSMUSG00000004383	0.116217	0.284442	0.594154	Large1
ENSMUSG00000004393	-0.0942095	0.311987	0.622757	Ddx56
ENSMUSG00000004394	-0.0138448	0.891658	0.965328	Tmed4
ENSMUSG00000004415	-0.792798	0.00154415	0.0135373	Col26a1
ENSMUSG00000004446	0.791782	3.0306882965204e-05	0.000428088	Bid
ENSMUSG00000004451	0.0566	0.50989	0.785781	Ralb
ENSMUSG00000004455	0.0697696	0.246123	0.551601	Ppp1cc
ENSMUSG00000004460	0.0501662	0.442632	0.737493	Dnajb11
ENSMUSG00000004462	-0.0637731	0.672071	0.877523	Tbccd1
ENSMUSG00000004473	-0.667641	0.00154462	0.0135373	Clec11a
ENSMUSG00000004500	-0.190288	0.125827	0.373748	Zfp324
ENSMUSG00000004508	0.485212	0.000608486	0.00620913	Gab2
ENSMUSG00000004530	0.0983002	0.144283	0.403797	Coro1c
ENSMUSG00000004535	0.101314	0.077791	0.275092	Tax1bp1
ENSMUSG00000004552	0.259189	0.0837509	0.289097	Ctse
ENSMUSG00000004558	-0.100692	0.352435	0.663178	Ndrg2
ENSMUSG00000004561	0.12358	0.249684	0.555706	Mettl17
ENSMUSG00000004562	0.00398483	0.97642	0.992875	Arhgef40
ENSMUSG00000004565	0.0232993	0.751974	0.91002	Pnpla6
ENSMUSG00000004567	0.140736	0.108797	0.341706	Mcoln1
ENSMUSG00000004568	-0.00151144	0.984928	0.996159	Arhgef18
ENSMUSG00000004591	-0.051032	0.446896	0.741087	Pkn2
ENSMUSG00000004609	1.05784	0.000478666	0.00501549	Cd33
ENSMUSG00000004610	-0.273809	0.00616461	0.0424012	Etfb
ENSMUSG00000004612	2.27815	5.72698069674238e-23	7.32211326139387e-21	Nkg7
ENSMUSG00000004626	0.0783511	0.251973	0.557307	Stxbp2
ENSMUSG00000004631	0.185541	0.293822	0.601586	Sgce
ENSMUSG00000004633	-0.113548	0.422661	0.723848	Chn2
ENSMUSG00000004637	-0.0281372	0.816737	0.936844	Wwox
ENSMUSG00000004642	-0.0209766	0.81029	0.935005	Slbp
ENSMUSG00000004651	-0.735841	1.94162937713487e-17	1.58502589716531e-15	Tyr
ENSMUSG00000004655	0.0387571	0.696466	0.88934	Aqp1
ENSMUSG00000004661	0.502287	0.0142153	0.0814416	Arid3b
ENSMUSG00000004665	-0.0196418	0.807045	0.934025	Cnn2
ENSMUSG00000004667	-0.235125	0.000635538	0.0064511	Polr2e
ENSMUSG00000004677	0.160276	0.0131648	0.0769704	Myo9b
ENSMUSG00000004698	0.301496	0.239279	0.543603	Hdac9
ENSMUSG00000004707	1.83894	1.84800349578383e-05	0.000275348	Ly9
ENSMUSG00000004709	0.957904	0.000715902	0.00716644	Cd244
ENSMUSG00000004730	1.75407	0.0016408	0.0142154	Adgre1
ENSMUSG00000004748	-0.347613	0.230446	0.532421	Mtfp1
ENSMUSG00000004768	-0.11555	0.279566	0.588509	Rab23
ENSMUSG00000004771	0.0716276	0.340586	0.652862	Rab11a
ENSMUSG00000004788	-0.0531386	0.665983	0.874697	Eif2b2
ENSMUSG00000004789	-0.0545558	0.411744	0.716729	Dlst
ENSMUSG00000004791	1.83701	3.21554070025625e-08	8.33261128108131e-07	Pgf
ENSMUSG00000004798	-0.13601	0.215942	0.514497	Ulk2
ENSMUSG00000004814	5.7824	2.22591374778766e-27	4.11746683473743e-25	Ccl24
ENSMUSG00000004815	0.186543	0.0580447	0.227572	Dgkq
ENSMUSG00000004837	0.804309	2.12291319446982e-06	3.94793739309532e-05	Grap
ENSMUSG00000004843	-0.0242156	0.705101	0.891139	Chmp2b
ENSMUSG00000004846	0.470467	4.92777667553834e-05	0.000668885	Plod3
ENSMUSG00000004849	-0.0184802	0.782828	0.922136	Ap1s1
ENSMUSG00000004864	0.106886	0.132716	0.385512	Mapk13
ENSMUSG00000004865	0.192783	0.00467445	0.0340046	Srpk1
ENSMUSG00000004872	-0.534571	0.00844062	0.0543375	Pax3
ENSMUSG00000004880	0.0883608	0.306032	0.615499	Lbr
ENSMUSG00000004885	0.0423821	0.712264	0.894019	Crabp2
ENSMUSG00000004891	-0.183937	0.0242692	0.122175	Nes
ENSMUSG00000004892	-0.547596	0.20196	0.494882	Bcan
ENSMUSG00000004894	-0.912447	0.0758575	0.270393	Hapln2
ENSMUSG00000004895	-0.0797013	0.289919	0.598578	Prcc
ENSMUSG00000004896	0.075796	0.570295	0.820817	Rrnad1
ENSMUSG00000004897	-0.0549113	0.33417	0.64579	Hdgf
ENSMUSG00000004902	0.415683	0.415025	0.719286	Slc25a18
ENSMUSG00000004929	-0.168589	0.0783253	0.276307	Thop1
ENSMUSG00000004931	0.00960543	0.906296	0.970389	Apba3
ENSMUSG00000004933	0.426206	0.110283	0.344719	Matk
ENSMUSG00000004934	0.0366404	0.627232	0.853018	Pias4
ENSMUSG00000004936	0.225843	0.00123401	0.011311	Map2k1
ENSMUSG00000004937	-0.0863344	0.229782	0.532088	Sgta
ENSMUSG00000004939	-0.227161	0.742924	0.90731	Nmrk2
ENSMUSG00000004945	-0.28185	0.00152015	0.0133756	Tmem242
ENSMUSG00000004947	0.0984527	0.220967	0.521087	Dtx2
ENSMUSG00000004951	-0.155823	0.119539	0.36155	Hspb1
ENSMUSG00000004952	0.614091	1.44011189193982e-05	0.000219462	Rasa4
ENSMUSG00000004980	-0.0888304	0.136363	0.391268	Hnrnpa2b1
ENSMUSG00000004988	0.509631	0.00024745	0.00280304	Fxyd4
ENSMUSG00000004994	-0.0841801	0.538577	0.80405	Ccdc130
ENSMUSG00000004996	-0.0622349	0.526817	0.797171	Mri1
ENSMUSG00000005034	-0.01815	0.798548	0.929996	Prkacb
ENSMUSG00000005043	0.0398113	0.790709	0.925548	Sgsh
ENSMUSG00000005045	-1.23241	2.41736929973e-07	5.49216770487729e-06	Chd5
ENSMUSG00000005054	0.00361878	0.96921	0.990825	Cstb
ENSMUSG00000005057	0.114264	0.46205	0.752118	Sh2b2
ENSMUSG00000005069	-0.0986118	0.275573	0.58455	Pex5
ENSMUSG00000005078	-0.168496	0.0935655	0.310658	Jkamp
ENSMUSG00000005087	0.337899	7.94646596566915e-08	1.9190715307091e-06	Cd44
ENSMUSG00000005089	1.0946	0.0533739	0.21489	Slc1a2
ENSMUSG00000005102	-0.0327081	0.730291	0.902256	Eif2ak4
ENSMUSG00000005103	0.0915231	0.154842	0.421544	Wdr1
ENSMUSG00000005107	0.800285	0.00560797	0.0393509	Slc2a9
ENSMUSG00000005124	0.0219394	0.909511	0.971113	Wisp1
ENSMUSG00000005125	0.772717	1.37648539376318e-14	8.22485499201172e-13	Ndrg1
ENSMUSG00000005131	0.650772	0.188974	0.476559	4930550C14Rik
ENSMUSG00000005142	0.280183	0.000224386	0.00256686	Man2b1
ENSMUSG00000005148	0.113773	0.207834	0.502941	Klf5
ENSMUSG00000005150	-0.0747354	0.454055	0.746899	Wdr83
ENSMUSG00000005161	-0.252039	2.59469225266691e-06	4.73568019182893e-05	Prdx2
ENSMUSG00000005198	0.0739254	0.38485	0.69388	Polr2a
ENSMUSG00000005204	0.0226209	0.748483	0.909002	Senp3
ENSMUSG00000005220	-0.821286	2.32792187056663e-05	0.000338727	Corin
ENSMUSG00000005225	-0.00281995	0.9839	0.995821	Plekha8
ENSMUSG00000005233	-0.139182	0.311337	0.621887	Spc25
ENSMUSG00000005237	0.098802	0.76859	0.918403	Dnah2
ENSMUSG00000005251	-0.00230014	0.977878	0.99336	Ripk4
ENSMUSG00000005262	0.000912672	0.991128	0.99788	Ufd1
ENSMUSG00000005267	0.534391	0.0318196	0.148851	Zfp287
ENSMUSG00000005268	-0.123076	0.234172	0.536901	Prlr
ENSMUSG00000005299	-0.176858	0.0105594	0.064469	Letm1
ENSMUSG00000005312	-0.033746	0.660494	0.872032	Ubqln1
ENSMUSG00000005320	-0.157491	0.500147	0.78003	Fgfr4
ENSMUSG00000005338	0.258163	0.246782	0.552401	Cadm3
ENSMUSG00000005354	-0.156617	0.0147426	0.0839097	Txn2
ENSMUSG00000005355	0.146186	0.0957928	0.315105	Casp14
ENSMUSG00000005360	-0.290489	0.0143127	0.0819198	Slc1a3
ENSMUSG00000005362	0.0745137	0.457218	0.748879	Crbn
ENSMUSG00000005370	-0.0993939	0.303023	0.612386	Msh6
ENSMUSG00000005371	0.0863978	0.235115	0.538387	Fbxo11
ENSMUSG00000005373	-0.361957	0.12265	0.368165	Mlxipl
ENSMUSG00000005374	-0.00426886	0.962118	0.988846	Tbl2
ENSMUSG00000005378	-0.275094	0.000473504	0.0049778	Bud23
ENSMUSG00000005397	0.0325537	0.854143	0.951858	Nid1
ENSMUSG00000005410	-0.212335	0.00688755	0.0461506	Mcm5
ENSMUSG00000005413	0.677353	1.3694296649493e-15	9.12323487131741e-14	Hmox1
ENSMUSG00000005417	-0.0377211	0.522293	0.794503	Mprip
ENSMUSG00000005442	0.144108	0.0137063	0.0791777	Cic
ENSMUSG00000005447	-0.102632	0.303861	0.613295	Pafah1b3
ENSMUSG00000005465	1.50775	3.67931927211024e-06	6.488438489194e-05	Il27ra
ENSMUSG00000005469	-0.191348	0.0350792	0.16001	Prkaca
ENSMUSG00000005470	-0.00668249	0.95008	0.98392	Asf1b
ENSMUSG00000005474	-0.0768763	0.881411	0.960888	Myl10
ENSMUSG00000005481	-0.150734	0.0329916	0.153221	Ddx39
ENSMUSG00000005483	0.0284023	0.714441	0.895276	Dnajb1
ENSMUSG00000005501	-0.0852813	0.321301	0.63206	Usp40
ENSMUSG00000005505	-0.043457	0.792186	0.926268	Kbtbd4
ENSMUSG00000005506	-0.0125426	0.835951	0.945064	Celf1
ENSMUSG00000005510	-0.141959	0.11764	0.358172	Ndufs3
ENSMUSG00000005514	-0.0824986	0.293234	0.601267	Por
ENSMUSG00000005533	0.225029	0.00517612	0.0370838	Igf1r
ENSMUSG00000005534	0.168157	0.0722683	0.262229	Insr
ENSMUSG00000005553	-0.368078	0.420134	0.722509	Atp4a
ENSMUSG00000005566	-0.112247	0.0680411	0.252099	Trim28
ENSMUSG00000005575	-0.0703612	0.283116	0.592612	Ube2m
ENSMUSG00000005580	-0.132455	0.313615	0.624352	Adcy9
ENSMUSG00000005583	-0.621037	0.00230636	0.0189971	Mef2c
ENSMUSG00000005609	-0.0494211	0.57898	0.825527	Ctr9
ENSMUSG00000005610	-0.0347244	0.614342	0.846001	Eif4g2
ENSMUSG00000005611	-0.392911	0.0429069	0.184611	Mrvi1
ENSMUSG00000005615	-0.112903	0.219646	0.520044	Pcyt1a
ENSMUSG00000005621	0.126951	0.149603	0.41212	Zfp592
ENSMUSG00000005625	-0.0539165	0.444728	0.739707	Psmd4
ENSMUSG00000005628	-0.452165	0.164729	0.436898	Tmod4
ENSMUSG00000005640	2.6539	2.21232120468983e-05	0.000324897	Insrr
ENSMUSG00000005656	0.190498	0.0109077	0.0662128	Snx6
ENSMUSG00000005667	-0.270304	0.00576006	0.0401749	Mthfd2
ENSMUSG00000005672	-0.250357	0.00154228	0.0135304	Kit
ENSMUSG00000005674	-0.0632982	0.599716	0.837387	Tomm40l
ENSMUSG00000005677	0.0662036	0.878943	0.959925	Nr1i3
ENSMUSG00000005682	0.0813915	0.266862	0.575339	Pan2
ENSMUSG00000005683	-0.061258	0.479174	0.76534	Cs
ENSMUSG00000005686	0.407134	1.63917732137677e-06	3.1149743458032e-05	Ampd3
ENSMUSG00000005687	-0.074127	0.276749	0.585629	Bcas2
ENSMUSG00000005698	-0.0470479	0.500095	0.780018	Ctcf
ENSMUSG00000005699	-0.0247927	0.894611	0.966282	Pard6a
ENSMUSG00000005705	-0.155689	0.741618	0.906712	Agrp
ENSMUSG00000005716	-1.02273	0.10036	0.324294	Pvalb
ENSMUSG00000005718	-0.140332	0.286806	0.595673	Tfap4
ENSMUSG00000005732	-0.183836	0.0020611	0.0173049	Ranbp1
ENSMUSG00000005763	0.490926	0.042902	0.184611	Cd247
ENSMUSG00000005774	0.00399557	0.968576	0.990508	Rfx5
ENSMUSG00000005779	-0.095281	0.113962	0.351659	Psmb4
ENSMUSG00000005800	3.40394	4.80757020274382e-08	1.20800622377615e-06	Mmp8
ENSMUSG00000005802	0.229809	0.0285332	0.137242	Slc30a4
ENSMUSG00000005803	0.503319	0.0326476	0.152029	Sqor
ENSMUSG00000005804	0.181276	0.0715397	0.2604	Bloc1s6
ENSMUSG00000005813	-0.0585002	0.413896	0.718719	Metap1
ENSMUSG00000005823	0.0620845	0.377727	0.687249	Gpr108
[truncated: 16,580 more rows]

## Sheet: Etreg vs Treg
ID	log2FoldChange	pvalue	padj	Gene.name
[truncated: 17,335 more rows]
