# Supplementary material for: Early skin seeding regulatory T cells modulate PPARγ-dependent skin pigmentation
Source: Nat Commun. 2025 Dec 9;16:11411. doi: 10.1038/s41467-025-66229-2 (PMC12738793; doi:10.1038/s41467-025-66229-2)
Supplement: Supplementary file 4 — Supplementary Data 2 [file 41467_2025_66229_MOESM4_ESM.xlsx]

## Sheet: ST2. CD45 neg scRNAseq DE table
cell_type	gene_name	p_val	avg_log2FC	avg_tregsufficient	avg_tregdeficient	p_val_adj
Melanocyte	Cma1	4.34596e-06	-5.15605	0.7	0.135	0.103434
Melanocyte	Atox1	2.42169e-05	-1.24837	0.9	0.568	0.576363
Melanocyte	Naa38	7.56062e-05	-1.4212	0.6	0.135	1
Melanocyte	Prrc2c	0.000706874	1.36338	0.25	0.676	1
Melanocyte	Tmsb10	0.000903058	-0.866785	1	0.973	1
Melanocyte	Vezf1	0.000947134	0.966724	0.1	0.595	1
Melanocyte	Ogn	0.00103577	-1.77779	0.35	0.027	1
Melanocyte	Dmxl1	0.0012506	1.08529	0	0.405	1
Melanocyte	Map1b	0.00135823	1.28807	0.35	0.757	1
Melanocyte	Sec61g	0.00138357	-1.03358	0.95	0.811	1
Melanocyte	Fbn1	0.00159667	-1.29578	0.65	0.243	1
Melanocyte	Srsf7	0.00162464	1.13419	0.15	0.595	1
Melanocyte	Lox	0.00171911	-1.49609	0.25	0	1
Melanocyte	Xist	0.00187625	-1.30254	0.65	0.189	1
Melanocyte	Dpm3	0.00216533	-0.986005	0.8	0.432	1
Melanocyte	Fam129b	0.00222181	1.15529	0.05	0.432	1
Melanocyte	Lum	0.00240312	-2.04083	0.3	0.027	1
Melanocyte	Srgn	0.00240312	-2.02261	0.3	0.027	1
Melanocyte	Tpsb2	0.00245033	-3.7385	0.35	0.054	1
Melanocyte	Gpc3	0.00250995	-2.36609	0.4	0.081	1
Melanocyte	Sec61b	0.00259407	-0.854179	0.9	0.649	1
Melanocyte	Rpl38	0.00299776	-0.702151	0.95	1	1
Melanocyte	Atrn	0.00321546	0.963682	0	0.351	1
Melanocyte	Max	0.00321546	0.826081	0	0.351	1
Melanocyte	Elob	0.0034952	-0.651793	0.9	0.865	1
Melanocyte	Ndufb1-ps	0.00368758	-0.626698	0.9	0.865	1
Melanocyte	S100a11	0.0044501	-0.91039	0.95	0.73	1
Melanocyte	Rock1	0.00487907	1.02567	0.1	0.486	1
Melanocyte	Brd4	0.00505712	1.05783	0	0.324	1
Melanocyte	Phactr2	0.00505712	1.154	0	0.324	1
Melanocyte	Dact1	0.00510527	1.1622	0.1	0.459	1
Melanocyte	Pfn1	0.00520633	-0.548458	0.95	0.865	1
Melanocyte	Hnrnph1	0.00530989	0.870931	0.4	0.757	1
Melanocyte	Map4k4	0.00531905	1.10968	0.3	0.622	1
Melanocyte	Aqp1	0.00533924	1.02532	0.45	0.784	1
Melanocyte	Cyp11a1	0.00551958	-1.7677	0.2	0	1
Melanocyte	Dcp2	0.00551958	-0.645893	0.2	0	1
Melanocyte	Egfr	0.00551958	-0.943117	0.2	0	1
Melanocyte	Ids	0.00551958	-0.67976	0.2	0	1
Melanocyte	Ltbp1	0.00551958	-0.432299	0.2	0	1
Melanocyte	Mdfic	0.00551958	-1.26822	0.2	0	1
Melanocyte	Ntn1	0.00551958	-1.45383	0.2	0	1
Melanocyte	Parp4	0.00551958	-0.529249	0.2	0	1
Melanocyte	Rgs18	0.00551958	-1.55165	0.2	0	1
Melanocyte	Rpp25l	0.00551958	-0.787298	0.2	0	1
Melanocyte	Tyrobp	0.00551958	-1.46244	0.2	0	1
Melanocyte	Capza1	0.0058608	-1.13317	0.45	0.135	1
Melanocyte	Csnk1e	0.00611779	-1.17528	0.45	0.162	1
Melanocyte	Cdc37l1	0.00637837	1.07832	0.1	0.432	1
Melanocyte	Rps27	0.00658461	-0.471369	1	1	1
Melanocyte	Tm4sf1	0.00667502	1.25921	0.15	0.541	1
Melanocyte	Lbh	0.00667692	0.96061	0.4	0.73	1
Melanocyte	Uba52	0.00667803	-0.782574	0.85	0.865	1
Melanocyte	Tanc2	0.00678149	1.00089	0.1	0.432	1
Melanocyte	Nsd2	0.00778972	-0.769497	0.35	0.081	1
Melanocyte	Ankrd10	0.00785997	0.800397	0	0.297	1
Melanocyte	Ccnt1	0.00785997	0.879259	0	0.297	1
Melanocyte	Fbxw7	0.00785997	0.775242	0	0.297	1
Melanocyte	Gnptg	0.00785997	0.997118	0	0.297	1
Melanocyte	Nemf	0.00785997	0.756755	0	0.297	1
Melanocyte	Islr	0.00799285	-1.13063	0.25	0.027	1
Melanocyte	AY036118	0.00838399	1.12546	0.35	0.649	1
Melanocyte	Hadhb	0.00863269	0.9886	0.1	0.432	1
Melanocyte	2002-03-01	0.00900445	0.902996	0.05	0.378	1
Melanocyte	Dars	0.00930762	-0.817924	0.45	0.135	1
Melanocyte	P4hb	0.00946496	-0.745251	0.75	0.459	1
Melanocyte	Nr4a3	0.00960892	-1.71279	0.25	0.027	1
Melanocyte	Mtdh	0.00961585	0.862785	0.2	0.568	1
Melanocyte	Fn1	0.00972714	-2.32015	0.35	0.081	1
Melanocyte	Rps20	0.00978359	-0.396137	1	1	1
Melanocyte	St3gal4	0.00989384	1.15237	0.15	0.459	1
Melanocyte	Rpl35	0.0102682	-0.436471	1	1	1
Melanocyte	Ppp6r1	0.0105214	-0.55737	0.25	0.027	1
Melanocyte	Top1	0.0107279	0.977243	0.4	0.703	1
Melanocyte	Purb	0.0113509	0.774464	0.45	0.703	1
Melanocyte	Net1	0.0115102	-0.588523	0.25	0.027	1
Melanocyte	Tmf1	0.011552	0.760982	0.05	0.378	1
Melanocyte	Plp1	0.0117406	0.828384	0.65	0.865	1
Melanocyte	Cdc42bpa	0.0120336	-1.04658	0.5	0.189	1
Melanocyte	4833420G17Rik	0.012083	0.736399	0	0.27	1
Melanocyte	Ccny	0.012083	0.652198	0	0.27	1
Melanocyte	Fam193a	0.012083	0.623381	0	0.27	1
Melanocyte	Pdzd8	0.012083	0.687401	0	0.27	1
Melanocyte	Prpf39	0.012083	0.678606	0	0.27	1
Melanocyte	Stk25	0.012083	0.636602	0	0.27	1
Melanocyte	Tbc1d23	0.012083	1.02771	0	0.27	1
Melanocyte	Pigt	0.0122293	-0.687253	0.3	0.054	1
Melanocyte	Fdps	0.0125806	-0.811906	0.25	0.027	1
Melanocyte	Nbl1	0.0132205	-0.82787	0.3	0.054	1
Melanocyte	Snhg18	0.0135965	-0.76886	0.45	0.135	1
Melanocyte	Safb2	0.0149149	0.6973	0.05	0.324	1
Melanocyte	Sorbs1	0.0152955	0.990407	0.35	0.649	1
Melanocyte	Gng5	0.0155431	-0.676264	0.9	0.838	1
Melanocyte	Ccnt2	0.0160481	0.815149	0.1	0.405	1
Melanocyte	Eif2s2	0.0165537	-0.799346	0.65	0.459	1
Melanocyte	Sf3b1	0.0165537	-0.692425	0.7	0.432	1
Melanocyte	Abca5	0.017481	-0.731881	0.15	0	1
Melanocyte	Adora3	0.017481	-1.03981	0.15	0	1
Melanocyte	Arhgef6	0.017481	-0.773152	0.15	0	1
Melanocyte	Cfh	0.017481	-1.47222	0.15	0	1
Melanocyte	Clec12b	0.017481	-0.939578	0.15	0	1
Melanocyte	Dhdds	0.017481	-0.328312	0.15	0	1
Melanocyte	Dpt	0.017481	-1.56486	0.15	0	1
Melanocyte	Fam117a	0.017481	-0.575844	0.15	0	1
Melanocyte	Gas8	0.017481	-0.727907	0.15	0	1
Melanocyte	Gata2	0.017481	-1.45485	0.15	0	1
Melanocyte	Gemin2	0.017481	-0.460022	0.15	0	1
Melanocyte	Gpr65	0.017481	-0.952994	0.15	0	1
Melanocyte	Haus7	0.017481	-0.356017	0.15	0	1
Melanocyte	Hist1h4i	0.017481	-0.401028	0.15	0	1
Melanocyte	Hmces	0.017481	-0.377451	0.15	0	1
Melanocyte	Hs3st1	0.017481	-0.907316	0.15	0	1
Melanocyte	Igf2	0.017481	-1.12754	0.15	0	1
Melanocyte	Il1rl1	0.017481	-1.15855	0.15	0	1
Melanocyte	Il4	0.017481	-1.07933	0.15	0	1
Melanocyte	Inpp5b	0.017481	-0.81388	0.15	0	1
Melanocyte	Lrch2	0.017481	-0.540707	0.15	0	1
Melanocyte	Mrgprb1	0.017481	-1.42834	0.15	0	1
Melanocyte	Mrgprb2	0.017481	-1.45593	0.15	0	1
Melanocyte	Msrb3	0.017481	-0.609798	0.15	0	1
Melanocyte	Naa30	0.017481	-0.268664	0.15	0	1
Melanocyte	Optn	0.017481	-0.731476	0.15	0	1
Melanocyte	Pigs	0.017481	-0.552179	0.15	0	1
Melanocyte	Pih1d1	0.017481	-0.747818	0.15	0	1
Melanocyte	Plek	0.017481	-1.14192	0.15	0	1
Melanocyte	Polr3b	0.017481	-0.412529	0.15	0	1
Melanocyte	Rgs1	0.017481	-1.30894	0.15	0	1
Melanocyte	Ruvbl1	0.017481	-0.611661	0.15	0	1
Melanocyte	2006-09-01	0.017481	-0.773077	0.15	0	1
Melanocyte	Setdb2	0.017481	-0.68576	0.15	0	1
Melanocyte	St6galnac4	0.017481	-0.511098	0.15	0	1
Melanocyte	Svip	0.017481	-0.616038	0.15	0	1
Melanocyte	Taok3	0.017481	-0.84188	0.15	0	1
Melanocyte	Tesk2	0.017481	-0.850323	0.15	0	1
Melanocyte	Utp15	0.017481	-0.382485	0.15	0	1
Melanocyte	Vps13d	0.017481	-0.362523	0.15	0	1
Melanocyte	Zbtb5	0.017481	-0.280935	0.15	0	1
Melanocyte	Zfp763	0.017481	-0.465395	0.15	0	1
Melanocyte	Zfp992	0.017481	-0.837138	0.15	0	1
Melanocyte	Hip1	0.0180915	1.05513	0.15	0.459	1
Melanocyte	Lamtor4	0.0183543	0.813854	0.15	0.486	1
Melanocyte	Megf10	0.0183543	0.772875	0.15	0.486	1
Melanocyte	Calhm2	0.01839	0.683362	0	0.243	1
Melanocyte	Cep170	0.01839	0.729444	0	0.243	1
Melanocyte	Chpf2	0.01839	0.715992	0	0.243	1
Melanocyte	Decr1	0.01839	0.683277	0	0.243	1
Melanocyte	Dleu2	0.01839	0.850628	0	0.243	1
Melanocyte	Ep400	0.01839	0.676291	0	0.243	1
Melanocyte	Fam89a	0.01839	0.539987	0	0.243	1
Melanocyte	Ggnbp2	0.01839	0.730185	0	0.243	1
Melanocyte	Lpgat1	0.01839	0.682899	0	0.243	1
Melanocyte	Numbl	0.01839	0.913913	0	0.243	1
Melanocyte	Nup93	0.01839	0.685091	0	0.243	1
Melanocyte	Ppp6c	0.01839	0.739116	0	0.243	1
Melanocyte	Rbm27	0.01839	0.614326	0	0.243	1
Melanocyte	Zfp282	0.01839	0.554529	0	0.243	1
Melanocyte	Atp5e	0.0188014	-0.571564	0.95	0.946	1
Melanocyte	Uqcr10	0.0189205	-0.822916	0.8	0.649	1
Melanocyte	Cd59a	0.0191913	0.690033	0.45	0.757	1
Melanocyte	Snx2	0.0195457	0.654145	0.05	0.351	1
Melanocyte	Hsd17b11	0.0203042	1.19726	0.05	0.324	1
Melanocyte	Ptprz1	0.020535	0.788355	0.4	0.73	1
Melanocyte	Rps3a1	0.0205664	0.531968	0.95	1	1
Melanocyte	Rps9	0.0205664	0.490018	0.95	1	1
Melanocyte	Tmpo	0.0209268	-0.630697	0.4	0.135	1
Melanocyte	Jmjd1c	0.02102	0.826999	0.2	0.514	1
Melanocyte	Strn4	0.0211726	0.973339	0.15	0.459	1
Melanocyte	Rasa3	0.0211958	0.743675	0.1	0.405	1
Melanocyte	Eef1a1	0.0214891	0.483721	0.9	0.973	1
Melanocyte	Brd9	0.0215659	0.788991	0.05	0.324	1
Melanocyte	Gbp7	0.0215659	0.778323	0.05	0.324	1
Melanocyte	Yme1l1	0.0215659	0.923062	0.05	0.324	1
Melanocyte	Snf8	0.022222	-0.73055	0.4	0.135	1
Melanocyte	Col1a2	0.0225986	-1.59656	0.95	0.757	1
Melanocyte	Il11ra1	0.0226883	-1.08033	0.3	0.081	1
Melanocyte	Ube2j1	0.0226883	-0.84919	0.3	0.081	1
Melanocyte	Fktn	0.0228954	0.760487	0.05	0.324	1
Melanocyte	Rad21	0.0228954	0.691643	0.05	0.324	1
Melanocyte	Etv1	0.0232106	1.34999	0.2	0.514	1
Melanocyte	Usp19	0.0233089	0.659453	0.1	0.378	1
Melanocyte	Ptma	0.0234705	0.411852	1	1	1
Melanocyte	Ralgapa1	0.0235857	0.835615	0.05	0.297	1
Melanocyte	Cep85l	0.0236269	0.800996	0.1	0.405	1
Melanocyte	Cox7a2	0.0239077	-0.776461	0.95	0.865	1
Melanocyte	Mrpl3	0.0239375	-0.726328	0.25	0.054	1
Melanocyte	Atxn2	0.0243089	0.989989	0.15	0.432	1
Melanocyte	Thoc2	0.0243089	0.794217	0.15	0.432	1
Melanocyte	Akap13	0.0243318	1.15686	0.3	0.595	1
Melanocyte	Ythdc1	0.0249307	0.651581	0.1	0.405	1
Melanocyte	Acsl4	0.0250681	0.963472	0.05	0.297	1
Melanocyte	Emsy	0.0250681	0.628492	0.05	0.297	1
Melanocyte	Slirp	0.0256056	-0.85253	0.45	0.216	1
Melanocyte	Hdc	0.0256206	-2.1868	0.2	0.027	1
Melanocyte	Ms4a2	0.0256206	-1.47296	0.2	0.027	1
Melanocyte	Nt5e	0.0256206	-0.767067	0.2	0.027	1
Melanocyte	Pofut1	0.0256206	-0.755695	0.2	0.027	1
Melanocyte	Slc25a32	0.0256206	-0.987263	0.2	0.027	1
Melanocyte	Tnfaip3	0.0256206	-1.27623	0.2	0.027	1
Melanocyte	Uap1l1	0.0256206	-0.816633	0.2	0.027	1
Melanocyte	Btg3	0.0258269	-0.822384	0.25	0.054	1
Melanocyte	Elac2	0.0258269	-0.540517	0.25	0.054	1
Melanocyte	Arf3	0.0260171	-0.946656	0.3	0.081	1
Melanocyte	Mxra7	0.0260424	0.941368	0.25	0.514	1
Melanocyte	Imp3	0.0261286	-0.903703	0.4	0.162	1
Melanocyte	Uqcrc2	0.0261929	-0.425224	0.45	0.162	1
Melanocyte	Mbnl2	0.0263165	0.758913	0.5	0.703	1
Melanocyte	Auts2	0.0265796	0.735838	0.25	0.568	1
Melanocyte	Postn	0.0266113	-0.960249	0.7	0.405	1
Melanocyte	Lgals1	0.0269743	-1.072	0.9	0.703	1
Melanocyte	Pcdh1	0.0271779	-0.481322	0.35	0.108	1
Melanocyte	Brd7	0.0273196	0.525308	0.05	0.324	1
Melanocyte	Stip1	0.0276538	-0.951723	0.4	0.162	1
Melanocyte	Atad2b	0.0277412	0.533603	0	0.216	1
Melanocyte	Cnksr3	0.0277412	0.684303	0	0.216	1
Melanocyte	Csnk1g1	0.0277412	0.768485	0	0.216	1
Melanocyte	Ctbp2	0.0277412	0.470616	0	0.216	1
Melanocyte	Dhrs7b	0.0277412	0.582531	0	0.216	1
Melanocyte	Diaph2	0.0277412	0.553617	0	0.216	1
Melanocyte	Dock10	0.0277412	0.81259	0	0.216	1
Melanocyte	Fam13b	0.0277412	0.622536	0	0.216	1
Melanocyte	Fut8	0.0277412	0.788101	0	0.216	1
Melanocyte	Gpsm2	0.0277412	0.501898	0	0.216	1
Melanocyte	Hs3st3a1	0.0277412	0.468371	0	0.216	1
Melanocyte	Khdc4	0.0277412	0.466521	0	0.216	1
Melanocyte	Mettl3	0.0277412	0.58783	0	0.216	1
Melanocyte	Mphosph10	0.0277412	0.590544	0	0.216	1
Melanocyte	Negr1	0.0277412	0.538555	0	0.216	1
Melanocyte	Nkap	0.0277412	0.944142	0	0.216	1
Melanocyte	Nus1	0.0277412	0.620241	0	0.216	1
Melanocyte	Ppt2	0.0277412	0.740443	0	0.216	1
Melanocyte	Ptbp2	0.0277412	0.521553	0	0.216	1
Melanocyte	Rlf	0.0277412	0.648152	0	0.216	1
Melanocyte	Scube1	0.0277412	0.614309	0	0.216	1
Melanocyte	2010-09-01	0.0277412	0.888263	0	0.216	1
Melanocyte	Sf3a3	0.0277412	0.560956	0	0.216	1
Melanocyte	Slc35b1	0.0277412	0.645063	0	0.216	1
Melanocyte	Stk4	0.0277412	0.618719	0	0.216	1
Melanocyte	Telo2	0.0277412	0.514854	0	0.216	1
Melanocyte	Utp6	0.0277412	0.520829	0	0.216	1
Melanocyte	Vti1a	0.0277412	0.553869	0	0.216	1
Melanocyte	Zfp740	0.0277412	0.616651	0	0.216	1
Melanocyte	Zranb1	0.0277412	0.578696	0	0.216	1
Melanocyte	Eif2s3y	0.0277412	0.682968	0	0.216	1
Melanocyte	Atg9a	0.0278343	-0.561129	0.3	0.081	1
Melanocyte	Srebf2	0.0278343	-0.700469	0.3	0.081	1
Melanocyte	Taf2	0.0278343	-0.979058	0.3	0.081	1
Melanocyte	Fcer1g	0.0278439	-2.58735	0.25	0.054	1
Melanocyte	Tpt1	0.0278919	0.509526	1	1	1
Melanocyte	Acad8	0.0279606	-0.469006	0.2	0.027	1
Melanocyte	Alg13	0.0279606	-0.67751	0.2	0.027	1
Melanocyte	Dusp18	0.0279606	-0.69791	0.2	0.027	1
Melanocyte	Flnc	0.0279606	-0.928664	0.2	0.027	1
Melanocyte	Lsm10	0.0279606	-0.475418	0.2	0.027	1
Melanocyte	Nthl1	0.0279606	-0.492571	0.2	0.027	1
Melanocyte	Slc1a5	0.0279606	-0.644841	0.2	0.027	1
Melanocyte	Slc35e3	0.0279606	-0.796147	0.2	0.027	1
Melanocyte	Smim27	0.0282761	0.894226	0.05	0.297	1
Melanocyte	Rpl10	0.0284021	0.529508	0.85	0.919	1
Melanocyte	Fam192a	0.0289499	0.539469	0.05	0.324	1
Melanocyte	Plod2	0.0289499	0.60915	0.05	0.324	1
Melanocyte	Amotl1	0.0291736	0.843078	0.25	0.568	1
Melanocyte	Tprgl	0.0296491	1.0041	0.2	0.459	1
Melanocyte	Pes1	0.0299953	-0.738442	0.25	0.054	1
Melanocyte	Rab40c	0.0299953	-0.633985	0.25	0.054	1
Melanocyte	Selenon	0.0300088	0.5528	0.05	0.297	1
Melanocyte	Samd5	0.0300542	0.812	0.1	0.351	1
Melanocyte	S100a13	0.0302955	-0.793361	0.8	0.622	1
Melanocyte	5730455P16Rik	0.0304825	-0.525824	0.2	0.027	1
Melanocyte	Casp7	0.0304825	-0.60418	0.2	0.027	1
Melanocyte	Tatdn1	0.0304825	-0.492491	0.2	0.027	1
Melanocyte	Tspyl1	0.0304825	-0.565646	0.2	0.027	1
Melanocyte	Retreg2	0.0307413	-0.571659	0.35	0.108	1
Melanocyte	Kdelr2	0.031064	0.678292	0.25	0.541	1
Melanocyte	Pnisr	0.031064	0.99407	0.25	0.541	1
Melanocyte	Csde1	0.03114	0.631887	0.35	0.703	1
Melanocyte	mt-Nd5	0.0313273	0.945901	0.45	0.73	1
Melanocyte	Itm2c	0.0317903	-1.00805	0.6	0.351	1
Melanocyte	Tbpl1	0.0317989	-0.711147	0.3	0.081	1
Melanocyte	Rad23a	0.0318319	0.71576	0.05	0.297	1
Melanocyte	Bag6	0.0322153	0.650283	0.1	0.378	1
Melanocyte	Trak2	0.0322153	0.447093	0.1	0.378	1
Melanocyte	AW549877	0.0322881	-0.722973	0.25	0.054	1
Melanocyte	Coq7	0.0322881	-0.533906	0.25	0.054	1
Melanocyte	Dock6	0.0322881	-0.930524	0.25	0.054	1
Melanocyte	Pop4	0.0322881	-0.546118	0.25	0.054	1
Melanocyte	mt-Atp8	0.0323159	0.929135	0.4	0.649	1
Melanocyte	Srrm2	0.0325952	0.959727	0.35	0.595	1
Melanocyte	Odc1	0.0326687	-0.588884	0.35	0.108	1
Melanocyte	Pttg1ip	0.0326725	1.01208	0.2	0.459	1
Melanocyte	Maged2	0.0329691	0.881548	0.25	0.514	1
Melanocyte	Btbd10	0.0331973	-0.762123	0.2	0.027	1
Melanocyte	Dot1l	0.0331973	-0.595155	0.2	0.027	1
Melanocyte	H1fx	0.0331973	-0.40158	0.2	0.027	1
Melanocyte	R74862	0.0331973	-0.407886	0.2	0.027	1
Melanocyte	Ogt	0.0334538	0.729616	0.2	0.486	1
Melanocyte	Wdr82	0.0337491	-0.614735	0.35	0.135	1
Melanocyte	Hcfc1r1	0.0337824	-0.703777	0.5	0.243	1
Melanocyte	Luc7l2	0.0340414	0.691154	0.45	0.757	1
Melanocyte	Rpl36a	0.0343838	-0.456523	1	0.892	1
Melanocyte	Atp5d	0.0344099	-0.732755	0.8	0.622	1
Melanocyte	Pten	0.0345584	0.894816	0.3	0.649	1
Melanocyte	Tollip	0.0346987	-0.534095	0.35	0.108	1
Melanocyte	Set	0.0347014	0.722371	0.4	0.676	1
Melanocyte	Ebf1	0.0347294	-0.642294	0.25	0.054	1
Melanocyte	Aplp2	0.034843	0.594484	0.2	0.568	1
Melanocyte	Bnip2	0.0350202	-0.936879	0.65	0.351	1
Melanocyte	Pik3ca	0.0353245	0.804262	0.1	0.351	1
Melanocyte	Prkar1a	0.0355801	0.652061	0.4	0.703	1
Melanocyte	Abhd14a	0.0357643	0.740998	0.05	0.297	1
Melanocyte	Rlim	0.0357643	0.524605	0.05	0.297	1
Melanocyte	Rps16	0.0358509	0.476257	0.9	0.973	1
Melanocyte	U2surp	0.0363704	0.642229	0.15	0.432	1
Melanocyte	Paip2	0.0363927	0.664778	0.3	0.622	1
Melanocyte	Tfap2b	0.0366293	0.932412	0.25	0.568	1
Melanocyte	Ddx6	0.0366674	0.646828	0.3	0.568	1
Melanocyte	Zfp207	0.0367573	0.666915	0.2	0.486	1
Melanocyte	Kansl2	0.0368355	0.662428	0.05	0.27	1
Melanocyte	Sestd1	0.0372483	0.685361	0.1	0.351	1
Melanocyte	Dkk3	0.0372697	1.27029	0.2	0.405	1
Melanocyte	Acyp1	0.0373267	-0.415058	0.25	0.054	1
Melanocyte	Kmt2e	0.0374886	0.584301	0.25	0.595	1
Melanocyte	Fbln2	0.037698	0.629877	0.35	0.622	1
Melanocyte	Man1a2	0.0378812	0.695338	0.05	0.297	1
Melanocyte	Necap2	0.0378812	-0.736522	0.35	0.135	1
Melanocyte	Pds5b	0.0378812	0.679219	0.05	0.297	1
Melanocyte	Vdac2	0.0381426	-0.684165	0.6	0.351	1
Melanocyte	Art3	0.0383009	0.739489	0.3	0.541	1
Melanocyte	Erh	0.0385107	-0.849053	0.55	0.297	1
Melanocyte	mt-Co3	0.0389196	0.347216	1	1	1
Melanocyte	Poldip3	0.0390833	0.843584	0.05	0.27	1
Melanocyte	Abi1	0.0392605	0.739911	0.1	0.351	1
Melanocyte	Anp32e	0.0392605	-0.972357	0.4	0.189	1
Melanocyte	Smc1a	0.0392605	0.746604	0.1	0.351	1
Melanocyte	Cap1	0.0397379	0.555627	0.1	0.405	1
Melanocyte	Sox10	0.0400572	0.614603	0.45	0.784	1
Melanocyte	Acaa2	0.0401037	0.568866	0.05	0.297	1
Melanocyte	Mllt10	0.0401037	0.692178	0.05	0.297	1
Melanocyte	Phc3	0.0401037	0.569243	0.05	0.297	1
Melanocyte	Sox6	0.0401037	0.806551	0.05	0.297	1
Melanocyte	Txndc16	0.0401037	0.68063	0.05	0.297	1
Melanocyte	Ppig	0.0403347	0.876107	0.25	0.459	1
Melanocyte	Sub1	0.040368	-0.720829	0.8	0.541	1
Melanocyte	Fubp1	0.0403759	0.879678	0.2	0.432	1
Melanocyte	Malat1	0.0405291	0.641764	1	1	1
Melanocyte	Tgoln1	0.0413642	0.79224	0.1	0.351	1
Melanocyte	Lef1	0.0414072	1.41305	0.2	0.459	1
Melanocyte	Cstb	0.0414162	-1.08664	0.6	0.324	1
Melanocyte	Celsr2	0.0414466	0.677193	0.05	0.27	1
Melanocyte	Dpysl5	0.0414466	0.836642	0.05	0.27	1
Melanocyte	Pdhb	0.0414466	0.61315	0.05	0.27	1
Melanocyte	2700062C07Rik	0.0415316	0.57485	0	0.189	1
Melanocyte	Ankrd39	0.0415316	0.623051	0	0.189	1
Melanocyte	Atp11a	0.0415316	0.599994	0	0.189	1
Melanocyte	Camk2n1	0.0415316	0.57039	0	0.189	1
Melanocyte	Dicer1	0.0415316	0.589089	0	0.189	1
Melanocyte	E2f5	0.0415316	0.606532	0	0.189	1
Melanocyte	Exoc6b	0.0415316	0.433054	0	0.189	1
Melanocyte	H2-Ke6	0.0415316	0.673947	0	0.189	1
Melanocyte	Jak2	0.0415316	0.609083	0	0.189	1
Melanocyte	Klhdc3	0.0415316	0.638007	0	0.189	1
Melanocyte	Manea	0.0415316	0.436077	0	0.189	1
Melanocyte	Map2k7	0.0415316	0.610113	0	0.189	1
Melanocyte	Mia2	0.0415316	0.588907	0	0.189	1
Melanocyte	Mrpl1	0.0415316	0.570788	0	0.189	1
Melanocyte	Mrpl15	0.0415316	0.492108	0	0.189	1
Melanocyte	Pgm3	0.0415316	0.544057	0	0.189	1
Melanocyte	Prpf4	0.0415316	0.439823	0	0.189	1
Melanocyte	Rel	0.0415316	0.746006	0	0.189	1
Melanocyte	Sec14l1	0.0415316	0.664053	0	0.189	1
Melanocyte	Sox13	0.0415316	0.613351	0	0.189	1
Melanocyte	Spast	0.0415316	0.686613	0	0.189	1
Melanocyte	Stk10	0.0415316	0.41877	0	0.189	1
Melanocyte	Trip4	0.0415316	0.592447	0	0.189	1
Melanocyte	Ubap1	0.0415316	0.495215	0	0.189	1
Melanocyte	Unc119b	0.0415316	0.426795	0	0.189	1
Melanocyte	Vta1	0.0415316	0.721493	0	0.189	1
Melanocyte	Zfp422	0.0415316	0.506108	0	0.189	1
Melanocyte	Zzef1	0.0415316	0.693997	0	0.189	1
Melanocyte	Stx5a	0.0417277	0.469521	0.1	0.378	1
Melanocyte	Eif3l	0.0424359	0.533454	0.05	0.297	1
Melanocyte	Ehmt2	0.0428567	0.722655	0.1	0.324	1
Melanocyte	Gpm6b	0.0429417	0.679421	0.7	0.838	1
Melanocyte	Creg1	0.0430195	-0.495868	0.25	0.054	1
Melanocyte	Gatad2b	0.0433732	0.766547	0.2	0.459	1
Melanocyte	Gm12688	0.0435626	0.739936	0.1	0.351	1
Melanocyte	Mrps26	0.0435626	-0.59653	0.4	0.189	1
Melanocyte	Kdm5b	0.0436052	0.842941	0.15	0.405	1
Melanocyte	Sltm	0.0436052	0.883114	0.15	0.405	1
Melanocyte	Myl6	0.0438495	-0.481867	0.95	0.892	1
Melanocyte	Sem1	0.0438495	-0.712199	0.9	0.919	1
Melanocyte	Trappc2l	0.0438916	-0.386411	0.45	0.189	1
Melanocyte	Atf7ip	0.0439298	0.654326	0.05	0.27	1
Melanocyte	Klc1	0.0441106	0.621016	0.15	0.432	1
Melanocyte	Pkn2	0.0441106	0.622739	0.15	0.432	1
Melanocyte	Sod2	0.0442032	0.688533	0.2	0.486	1
Melanocyte	Nktr	0.0445566	0.896908	0.25	0.541	1
Melanocyte	Tra2a	0.0447094	0.631456	0.35	0.622	1
Melanocyte	Gnas	0.0447669	0.468014	0.85	0.973	1
Melanocyte	Ctnnbip1	0.0449851	-0.678313	0.45	0.216	1
Melanocyte	Lrpap1	0.045859	0.785958	0.1	0.351	1
Melanocyte	Prdx5	0.0461495	-0.551011	0.45	0.189	1
Melanocyte	Mid2	0.0465375	0.570409	0.05	0.27	1
Melanocyte	Lrch3	0.0472419	0.811333	0.15	0.378	1
Melanocyte	Trappc1	0.0474455	-0.564716	0.35	0.135	1
Melanocyte	Tsc22d2	0.0474455	-1.15672	0.35	0.135	1
Melanocyte	Pax3	0.0475424	0.613603	0.2	0.459	1
Melanocyte	Tia1	0.0475424	0.722051	0.2	0.459	1
Melanocyte	Hspg2	0.0476352	-0.875191	0.75	0.514	1
Melanocyte	Lifr	0.0477009	-0.666706	0.3	0.108	1
Melanocyte	Klhl9	0.0480071	0.577735	0.15	0.405	1
Melanocyte	Ppp4r3a	0.0482564	0.633579	0.1	0.351	1
Melanocyte	Prkce	0.0482564	0.520961	0.1	0.351	1
Melanocyte	Tmod3	0.0482564	-0.859556	0.4	0.189	1
Melanocyte	Rps15	0.0483511	0.672963	0.55	0.784	1
Melanocyte	Oaz1	0.04836	-0.416861	0.95	0.865	1
Melanocyte	2810006K23Rik	0.0492742	0.641641	0.05	0.27	1
Melanocyte	Arl2	0.0492742	0.761788	0.05	0.27	1
Melanocyte	Bola1	0.0492742	0.794108	0.05	0.27	1
Melanocyte	Brwd3	0.0492742	0.659333	0.05	0.27	1
Melanocyte	Pip4p1	0.0492742	0.518608	0.05	0.27	1
Melanocyte	Bsg	0.0493286	-0.641125	0.75	0.595	1
Melanocyte	Id4	0.0497502	1.1658	0.2	0.459	1
Melanocyte	2610001J05Rik	0.0501313	-0.700031	0.35	0.135	1
Melanocyte	Itga7	0.0501313	-0.725553	0.35	0.135	1
Melanocyte	Mpp1	0.0501313	-0.781683	0.35	0.135	1
Melanocyte	Uqcrc1	0.0501471	0.691829	0.1	0.324	1
Melanocyte	Adipor1	0.0503444	0.672361	0.15	0.405	1
Melanocyte	Chd8	0.0507583	0.510515	0.1	0.351	1
Melanocyte	Mdm4	0.0507583	0.441235	0.1	0.351	1
Melanocyte	Sash1	0.0518577	-0.544927	0.6	0.351	1
Melanocyte	Tns3	0.0520416	-0.786801	0.45	0.216	1
Melanocyte	Dnpep	0.0521447	0.597363	0.05	0.27	1
Melanocyte	Skil	0.0521447	0.811145	0.05	0.27	1
Melanocyte	Usf3	0.0521447	0.537304	0.05	0.27	1
Melanocyte	Zdhhc5	0.0521447	0.580852	0.05	0.27	1
Melanocyte	Zscan26	0.0521447	0.507612	0.05	0.27	1
Melanocyte	Prpf4b	0.0522414	0.7027	0.35	0.595	1
Melanocyte	Pik3ip1	0.0527973	0.695624	0.1	0.324	1
Melanocyte	Atp2b1	0.0528838	0.59228	0.2	0.486	1
Melanocyte	Mfge8	0.0529433	-0.843141	0.35	0.135	1
Melanocyte	Fabp7	0.0532098	0.714652	0.35	0.649	1
Melanocyte	S100a6	0.0534459	-0.316416	1	0.946	1
Melanocyte	Tnrc6b	0.0534991	0.609767	0.2	0.514	1
Melanocyte	Mrpl41	0.0535175	-0.479561	0.45	0.189	1
Melanocyte	Tmbim6	0.0535175	-0.586335	0.45	0.189	1
Melanocyte	Ptn	0.053753	0.584206	0.6	0.838	1
Melanocyte	Eif3c	0.0539056	0.582393	0.25	0.514	1
Melanocyte	Ttc3	0.0539056	0.776232	0.25	0.514	1
Melanocyte	Serpine2	0.054154	1.16373	0.3	0.541	1
Melanocyte	Ccl7	0.0543444	-1.5843	0.25	0.081	1
Melanocyte	Pstk	0.0543444	-0.678073	0.25	0.081	1
Melanocyte	Tnrc6a	0.0545905	0.875935	0.15	0.378	1
Melanocyte	Golga7	0.0551537	0.568462	0.05	0.27	1
Melanocyte	Myo10	0.0551537	0.648746	0.05	0.27	1
Melanocyte	Trim33	0.0551537	0.603255	0.05	0.27	1
Melanocyte	Nfia	0.0552571	0.973986	0.5	0.757	1
Melanocyte	Fam3c	0.05528	0.630061	0.25	0.541	1
Melanocyte	2200002D01Rik	0.0555675	-0.524119	0.1	0	1
Melanocyte	2810402E24Rik	0.0555675	-0.326507	0.1	0	1
Melanocyte	4933415A04Rik	0.0555675	-0.277866	0.1	0	1
Melanocyte	Aacs	0.0555675	-0.751837	0.1	0	1
Melanocyte	Acot8	0.0555675	-0.326507	0.1	0	1
Melanocyte	Adamts6	0.0555675	-0.346977	0.1	0	1
Melanocyte	Adamts14	0.0555675	-0.546351	0.1	0	1
Melanocyte	Adamts15	0.0555675	-0.785735	0.1	0	1
Melanocyte	Adm	0.0555675	-0.443183	0.1	0	1
Melanocyte	Anpep	0.0555675	-0.436203	0.1	0	1
Melanocyte	Ar	0.0555675	-0.804716	0.1	0	1
Melanocyte	Arhgap9	0.0555675	-0.682301	0.1	0	1
Melanocyte	Bmp3	0.0555675	-1.26084	0.1	0	1
Melanocyte	Brcc3	0.0555675	-0.569328	0.1	0	1
Melanocyte	Btbd8	0.0555675	-0.410321	0.1	0	1
Melanocyte	Ccdc93	0.0555675	-0.599934	0.1	0	1
Melanocyte	Ccdc117	0.0555675	-0.385419	0.1	0	1
Melanocyte	Ccne2	0.0555675	-0.418782	0.1	0	1
Melanocyte	Cenpi	0.0555675	-0.309412	0.1	0	1
Melanocyte	Cep44	0.0555675	-0.313909	0.1	0	1
Melanocyte	Coa7	0.0555675	-0.613158	0.1	0	1
Melanocyte	Cst7	0.0555675	-0.926861	0.1	0	1
Melanocyte	Cyp1b1	0.0555675	-0.785735	0.1	0	1
Melanocyte	D3Ertd751e	0.0555675	-0.273389	0.1	0	1
Melanocyte	Dipk2a	0.0555675	-0.385894	0.1	0	1
Melanocyte	Dnmt3b	0.0555675	-0.511918	0.1	0	1
Melanocyte	Dop1b	0.0555675	-0.307909	0.1	0	1
Melanocyte	Dse	0.0555675	-0.462714	0.1	0	1
Melanocyte	E2f7	0.0555675	-0.26929	0.1	0	1
Melanocyte	Ecscr	0.0555675	-0.558868	0.1	0	1
Melanocyte	Fam189a2	0.0555675	-0.671191	0.1	0	1
Melanocyte	Fermt3	0.0555675	-0.682301	0.1	0	1
Melanocyte	Ficd	0.0555675	-0.259408	0.1	0	1
Melanocyte	Fignl1	0.0555675	-0.398659	0.1	0	1
Melanocyte	Fpgs	0.0555675	-0.364457	0.1	0	1
Melanocyte	Fpgt	0.0555675	-0.259408	0.1	0	1
Melanocyte	Frmd4b	0.0555675	-0.804716	0.1	0	1
Melanocyte	Frmpd1	0.0555675	-0.735548	0.1	0	1
Melanocyte	Fut10	0.0555675	-0.70166	0.1	0	1
Melanocyte	G6pdx	0.0555675	-0.735548	0.1	0	1
Melanocyte	Gda	0.0555675	-0.570096	0.1	0	1
Melanocyte	Gfi1	0.0555675	-0.785735	0.1	0	1
Melanocyte	Gm4013	0.0555675	-0.626261	0.1	0	1
Melanocyte	Gm16062	0.0555675	-0.300836	0.1	0	1
Melanocyte	Gm29865	0.0555675	-0.671191	0.1	0	1
Melanocyte	Gm36001	0.0555675	-0.341	0.1	0	1
Melanocyte	Gmfg	0.0555675	-0.996842	0.1	0	1
Melanocyte	Gpr183	0.0555675	-0.570096	0.1	0	1
Melanocyte	Hist3h2ba	0.0555675	-0.356325	0.1	0	1
Melanocyte	Hps6	0.0555675	-0.648405	0.1	0	1
Melanocyte	Idnk	0.0555675	-0.34051	0.1	0	1
Melanocyte	Ikzf1	0.0555675	-0.764167	0.1	0	1
Melanocyte	Itga10	0.0555675	-0.564528	0.1	0	1
Melanocyte	Itgbl1	0.0555675	-0.879695	0.1	0	1
Melanocyte	Kcnk2	0.0555675	-0.7353	0.1	0	1
Melanocyte	Klk9	0.0555675	-0.309412	0.1	0	1
Melanocyte	Lat	0.0555675	-0.954373	0.1	0	1
Melanocyte	Lcp2	0.0555675	-0.764167	0.1	0	1
Melanocyte	Lemd3	0.0555675	-0.354166	0.1	0	1
Melanocyte	Lilrb4a	0.0555675	-0.994924	0.1	0	1
Melanocyte	Lmnb2	0.0555675	-0.300836	0.1	0	1
Melanocyte	Lrmp	0.0555675	-0.735548	0.1	0	1
Melanocyte	Mdk	0.0555675	-0.276138	0.1	0	1
Melanocyte	Meis3	0.0555675	-0.530658	0.1	0	1
Melanocyte	Mipol1	0.0555675	-0.365382	0.1	0	1
Melanocyte	Mis12	0.0555675	-0.364457	0.1	0	1
Melanocyte	Mon1a	0.0555675	-0.410321	0.1	0	1
Melanocyte	Mrpl39	0.0555675	-0.356325	0.1	0	1
Melanocyte	Mtg1	0.0555675	-0.391878	0.1	0	1
Melanocyte	Myh10	0.0555675	-0.402448	0.1	0	1
Melanocyte	Nfkbid	0.0555675	-1.39212	0.1	0	1
Melanocyte	Nol8	0.0555675	-0.399313	0.1	0	1
Melanocyte	Pcsk4	0.0555675	-0.503638	0.1	0	1
Melanocyte	Pf4	0.0555675	-0.486925	0.1	0	1
Melanocyte	Phc1	0.0555675	-0.799337	0.1	0	1
Melanocyte	Pilra	0.0555675	-0.732735	0.1	0	1
Melanocyte	Pkdcc	0.0555675	-0.524119	0.1	0	1
Melanocyte	Pkmyt1	0.0555675	-0.564528	0.1	0	1
Melanocyte	Plac8	0.0555675	-0.311409	0.1	0	1
Melanocyte	Plekhn1	0.0555675	-0.511918	0.1	0	1
Melanocyte	Pnmal2	0.0555675	-0.365973	0.1	0	1
Melanocyte	Ppp1r16a	0.0555675	-0.307909	0.1	0	1
Melanocyte	Primpol	0.0555675	-0.411359	0.1	0	1
Melanocyte	Prrg3	0.0555675	-0.356325	0.1	0	1
Melanocyte	Ptpn18	0.0555675	-0.654706	0.1	0	1
Melanocyte	Pym1	0.0555675	-0.326507	0.1	0	1
Melanocyte	Rabl3	0.0555675	-0.626261	0.1	0	1
Melanocyte	Rfx1	0.0555675	-0.426388	0.1	0	1
Melanocyte	Rhobtb2	0.0555675	-0.333688	0.1	0	1
Melanocyte	Rmnd1	0.0555675	-0.385894	0.1	0	1
Melanocyte	Rpl39l	0.0555675	-0.570096	0.1	0	1
Melanocyte	Rprm	0.0555675	-0.570096	0.1	0	1
Melanocyte	Rtn4ip1	0.0555675	-0.333688	0.1	0	1
Melanocyte	Samsn1	0.0555675	-0.904115	0.1	0	1
Melanocyte	Sat2	0.0555675	-0.310909	0.1	0	1
Melanocyte	Shroom2	0.0555675	-0.392075	0.1	0	1
Melanocyte	Slc18a2	0.0555675	-0.954373	0.1	0	1
Melanocyte	Slc22a5	0.0555675	-0.534405	0.1	0	1
Melanocyte	Slc25a29	0.0555675	-0.511918	0.1	0	1
Melanocyte	Spryd3	0.0555675	-0.261054	0.1	0	1
Melanocyte	Srpx	0.0555675	-0.570096	0.1	0	1
Melanocyte	Steap2	0.0555675	-0.390592	0.1	0	1
Melanocyte	Taf9b	0.0555675	-0.462694	0.1	0	1
Melanocyte	Tcea3	0.0555675	-0.637189	0.1	0	1
Melanocyte	Tenm2	0.0555675	-0.680253	0.1	0	1
Melanocyte	Thbs4	0.0555675	-0.752409	0.1	0	1
Melanocyte	Tpsab1	0.0555675	-0.570096	0.1	0	1
Melanocyte	Trim65	0.0555675	-0.727739	0.1	0	1
Melanocyte	Trp53i11	0.0555675	-0.434095	0.1	0	1
Melanocyte	Trp53rka	0.0555675	-0.273486	0.1	0	1
Melanocyte	Ttc27	0.0555675	-0.472486	0.1	0	1
Melanocyte	Tti1	0.0555675	-0.277866	0.1	0	1
Melanocyte	Tti2	0.0555675	-0.273389	0.1	0	1
Melanocyte	Usp20	0.0555675	-0.417601	0.1	0	1
Melanocyte	Utp14b	0.0555675	-0.365973	0.1	0	1
Melanocyte	Vegfc	0.0555675	-0.696908	0.1	0	1
Melanocyte	Wdr7	0.0555675	-0.415835	0.1	0	1
Melanocyte	Xxylt1	0.0555675	-0.277866	0.1	0	1
Melanocyte	Zcchc2	0.0555675	-0.626426	0.1	0	1
Melanocyte	Zfp335	0.0555675	-0.591777	0.1	0	1
Melanocyte	Zfp653	0.0555675	-0.353923	0.1	0	1
Melanocyte	1110015O18Rik	0.0555675	-0.462694	0.1	0	1
Melanocyte	Myl12a	0.0558792	-0.549998	0.8	0.73	1
Melanocyte	Reep5	0.0559151	-0.754907	0.75	0.541	1
Melanocyte	Cdh2	0.0560133	0.734157	0.35	0.568	1
Melanocyte	Slc39a1	0.0560133	0.699601	0.3	0.595	1
Melanocyte	Mrpl27	0.0560887	-0.743504	0.4	0.189	1
Melanocyte	Tef	0.0560887	-0.696876	0.4	0.189	1
Melanocyte	Cotl1	0.0561821	-0.781831	0.4	0.216	1
Melanocyte	Ak1	0.0568641	0.60036	0.05	0.243	1
Melanocyte	Zfand2b	0.0568641	0.706433	0.05	0.243	1
Melanocyte	Sarnp	0.0572677	-0.623714	0.65	0.459	1
Melanocyte	Col3a1	0.0577027	-0.938993	1	0.919	1
Melanocyte	Gadd45b	0.0579077	-1.3333	0.25	0.081	1
Melanocyte	Clptm1	0.0579355	0.655378	0.15	0.405	1
Melanocyte	Dst	0.0581535	0.550916	0.75	0.865	1
Melanocyte	Arid4a	0.0583062	0.460082	0.05	0.27	1
Melanocyte	Btbd3	0.0583594	0.666588	0.3	0.595	1
Melanocyte	Pcolce	0.0584496	-0.360995	0.4	0.162	1
Melanocyte	Peli1	0.0584496	0.662847	0.1	0.324	1
Melanocyte	Lars2	0.0588885	0.84297	0.3	0.514	1
Melanocyte	Ccdc34	0.058924	0.502881	0.1	0.351	1
Melanocyte	Tenm3	0.058924	0.595387	0.1	0.351	1
Melanocyte	Rps6kb1	0.0589729	-0.685037	0.35	0.162	1
Melanocyte	Spred1	0.0594594	0.710163	0.2	0.459	1
Melanocyte	Mrpl17	0.0600011	-0.725649	0.45	0.216	1
Melanocyte	Ago1	0.0602266	0.629359	0.05	0.243	1
Melanocyte	Kif3c	0.0602266	0.669684	0.05	0.243	1
Melanocyte	Med30	0.0602266	0.68368	0.05	0.243	1
Melanocyte	Mgrn1	0.0602266	0.632756	0.05	0.243	1
Melanocyte	Nab1	0.0602266	0.887197	0.05	0.243	1
Melanocyte	Pofut2	0.0602922	0.493422	0.2	0.486	1
Melanocyte	Fat1	0.0605154	0.912119	0.1	0.297	1
Melanocyte	Ppp1cc	0.0606682	0.610423	0.15	0.405	1
Melanocyte	Uqcrfs1	0.0606682	0.741107	0.15	0.405	1
Melanocyte	2900026A02Rik	0.0618114	0.356901	0	0.162	1
Melanocyte	3830406C13Rik	0.0618114	0.578993	0	0.162	1
Melanocyte	4930503L19Rik	0.0618114	0.568094	0	0.162	1
Melanocyte	Alkbh8	0.0618114	0.480744	0	0.162	1
Melanocyte	Anapc10	0.0618114	0.641562	0	0.162	1
Melanocyte	Ankhd1	0.0618114	0.42401	0	0.162	1
Melanocyte	Ano10	0.0618114	0.465133	0	0.162	1
Melanocyte	Atp6v0a1	0.0618114	0.717705	0	0.162	1
Melanocyte	Bcl7a	0.0618114	0.508018	0	0.162	1
Melanocyte	Bicd2	0.0618114	0.333765	0	0.162	1
Melanocyte	Brf1	0.0618114	0.447305	0	0.162	1
Melanocyte	C1qtnf6	0.0618114	0.636492	0	0.162	1
Melanocyte	Cdc14b	0.0618114	0.574398	0	0.162	1
Melanocyte	Cdk10	0.0618114	0.727729	0	0.162	1
Melanocyte	Chml	0.0618114	0.365823	0	0.162	1
Melanocyte	Ddx52	0.0618114	0.653426	0	0.162	1
Melanocyte	Derl2	0.0618114	0.683904	0	0.162	1
Melanocyte	Fam98c	0.0618114	0.626363	0	0.162	1
Melanocyte	Foxp4	0.0618114	0.454438	0	0.162	1
Melanocyte	Gabarapl1	0.0618114	0.813598	0	0.162	1
Melanocyte	Gcsh	0.0618114	0.388535	0	0.162	1
Melanocyte	Ggcx	0.0618114	0.50066	0	0.162	1
Melanocyte	Gnl3l	0.0618114	0.429148	0	0.162	1
Melanocyte	Haus2	0.0618114	0.444643	0	0.162	1
Melanocyte	Hsd17b7	0.0618114	0.9252	0	0.162	1
Melanocyte	Ints8	0.0618114	0.485628	0	0.162	1
Melanocyte	Kctd11	0.0618114	0.451135	0	0.162	1
Melanocyte	Kctd20	0.0618114	0.501682	0	0.162	1
Melanocyte	Kri1	0.0618114	0.369286	0	0.162	1
Melanocyte	Lpin2	0.0618114	0.446143	0	0.162	1
Melanocyte	Mrps7	0.0618114	0.442324	0	0.162	1
Melanocyte	Nnat	0.0618114	0.362812	0	0.162	1
Melanocyte	Pak4	0.0618114	0.499954	0	0.162	1
Melanocyte	Pcyt2	0.0618114	0.571272	0	0.162	1
Melanocyte	Plxna2	0.0618114	0.557934	0	0.162	1
Melanocyte	Ppm1d	0.0618114	0.510055	0	0.162	1
Melanocyte	Ppp1r3c	0.0618114	0.396878	0	0.162	1
Melanocyte	Qsox2	0.0618114	0.386299	0	0.162	1
Melanocyte	Rab2b	0.0618114	0.561746	0	0.162	1
Melanocyte	Rnf40	0.0618114	0.604712	0	0.162	1
Melanocyte	Slc35d1	0.0618114	0.599667	0	0.162	1
Melanocyte	Slc35f5	0.0618114	0.558884	0	0.162	1
Melanocyte	Slc36a4	0.0618114	0.479225	0	0.162	1
Melanocyte	Snhg20	0.0618114	0.37686	0	0.162	1
Melanocyte	Syde2	0.0618114	0.439349	0	0.162	1
Melanocyte	Tcirg1	0.0618114	0.755824	0	0.162	1
Melanocyte	Tdp2	0.0618114	0.333419	0	0.162	1
Melanocyte	Trim24	0.0618114	0.415695	0	0.162	1
Melanocyte	Ttf1	0.0618114	0.539761	0	0.162	1
Melanocyte	Usp12	0.0618114	0.439931	0	0.162	1
Melanocyte	Yif1b	0.0618114	0.516624	0	0.162	1
Melanocyte	Zbtb7c	0.0618114	0.417281	0	0.162	1
Melanocyte	Zfp62	0.0618114	0.467415	0	0.162	1
Melanocyte	Zfp580	0.0618114	0.518167	0	0.162	1
Melanocyte	Ddx42	0.0628689	0.724261	0.15	0.378	1
Melanocyte	Otub1	0.0628689	0.662186	0.15	0.378	1
Melanocyte	Appl2	0.0637524	0.738338	0.05	0.243	1
Melanocyte	Chic1	0.0637524	0.495412	0.05	0.243	1
Melanocyte	Enah	0.0637524	0.617638	0.05	0.243	1
Melanocyte	Mageh1	0.0637524	0.551978	0.05	0.243	1
Melanocyte	Plekha6	0.0637524	0.714748	0.05	0.243	1
Melanocyte	Rmnd5a	0.0637524	0.890787	0.05	0.243	1
Melanocyte	Zc3h7b	0.0637524	0.799921	0.05	0.243	1
Melanocyte	Adamts5	0.0637979	0.580138	0.15	0.432	1
Melanocyte	Jmy	0.0645957	0.636368	0.1	0.324	1
Melanocyte	Rnps1	0.0650608	0.400227	0.05	0.27	1
Melanocyte	Wdfy3	0.0650608	0.345007	0.05	0.27	1
Melanocyte	Hmcn1	0.0652379	0.884983	0.2	0.405	1
Melanocyte	Acot1	0.0653362	0.883955	0.25	0.541	1
Melanocyte	Rab14	0.0653572	0.441038	0.45	0.703	1
Melanocyte	Cnpy3	0.0656176	-0.785619	0.25	0.081	1
Melanocyte	Tcof1	0.0656176	-0.500565	0.25	0.081	1
Melanocyte	Wbp2	0.0656176	-0.431621	0.25	0.081	1
Melanocyte	Mkln1	0.0663308	0.449277	0.3	0.568	1
Melanocyte	Shpk	0.0666383	0.751946	0.2	0.432	1
Melanocyte	Itm2b	0.066954	-0.722936	0.9	0.892	1
Melanocyte	Maco1	0.0670235	0.446738	0.1	0.297	1
Melanocyte	Rps8	0.067109	0.430955	1	1	1
Melanocyte	4930402H24Rik	0.0674469	0.737012	0.05	0.243	1
Melanocyte	Ahdc1	0.0674469	0.851365	0.05	0.243	1
Melanocyte	Ccdc88c	0.0674469	0.60364	0.05	0.243	1
Melanocyte	Coq10b	0.0674469	0.662547	0.05	0.243	1
Melanocyte	Igfbp5	0.0674469	-0.847074	0.3	0.108	1
Melanocyte	Ntmt1	0.0674469	0.48988	0.05	0.243	1
Melanocyte	Ppil2	0.0674469	-0.688672	0.3	0.108	1
Melanocyte	Scyl1	0.0674469	0.521607	0.05	0.243	1
Melanocyte	Sys1	0.0674469	0.793561	0.05	0.243	1
Melanocyte	Tmem100	0.0674469	0.616967	0.05	0.243	1
Melanocyte	Tnfsf9	0.0674469	0.723242	0.05	0.243	1
Melanocyte	Ttc19	0.0674469	0.632233	0.05	0.243	1
Melanocyte	Arl6ip5	0.0678633	0.474727	0.1	0.324	1
Melanocyte	Pds5a	0.0678633	0.646083	0.1	0.324	1
Melanocyte	Pou3f1	0.0678633	0.724686	0.1	0.324	1
Melanocyte	Riok3	0.0678633	0.679818	0.1	0.324	1
Melanocyte	Rspry1	0.0678633	0.62248	0.1	0.324	1
Melanocyte	Mcpt4	0.0679682	-4.43213	0.4	0.216	1
Melanocyte	Kidins220	0.0681517	-0.668137	0.4	0.189	1
Melanocyte	Nmt1	0.0681517	-0.569144	0.4	0.189	1
Melanocyte	Polr2l	0.0681517	-0.582902	0.4	0.189	1
Melanocyte	Cox16	0.0687376	-0.828072	0.35	0.162	1
Melanocyte	Tubb3	0.0687376	-0.709678	0.35	0.162	1
Melanocyte	Ap2a2	0.0690502	0.577047	0.3	0.568	1
Melanocyte	Fndc3b	0.0693566	0.639125	0.3	0.541	1
Melanocyte	Snap23	0.069779	-0.498736	0.25	0.081	1
Melanocyte	Sox4	0.0698579	0.688616	0.4	0.595	1
Melanocyte	Dnmt3a	0.0704876	0.690489	0.1	0.297	1
Melanocyte	Hif1a	0.0705369	-1.04478	0.4	0.243	1
Melanocyte	Cpa3	0.0705397	-4.0052	0.3	0.135	1
Melanocyte	Ankrd13a	0.0710953	-0.447453	0.2	0.054	1
Melanocyte	Mtap	0.0710953	-0.779721	0.2	0.054	1
Melanocyte	Prkab1	0.0710953	-1.15285	0.2	0.054	1
Melanocyte	Prdx1	0.0712401	-0.328077	0.85	0.784	1
Melanocyte	Gspt1	0.0712686	0.622378	0.2	0.405	1
Melanocyte	Gstm1	0.0713158	-0.647827	0.3	0.108	1
Melanocyte	M6pr	0.0713158	0.57273	0.05	0.243	1
Melanocyte	Mdp1	0.0713158	0.598518	0.05	0.243	1
Melanocyte	Mrps23	0.0713158	0.494246	0.05	0.243	1
Melanocyte	Tdg	0.0713158	0.579748	0.05	0.243	1
Melanocyte	Tob1	0.0713158	0.625055	0.05	0.243	1
Melanocyte	Rtn3	0.0714887	0.872764	0.25	0.459	1
Melanocyte	Zbtb20	0.0717018	0.39088	0.7	0.919	1
Melanocyte	Thoc1	0.072159	0.553869	0.15	0.378	1
Melanocyte	Atp5g1	0.0722438	-0.727092	0.75	0.622	1
Melanocyte	Zfp36l1	0.0722438	0.756722	0.6	0.703	1
Melanocyte	Pgd	0.0722739	-0.755279	0.35	0.162	1
Melanocyte	Mlf2	0.0726879	0.519614	0.15	0.405	1
Melanocyte	Pja1	0.072713	-0.468496	0.35	0.135	1
Melanocyte	Ndufb8	0.0732709	0.532696	0.45	0.703	1
Melanocyte	Mmp16	0.0740972	0.834034	0.1	0.297	1
Melanocyte	Slc9a1	0.0741547	-0.587386	0.25	0.081	1
Melanocyte	Uxs1	0.0741547	-0.437688	0.25	0.081	1
Melanocyte	Crim1	0.0743985	-0.827198	0.3	0.135	1
Melanocyte	P4ha1	0.0743985	-0.742032	0.3	0.135	1
Melanocyte	Ski	0.0744511	0.83636	0.2	0.405	1
Melanocyte	Dcn	0.0745837	-2.55476	0.4	0.216	1
Melanocyte	Frg1	0.0748065	0.625004	0.1	0.324	1
Melanocyte	Serpina3n	0.0748065	0.675792	0.1	0.324	1
Melanocyte	Sparcl1	0.0748065	0.475077	0.1	0.324	1
Melanocyte	Akt1	0.0749401	-0.501986	0.4	0.189	1
Melanocyte	Mapre1	0.0753052	0.532299	0.25	0.514	1
Melanocyte	Dsel	0.0753648	0.594165	0.05	0.243	1
Melanocyte	Jag1	0.0753648	0.731352	0.05	0.243	1
Melanocyte	Pnpt1	0.0753648	0.582809	0.05	0.243	1
Melanocyte	Cthrc1	0.0758554	0.879457	0.2	0.432	1
Melanocyte	Efna5	0.0758554	0.70592	0.2	0.432	1
Melanocyte	Tomm20	0.0758909	0.40778	0.35	0.649	1
Melanocyte	Itfg1	0.0759796	-0.665851	0.45	0.243	1
Melanocyte	Sh3glb1	0.0761391	0.652582	0.45	0.622	1
Melanocyte	Csnk2a1	0.0773531	0.621739	0.4	0.622	1
Melanocyte	Lnpep	0.0773531	0.578803	0.4	0.622	1
Melanocyte	Psd3	0.0778565	0.545205	0.1	0.297	1
Melanocyte	Gjc3	0.0784117	0.818454	0.25	0.514	1
Melanocyte	Bcl2	0.0784898	0.472368	0.1	0.324	1
Melanocyte	Flrt3	0.0784898	0.558447	0.1	0.324	1
Melanocyte	Srek1	0.0784898	0.626941	0.1	0.324	1
Melanocyte	Zfp280d	0.0784898	0.811761	0.1	0.324	1
Melanocyte	Chkb	0.0787521	-0.599584	0.25	0.081	1
Melanocyte	Metrnl	0.0787521	-0.577716	0.25	0.081	1
Melanocyte	Pdpk1	0.0787521	-0.73839	0.25	0.081	1
Melanocyte	Smco4	0.0787521	-0.761181	0.25	0.081	1
Melanocyte	Tbc1d13	0.0787521	-0.719715	0.25	0.081	1
Melanocyte	Lgals7	0.0789557	0.940952	0.15	0.378	1
Melanocyte	Pam16	0.0789557	-0.687977	0.45	0.216	1
Melanocyte	0610040B10Rik	0.0791509	-0.315384	0.15	0.027	1
Melanocyte	Card10	0.0791509	-0.284277	0.15	0.027	1
Melanocyte	Casp8	0.0791509	-0.449598	0.15	0.027	1
Melanocyte	Ccdc51	0.0791509	-0.290447	0.15	0.027	1
Melanocyte	Ccdc80	0.0791509	-1.3336	0.15	0.027	1
Melanocyte	Champ1	0.0791509	-0.335046	0.15	0.027	1
Melanocyte	Dnajc18	0.0791509	-0.527231	0.15	0.027	1
Melanocyte	Dynlt1c	0.0791509	-0.421587	0.15	0.027	1
Melanocyte	Elmo1	0.0791509	-0.777435	0.15	0.027	1
Melanocyte	Emc9	0.0791509	-0.37399	0.15	0.027	1
Melanocyte	Eno2	0.0791509	-0.839493	0.15	0.027	1
Melanocyte	Ifi35	0.0791509	-0.725647	0.15	0.027	1
Melanocyte	Lrrc14	0.0791509	-0.414899	0.15	0.027	1
Melanocyte	Mrpl10	0.0791509	-0.481642	0.15	0.027	1
Melanocyte	Noa1	0.0791509	-0.703706	0.15	0.027	1
Melanocyte	Rps6kb2	0.0791509	-0.270939	0.15	0.027	1
Melanocyte	Stn1	0.0791509	-0.413998	0.15	0.027	1
Melanocyte	Tmem64	0.0791509	-0.550232	0.15	0.027	1
Melanocyte	Tmem158	0.0791509	-0.915825	0.15	0.027	1
Melanocyte	Usp2	0.0791509	-0.402622	0.15	0.027	1
Melanocyte	Vav2	0.0791509	-0.489868	0.15	0.027	1
Melanocyte	Cd2ap	0.0793919	0.55021	0.15	0.405	1
Melanocyte	Col4a2	0.0794989	0.559246	0.65	0.892	1
Melanocyte	Bola3	0.0795995	-0.30793	0.3	0.108	1
Melanocyte	Nr2f1	0.0795995	0.537542	0.05	0.243	1
Melanocyte	Sntb2	0.0795995	0.556013	0.05	0.243	1
Melanocyte	Specc1l	0.0795995	0.42522	0.05	0.243	1
Melanocyte	Rcn1	0.0797936	-1.08654	0.35	0.162	1
Melanocyte	Nfat5	0.080211	0.316348	0.2	0.459	1
Melanocyte	mt-Nd2	0.0804805	0.487766	0.95	0.892	1
Melanocyte	Rpl37	0.0805786	-0.382485	1	1	1
Melanocyte	Timp3	0.0807173	0.772544	0.6	0.811	1
Melanocyte	Sdcbp	0.080858	0.706708	0.4	0.514	1
Melanocyte	Apex1	0.0814926	-0.776521	0.2	0.054	1
Melanocyte	Mpnd	0.0814926	-0.781824	0.2	0.054	1
Melanocyte	Stk17b	0.0814926	-1.3645	0.2	0.054	1
Melanocyte	Wdr6	0.0814926	-0.666719	0.2	0.054	1
Melanocyte	Ppp1r18	0.0817696	0.694864	0.1	0.297	1
Melanocyte	Rbm7	0.0817696	0.685108	0.1	0.297	1
Melanocyte	Smc6	0.0817696	0.689596	0.1	0.297	1
Melanocyte	Adprh	0.0823194	0.483492	0.1	0.324	1
Melanocyte	Atp11b	0.0823194	0.50996	0.1	0.324	1
Melanocyte	Tmed3	0.0825594	-0.473745	0.5	0.27	1
Melanocyte	Mrps17	0.0829278	0.482296	0.15	0.405	1
Melanocyte	Sumo3	0.0829278	-0.751241	0.45	0.243	1
Melanocyte	Rpl36	0.08352	-0.314455	1	1	1
Melanocyte	mt-Nd4	0.08352	0.289216	1	1	1
Melanocyte	Dynlt1f	0.0835787	-0.423896	0.25	0.081	1
Melanocyte	Fxyd3	0.0835787	-0.746777	0.25	0.081	1
Melanocyte	Krt10	0.0835787	-0.319162	0.25	0.081	1
Melanocyte	Tagln	0.0835787	-0.70508	0.25	0.081	1
Melanocyte	Tent2	0.0835787	-0.55071	0.25	0.081	1
Melanocyte	Fzd1	0.0837333	0.676957	0.5	0.757	1
Melanocyte	0610009B22Rik	0.0840256	-0.383295	0.3	0.108	1
Melanocyte	Dpm2	0.0840256	-0.568878	0.3	0.108	1
Melanocyte	Ipo7	0.0840256	0.546562	0.05	0.243	1
Melanocyte	Myc	0.0840256	0.780434	0.05	0.243	1
Melanocyte	Sms	0.0840256	0.436452	0.05	0.243	1
Melanocyte	Arhgef25	0.0841917	0.837283	0.15	0.324	1
Melanocyte	Afap1l2	0.0848598	0.262953	0.3	0.514	1
Melanocyte	Bad	0.0854845	-0.596754	0.4	0.216	1
Melanocyte	Ergic3	0.0854845	-0.640635	0.4	0.216	1
Melanocyte	Hnrnph2	0.0854845	-0.961906	0.4	0.216	1
Melanocyte	Sdha	0.0854845	0.646139	0.15	0.351	1
Melanocyte	Ppp2ca	0.0856997	0.722329	0.4	0.568	1
Melanocyte	Aldh18a1	0.0858187	-0.769387	0.15	0.027	1
Melanocyte	Apbb1	0.0858187	-0.251928	0.15	0.027	1
Melanocyte	Arhgdib	0.0858187	-1.4237	0.15	0.027	1
Melanocyte	Bicra	0.0858187	-0.585837	0.15	0.027	1
Melanocyte	Bri3bp	0.0858187	-0.880231	0.15	0.027	1
Melanocyte	Col23a1	0.0858187	-0.56967	0.15	0.027	1
Melanocyte	Dgkq	0.0858187	-0.505233	0.15	0.027	1
Melanocyte	Dhrs3	0.0858187	-0.714285	0.15	0.027	1
Melanocyte	Erc1	0.0858187	-0.423345	0.15	0.027	1
Melanocyte	Gga3	0.0858187	-0.707605	0.15	0.027	1
Melanocyte	Kdm5c	0.0858187	-0.4339	0.15	0.027	1
Melanocyte	Lrrc47	0.0858187	-0.490399	0.15	0.027	1
Melanocyte	Mphosph9	0.0858187	-0.281436	0.15	0.027	1
Melanocyte	P4ha2	0.0858187	-0.646001	0.15	0.027	1
Melanocyte	Plaat3	0.0858187	-1.02151	0.15	0.027	1
Melanocyte	Prpf18	0.0858187	-0.427819	0.15	0.027	1
Melanocyte	Rpp14	0.0858187	-0.408592	0.15	0.027	1
Melanocyte	Rrm1	0.0858187	-0.543836	0.15	0.027	1
Melanocyte	Sfxn2	0.0858187	-0.38818	0.15	0.027	1
Melanocyte	Slit2	0.0858187	-0.749346	0.15	0.027	1
Melanocyte	Tex2	0.0858187	-0.701357	0.15	0.027	1
Melanocyte	Tmem88b	0.0858187	-0.423233	0.15	0.027	1
Melanocyte	Tvp23a	0.0858187	-0.368991	0.15	0.027	1
Melanocyte	Wdr83	0.0858187	-0.476272	0.15	0.027	1
Melanocyte	Aamdc	0.0862643	0.640127	0.15	0.378	1
Melanocyte	Ubn2	0.0862643	0.39365	0.15	0.378	1
Melanocyte	Ndnf	0.086299	0.649187	0.1	0.324	1
Melanocyte	Tasor	0.086299	0.360125	0.1	0.324	1
Melanocyte	Epc2	0.0868461	0.487719	0.05	0.216	1
Melanocyte	Tspan6	0.0868461	0.762932	0.05	0.216	1
Melanocyte	Bcap29	0.0871363	-0.669366	0.2	0.054	1
Melanocyte	Frmd3	0.0871363	-0.565547	0.2	0.054	1
Melanocyte	Gadd45a	0.0871363	-0.56176	0.2	0.054	1
Melanocyte	Mmgt1	0.0871363	-0.342241	0.2	0.054	1
Melanocyte	Ssh1	0.0871363	-0.461907	0.2	0.054	1
Melanocyte	Zfpl1	0.0871363	-0.413198	0.2	0.054	1
Melanocyte	Scp2	0.0878225	0.770799	0.25	0.459	1
Melanocyte	Nes	0.0879007	0.80858	0.3	0.541	1
Melanocyte	S100a10	0.0879142	-0.458632	0.95	0.865	1
Melanocyte	Csrnp1	0.0879371	-0.532042	0.35	0.162	1
Melanocyte	Mir99ahg	0.0879371	-0.864149	0.35	0.162	1
Melanocyte	Sipa1l2	0.0879371	-0.561794	0.35	0.162	1
Melanocyte	Mrps21	0.0882423	-0.660215	0.65	0.486	1
Melanocyte	Hsp90aa1	0.0884469	-0.690532	0.65	0.514	1
Melanocyte	Arhgef26	0.0886489	0.372067	0.05	0.243	1
Melanocyte	Dnttip2	0.0886489	0.423209	0.05	0.243	1
Melanocyte	L3mbtl3	0.0886489	0.44778	0.05	0.243	1
Melanocyte	Sh3kbp1	0.0886489	0.346172	0.05	0.243	1
Melanocyte	Surf1	0.0886489	0.294952	0.05	0.243	1
Melanocyte	Khdrbs1	0.0899587	0.579756	0.4	0.541	1
Melanocyte	Mtpn	0.0899778	0.575968	0.25	0.541	1
Melanocyte	Yaf2	0.0900743	0.584591	0.1	0.297	1
Melanocyte	Mboat2	0.0901183	-0.415409	0.45	0.216	1
Melanocyte	Gnaq	0.0906806	0.42805	0.35	0.595	1
Melanocyte	Zbtb7a	0.0914256	-0.589237	0.5	0.324	1
Melanocyte	Igsf9b	0.0915922	-0.791596	0.3	0.135	1
Melanocyte	2610044O15Rik8	0.0916584	0.35201	0	0.135	1
Melanocyte	AI837181	0.0916584	0.403959	0	0.135	1
Melanocyte	Agpat1	0.0916584	0.312283	0	0.135	1
Melanocyte	Amz2	0.0916584	0.397744	0	0.135	1
Melanocyte	Atg4a	0.0916584	0.319807	0	0.135	1
Melanocyte	Atg7	0.0916584	0.370435	0	0.135	1
Melanocyte	B3galt2	0.0916584	0.431291	0	0.135	1
Melanocyte	Bdnf	0.0916584	0.445775	0	0.135	1
Melanocyte	Brms1l	0.0916584	0.553267	0	0.135	1
Melanocyte	Cbfa2t2	0.0916584	0.442619	0	0.135	1
Melanocyte	Clpx	0.0916584	0.624061	0	0.135	1
Melanocyte	Cmas	0.0916584	0.551491	0	0.135	1
Melanocyte	Cmc1	0.0916584	0.395124	0	0.135	1
Melanocyte	Cox11	0.0916584	0.53266	0	0.135	1
Melanocyte	Cpsf1	0.0916584	0.278616	0	0.135	1
Melanocyte	Ddx49	0.0916584	0.48922	0	0.135	1
Melanocyte	Dnal1	0.0916584	0.316725	0	0.135	1
Melanocyte	E330009J07Rik	0.0916584	0.444769	0	0.135	1
Melanocyte	Eftud2	0.0916584	0.296797	0	0.135	1
Melanocyte	Ephx2	0.0916584	0.48408	0	0.135	1
Melanocyte	Fam214b	0.0916584	0.442616	0	0.135	1
Melanocyte	Gli3	0.0916584	0.424165	0	0.135	1
Melanocyte	Gpalpp1	0.0916584	0.527732	0	0.135	1
Melanocyte	Herc4	0.0916584	0.260268	0	0.135	1
Melanocyte	Ikzf5	0.0916584	0.444003	0	0.135	1
Melanocyte	Il17rd	0.0916584	0.763911	0	0.135	1
Melanocyte	Ints3	0.0916584	0.423085	0	0.135	1
Melanocyte	Ints4	0.0916584	0.501389	0	0.135	1
Melanocyte	Ivd	0.0916584	0.651287	0	0.135	1
Melanocyte	Kat8	0.0916584	0.53173	0	0.135	1
Melanocyte	Kcnk5	0.0916584	0.473682	0	0.135	1
Melanocyte	Kdm3a	0.0916584	0.410373	0	0.135	1
Melanocyte	Kdm3b	0.0916584	0.344099	0	0.135	1
Melanocyte	Kiz	0.0916584	0.325478	0	0.135	1
Melanocyte	Lactb2	0.0916584	0.421332	0	0.135	1
Melanocyte	Lcor	0.0916584	0.511386	0	0.135	1
Melanocyte	Lrpprc	0.0916584	0.526821	0	0.135	1
Melanocyte	Lrrc4c	0.0916584	0.306296	0	0.135	1
Melanocyte	Med22	0.0916584	0.417005	0	0.135	1
Melanocyte	Mkrn1	0.0916584	0.341446	0	0.135	1
Melanocyte	Mlx	0.0916584	0.329742	0	0.135	1
Melanocyte	Mzt2	0.0916584	0.513423	0	0.135	1
Melanocyte	Nbn	0.0916584	0.25759	0	0.135	1
Melanocyte	Ncam2	0.0916584	0.356445	0	0.135	1
Melanocyte	Nrde2	0.0916584	0.343033	0	0.135	1
Melanocyte	Pigc	0.0916584	0.310144	0	0.135	1
Melanocyte	Pithd1	0.0916584	0.346935	0	0.135	1
Melanocyte	Plpbp	0.0916584	0.344593	0	0.135	1
Melanocyte	Pno1	0.0916584	0.352659	0	0.135	1
Melanocyte	Pnpla2	0.0916584	0.529434	0	0.135	1
Melanocyte	Ppa2	0.0916584	0.469879	0	0.135	1
Melanocyte	Ppm1l	0.0916584	0.664107	0	0.135	1
Melanocyte	Ptcd1	0.0916584	0.52293	0	0.135	1
Melanocyte	Pxdc1	0.0916584	0.573936	0	0.135	1
Melanocyte	Rapgef4	0.0916584	0.58824	0	0.135	1
Melanocyte	Rnd2	0.0916584	0.440715	0	0.135	1
Melanocyte	Rp1	0.0916584	0.370086	0	0.135	1
Melanocyte	Scarb1	0.0916584	0.367879	0	0.135	1
Melanocyte	Sil1	0.0916584	0.355415	0	0.135	1
Melanocyte	Sirpa	0.0916584	0.38246	0	0.135	1
Melanocyte	Slc25a15	0.0916584	0.376269	0	0.135	1
Melanocyte	Slc25a44	0.0916584	0.457695	0	0.135	1
Melanocyte	Slc25a45	0.0916584	0.361091	0	0.135	1
Melanocyte	Slc35c2	0.0916584	0.438277	0	0.135	1
Melanocyte	Slc37a4	0.0916584	0.607599	0	0.135	1
Melanocyte	Snai2	0.0916584	0.601199	0	0.135	1
Melanocyte	Srr	0.0916584	0.546388	0	0.135	1
Melanocyte	Syndig1	0.0916584	0.309886	0	0.135	1
Melanocyte	Tapt1	0.0916584	0.411536	0	0.135	1
Melanocyte	Tigd2	0.0916584	0.360884	0	0.135	1
Melanocyte	Tmem42	0.0916584	0.380362	0	0.135	1
Melanocyte	Tnks2	0.0916584	0.324866	0	0.135	1
Melanocyte	Tnpo2	0.0916584	0.384593	0	0.135	1
Melanocyte	Trerf1	0.0916584	0.506657	0	0.135	1
Melanocyte	Ttc9c	0.0916584	0.506246	0	0.135	1
Melanocyte	Usf1	0.0916584	0.642683	0	0.135	1
Melanocyte	Vrk1	0.0916584	0.382799	0	0.135	1
Melanocyte	Wdr11	0.0916584	0.348808	0	0.135	1
Melanocyte	Wdr36	0.0916584	0.455893	0	0.135	1
Melanocyte	Wtip	0.0916584	0.510596	0	0.135	1
Melanocyte	Zdhhc6	0.0916584	0.321296	0	0.135	1
Melanocyte	Zfp397	0.0916584	0.305982	0	0.135	1
Melanocyte	Eif3a	0.091738	0.848062	0.3	0.514	1
Melanocyte	Cnot7	0.0918089	0.554593	0.05	0.216	1
Melanocyte	Mysm1	0.0918089	0.849911	0.05	0.216	1
Melanocyte	Pgrmc2	0.0918089	0.411703	0.05	0.216	1
Melanocyte	Tcf20	0.0918089	0.660045	0.05	0.216	1
Melanocyte	Mrpl30	0.0918959	-0.624418	0.55	0.351	1
Melanocyte	Rhoa	0.0922335	0.379873	0.75	0.892	1
Melanocyte	Nme2	0.092763	-0.723681	0.95	0.892	1
Melanocyte	4930522L14Rik	0.0929333	-0.44022	0.15	0.027	1
Melanocyte	9130401M01Rik	0.0929333	-0.317887	0.15	0.027	1
Melanocyte	Cdc27	0.0929333	-0.663395	0.15	0.027	1
Melanocyte	Cdc34	0.0929333	-0.511356	0.15	0.027	1
Melanocyte	Chn1	0.0929333	-0.399451	0.15	0.027	1
Melanocyte	Clec3b	0.0929333	-0.582903	0.15	0.027	1
Melanocyte	Fmo1	0.0929333	-0.538876	0.15	0.027	1
Melanocyte	Gyg	0.0929333	-0.437021	0.15	0.027	1
Melanocyte	Itpa	0.0929333	-0.440487	0.15	0.027	1
Melanocyte	Kit	0.0929333	-0.723594	0.15	0.027	1
Melanocyte	Kitl	0.0929333	-0.3294	0.15	0.027	1
Melanocyte	Ncln	0.0929333	-0.278804	0.15	0.027	1
Melanocyte	Pskh1	0.0929333	-0.387782	0.15	0.027	1
Melanocyte	Rab7b	0.0929333	-0.60728	0.15	0.027	1
Melanocyte	Rabl2	0.0929333	-0.51463	0.15	0.027	1
Melanocyte	Slc48a1	0.0929333	-0.303939	0.15	0.027	1
Melanocyte	Tpmt	0.0929333	-0.424215	0.15	0.027	1
Melanocyte	Ube2f	0.0929333	-0.420917	0.15	0.027	1
Melanocyte	Usp24	0.0929333	-0.425622	0.15	0.027	1
Melanocyte	Vps8	0.0929333	-0.294983	0.15	0.027	1
Melanocyte	B9d2	0.0930912	-0.387632	0.2	0.054	1
Melanocyte	Ddx18	0.0930912	-0.438754	0.2	0.054	1
Melanocyte	Drg2	0.0930912	-0.475441	0.2	0.054	1
Melanocyte	Hmgcl	0.0930912	-0.484259	0.2	0.054	1
Melanocyte	Igfbp6	0.0930912	-0.997813	0.2	0.054	1
Melanocyte	Rnf213	0.0930912	-0.389329	0.2	0.054	1
Melanocyte	Suds3	0.0930912	-0.566709	0.2	0.054	1
Melanocyte	Ddx50	0.0935079	0.428624	0.2	0.432	1
Melanocyte	Polr2k	0.0935258	-0.458638	0.55	0.378	1
Melanocyte	Basp1	0.09395	-1.01168	0.25	0.081	1
Melanocyte	Dctn1	0.0941098	-0.643042	0.45	0.216	1
Melanocyte	Krit1	0.0941098	0.655776	0.15	0.378	1
Melanocyte	Slc27a1	0.0944743	0.601309	0.1	0.297	1
Melanocyte	Vps37b	0.0944743	0.490207	0.1	0.297	1
Melanocyte	Zfhx3	0.0946542	0.801209	0.45	0.568	1
Melanocyte	Selenow	0.0949794	-0.542632	0.9	0.757	1
Melanocyte	Smc3	0.0951466	0.479513	0.25	0.459	1
Melanocyte	Zeb2	0.095276	0.659188	0.8	0.838	1
Melanocyte	Ssr1	0.0953415	0.551367	0.3	0.514	1
Melanocyte	Rps12	0.0961441	0.419402	0.9	0.973	1
Melanocyte	Cdc73	0.0967379	-0.666006	0.35	0.162	1
Melanocyte	Commd4	0.0967379	-0.555768	0.35	0.162	1
Melanocyte	Chl1	0.0967522	0.588042	0.4	0.622	1
Melanocyte	Braf	0.0969971	0.426749	0.05	0.216	1
Melanocyte	Exoc3	0.0969971	0.379345	0.05	0.216	1
Melanocyte	Rbm8a	0.0973735	0.85717	0.25	0.486	1
Melanocyte	Cltb	0.0976811	0.44559	0.35	0.595	1
Melanocyte	Col5a1	0.0978683	-1.07608	0.6	0.405	1
Melanocyte	Fuca1	0.0981534	0.65773	0.1	0.27	1
Melanocyte	Ndufab1	0.0981975	-0.613299	0.6	0.486	1
Melanocyte	Gm26917	0.0982418	0.646398	0.15	0.378	1
Melanocyte	Cd200	0.0990427	0.770692	0.5	0.73	1
Melanocyte	Ddhd1	0.0990448	0.535348	0.1	0.297	1
Melanocyte	Ilf3	0.0991773	0.429359	0.1	0.324	1
Melanocyte	Ascc1	0.0993684	-0.341001	0.2	0.054	1
Melanocyte	Cd248	0.0993684	-0.353565	0.2	0.054	1
Melanocyte	Ctnna3	0.0993684	-0.327831	0.2	0.054	1
Melanocyte	Shtn1	0.0993684	-0.456994	0.2	0.054	1
Melanocyte	Tap1	0.0993684	-0.383551	0.2	0.054	1
Melanocyte	Tcf7l1	0.0993684	-0.330301	0.2	0.054	1
Melanocyte	Gm42418	0.0995335	1.11287	0.9	0.973	1
Melanocyte	Vma21	0.100111	0.583681	0.2	0.405	1
Melanocyte	Clmp	0.100514	-0.365332	0.15	0.027	1
Melanocyte	Ggct	0.100514	-0.299726	0.15	0.027	1
Melanocyte	Sirt4	0.100514	-0.376011	0.15	0.027	1
Melanocyte	Aprt	0.101315	-1.05354	0.3	0.135	1
Melanocyte	Dut	0.101315	-0.787049	0.3	0.135	1
Melanocyte	Retreg1	0.101433	0.585321	0.2	0.432	1
Melanocyte	Snrpg	0.101442	-0.346854	0.8	0.784	1
Melanocyte	Sfpq	0.101846	0.318346	0.35	0.622	1
Melanocyte	Dbndd2	0.101984	-0.783577	0.4	0.216	1
Melanocyte	Tenm1	0.101984	0.590805	0.15	0.351	1
Melanocyte	Adamts10	0.102417	0.428237	0.05	0.216	1
Melanocyte	Diablo	0.102417	0.509704	0.05	0.216	1
Melanocyte	Pim3	0.102417	0.717555	0.05	0.216	1
Melanocyte	Poglut3	0.102417	0.597647	0.05	0.216	1
Melanocyte	Rap2b	0.102417	0.651623	0.05	0.216	1
Melanocyte	Samd14	0.102417	0.64377	0.05	0.216	1
Melanocyte	Nrd1	0.102517	0.378131	0.15	0.378	1
Melanocyte	Smarcb1	0.102517	0.390974	0.15	0.378	1
Melanocyte	Cd151	0.102565	-0.400799	0.45	0.243	1
Melanocyte	Mbd6	0.103759	-0.339775	0.3	0.108	1
Melanocyte	Gramd1a	0.10379	0.31639	0.1	0.297	1
Melanocyte	Sypl	0.104409	0.678839	0.35	0.568	1
Melanocyte	Pdia6	0.104847	-0.598581	0.55	0.378	1
Melanocyte	Atl3	0.105222	0.477962	0.25	0.486	1
Melanocyte	Maged1	0.105222	-0.515142	0.55	0.324	1
Melanocyte	Nav1	0.105592	0.55704	0.2	0.432	1
Melanocyte	Nfkbia	0.105592	-1.29762	0.5	0.27	1
Melanocyte	Serping1	0.105979	-0.692779	0.2	0.054	1
Melanocyte	Fam89b	0.106437	-0.461985	0.45	0.27	1
Melanocyte	Luzp2	0.106476	-0.491264	0.3	0.135	1
Melanocyte	Serf2	0.106598	-0.331405	0.9	0.973	1
Melanocyte	Fau	0.106621	-0.28718	1	1	1
Melanocyte	mt-Atp6	0.106621	0.33084	1	1	1
Melanocyte	Med13l	0.10694	0.481925	0.15	0.378	1
Melanocyte	Mpp7	0.10694	0.431719	0.15	0.378	1
Melanocyte	mt-Nd3	0.10767	0.50795	0.6	0.838	1
Melanocyte	Crlf3	0.108075	0.583304	0.05	0.216	1
Melanocyte	Enpp5	0.108075	0.492113	0.05	0.216	1
Melanocyte	Hexa	0.108075	0.510486	0.05	0.216	1
Melanocyte	Ncaph2	0.108075	0.505441	0.05	0.216	1
Melanocyte	Srrt	0.108075	0.464059	0.05	0.216	1
Melanocyte	Synj2bp	0.108075	0.64286	0.05	0.216	1
Melanocyte	Vgll4	0.108075	0.618966	0.05	0.216	1
Melanocyte	Ddi2	0.108714	0.540942	0.1	0.297	1
Melanocyte	Fkbp9	0.108854	-0.861676	0.55	0.378	1
Melanocyte	Tns1	0.108854	0.70239	0.35	0.486	1
Melanocyte	Cyb5a	0.108984	-0.655695	0.65	0.432	1
Melanocyte	Dock1	0.109376	0.577846	0.3	0.568	1
Melanocyte	Ssr3	0.109376	0.53363	0.3	0.568	1
Melanocyte	Sox5	0.109884	0.459655	0.2	0.432	1
Melanocyte	Dynll1	0.109976	-0.336252	0.9	0.865	1
Melanocyte	Ube2h	0.110187	0.767748	0.15	0.324	1
Melanocyte	Sec62	0.111134	-0.634738	0.75	0.622	1
Melanocyte	Arhgef10	0.111136	-0.54224	0.4	0.216	1
Melanocyte	Fscn1	0.111136	0.495695	0.15	0.351	1
Melanocyte	Bmpr1a	0.111245	-0.448287	0.35	0.162	1
Melanocyte	Serpinb6a	0.111245	-0.857372	0.35	0.162	1
Melanocyte	Surf4	0.111258	0.52636	0.25	0.459	1
Melanocyte	Ndufb3	0.111304	0.697429	0.3	0.486	1
Melanocyte	Arl3	0.111512	0.472313	0.15	0.378	1
Melanocyte	Gas5	0.112399	0.470318	0.7	0.838	1
Melanocyte	Sc5d	0.112933	-0.256941	0.2	0.054	1
Melanocyte	Ptp4a2	0.112974	-0.444868	0.65	0.432	1
Melanocyte	Acbd3	0.113309	0.654578	0.1	0.27	1
Melanocyte	Cse1l	0.113309	0.58164	0.1	0.27	1
Melanocyte	Tasor2	0.113309	0.605481	0.1	0.27	1
Melanocyte	Eef2	0.113373	0.478018	0.8	0.865	1
Melanocyte	Rpl17	0.113373	0.514947	0.8	0.865	1
Melanocyte	Cavin2	0.113565	0.768688	0.25	0.486	1
Melanocyte	Acot9	0.113822	0.433025	0.1	0.297	1
Melanocyte	Immp1l	0.113822	0.4885	0.1	0.297	1
Melanocyte	Stk38	0.113822	0.361068	0.1	0.297	1
Melanocyte	Tox4	0.113822	0.423741	0.1	0.297	1
Melanocyte	Rab10	0.113895	0.52799	0.6	0.784	1
Melanocyte	Arrdc3	0.113978	0.950306	0.05	0.216	1
Melanocyte	Cyld	0.113978	0.456306	0.05	0.216	1
Melanocyte	Fry	0.113978	0.399262	0.05	0.216	1
Melanocyte	Hexb	0.113978	-1.23952	0.25	0.108	1
Melanocyte	Hibadh	0.113978	0.439024	0.05	0.216	1
Melanocyte	Ino80e	0.113978	0.398193	0.05	0.216	1
Melanocyte	Men1	0.113978	0.401039	0.05	0.216	1
Melanocyte	Xpo5	0.113978	0.381076	0.05	0.216	1
Melanocyte	Zfp672	0.113978	-0.909499	0.25	0.108	1
Melanocyte	H2afj	0.115011	0.594278	0.4	0.568	1
Melanocyte	9530068E07Rik	0.115734	0.409558	0.4	0.622	1
Melanocyte	Fgfr1	0.115949	0.493639	0.15	0.351	1
Melanocyte	H2-K1	0.115949	1.03467	0.15	0.351	1
Melanocyte	Jak1	0.115949	0.55679	0.15	0.351	1
Melanocyte	Strn3	0.115949	0.560184	0.15	0.351	1
Melanocyte	Bbip1	0.117422	-0.678252	0.3	0.135	1
Melanocyte	Chpt1	0.117422	-0.477609	0.3	0.135	1
Melanocyte	Lats1	0.117422	-0.481286	0.3	0.135	1
Melanocyte	Rbm17	0.117422	-0.532747	0.3	0.135	1
Melanocyte	Rcor1	0.117422	-0.650835	0.3	0.135	1
Melanocyte	Eif1b	0.117475	0.337476	0.45	0.676	1
Melanocyte	Ninj1	0.117589	-0.562008	0.4	0.189	1
Melanocyte	Scoc	0.117589	-0.859247	0.4	0.189	1
Melanocyte	Cbx1	0.117679	0.540267	0.2	0.405	1
Melanocyte	Gpatch8	0.117679	0.429422	0.2	0.405	1
Melanocyte	Psmb6	0.11785	-0.543463	0.65	0.514	1
Melanocyte	Col1a1	0.118216	-0.977974	0.85	0.757	1
Melanocyte	Eif4e	0.118683	-0.608077	0.35	0.189	1
Melanocyte	Ier5	0.118683	-0.946885	0.35	0.189	1
Melanocyte	Cdk19	0.118751	0.598068	0.1	0.27	1
Melanocyte	Mff	0.118751	0.52588	0.1	0.27	1
Melanocyte	Mrpl21	0.118751	0.638998	0.1	0.27	1
Melanocyte	Rnpep	0.118751	0.611318	0.1	0.27	1
Melanocyte	Txn1	0.118944	-0.33098	0.85	0.811	1
Melanocyte	Cspp1	0.119116	0.473207	0.1	0.297	1
Melanocyte	Sema4c	0.119116	0.498993	0.1	0.297	1
Melanocyte	Rala	0.119919	0.51817	0.3	0.486	1
Melanocyte	Sh3bgrl	0.119919	0.414908	0.25	0.514	1
Melanocyte	Raph1	0.120085	0.646147	0.25	0.459	1
Melanocyte	Snhg1	0.120085	0.809453	0.25	0.459	1
Melanocyte	Cc2d2a	0.120132	0.394532	0.05	0.216	1
Melanocyte	Dennd2a	0.120132	0.39127	0.05	0.216	1
Melanocyte	Efemp1	0.120132	-1.12813	0.25	0.108	1
Melanocyte	Plekhb1	0.120132	0.639263	0.05	0.216	1
Melanocyte	Poc1b	0.120132	0.377337	0.05	0.216	1
Melanocyte	Rsl24d1	0.120132	0.365358	0.05	0.216	1
Melanocyte	Tmem126a	0.120132	0.433217	0.05	0.216	1
Melanocyte	Uvssa	0.120132	0.542917	0.05	0.216	1
Melanocyte	Vps72	0.120132	0.350575	0.05	0.216	1
Melanocyte	Zfp651	0.120132	0.315338	0.05	0.216	1
Melanocyte	Zkscan3	0.120132	0.507159	0.05	0.216	1
Melanocyte	Paics	0.120142	0.753258	0.15	0.324	1
Melanocyte	Trnt1	0.120243	-0.260252	0.2	0.054	1
Melanocyte	Tsc22d4	0.120547	-0.51358	0.75	0.568	1
Melanocyte	Ap2m1	0.120645	-0.450553	0.6	0.432	1
Melanocyte	Map2k1	0.120924	0.551182	0.15	0.351	1
Melanocyte	Meg3	0.122999	0.305938	0.6	0.378	1
Melanocyte	Fam78b	0.123216	-0.539806	0.3	0.135	1
Melanocyte	Rap1gds1	0.123216	-0.652089	0.3	0.135	1
Melanocyte	Frem2	0.123593	0.786772	0.2	0.432	1
Melanocyte	Calr	0.123889	0.302161	0.65	0.757	1
Melanocyte	Srsf2	0.123989	0.642861	0.4	0.676	1
Melanocyte	Clcn3	0.124397	0.707229	0.1	0.27	1
Melanocyte	Clock	0.124397	0.489601	0.1	0.27	1
Melanocyte	Mapk8	0.124397	0.591323	0.1	0.27	1
Melanocyte	Api5	0.125376	0.559226	0.15	0.324	1
Melanocyte	Pcm1	0.125734	0.755874	0.2	0.378	1
Melanocyte	Rpl39	0.126025	-0.300356	1	0.973	1
Melanocyte	Tmem176b	0.126158	0.594149	0.15	0.378	1
Melanocyte	Atp5c1	0.126286	0.405592	0.4	0.649	1
Melanocyte	Acvrl1	0.126543	0.349984	0.05	0.216	1
Melanocyte	Adgra3	0.126543	0.329532	0.05	0.216	1
Melanocyte	Ctdspl2	0.126543	0.301871	0.05	0.216	1
Melanocyte	Kmt5b	0.126543	-0.614133	0.25	0.108	1
Melanocyte	Mef2d	0.126543	0.370297	0.05	0.216	1
Melanocyte	Mthfsl	0.126543	0.328043	0.05	0.216	1
Melanocyte	Slc25a28	0.126543	0.358733	0.05	0.216	1
Melanocyte	Slco3a1	0.126543	0.321937	0.05	0.216	1
Melanocyte	Tom1l2	0.126543	0.329447	0.05	0.216	1
Melanocyte	Yap1	0.126543	-0.854477	0.25	0.108	1
Melanocyte	Hp1bp3	0.127045	0.394415	0.25	0.486	1
Melanocyte	Nfib	0.128362	0.583117	0.6	0.73	1
Melanocyte	Fkbp8	0.128449	0.35784	0.2	0.432	1
Melanocyte	Epb41l3	0.128738	-0.843395	0.4	0.243	1
Melanocyte	Sumo2	0.128971	-0.53301	0.65	0.622	1
Melanocyte	Msi2	0.129451	0.387217	0.25	0.459	1
Melanocyte	Rap1a	0.129472	-0.771655	0.55	0.459	1
Melanocyte	Lsm3	0.129504	-0.604582	0.35	0.189	1
Melanocyte	2410002F23Rik	0.13025	0.426345	0.1	0.27	1
Melanocyte	Abl1	0.13025	0.740572	0.1	0.27	1
Melanocyte	Bst2	0.13025	0.903201	0.1	0.27	1
Melanocyte	Mical3	0.13025	0.460058	0.1	0.27	1
Melanocyte	Rcan1	0.13025	0.587159	0.1	0.27	1
Melanocyte	Slc50a1	0.13025	0.764289	0.1	0.27	1
Melanocyte	Srpk1	0.13025	0.426802	0.1	0.27	1
Melanocyte	Ccdc47	0.130282	0.333631	0.1	0.297	1
Melanocyte	Rasa2	0.130282	0.384424	0.1	0.297	1
Melanocyte	Atp5o	0.130676	-0.616992	0.6	0.541	1
Melanocyte	2011-09-01	0.130676	0.602172	0.45	0.622	1
Melanocyte	Brd2	0.130733	0.457501	0.25	0.541	1
Melanocyte	Bcl9l	0.130786	0.475855	0.15	0.324	1
Melanocyte	Eif4h	0.130823	0.57019	0.2	0.378	1
Melanocyte	Tmbim1	0.130823	0.600953	0.2	0.378	1
Melanocyte	Cdc16	0.131347	0.470328	0.05	0.189	1
Melanocyte	Fam210a	0.131347	0.435702	0.05	0.189	1
Melanocyte	Fgf13	0.131347	0.366808	0.05	0.189	1
Melanocyte	Herc2	0.131347	0.488146	0.05	0.189	1
Melanocyte	Morc2a	0.131347	0.561062	0.05	0.189	1
Melanocyte	Pkia	0.131347	0.591264	0.05	0.189	1
Melanocyte	Trim47	0.131347	0.571523	0.05	0.189	1
Melanocyte	Myo6	0.13136	0.296832	0.15	0.378	1
Melanocyte	Ciao2b	0.131374	0.404635	0.15	0.351	1
Melanocyte	Mrpl24	0.131374	-0.441725	0.4	0.216	1
Melanocyte	Vps35	0.131374	-0.340002	0.4	0.216	1
Melanocyte	Zfp106	0.131374	0.368206	0.15	0.351	1
Melanocyte	Socs2	0.133196	-0.880215	0.35	0.162	1
Melanocyte	Dennd1b	0.133218	0.331082	0.05	0.216	1
Melanocyte	Fbxw11	0.133218	0.326503	0.05	0.216	1
Melanocyte	Nf2	0.133218	-0.363517	0.25	0.108	1
Melanocyte	Rnf126	0.133218	-0.516496	0.25	0.108	1
Melanocyte	Slc4a2	0.133218	0.273522	0.05	0.216	1
Melanocyte	Wwp2	0.133218	0.250396	0.05	0.216	1
Melanocyte	Yrdc	0.133218	-0.600988	0.25	0.108	1
Melanocyte	Ccs	0.133559	-0.257141	0.4	0.189	1
Melanocyte	Akr1a1	0.13407	0.260972	0.35	0.568	1
Melanocyte	Sfrp1	0.134092	-0.390698	0.5	0.297	1
Melanocyte	Tcf12	0.13505	0.435014	0.4	0.595	1
Melanocyte	Tbca	0.135328	-0.55534	0.8	0.703	1
Melanocyte	2410004B18Rik	0.135871	0.389025	0	0.108	1
Melanocyte	2610008E11Rik	0.135871	0.414661	0	0.108	1
Melanocyte	2610037D02Rik	0.135871	0.289996	0	0.108	1
Melanocyte	Aagab	0.135871	0.364205	0	0.108	1
Melanocyte	Aasdhppt	0.135871	0.326551	0	0.108	1
Melanocyte	Acd	0.135871	0.3551	0	0.108	1
Melanocyte	Akap6	0.135871	0.341555	0	0.108	1
Melanocyte	Aldh3a2	0.135871	0.319625	0	0.108	1
Melanocyte	Ankle2	0.135871	0.386867	0	0.108	1
Melanocyte	Ankrd27	0.135871	0.306952	0	0.108	1
Melanocyte	Armc8	0.135871	0.602162	0	0.108	1
Melanocyte	Asb8	0.135871	0.265089	0	0.108	1
Melanocyte	BC051226	0.135871	0.300204	0	0.108	1
Melanocyte	Babam2	0.135871	0.264636	0	0.108	1
Melanocyte	Bicral	0.135871	0.291406	0	0.108	1
Melanocyte	C430049B03Rik	0.135871	0.315761	0	0.108	1
Melanocyte	Cbx4	0.135871	0.338076	0	0.108	1
Melanocyte	Cc2d1a	0.135871	0.271419	0	0.108	1
Melanocyte	Ccdc9	0.135871	0.427279	0	0.108	1
Melanocyte	Ccdc82	0.135871	0.487685	0	0.108	1
Melanocyte	Ccl25	0.135871	0.312004	0	0.108	1
Melanocyte	Cdc42ep1	0.135871	0.320622	0	0.108	1
Melanocyte	Cdyl	0.135871	0.55857	0	0.108	1
Melanocyte	Cep57l1	0.135871	0.319218	0	0.108	1
Melanocyte	Cep68	0.135871	0.343497	0	0.108	1
Melanocyte	Ciao1	0.135871	0.250565	0	0.108	1
Melanocyte	Cisd3	0.135871	0.250884	0	0.108	1
Melanocyte	Clasrp	0.135871	0.271338	0	0.108	1
Melanocyte	Cln3	0.135871	0.417442	0	0.108	1
Melanocyte	Cyp4b1	0.135871	0.678956	0	0.108	1
Melanocyte	Cyp4f16	0.135871	0.448054	0	0.108	1
Melanocyte	Diaph3	0.135871	0.270715	0	0.108	1
Melanocyte	Dnaaf2	0.135871	0.523081	0	0.108	1
Melanocyte	Dpp7	0.135871	0.348876	0	0.108	1
Melanocyte	Dtd2	0.135871	0.649043	0	0.108	1
Melanocyte	Dusp5	0.135871	0.441904	0	0.108	1
Melanocyte	Epha4	0.135871	0.32957	0	0.108	1
Melanocyte	Erbb2	0.135871	0.426573	0	0.108	1
Melanocyte	Ercc6l2	0.135871	0.30519	0	0.108	1
Melanocyte	Evc2	0.135871	0.307075	0	0.108	1
Melanocyte	Exosc1	0.135871	0.320532	0	0.108	1
Melanocyte	Ezh1	0.135871	0.371012	0	0.108	1
Melanocyte	Fance	0.135871	0.272942	0	0.108	1
Melanocyte	Fancm	0.135871	0.485699	0	0.108	1
Melanocyte	Fbxl7	0.135871	0.462299	0	0.108	1
Melanocyte	Fbxo21	0.135871	0.574198	0	0.108	1
Melanocyte	Fbxo22	0.135871	0.408536	0	0.108	1
Melanocyte	Fbxw5	0.135871	0.366843	0	0.108	1
Melanocyte	Gabbr1	0.135871	0.484302	0	0.108	1
Melanocyte	Gak	0.135871	0.26508	0	0.108	1
Melanocyte	Gbp5	0.135871	0.373649	0	0.108	1
Melanocyte	Glt8d1	0.135871	0.328056	0	0.108	1
Melanocyte	Gm20075	0.135871	0.47909	0	0.108	1
Melanocyte	Gm20342	0.135871	0.333698	0	0.108	1
Melanocyte	Gm48027	0.135871	0.323644	0	0.108	1
Melanocyte	Gnpat	0.135871	0.321566	0	0.108	1
Melanocyte	Gpatch1	0.135871	0.496877	0	0.108	1
Melanocyte	Gtf2h2	0.135871	0.296788	0	0.108	1
Melanocyte	Gtf2h4	0.135871	0.468932	0	0.108	1
Melanocyte	Hacd3	0.135871	0.253429	0	0.108	1
Melanocyte	Hat1	0.135871	0.333669	0	0.108	1
Melanocyte	Haus5	0.135871	0.294963	0	0.108	1
Melanocyte	Hscb	0.135871	0.25565	0	0.108	1
Melanocyte	Hspa13	0.135871	0.388143	0	0.108	1
Melanocyte	I730030J21Rik	0.135871	0.303693	0	0.108	1
Melanocyte	Ints9	0.135871	0.295365	0	0.108	1
Melanocyte	Itfg2	0.135871	0.360096	0	0.108	1
Melanocyte	Itpk1	0.135871	0.362951	0	0.108	1
Melanocyte	Kat2a	0.135871	0.430005	0	0.108	1
Melanocyte	Kat7	0.135871	0.269358	0	0.108	1
Melanocyte	Larp7	0.135871	0.323923	0	0.108	1
Melanocyte	Lgals9	0.135871	0.320982	0	0.108	1
Melanocyte	Maml2	0.135871	0.372914	0	0.108	1
Melanocyte	Maml3	0.135871	0.281737	0	0.108	1
Melanocyte	Mars	0.135871	0.31504	0	0.108	1
Melanocyte	Mcu	0.135871	0.382457	0	0.108	1
Melanocyte	Mex3c	0.135871	0.43213	0	0.108	1
Melanocyte	Mgme1	0.135871	0.320041	0	0.108	1
Melanocyte	Mindy4	0.135871	0.321574	0	0.108	1
Melanocyte	Mir22hg	0.135871	0.37091	0	0.108	1
Melanocyte	Mkks	0.135871	0.481769	0	0.108	1
Melanocyte	Mks1	0.135871	0.320741	0	0.108	1
Melanocyte	Mlycd	0.135871	0.317673	0	0.108	1
Melanocyte	Ms4a4d	0.135871	0.605943	0	0.108	1
Melanocyte	Mtpap	0.135871	0.346397	0	0.108	1
Melanocyte	Nlrx1	0.135871	0.351065	0	0.108	1
Melanocyte	Nnmt	0.135871	0.448195	0	0.108	1
Melanocyte	Nrm	0.135871	0.280848	0	0.108	1
Melanocyte	Nudt22	0.135871	0.410908	0	0.108	1
Melanocyte	Parg	0.135871	0.3166	0	0.108	1
Melanocyte	Parp9	0.135871	0.38346	0	0.108	1
Melanocyte	Pcbd1	0.135871	0.316824	0	0.108	1
Melanocyte	Pcgf5	0.135871	0.267527	0	0.108	1
Melanocyte	Pcnt	0.135871	0.469852	0	0.108	1
Melanocyte	Phf2	0.135871	0.610011	0	0.108	1
Melanocyte	Pias2	0.135871	0.455414	0	0.108	1
Melanocyte	Pisd	0.135871	0.316146	0	0.108	1
Melanocyte	Pla2g12a	0.135871	0.448024	0	0.108	1
Melanocyte	Plekhb2	0.135871	0.300767	0	0.108	1
Melanocyte	Plekhf2	0.135871	0.277947	0	0.108	1
Melanocyte	Prkx	0.135871	0.261623	0	0.108	1
Melanocyte	Prpf38a	0.135871	0.372418	0	0.108	1
Melanocyte	Ptprg	0.135871	0.362456	0	0.108	1
Melanocyte	Rab6b	0.135871	0.263878	0	0.108	1
Melanocyte	Rab43	0.135871	0.411376	0	0.108	1
Melanocyte	Rbmx	0.135871	0.36029	0	0.108	1
Melanocyte	Ring1	0.135871	0.337128	0	0.108	1
Melanocyte	Rmi1	0.135871	0.34896	0	0.108	1
Melanocyte	Rrnad1	0.135871	0.527063	0	0.108	1
Melanocyte	Rybp	0.135871	0.288887	0	0.108	1
Melanocyte	Sall2	0.135871	0.261623	0	0.108	1
Melanocyte	Shc1	0.135871	0.294218	0	0.108	1
Melanocyte	Slc7a1	0.135871	0.536401	0	0.108	1
Melanocyte	Stat2	0.135871	0.284203	0	0.108	1
Melanocyte	Stk39	0.135871	0.452197	0	0.108	1
Melanocyte	Sufu	0.135871	0.376021	0	0.108	1
Melanocyte	Synpo	0.135871	0.406481	0	0.108	1
Melanocyte	Tbc1d8b	0.135871	0.338533	0	0.108	1
Melanocyte	Tbc1d10a	0.135871	0.469143	0	0.108	1
Melanocyte	Timeless	0.135871	0.280491	0	0.108	1
Melanocyte	Tmem80	0.135871	0.390331	0	0.108	1
Melanocyte	Tmem87a	0.135871	0.322853	0	0.108	1
Melanocyte	Tmem242	0.135871	0.355476	0	0.108	1
Melanocyte	Trim41	0.135871	0.26396	0	0.108	1
Melanocyte	Trmt13	0.135871	0.323815	0	0.108	1
Melanocyte	Tsga10	0.135871	0.252606	0	0.108	1
Melanocyte	Tsr3	0.135871	0.351261	0	0.108	1
Melanocyte	Tstd2	0.135871	0.411005	0	0.108	1
Melanocyte	Tubgcp5	0.135871	0.277357	0	0.108	1
Melanocyte	Ube2o	0.135871	0.313965	0	0.108	1
Melanocyte	Usp11	0.135871	0.289124	0	0.108	1
Melanocyte	Utp18	0.135871	0.311376	0	0.108	1
Melanocyte	Utp20	0.135871	0.251257	0	0.108	1
Melanocyte	Wdr45	0.135871	0.261851	0	0.108	1
Melanocyte	Wdyhv1	0.135871	0.327036	0	0.108	1
Melanocyte	Xrcc6	0.135871	0.284197	0	0.108	1
Melanocyte	Zbtb43	0.135871	0.339096	0	0.108	1
Melanocyte	Zdhhc17	0.135871	0.495083	0	0.108	1
Melanocyte	Zfp263	0.135871	0.294258	0	0.108	1
Melanocyte	Zfp369	0.135871	0.341169	0	0.108	1
Melanocyte	Zfp410	0.135871	0.515627	0	0.108	1
Melanocyte	Zfp512	0.135871	0.2679	0	0.108	1
Melanocyte	Zmym3	0.135871	0.283197	0	0.108	1
Melanocyte	Zw10	0.135871	0.510327	0	0.108	1
Melanocyte	Nkd1	0.136071	0.657905	0.2	0.378	1
Melanocyte	Snrnp27	0.136071	0.584713	0.2	0.378	1
Melanocyte	Robo2	0.136161	0.424453	0.1	0.297	1
Melanocyte	Osgep	0.136314	0.420609	0.1	0.27	1
Melanocyte	Snta1	0.136314	0.498511	0.1	0.27	1
Melanocyte	Sh3d19	0.136376	0.632789	0.15	0.324	1
Melanocyte	Ahnak	0.136644	-0.60247	0.95	0.919	1
Melanocyte	Zfp638	0.136703	0.4603	0.25	0.486	1
Melanocyte	Atpif1	0.136769	0.57093	0.65	0.757	1
Melanocyte	D8Ertd738e	0.13701	0.614496	0.4	0.568	1
Melanocyte	Eef1d	0.137528	0.521118	0.4	0.622	1
Melanocyte	Chtop	0.13758	0.335874	0.2	0.405	1
Melanocyte	Ogdh	0.13758	0.62392	0.2	0.405	1
Melanocyte	Ufc1	0.13758	0.28204	0.2	0.405	1
Melanocyte	Oip5os1	0.137963	0.476177	0.35	0.541	1
Melanocyte	Ankrd54	0.138573	0.521159	0.05	0.189	1
Melanocyte	Chchd7	0.138573	0.60503	0.05	0.189	1
Melanocyte	Fgfrl1	0.138573	0.574353	0.05	0.189	1
Melanocyte	Igsf11	0.138573	0.784926	0.05	0.189	1
Melanocyte	Jup	0.138573	0.555708	0.05	0.189	1
Melanocyte	Lrrn3	0.138573	0.45939	0.05	0.189	1
Melanocyte	Pcgf3	0.138573	0.411825	0.05	0.189	1
Melanocyte	Pde4dip	0.138573	0.470889	0.05	0.189	1
Melanocyte	Polr3gl	0.138573	0.604724	0.05	0.189	1
Melanocyte	Socs4	0.138573	0.395352	0.05	0.189	1
Melanocyte	Tead2	0.138573	0.479509	0.05	0.189	1
Melanocyte	Tomm40	0.138573	0.342522	0.05	0.189	1
Melanocyte	Washc3	0.138573	0.544822	0.05	0.189	1
Melanocyte	Zfp704	0.138573	0.360156	0.05	0.189	1
Melanocyte	Zfp950	0.138573	0.642829	0.05	0.189	1
Melanocyte	Cct6a	0.138602	-0.435622	0.45	0.297	1
Melanocyte	Tubb2a	0.139472	-0.421012	0.4	0.243	1
Melanocyte	Glrx3	0.140161	-0.479594	0.25	0.108	1
Melanocyte	Gmeb1	0.140161	-0.910125	0.25	0.108	1
Melanocyte	Mfap5	0.140161	-1.26553	0.25	0.108	1
Melanocyte	Tnpo3	0.140161	-0.464405	0.25	0.108	1
Melanocyte	Sec63	0.141076	0.638886	0.15	0.297	1
Melanocyte	Smim4	0.141076	-0.595376	0.35	0.189	1
Melanocyte	Vat1	0.141076	-0.724127	0.35	0.189	1
Melanocyte	Gulp1	0.141752	-0.54035	0.55	0.405	1
Melanocyte	Twf1	0.141752	0.617849	0.3	0.541	1
Melanocyte	Dmac1	0.141944	-0.380067	0.3	0.135	1
Melanocyte	Znrd2	0.141944	-0.305327	0.3	0.135	1
Melanocyte	Arhgap29	0.142149	0.447642	0.15	0.324	1
Melanocyte	Ep300	0.142149	0.443304	0.15	0.324	1
Melanocyte	Brd1	0.14226	0.296165	0.15	0.378	1
Melanocyte	Kpna4	0.142511	0.459429	0.15	0.351	1
Melanocyte	Syt11	0.142511	0.613323	0.15	0.351	1
Melanocyte	Ywhag	0.142511	-0.572469	0.4	0.216	1
Melanocyte	Dnajc5	0.142594	-0.728018	0.3	0.162	1
Melanocyte	Luzp1	0.142594	0.27904	0.1	0.27	1
Melanocyte	Uba5	0.142594	0.525432	0.1	0.27	1
Melanocyte	Arf5	0.142666	0.327303	0.7	0.919	1
Melanocyte	Rras	0.143744	0.503823	0.3	0.486	1
Melanocyte	Thra	0.14431	0.813869	0.3	0.459	1
Melanocyte	Rbm3	0.144381	0.36766	0.55	0.838	1
Melanocyte	1700047M11Rik	0.146101	0.458557	0.05	0.189	1
Melanocyte	Akap8l	0.146101	0.374813	0.05	0.189	1
Melanocyte	B3galnt2	0.146101	0.438587	0.05	0.189	1
Melanocyte	Ecrg4	0.146101	0.773691	0.05	0.189	1
Melanocyte	Ibtk	0.146101	0.411984	0.05	0.189	1
Melanocyte	Kxd1	0.146101	0.503304	0.05	0.189	1
Melanocyte	Mob1b	0.146101	0.360039	0.05	0.189	1
Melanocyte	Pcmtd2	0.146101	0.685379	0.05	0.189	1
Melanocyte	Rrm2b	0.146101	0.485603	0.05	0.189	1
Melanocyte	Soga3	0.146101	0.531549	0.05	0.189	1
Melanocyte	Zc3h13	0.146101	0.466565	0.05	0.189	1
Melanocyte	Fam8a1	0.146597	-0.656353	0.2	0.081	1
Melanocyte	Meis2	0.146597	-0.870888	0.2	0.081	1
Melanocyte	Mmp15	0.147052	-0.472687	0.45	0.243	1
Melanocyte	Sgta	0.147052	0.515284	0.2	0.378	1
Melanocyte	Snx1	0.147083	0.631053	0.4	0.622	1
Melanocyte	Ctnnd1	0.147106	0.520817	0.25	0.432	1
Melanocyte	Mapk1	0.147106	0.491884	0.25	0.432	1
Melanocyte	Rpl18a	0.148076	0.34607	0.95	1	1
Melanocyte	Cdc40	0.148107	0.670246	0.15	0.324	1
Melanocyte	Itpkb	0.148457	0.397043	0.2	0.405	1
Melanocyte	Map3k4	0.148457	0.311481	0.2	0.405	1
Melanocyte	Rab4b	0.14865	0.653588	0.1	0.243	1
Melanocyte	Stx8	0.14865	-0.517833	0.3	0.135	1
Melanocyte	Ugdh	0.148917	0.51976	0.3	0.486	1
Melanocyte	Ddx21	0.149094	0.366614	0.1	0.27	1
Melanocyte	E130114P18Rik	0.149094	0.325042	0.1	0.27	1
Melanocyte	Frmd8	0.149094	0.469587	0.1	0.27	1
Melanocyte	Prdx3	0.149094	-0.513478	0.3	0.162	1
Melanocyte	Rtf2	0.149094	0.507028	0.1	0.27	1
Melanocyte	Calu	0.14943	0.597492	0.45	0.622	1
Melanocyte	Pik3r1	0.150882	-0.653115	0.4	0.243	1
Melanocyte	Gnb4	0.151688	0.56837	0.4	0.568	1
Melanocyte	Ubc	0.152029	0.577516	0.5	0.703	1
Melanocyte	Cbx3	0.152149	0.416818	0.55	0.784	1
Melanocyte	Anxa2	0.152447	-0.440752	0.9	0.865	1
Melanocyte	Rpl9	0.15282	0.279948	1	1	1
Melanocyte	Vamp8	0.153427	-0.709	0.35	0.189	1
Melanocyte	Abhd11	0.153938	0.404405	0.05	0.189	1
Melanocyte	Chadl	0.153938	0.487771	0.05	0.189	1
Melanocyte	Crat	0.153938	0.641134	0.05	0.189	1
Melanocyte	Dxo	0.153938	0.417081	0.05	0.189	1
Melanocyte	Jam3	0.153938	0.445631	0.05	0.189	1
Melanocyte	Metap1d	0.153938	0.437432	0.05	0.189	1
Melanocyte	Ndrg3	0.153938	0.31997	0.05	0.189	1
Melanocyte	Ndufs1	0.153938	0.432421	0.05	0.189	1
Melanocyte	Nfyb	0.153938	0.386272	0.05	0.189	1
Melanocyte	Otud6b	0.153938	0.553157	0.05	0.189	1
Melanocyte	Parl	0.153938	0.4013	0.05	0.189	1
Melanocyte	Pink1	0.153938	0.451758	0.05	0.189	1
Melanocyte	Psmb10	0.153938	0.404728	0.05	0.189	1
Melanocyte	Slc4a8	0.153938	0.378882	0.05	0.189	1
Melanocyte	Tada3	0.153938	0.48385	0.05	0.189	1
Melanocyte	Tmem11	0.153938	0.432873	0.05	0.189	1
Melanocyte	Tnfrsf21	0.153938	0.609534	0.05	0.189	1
Melanocyte	Ubxn4	0.154254	0.501788	0.15	0.324	1
Melanocyte	Wdr61	0.154254	0.640723	0.15	0.324	1
Melanocyte	Utrn	0.154425	0.784221	0.45	0.622	1
Melanocyte	Ran	0.154577	-0.417502	0.65	0.486	1
Melanocyte	Adamtsl1	0.15488	-0.630539	0.25	0.108	1
Melanocyte	Ptrhd1	0.15488	-0.31881	0.25	0.108	1
Melanocyte	Dnajc4	0.154931	-0.439425	0.2	0.081	1
Melanocyte	Dph6	0.154931	-0.73154	0.2	0.081	1
Melanocyte	Tmem47	0.154931	-0.533234	0.2	0.081	1
Melanocyte	Nr4a2	0.154954	0.639287	0.3	0.459	1
Melanocyte	Luc7l3	0.154978	0.653016	0.25	0.405	1
Melanocyte	Ubald2	0.155343	0.446452	0.25	0.459	1
Melanocyte	Ptbp3	0.155365	-0.572788	0.5	0.297	1
Melanocyte	Acads	0.155596	0.652794	0.1	0.243	1
Melanocyte	Npc1	0.155596	0.608185	0.1	0.243	1
Melanocyte	Yeats4	0.155596	0.648863	0.1	0.243	1
Melanocyte	Emc3	0.155817	0.677904	0.1	0.27	1
Melanocyte	Nsfl1c	0.155817	0.488585	0.1	0.27	1
Melanocyte	Sdc2	0.155817	0.341201	0.1	0.27	1
Melanocyte	Tmem65	0.155817	-0.589537	0.3	0.162	1
Melanocyte	Tpd52l2	0.155817	0.543611	0.1	0.27	1
Melanocyte	Ramac	0.156847	-0.504325	0.4	0.243	1
Melanocyte	Psmb3	0.157138	-0.509565	0.6	0.514	1
Melanocyte	Ptgfrn	0.157203	0.564094	0.3	0.541	1
Melanocyte	Psmb4	0.158228	-0.685385	0.55	0.432	1
Melanocyte	Ppp2r5a	0.158698	0.471353	0.2	0.378	1
Melanocyte	Bag1	0.158975	0.321725	0.3	0.595	1
Melanocyte	Rrbp1	0.159544	-0.386721	0.8	0.73	1
Melanocyte	Atp6v0c	0.159546	0.408018	0.4	0.649	1
Melanocyte	Sorbs2	0.160557	0.553536	0.15	0.351	1
Melanocyte	Nek7	0.160751	-0.412608	0.45	0.297	1
Melanocyte	Cfl2	0.160964	0.603164	0.3	0.432	1
Melanocyte	Eif3j1	0.160964	0.527116	0.25	0.459	1
Melanocyte	Nfkbiz	0.160964	-1.40865	0.45	0.351	1
Melanocyte	Atxn2l	0.161743	-0.331494	0.1	0.297	1
Melanocyte	4632427E13Rik	0.162091	0.324575	0.05	0.189	1
Melanocyte	Acvr1	0.162091	0.471208	0.05	0.189	1
Melanocyte	Bckdha	0.162091	0.384591	0.05	0.189	1
Melanocyte	Bcl3	0.162091	0.331669	0.05	0.189	1
Melanocyte	Cystm1	0.162091	0.362812	0.05	0.189	1
Melanocyte	Dalrd3	0.162091	0.345667	0.05	0.189	1
Melanocyte	Fnbp1l	0.162091	0.524347	0.05	0.189	1
Melanocyte	Ilrun	0.162091	0.345157	0.05	0.189	1
Melanocyte	Mesd	0.162091	0.468835	0.05	0.189	1
Melanocyte	Nacc2	0.162091	0.388201	0.05	0.189	1
Melanocyte	Nipsnap2	0.162091	0.34351	0.05	0.189	1
Melanocyte	Nob1	0.162091	0.275674	0.05	0.189	1
Melanocyte	Srgap2	0.162091	0.333354	0.05	0.189	1
Melanocyte	Tmcc3	0.162091	0.413382	0.05	0.189	1
Melanocyte	Xpo7	0.162091	0.388554	0.05	0.189	1
Melanocyte	Metap2	0.162357	0.499109	0.4	0.622	1
Melanocyte	Lman1	0.162627	-0.578772	0.55	0.405	1
Melanocyte	Psmb2	0.162627	0.597254	0.3	0.541	1
Melanocyte	Rps29	0.162655	-0.28863	1	1	1
Melanocyte	Hr	0.162768	0.349883	0.1	0.27	1
Melanocyte	Kmt2d	0.162768	0.486649	0.1	0.27	1
Melanocyte	Pik3r2	0.162768	0.437285	0.1	0.27	1
Melanocyte	Psat1	0.162768	0.381427	0.1	0.27	1
Melanocyte	Tmem176a	0.162768	-0.53647	0.3	0.162	1
Melanocyte	Ahsa2	0.162785	0.43953	0.1	0.243	1
Melanocyte	Med25	0.162785	0.615247	0.1	0.243	1
Melanocyte	Shc4	0.162785	0.44635	0.1	0.243	1
Melanocyte	Zfp219	0.162785	0.521167	0.1	0.243	1
Melanocyte	Myo1c	0.162989	-0.532939	0.4	0.243	1
Melanocyte	Olfml2b	0.162989	-0.845802	0.4	0.243	1
Melanocyte	Gabpa	0.163619	-0.406212	0.2	0.081	1
Melanocyte	Mboat7	0.163619	-0.653561	0.2	0.081	1
Melanocyte	Nipsnap3b	0.163619	-0.410958	0.2	0.081	1
Melanocyte	Rassf3	0.163619	-0.541648	0.2	0.081	1
Melanocyte	Rce1	0.163619	-0.364031	0.2	0.081	1
Melanocyte	Suco	0.163619	-0.618797	0.2	0.081	1
Melanocyte	Trim26	0.163619	-0.56364	0.2	0.081	1
Melanocyte	Trmt11	0.163619	-0.389533	0.2	0.081	1
Melanocyte	Ddrgk1	0.163971	0.549696	0.25	0.432	1
Melanocyte	Tsc22d1	0.164352	0.543318	0.35	0.568	1
Melanocyte	Ifi27	0.165291	-0.33297	0.55	0.351	1
Melanocyte	Zcchc24	0.165291	0.444396	0.3	0.486	1
Melanocyte	Ivns1abp	0.165988	0.364521	0.2	0.405	1
Melanocyte	Atp5l	0.16692	-0.386851	0.8	0.865	1
Melanocyte	Eprs	0.166941	-0.453348	0.4	0.216	1
Melanocyte	Trim35	0.166941	0.343814	0.15	0.351	1
Melanocyte	Slc7a7	0.167127	0.509033	0.15	0.324	1
Melanocyte	Ndfip1	0.168265	0.484663	0.55	0.649	1
Melanocyte	Scand1	0.168816	-0.411281	0.7	0.622	1
Melanocyte	Dusp1	0.169075	-0.343713	0.7	0.541	1
Melanocyte	Klf4	0.169075	1.08779	0.5	0.649	1
Melanocyte	Ptpn21	0.169235	-0.807264	0.25	0.135	1
Melanocyte	Psmd2	0.169311	0.62038	0.2	0.351	1
Melanocyte	Ssr4	0.169864	0.347764	0.35	0.568	1
Melanocyte	Tceal9	0.169864	-0.370945	0.6	0.432	1
Melanocyte	Chd6	0.169906	0.479303	0.25	0.432	1
Melanocyte	Rtf1	0.169906	0.478489	0.25	0.432	1
Melanocyte	Ip6k1	0.169951	0.437236	0.1	0.27	1
Melanocyte	Zcchc9	0.169951	0.337753	0.1	0.27	1
Melanocyte	Sptan1	0.170184	0.369483	0.55	0.73	1
Melanocyte	Fam76a	0.170221	0.526517	0.1	0.243	1
Melanocyte	Hdac5	0.170566	0.446588	0.05	0.189	1
Melanocyte	Hsdl2	0.170566	0.536652	0.05	0.189	1
Melanocyte	Mcts2	0.170566	0.339542	0.05	0.189	1
Melanocyte	Rab22a	0.170566	0.508266	0.05	0.189	1
Melanocyte	Rarg	0.170566	0.431461	0.05	0.189	1
Melanocyte	Sh3rf1	0.170566	0.388534	0.05	0.189	1
Melanocyte	Tmem50b	0.170566	0.268266	0.05	0.189	1
Melanocyte	Tmem167b	0.170566	0.324537	0.05	0.189	1
Melanocyte	Vps4a	0.170566	0.298524	0.05	0.189	1
Melanocyte	Zcchc17	0.170566	0.365018	0.05	0.189	1
Melanocyte	Zfp516	0.170566	0.409015	0.05	0.189	1
Melanocyte	Igf2r	0.172166	0.715377	0.2	0.405	1
Melanocyte	Ndufa4	0.172412	-0.591489	0.85	0.703	1
Melanocyte	Pbrm1	0.172432	0.339093	0.4	0.676	1
Melanocyte	Ndufa13	0.172569	-0.367862	0.9	0.865	1
Melanocyte	Smarca5	0.172665	0.469462	0.25	0.459	1
Melanocyte	Acot2	0.172669	-0.394386	0.2	0.081	1
Melanocyte	Agtpbp1	0.172669	-0.723741	0.2	0.081	1
Melanocyte	Dennd4a	0.172669	-0.89467	0.2	0.081	1
Melanocyte	Dubr	0.172669	-0.450846	0.2	0.081	1
Melanocyte	Hs6st2	0.172669	-1.10746	0.2	0.081	1
Melanocyte	Mtif2	0.172669	-0.643145	0.2	0.081	1
Melanocyte	Nans	0.172669	-0.706353	0.2	0.081	1
Melanocyte	Nolc1	0.172669	-0.355647	0.2	0.081	1
Melanocyte	Slc7a5	0.172669	-0.633103	0.2	0.081	1
Melanocyte	Spopl	0.172669	-0.690457	0.2	0.081	1
Melanocyte	Psip1	0.172782	0.655405	0.25	0.405	1
Melanocyte	Commd1	0.173085	0.491562	0.4	0.568	1
Melanocyte	Srsf6	0.173898	0.421535	0.3	0.541	1
Melanocyte	Ctsd	0.174087	0.413601	0.55	0.757	1
Melanocyte	Cnp	0.175678	-0.904453	0.6	0.541	1
Melanocyte	Csnk1g3	0.175815	-0.448142	0.4	0.243	1
Melanocyte	Mtln	0.175815	-0.656121	0.4	0.243	1
Melanocyte	Sh3bgrl3	0.175999	-1.19391	0.45	0.324	1
Melanocyte	Ufm1	0.175999	-0.474617	0.45	0.324	1
Melanocyte	Raly	0.176937	0.436143	0.3	0.486	1
Melanocyte	Cdkn2d	0.177368	0.367556	0.1	0.27	1
Melanocyte	Loxl2	0.177368	-0.54672	0.3	0.162	1
Melanocyte	Polr2d	0.177368	0.331539	0.1	0.27	1
Melanocyte	Syne1	0.177368	0.30565	0.1	0.27	1
Melanocyte	Usp1	0.177368	0.396919	0.1	0.27	1
Melanocyte	Mxi1	0.177458	0.431036	0.2	0.378	1
Melanocyte	Asap2	0.17791	0.579067	0.1	0.243	1
Melanocyte	Brwd1	0.17791	0.500829	0.1	0.243	1
Melanocyte	Ctnnbl1	0.17791	0.539514	0.1	0.243	1
Melanocyte	Prickle3	0.17791	0.664281	0.1	0.243	1
Melanocyte	Vps4b	0.17791	0.531057	0.1	0.243	1
Melanocyte	Atp6v0e2	0.178513	0.342689	0.2	0.405	1
Melanocyte	Bpgm	0.179368	0.311864	0.05	0.189	1
Melanocyte	Itga4	0.179368	0.493793	0.05	0.189	1
Melanocyte	Kifap3	0.179368	0.326741	0.05	0.189	1
Melanocyte	Rbx1	0.179651	-0.357187	0.7	0.622	1
Melanocyte	Prpf8	0.180278	-0.573826	0.4	0.216	1
Melanocyte	Chchd3	0.18057	0.533051	0.15	0.297	1
Melanocyte	Far1	0.18057	-0.586509	0.35	0.189	1
Melanocyte	Pfdn1	0.180779	-0.501807	0.65	0.541	1
Melanocyte	Echs1	0.180792	-0.576961	0.35	0.216	1
Melanocyte	Gas2l3	0.180792	-1.09462	0.35	0.216	1
Melanocyte	Gpr37	0.180792	0.536805	0.15	0.324	1
Melanocyte	Insig2	0.180792	0.404548	0.15	0.324	1
Melanocyte	Nsd3	0.180792	0.430504	0.15	0.324	1
Melanocyte	Ubn1	0.180792	0.492815	0.15	0.324	1
Melanocyte	Deptor	0.181066	0.401807	0.25	0.486	1
Melanocyte	Ppp1r2	0.181303	0.443176	0.4	0.541	1
Melanocyte	Psmb1	0.181655	-0.520258	0.65	0.486	1
Melanocyte	Aspn	0.182089	-1.18472	0.2	0.081	1
Melanocyte	Cmss1	0.182089	-0.667445	0.2	0.081	1
Melanocyte	Cox19	0.182089	-0.428957	0.2	0.081	1
Melanocyte	Cpsf7	0.182089	-0.474796	0.2	0.081	1
Melanocyte	Id2	0.182089	-1.52749	0.2	0.081	1
Melanocyte	Lbr	0.182089	-0.50867	0.2	0.081	1
Melanocyte	Mfsd1	0.182089	-0.667101	0.2	0.081	1
Melanocyte	Ppp4r1	0.182089	-0.488805	0.2	0.081	1
Melanocyte	St6gal1	0.182089	-0.447596	0.2	0.081	1
Melanocyte	Tpd52	0.182089	-0.386079	0.2	0.081	1
Melanocyte	Slc29a1	0.182504	-0.889207	0.4	0.243	1
Melanocyte	Qk	0.18257	0.492429	0.8	0.838	1
Melanocyte	Dusp3	0.184065	0.28797	0.2	0.378	1
Melanocyte	Rpn1	0.184158	0.643095	0.3	0.459	1
Melanocyte	Apod	0.184594	0.794062	0.4	0.568	1
Melanocyte	Bcar1	0.185024	-0.648893	0.3	0.162	1
Melanocyte	Stard9	0.185024	0.322824	0.1	0.27	1
Melanocyte	Maz	0.185033	0.342571	0.2	0.405	1
Melanocyte	Ptprs	0.185102	0.340173	0.55	0.757	1
Melanocyte	Eif4a1	0.185281	0.332886	0.6	0.811	1
Melanocyte	Tial1	0.18543	-0.691074	0.25	0.135	1
Melanocyte	Kcmf1	0.185854	0.547631	0.1	0.243	1
Melanocyte	Pum3	0.185854	0.434372	0.1	0.243	1
Melanocyte	Timp2	0.1867	-0.352319	0.8	0.757	1
Melanocyte	Snhg9	0.187794	-0.517333	0.25	0.108	1
Melanocyte	Tpp2	0.187882	0.430227	0.15	0.297	1
Melanocyte	Endod1	0.187927	0.401673	0.15	0.324	1
Melanocyte	Kank2	0.187927	0.415194	0.15	0.324	1
Melanocyte	Sgcd	0.187927	0.280775	0.15	0.324	1
Melanocyte	Znrd1	0.187927	-0.575336	0.35	0.216	1
Melanocyte	Ap1m1	0.188503	0.268149	0.05	0.189	1
Melanocyte	Mtss2	0.188503	0.256195	0.05	0.189	1
Melanocyte	Ppp2r3d	0.188503	0.291095	0.05	0.189	1
Melanocyte	Dnajc19	0.189183	-0.347109	0.5	0.378	1
Melanocyte	Rbm25	0.189669	0.744101	0.4	0.514	1
Melanocyte	Rock2	0.190557	0.370966	0.4	0.568	1
Melanocyte	Ypel3	0.190852	0.518876	0.2	0.378	1
Melanocyte	Eif4g2	0.190963	0.42768	0.65	0.919	1
Melanocyte	Pcbp4	0.191392	-0.61513	0.45	0.351	1
Melanocyte	Tomm5	0.191728	0.315326	0.2	0.405	1
Melanocyte	Rsrc2	0.191883	0.324999	0.35	0.514	1
Melanocyte	Atxn7l3	0.191885	-0.481216	0.2	0.081	1
Melanocyte	Cmtr1	0.191885	-0.384249	0.2	0.081	1
Melanocyte	Cnnm3	0.191885	-0.619562	0.2	0.081	1
Melanocyte	Exosc5	0.191885	-0.294734	0.2	0.081	1
Melanocyte	Gnptab	0.191885	-0.546598	0.2	0.081	1
Melanocyte	Lrig2	0.191885	-0.454917	0.2	0.081	1
Melanocyte	Mrpl40	0.191885	-0.639737	0.2	0.081	1
Melanocyte	Rhog	0.191885	-0.32625	0.2	0.081	1
Melanocyte	Secisbp2l	0.192073	-0.378316	0.45	0.297	1
Melanocyte	Mrpl33	0.192371	-0.658891	0.65	0.541	1
Melanocyte	Aldh2	0.192922	-0.328446	0.3	0.162	1
Melanocyte	Amotl2	0.192922	0.310963	0.1	0.27	1
Melanocyte	Azi2	0.192922	-0.606706	0.3	0.162	1
Melanocyte	Src	0.192922	0.337544	0.1	0.27	1
Melanocyte	Npm1	0.192937	0.267524	0.65	0.757	1
Melanocyte	Mfsd14b	0.194057	0.543271	0.1	0.243	1
Melanocyte	Ppib	0.194874	0.354249	0.8	0.973	1
Melanocyte	Rpl11	0.194874	-0.299003	0.9	0.919	1
Melanocyte	Agap1	0.195269	0.438098	0.15	0.324	1
Melanocyte	Camk1	0.195269	-0.545953	0.35	0.216	1
Melanocyte	Zc3h14	0.195269	0.373851	0.15	0.324	1
Melanocyte	Pgls	0.195353	-0.294437	0.7	0.514	1
Melanocyte	Cxcl2	0.195372	-0.667679	0.15	0.054	1
Melanocyte	Dctpp1	0.195372	-0.556848	0.15	0.054	1
Melanocyte	Fuom	0.195372	-0.480886	0.15	0.054	1
Melanocyte	Fxyd6	0.195372	-1.06194	0.15	0.054	1
Melanocyte	Hgs	0.195372	-0.504342	0.15	0.054	1
Melanocyte	Ints6l	0.195372	-0.933721	0.15	0.054	1
Melanocyte	Laptm5	0.195372	-1.01265	0.15	0.054	1
Melanocyte	Lipo3	0.195372	-0.571868	0.15	0.054	1
Melanocyte	Lyrm4	0.195372	-0.392604	0.15	0.054	1
Melanocyte	Myg1	0.195372	-0.366707	0.15	0.054	1
Melanocyte	Osbpl5	0.195372	-0.399832	0.15	0.054	1
Melanocyte	Prr13	0.195372	-0.904734	0.15	0.054	1
Melanocyte	Slc22a23	0.195372	-0.475426	0.15	0.054	1
Melanocyte	Strip1	0.195372	-0.719498	0.15	0.054	1
Melanocyte	Tada1	0.195372	-0.40556	0.15	0.054	1
Melanocyte	Erp44	0.19541	0.417724	0.15	0.297	1
Melanocyte	Oxr1	0.19541	0.411307	0.15	0.297	1
Melanocyte	Plpp3	0.195849	-0.532365	0.6	0.405	1
Melanocyte	Ankrd11	0.196444	0.52616	0.2	0.351	1
Melanocyte	Fam135b	0.196444	1.11038	0.2	0.351	1
Melanocyte	Hspa1b	0.196444	0.956492	0.2	0.351	1
Melanocyte	Mtus1	0.196444	0.721588	0.2	0.351	1
Melanocyte	Pet100	0.196444	-0.571775	0.4	0.243	1
Melanocyte	Tmem160	0.196917	0.435874	0.3	0.459	1
Melanocyte	Arap2	0.196925	0.39212	0.05	0.162	1
Melanocyte	Ift46	0.196925	0.342257	0.05	0.162	1
Melanocyte	Nek9	0.196925	0.490327	0.05	0.162	1
Melanocyte	Nfx1	0.196925	0.762328	0.05	0.162	1
Melanocyte	P3h1	0.196925	0.538832	0.05	0.162	1
Melanocyte	Pi4k2b	0.196925	0.285387	0.05	0.162	1
Melanocyte	Prdm2	0.196925	0.412939	0.05	0.162	1
Melanocyte	Rbck1	0.196925	0.268032	0.05	0.162	1
Melanocyte	Rnf166	0.196925	0.52733	0.05	0.162	1
Melanocyte	Tiprl	0.196925	0.393556	0.05	0.162	1
Melanocyte	Trp53bp1	0.196925	0.453336	0.05	0.162	1
Melanocyte	Vegfa	0.196925	0.353369	0.05	0.162	1
Melanocyte	Vps35l	0.196925	0.396852	0.05	0.162	1
Melanocyte	Cct5	0.197821	-0.389858	0.4	0.27	1
Melanocyte	Fbxl3	0.197821	-0.760123	0.4	0.27	1
Melanocyte	Pdcd10	0.197955	0.363429	0.25	0.459	1
Melanocyte	Phc2	0.197955	0.335582	0.25	0.459	1
Melanocyte	Hs2st1	0.198172	0.447945	0.35	0.514	1
Melanocyte	Galnt2	0.198599	0.39999	0.2	0.405	1
Melanocyte	Ndufaf8	0.198843	0.645791	0.25	0.405	1
Melanocyte	Npy	0.198843	0.608255	0.2	0.432	1
Melanocyte	Hmgn1	0.199041	-0.525546	0.6	0.541	1
Melanocyte	Nrp2	0.199756	0.561409	0.45	0.568	1
Melanocyte	Msn	0.199765	0.482547	0.45	0.541	1
Melanocyte	Rpl26	0.200836	0.335153	0.9	1	1
Melanocyte	Timm17b	0.201064	-0.58811	0.3	0.162	1
Melanocyte	Mtss1	0.202044	0.62687	0.35	0.459	1
Melanocyte	2010204K13Rik	0.202062	-0.40244	0.2	0.081	1
Melanocyte	Arl6ip6	0.202062	-0.494074	0.2	0.081	1
Melanocyte	Bud23	0.202062	-0.476233	0.2	0.081	1
Melanocyte	Fbh1	0.202062	-0.527551	0.2	0.081	1
Melanocyte	Hbb-bs	0.202062	-0.303101	0.2	0.081	1
Melanocyte	Laptm4b	0.202062	-0.352325	0.2	0.081	1
Melanocyte	Mapre3	0.202062	-0.418137	0.2	0.081	1
Melanocyte	Mcrs1	0.202062	-0.262535	0.2	0.081	1
Melanocyte	Nfil3	0.202062	-0.426997	0.2	0.081	1
Melanocyte	Pdlim2	0.202062	-0.443335	0.2	0.081	1
Melanocyte	Plcb3	0.202062	-0.387722	0.2	0.081	1
Melanocyte	Tmcc1	0.202062	-0.567817	0.2	0.081	1
Melanocyte	Txndc15	0.202062	-0.499873	0.2	0.081	1
Melanocyte	S100a16	0.202101	-0.356122	0.45	0.27	1
Melanocyte	Fxr2	0.202523	0.345062	0.1	0.243	1
Melanocyte	Gng11	0.202523	0.536925	0.1	0.243	1
Melanocyte	Rab35	0.202523	0.330725	0.1	0.243	1
Melanocyte	Rnf4	0.202523	0.443516	0.1	0.243	1
Melanocyte	Slc4a7	0.202523	0.44695	0.1	0.243	1
Melanocyte	Ginm1	0.202744	-0.581349	0.25	0.135	1
Melanocyte	Clip1	0.202818	0.408283	0.15	0.324	1
Melanocyte	Lage3	0.202818	0.32709	0.15	0.324	1
Melanocyte	Myo5a	0.202818	0.614804	0.15	0.324	1
Melanocyte	Usp33	0.202818	-0.686682	0.35	0.216	1
Melanocyte	Arhgef12	0.202906	0.390988	0.4	0.568	1
Melanocyte	Atp2c1	0.203158	0.436025	0.15	0.297	1
Melanocyte	Iah1	0.203158	0.51825	0.15	0.297	1
Melanocyte	Irf2	0.203158	0.521657	0.15	0.297	1
Melanocyte	Sin3b	0.203158	0.473787	0.15	0.297	1
Melanocyte	Zkscan1	0.203158	0.423143	0.15	0.297	1
Melanocyte	Glud1	0.204611	-0.403654	0.55	0.405	1
Melanocyte	Cebpb	0.204975	-0.579434	0.4	0.27	1
Melanocyte	Cnot6	0.205877	0.337989	0.35	0.568	1
Melanocyte	Ndufs6	0.205877	-0.398376	0.6	0.432	1
Melanocyte	Lgi4	0.206797	0.273301	0.3	0.514	1
Melanocyte	A430005L14Rik	0.207296	0.513576	0.05	0.162	1
Melanocyte	Clk4	0.207296	0.553752	0.05	0.162	1
Melanocyte	Esrra	0.207296	0.490638	0.05	0.162	1
Melanocyte	Fem1c	0.207296	0.406405	0.05	0.162	1
Melanocyte	Grpel2	0.207296	0.507339	0.05	0.162	1
Melanocyte	Gtf3c6	0.207296	0.617606	0.05	0.162	1
Melanocyte	Inafm1	0.207296	0.369112	0.05	0.162	1
Melanocyte	Mea1	0.207296	0.335464	0.05	0.162	1
Melanocyte	Nfkbib	0.207296	0.50376	0.05	0.162	1
Melanocyte	Pls1	0.207296	0.535625	0.05	0.162	1
Melanocyte	Rnf146	0.207296	0.48624	0.05	0.162	1
Melanocyte	Sema5a	0.207296	0.891329	0.05	0.162	1
Melanocyte	Snx19	0.207296	0.413783	0.05	0.162	1
Melanocyte	Spcs3	0.207296	0.348217	0.05	0.162	1
Melanocyte	Tpst2	0.207296	0.334769	0.05	0.162	1
Melanocyte	Urod	0.207296	0.30501	0.05	0.162	1
Melanocyte	Zup1	0.207296	0.34368	0.05	0.162	1
Melanocyte	Arhgap45	0.20739	-0.606401	0.15	0.054	1
Melanocyte	Aspscr1	0.20739	-0.669323	0.15	0.054	1
Melanocyte	Dlg5	0.20739	-0.377474	0.15	0.054	1
Melanocyte	Icam1	0.20739	-1.02795	0.15	0.054	1
Melanocyte	Mast2	0.20739	-0.518631	0.15	0.054	1
Melanocyte	Rabggtb	0.20739	-0.400629	0.15	0.054	1
Melanocyte	Trafd1	0.20739	-0.302042	0.15	0.054	1
Melanocyte	Zfp719	0.20739	-0.448522	0.15	0.054	1
Melanocyte	Actn4	0.207789	0.351497	0.6	0.784	1
Melanocyte	Ssb	0.208708	0.488489	0.3	0.486	1
Melanocyte	Nckap1	0.20924	0.670741	0.25	0.378	1
Melanocyte	Herpud1	0.209455	-0.27005	0.3	0.162	1
Melanocyte	Sord	0.209455	-0.594461	0.3	0.162	1
Melanocyte	Tkt	0.209455	-0.490052	0.3	0.162	1
Melanocyte	Zcchc14	0.209455	-0.42836	0.3	0.162	1
Melanocyte	Pja2	0.210311	-0.634652	0.5	0.351	1
Melanocyte	Efs	0.210578	0.321625	0.15	0.324	1
Melanocyte	Hsd17b12	0.210578	-0.691482	0.35	0.216	1
Melanocyte	Rxrg	0.210578	0.348478	0.15	0.324	1
Melanocyte	Sike1	0.210578	0.300975	0.15	0.324	1
Melanocyte	Snx10	0.210578	0.280876	0.15	0.324	1
Melanocyte	Ubr2	0.210578	-0.38025	0.35	0.216	1
Melanocyte	4833439L19Rik	0.211126	-0.284	0.35	0.189	1
Melanocyte	Apold1	0.211126	0.639363	0.15	0.297	1
Melanocyte	Snx17	0.211126	0.437475	0.15	0.297	1
Melanocyte	Glrx5	0.211149	-0.506806	0.4	0.243	1
Melanocyte	Hgsnat	0.211255	0.411203	0.1	0.243	1
Melanocyte	Lyrm2	0.211255	0.40508	0.1	0.243	1
Melanocyte	Map3k8	0.211255	0.329196	0.1	0.243	1
Melanocyte	Mga	0.211255	0.273569	0.1	0.243	1
Melanocyte	Ppp2r5e	0.211255	0.337045	0.1	0.243	1
Melanocyte	Proser2	0.211255	0.591257	0.1	0.243	1
Melanocyte	Rest	0.211255	0.358272	0.1	0.243	1
Melanocyte	Tst	0.211255	0.406106	0.1	0.243	1
Melanocyte	Cnn2	0.21183	-0.745718	0.25	0.135	1
Melanocyte	Mia3	0.21183	-0.529185	0.25	0.135	1
Melanocyte	Prrc1	0.21183	0.648475	0.1	0.216	1
Melanocyte	Ptpn14	0.21183	0.668345	0.1	0.216	1
Melanocyte	Spry4	0.21183	0.666488	0.1	0.216	1
Melanocyte	Tbx2	0.21183	0.596581	0.1	0.216	1
Melanocyte	Bambi	0.212315	0.482959	0.2	0.378	1
Melanocyte	Apba3	0.212628	-0.593361	0.2	0.081	1
Melanocyte	Mapt	0.212628	-0.264812	0.2	0.081	1
Melanocyte	Klf7	0.212877	-0.956466	0.4	0.297	1
Melanocyte	Acap2	0.212903	0.441565	0.25	0.405	1
Melanocyte	Sostdc1	0.214986	-0.668054	0.3	0.189	1
Melanocyte	Elf2	0.216017	0.441661	0.25	0.432	1
Melanocyte	Fbxo7	0.216017	-0.510793	0.45	0.324	1
Melanocyte	Ptprj	0.216914	0.484804	0.35	0.486	1
Melanocyte	Tusc3	0.217056	-0.675601	0.35	0.243	1
Melanocyte	Lamc1	0.217089	-0.387397	0.75	0.703	1
Melanocyte	Commd2	0.218058	0.32735	0.05	0.162	1
Melanocyte	Dgat1	0.218058	0.378001	0.05	0.162	1
Melanocyte	Htra1	0.218058	1.08184	0.05	0.162	1
Melanocyte	Prr14	0.218058	0.371841	0.05	0.162	1
Melanocyte	Rab23	0.218058	0.457845	0.05	0.162	1
Melanocyte	Slc25a24	0.218058	0.368958	0.05	0.162	1
Melanocyte	Tmem127	0.218058	0.338331	0.05	0.162	1
Melanocyte	Ube2q2	0.218058	0.510642	0.05	0.162	1
Melanocyte	Patz1	0.218096	-0.338134	0.3	0.162	1
Melanocyte	Psmd14	0.218096	-0.363825	0.3	0.162	1
Melanocyte	Atp5j2	0.218448	-0.303328	0.9	0.838	1
Melanocyte	Npc2	0.21864	-0.416133	0.55	0.432	1
Melanocyte	Ppp3r1	0.218793	-0.326353	0.4	0.243	1
Melanocyte	Crtc3	0.219319	0.33928	0.15	0.297	1
Melanocyte	Tug1	0.219844	0.331786	0.2	0.378	1
Melanocyte	Car11	0.219935	-0.378258	0.15	0.054	1
Melanocyte	Cmc2	0.219935	-0.274806	0.15	0.054	1
Melanocyte	Coq9	0.219935	-0.386152	0.15	0.054	1
Melanocyte	Fam160b2	0.219935	-0.660224	0.15	0.054	1
Melanocyte	Fam171a1	0.219935	-0.623074	0.15	0.054	1
Melanocyte	Fig4	0.219935	-0.33954	0.15	0.054	1
Melanocyte	Flrt2	0.219935	-1.2181	0.15	0.054	1
Melanocyte	Gm32031	0.219935	-0.341577	0.15	0.054	1
Melanocyte	Haghl	0.219935	-0.2926	0.15	0.054	1
Melanocyte	Itgb3bp	0.219935	-0.286969	0.15	0.054	1
Melanocyte	Magi3	0.219935	-0.534889	0.15	0.054	1
Melanocyte	Nat9	0.219935	-0.386425	0.15	0.054	1
Melanocyte	Nme4	0.219935	-0.433239	0.15	0.054	1
Melanocyte	Pgs1	0.219935	-0.351452	0.15	0.054	1
Melanocyte	Reps1	0.219935	-0.250403	0.15	0.054	1
Melanocyte	Scpep1	0.219935	-0.535228	0.15	0.054	1
Melanocyte	Sh3glb2	0.219935	-0.260715	0.15	0.054	1
Melanocyte	Tgif2	0.219935	-0.393381	0.15	0.054	1
Melanocyte	Tm2d3	0.219935	-0.425807	0.15	0.054	1
Melanocyte	Zxdb	0.219935	-0.252368	0.15	0.054	1
Melanocyte	Mier1	0.220256	0.303995	0.1	0.243	1
Melanocyte	Os9	0.220256	0.387928	0.1	0.243	1
Melanocyte	Cops4	0.221206	0.415147	0.1	0.216	1
Melanocyte	Dnajb11	0.221206	-0.567498	0.25	0.135	1
Melanocyte	Dph3	0.221206	0.48785	0.1	0.216	1
Melanocyte	Hadh	0.221206	0.485421	0.1	0.216	1
Melanocyte	Mir100hg	0.221206	0.395917	0.1	0.216	1
Melanocyte	Zdhhc8	0.221206	-0.656865	0.25	0.135	1
Melanocyte	Tmco1	0.222511	-0.533603	0.5	0.378	1
Melanocyte	Enpp2	0.223278	0.3003	0.25	0.432	1
Melanocyte	Ddx27	0.223587	-0.252578	0.2	0.081	1
Melanocyte	Sema6d	0.223587	-0.281856	0.2	0.081	1
Melanocyte	Map3k1	0.224063	0.726531	0.25	0.378	1
Melanocyte	Taok1	0.224353	0.462929	0.3	0.459	1
Melanocyte	Plod1	0.225017	-0.408803	0.35	0.243	1
Melanocyte	Arpc2	0.225703	-0.545901	0.65	0.459	1
Melanocyte	Rdx	0.225703	0.449072	0.4	0.595	1
Melanocyte	Antxr1	0.225836	0.41694	0.4	0.541	1
Melanocyte	Polr2j	0.226633	0.570412	0.2	0.351	1
Melanocyte	Rad23b	0.227562	0.288843	0.2	0.378	1
Melanocyte	Arid5b	0.227667	0.529473	0.25	0.405	1
Melanocyte	Mydgf	0.227667	-0.441761	0.45	0.297	1
Melanocyte	Sec11a	0.227667	0.497641	0.25	0.405	1
Melanocyte	Adam12	0.227737	0.605443	0.15	0.297	1
Melanocyte	Epb41l4b	0.227737	-0.316723	0.35	0.189	1
Melanocyte	Usp47	0.227737	0.364499	0.15	0.297	1
Melanocyte	Cryl1	0.227883	0.268351	0.2	0.405	1
Melanocyte	2610307P16Rik	0.229216	0.318326	0.05	0.162	1
Melanocyte	Abi2	0.229216	0.475978	0.05	0.162	1
Melanocyte	Actr8	0.229216	0.297921	0.05	0.162	1
Melanocyte	Angel2	0.229216	0.277118	0.05	0.162	1
Melanocyte	Ap5m1	0.229216	0.384435	0.05	0.162	1
Melanocyte	Brix1	0.229216	0.369425	0.05	0.162	1
Melanocyte	Enho	0.229216	0.456697	0.05	0.162	1
Melanocyte	Hebp1	0.229216	0.414784	0.05	0.162	1
Melanocyte	Hoxb7	0.229216	0.265525	0.05	0.162	1
Melanocyte	Kdm4b	0.229216	0.451638	0.05	0.162	1
Melanocyte	Klhdc10	0.229216	0.381175	0.05	0.162	1
Melanocyte	Rabggta	0.229216	0.28442	0.05	0.162	1
Melanocyte	Samd4	0.229216	0.284568	0.05	0.162	1
Melanocyte	Skiv2l	0.229216	0.303439	0.05	0.162	1
Melanocyte	Stk11	0.229216	0.339105	0.05	0.162	1
Melanocyte	Syap1	0.229216	0.486361	0.05	0.162	1
Melanocyte	Zfp330	0.229216	0.377312	0.05	0.162	1
Melanocyte	Zkscan8	0.229216	0.304478	0.05	0.162	1
Melanocyte	Dnajc21	0.229529	0.311805	0.1	0.243	1
Melanocyte	Dyrk1a	0.229529	0.324097	0.1	0.243	1
Melanocyte	Rere	0.229529	0.409273	0.1	0.243	1
Melanocyte	Cox7a2l	0.229653	0.593501	0.35	0.459	1
Melanocyte	Pdia3	0.229664	0.499942	0.6	0.703	1
Melanocyte	Ank2	0.230877	0.657497	0.1	0.216	1
Melanocyte	Cops6	0.230877	0.60897	0.1	0.216	1
Melanocyte	Inpp1	0.230877	-0.504165	0.25	0.135	1
Melanocyte	Otud5	0.230877	-0.468113	0.25	0.135	1
Melanocyte	Rfc2	0.230877	0.431433	0.1	0.216	1
Melanocyte	Smagp	0.230877	0.53634	0.1	0.216	1
Melanocyte	Tshz1	0.230877	-0.548297	0.25	0.135	1
Melanocyte	Tsn	0.23175	-0.280954	0.45	0.27	1
Melanocyte	Rbm39	0.232193	-0.473668	0.75	0.676	1
Melanocyte	Ak2	0.233016	-0.311686	0.15	0.054	1
Melanocyte	Bace2	0.233016	-0.277463	0.15	0.054	1
Melanocyte	Crtc1	0.233016	-0.302725	0.15	0.054	1
Melanocyte	Kcnj10	0.233016	-0.423644	0.15	0.054	1
Melanocyte	Lmbr1	0.233016	-0.269104	0.15	0.054	1
Melanocyte	Mospd2	0.233016	-0.399986	0.15	0.054	1
Melanocyte	Pdzd11	0.233016	-0.338013	0.15	0.054	1
Melanocyte	Prkaca	0.233016	-0.281551	0.15	0.054	1
Melanocyte	Prpsap2	0.233016	-0.286667	0.15	0.054	1
Melanocyte	Psmf1	0.233016	-0.294954	0.15	0.054	1
Melanocyte	Pus7	0.233016	-0.256813	0.15	0.054	1
Melanocyte	Ramp1	0.233016	-0.670001	0.15	0.054	1
Melanocyte	Saal1	0.233016	-0.273216	0.15	0.054	1
Melanocyte	Sav1	0.233016	-0.256349	0.15	0.054	1
Melanocyte	Tmlhe	0.233016	-0.302936	0.15	0.054	1
Melanocyte	Trim27	0.233016	-0.271796	0.15	0.054	1
Melanocyte	Vhl	0.233016	-0.294335	0.15	0.054	1
Melanocyte	Zfp846	0.233016	-0.282707	0.15	0.054	1
Melanocyte	Fto	0.233185	-0.591166	0.35	0.243	1
Melanocyte	Gatad2a	0.233185	-0.452634	0.35	0.243	1
Melanocyte	Entpd3	0.234673	0.576638	0.2	0.351	1
Melanocyte	Timm17a	0.234673	0.388058	0.2	0.351	1
[truncated: 5,151 more rows]
