# Supplementary material for: Early skin seeding regulatory T cells modulate PPARγ-dependent skin pigmentation
Source: Nat Commun. 2025 Dec 9;16:11411. doi: 10.1038/s41467-025-66229-2 (PMC12738793; doi:10.1038/s41467-025-66229-2)
Supplement: Supplementary file 5 — Supplementary Data 3 [file 41467_2025_66229_MOESM5_ESM.csv]

cell_type	gene_name	p_val	avg_log2FC	avg_treg_sufficient	avg_treg_deficient	p_val_adj
T cell	Rps29	1.39E-09	-0.588881048	1	1	3.30E-05
T cell	Uba52	1.63E-09	-0.810477433	0.976	0.941	3.88E-05
T cell	Rpl39	4.23E-07	-0.472751568	0.988	1	0.010062724
T cell	Rpl37a	9.16E-07	-0.414009437	1	1	0.021810097
T cell	Rpl35	1.09E-06	-0.469159871	1	1	0.025879127
T cell	Rps28	2.38E-06	-0.516495533	1	1	0.056671475
T cell	Rps21	5.77E-06	-0.517996811	1	0.985	0.13723349
T cell	Gm42418	6.51E-06	1.594358694	0.952	0.926	0.154960131
T cell	Rpl35a	6.53E-06	-0.37795876	1	1	0.155304865
T cell	Rpl37	7.38E-06	-0.42294053	0.988	1	0.175640177
T cell	Gm11808	1.35E-05	-0.687396256	0.88	0.721	0.32107808
T cell	Tmsb10	1.50E-05	-0.523236616	1	0.971	0.356348191
T cell	Rpl41	1.58E-05	-0.346046524	1	1	0.374955414
T cell	Rpl30	1.71E-05	-0.361890828	0.988	1	0.408030435
T cell	mt-Nd2	2.37E-05	0.621841127	0.916	0.926	0.562924435
T cell	Lars2	2.89E-05	1.140224338	0.386	0.647	0.686962049
T cell	Rpl38	3.33E-05	-0.400036042	0.988	1	0.79279428
T cell	Rps27a	4.05E-05	-0.353437981	1	1	0.963580646
T cell	Rplp0	4.68E-05	-0.459322625	1	0.971	1
T cell	Rpl36	6.75E-05	-0.397529153	1	1	1
T cell	Rpl21	6.96E-05	-0.454477215	1	1	1
T cell	Rps27	6.96E-05	-0.468874352	0.988	1	1
T cell	Rps19	8.14E-05	-0.434955581	1	0.985	1
T cell	Rps10	9.51E-05	-0.322165441	0.988	1	1
T cell	Rpl36a	0.000192382	-0.474649274	0.988	0.985	1
T cell	Pde7a	0.000271226	0.663880727	0.265	0.559	1
T cell	Tubb2a	0.000390507	0.63883284	0.133	0.368	1
T cell	Rpl34	0.000405927	-0.355130547	1	0.985	1
T cell	Rpsa	0.000460845	-0.427394936	1	1	1
T cell	Akap9	0.0004681	0.44842028	0.181	0.441	1
T cell	Rpl32	0.000494275	-0.353284564	1	1	1
T cell	Rps18	0.000494275	-0.328513091	1	1	1
T cell	Limd2	0.000503079	-0.494782906	0.735	0.471	1
T cell	Fau	0.000544889	-0.265367198	1	1	1
T cell	Rps26	0.000583955	-0.322928168	1	1	1
T cell	Rpl22l1	0.000757353	-0.400152961	0.976	0.971	1
T cell	Rpl10a	0.000861092	-0.352515447	0.988	0.985	1
T cell	Lag3	0.000896031	0.386174215	0.012	0.162	1
T cell	Lef1	0.000959376	-0.838374298	0.373	0.132	1
T cell	AY036118	0.000983741	1.18292698	0.614	0.662	1
T cell	Timm13	0.000997312	-0.432561442	0.807	0.618	1
T cell	Rpl18a	0.001176662	-0.304627923	1	1	1
T cell	Nemf	0.00119717	0.548639823	0.169	0.382	1
T cell	Imp4	0.001226937	0.392009109	0.048	0.221	1
T cell	Rplp2	0.001289539	-0.282448472	0.988	1	1
T cell	Rpl8	0.001367282	-0.314638118	0.988	0.985	1
T cell	Cela1	0.001402923	0.340740988	0	0.118	1
T cell	Phtf2	0.001402923	0.389707165	0	0.118	1
T cell	Rpl22	0.001412339	-0.295729894	0.988	1	1
T cell	S1pr1	0.001437936	-0.353280354	0.482	0.206	1
T cell	Odf2	0.001443601	-0.51891007	0.289	0.088	1
T cell	Rps15a	0.001545842	-0.407667906	1	1	1
T cell	Sep-06	0.00156573	-0.54971308	0.47	0.265	1
T cell	Eef1b2	0.001868133	-0.497878104	0.976	0.868	1
T cell	Rpl28	0.001895748	-0.286781309	0.988	1	1
T cell	Xaf1	0.001979747	0.456314918	0.133	0.353	1
T cell	Bst2	0.002014063	1.142823003	0.446	0.647	1
T cell	Ttc17	0.002091795	0.310850335	0.036	0.191	1
T cell	Naa10	0.002119684	-0.41728383	0.398	0.176	1
T cell	Polr2j	0.002175114	-0.405725655	0.53	0.279	1
T cell	Nfyb	0.002335475	-0.559717904	0.277	0.088	1
T cell	Rps3a1	0.002346093	-0.333286839	1	0.985	1
T cell	Cpt1a	0.00237806	0.406921438	0.108	0.294	1
T cell	Malat1	0.00240507	0.397921798	1	1	1
T cell	Cldnd1	0.002445238	0.492986204	0.157	0.353	1
T cell	Kdm5a	0.00247616	0.350125613	0.217	0.456	1
T cell	Ncf1	0.002525014	0.675413726	0.181	0.382	1
T cell	Acox3	0.002582353	0.335736666	0.024	0.162	1
T cell	Acsl5	0.002621133	0.480250337	0.169	0.368	1
T cell	Cd8b1	0.002641967	-0.883436491	0.494	0.279	1
T cell	Rps20	0.002654798	-0.33485279	0.988	1	1
T cell	Tdrp	0.002772758	-0.416230352	0.157	0.015	1
T cell	Rps4x	0.002822687	-0.325086783	1	1	1
T cell	Hmgcs1	0.002873166	0.579058877	0.157	0.368	1
T cell	Kif13b	0.002879467	0.294581308	0.012	0.132	1
T cell	Adgrl2	0.002910105	0.277425825	0	0.103	1
T cell	Stk24	0.003085838	-0.492200029	0.446	0.221	1
T cell	Tsfm	0.003108142	-0.330214333	0.277	0.088	1
T cell	Rrbp1	0.003123581	0.669747011	0.554	0.662	1
T cell	Trat1	0.00320839	1.150924581	0.072	0.235	1
T cell	Smim5	0.003223129	0.579201926	0.012	0.132	1
T cell	Cstf3	0.003241976	0.316618585	0.084	0.265	1
T cell	Zfp865	0.003274177	-0.309273272	0.181	0.029	1
T cell	Vamp4	0.003570481	0.395863736	0.096	0.265	1
T cell	Rpl27a	0.003682694	-0.308894079	1	0.985	1
T cell	Gstp1	0.003702702	-0.313264785	0.253	0.074	1
T cell	Hbb-bs	0.003827753	-0.381154812	0.313	0.118	1
T cell	Lsm7	0.004094932	-0.545860834	0.578	0.353	1
T cell	mt-Nd4l	0.004129	0.500004379	0.855	0.956	1
T cell	Rps16	0.004246379	-0.334646174	1	1	1
T cell	Pirb	0.004326985	0.507694051	0.217	0.426	1
T cell	Mctp2	0.004497402	0.361912916	0.06	0.221	1
T cell	Ppp3cc	0.004551861	0.523350366	0.108	0.294	1
T cell	Snrpg	0.004663777	-0.392060789	0.988	0.941	1
T cell	Alyref2	0.004700358	0.327116726	0.024	0.147	1
T cell	Rgs1	0.004715927	0.636190942	0.602	0.824	1
T cell	Egln1	0.004790014	0.306119634	0.108	0.294	1
T cell	Nop10	0.004842151	-0.356307352	0.735	0.588	1
T cell	Nup153	0.004915667	-0.53041479	0.313	0.132	1
T cell	mt-Co3	0.004944398	0.295549658	1	1	1
T cell	Trim12c	0.004982615	0.382587999	0.133	0.309	1
T cell	Cd7	0.00503007	1.039104433	0.349	0.515	1
T cell	Atxn7l3b	0.005036542	0.333698162	0.289	0.5	1
T cell	Dnaja2	0.0051614	0.444223595	0.337	0.529	1
T cell	Snrpf	0.005280942	-0.431463755	0.928	0.75	1
T cell	Dhrs3	0.005358381	-0.421658253	0.193	0.044	1
T cell	Ube2z	0.00539265	0.335797716	0.096	0.279	1
T cell	Gna13	0.005406873	0.367937055	0.494	0.662	1
T cell	Siglech	0.005452035	1.620999803	0.024	0.147	1
T cell	Rpl29	0.005454868	-0.377150904	0.988	0.956	1
T cell	Ralgapa1	0.005492684	0.332714074	0.084	0.25	1
T cell	Acbd3	0.005566392	0.406974081	0.169	0.382	1
T cell	Smim4	0.005617906	-0.504054804	0.422	0.25	1
T cell	Crtc3	0.005667503	0.408828787	0.108	0.294	1
T cell	Gem	0.005960146	0.731976436	0.229	0.426	1
T cell	Tmem179b	0.006091159	-0.582209525	0.386	0.206	1
T cell	Rps7	0.006151896	-0.322839689	0.988	1	1
T cell	Ercc5	0.006162726	0.260666643	0.012	0.118	1
T cell	Ndufv1	0.006319314	-0.348369898	0.337	0.147	1
T cell	Traf4	0.006335729	0.279809953	0.012	0.118	1
T cell	Cmpk1	0.006634042	0.476527621	0.41	0.603	1
T cell	2900026A02Rik	0.006694906	0.382768008	0.012	0.118	1
T cell	Ell2	0.006842436	0.513781409	0.072	0.221	1
T cell	Hmg20a	0.006860885	0.327847634	0.06	0.206	1
T cell	Tnfsf10	0.007273642	0.473595573	0.06	0.206	1
T cell	Mrps23	0.007281797	-0.318781283	0.361	0.162	1
T cell	Tshz3	0.007464657	-0.268248666	0.133	0.015	1
T cell	Fcer1g	0.007515276	0.585253513	0.627	0.838	1
T cell	Tcrg-C1	0.007640064	0.705173088	0.108	0.279	1
T cell	Bri3	0.007829529	0.381328176	0.506	0.691	1
T cell	Trac	0.008022291	-0.916087542	0.47	0.309	1
T cell	Rpp25l	0.008158901	-0.318781684	0.253	0.088	1
T cell	Rspry1	0.008274454	0.308518501	0.133	0.309	1
T cell	Ndufa3	0.008319947	-0.316173277	0.843	0.735	1
T cell	Ints14	0.008393287	0.316747641	0.048	0.176	1
T cell	Fryl	0.008859623	-0.372381836	0.386	0.191	1
T cell	Itgae	0.008966727	1.251728109	0.193	0.353	1
T cell	Icos	0.009073948	-0.668798636	0.289	0.118	1
T cell	Rpl6	0.00918924	-0.262527122	0.988	1	1
T cell	Nap1l4	0.009199202	-0.401767208	0.446	0.279	1
T cell	Fam174a	0.009255295	0.410363608	0.205	0.397	1
T cell	Nop53	0.009285016	-0.415472162	0.651	0.397	1
T cell	Galnt12	0.00930009	0.295949977	0.048	0.176	1
T cell	Tut4	0.009315714	-0.647585522	0.458	0.265	1
T cell	Chst12	0.009584362	0.351010582	0.036	0.162	1
T cell	Rps24	0.009915791	-0.258212011	0.988	1	1
T cell	Lsm3	0.010019003	-0.267482988	0.434	0.221	1
T cell	Mzb1	0.010076395	0.81275804	0.024	0.132	1
T cell	Nckap1	0.010076395	0.298863097	0.024	0.132	1
T cell	Nasp	0.010148476	-0.448353214	0.494	0.279	1
T cell	Isg15	0.010197204	0.425340762	0.181	0.353	1
T cell	Rnasek	0.010535009	0.403625091	0.639	0.75	1
T cell	Snrpe	0.010588185	-0.382115373	0.892	0.824	1
T cell	Azi2	0.010791634	-0.450963385	0.301	0.132	1
T cell	Metap1	0.010791634	0.340739777	0.145	0.324	1
T cell	Chfr	0.010833345	0.376533995	0.096	0.25	1
T cell	Ptdss1	0.011014098	0.317076469	0.096	0.25	1
T cell	Rpl11	0.011042405	-0.287330468	1	0.971	1
T cell	Rpl10	0.011042475	0.282627297	0.988	1	1
T cell	Ms4a4b	0.011146022	-0.687075163	0.675	0.515	1
T cell	Cyth4	0.011272827	0.581241352	0.373	0.529	1
T cell	Rpl18	0.011341272	-0.285094419	0.988	0.985	1
T cell	Eny2	0.011355844	-0.330734198	0.602	0.412	1
T cell	Cox8a	0.011522648	-0.305417317	1	0.926	1
T cell	Igfbp4	0.011551757	-0.396829212	0.277	0.103	1
T cell	Rnf214	0.011622849	0.269668778	0.024	0.132	1
T cell	Rpn2	0.011744189	0.416824445	0.361	0.544	1
T cell	Rps5	0.011771821	-0.263685783	1	1	1
T cell	Lars	0.011951407	-0.348173849	0.301	0.132	1
T cell	Acly	0.012226992	0.373325112	0.241	0.412	1
T cell	Pik3ap1	0.012277093	0.292344591	0.12	0.294	1
T cell	Gm16286	0.012572002	-0.498534129	0.422	0.25	1
T cell	Syce2	0.012618572	-0.388420142	0.169	0.044	1
T cell	Tspan13	0.012678819	0.46138246	0.193	0.368	1
T cell	Mis18a	0.012709178	-0.312466127	0.193	0.059	1
T cell	Nsun2	0.012822675	0.36400912	0.108	0.265	1
T cell	Snrpd3	0.012917444	-0.386482432	0.747	0.544	1
T cell	2310001H17Rik	0.013220366	-0.393375968	0.301	0.132	1
T cell	Rhof	0.013407021	-0.386547548	0.193	0.059	1
T cell	Rbm47	0.013450739	0.403341659	0.084	0.221	1
T cell	Tpd52	0.013541957	0.645958643	0.265	0.441	1
T cell	Apex1	0.013550791	-0.366672863	0.253	0.103	1
T cell	Retreg2	0.013619738	0.260813925	0.096	0.25	1
T cell	Zfand6	0.013860667	0.560887202	0.386	0.544	1
T cell	Tcrg-C2	0.014138515	0.653218675	0.072	0.206	1
T cell	Avil	0.014200816	0.330857758	0.012	0.103	1
T cell	Arhgap17	0.014970272	0.428317263	0.241	0.412	1
T cell	Dusp2	0.015102195	-0.360827814	0.699	0.485	1
T cell	Gm26740	0.015116193	-0.437604798	0.229	0.088	1
T cell	Snrpd2	0.015119295	-0.348242803	0.831	0.735	1
T cell	Rpl23	0.015134235	-0.26821084	1	1	1
T cell	Prnp	0.015168515	0.389130249	0.072	0.206	1
T cell	Snhg8	0.015226187	-0.552873499	0.639	0.485	1
T cell	Lrpap1	0.015555869	0.379839306	0.108	0.25	1
T cell	Cep192	0.015787831	-0.363339739	0.253	0.103	1
T cell	Zfp622	0.015949062	0.298058612	0.12	0.279	1
T cell	Tmem30a	0.016447549	0.323026385	0.301	0.485	1
T cell	Arhgap18	0.016636115	0.365949018	0.145	0.294	1
T cell	Ddx50	0.016667833	0.327981062	0.229	0.397	1
T cell	Ints6	0.017280697	-0.287543288	0.253	0.103	1
T cell	Atp5h	0.017638402	-0.273583784	0.952	0.971	1
T cell	Atp8b2	0.018072531	0.358028828	0.12	0.265	1
T cell	Herc2	0.018181889	0.257069943	0.084	0.221	1
T cell	Lsm10	0.018262666	-0.334558739	0.229	0.088	1
T cell	Zc3h13	0.018373218	0.345594303	0.193	0.353	1
T cell	Crk	0.018465759	-0.362939941	0.373	0.206	1
T cell	Mapk14	0.018505173	0.295523305	0.205	0.382	1
T cell	Gm8369	0.018549077	-0.392613284	0.229	0.088	1
T cell	Prdx4	0.018633706	0.409741017	0.145	0.294	1
T cell	Cnpy2	0.019022462	0.337055672	0.169	0.324	1
T cell	Cetn3	0.019029085	-0.403296257	0.542	0.382	1
T cell	Nsfl1c	0.019299403	-0.27631727	0.301	0.132	1
T cell	Gimap7	0.019400449	-0.263512964	0.145	0.029	1
T cell	Gosr1	0.019827532	0.258924688	0.024	0.118	1
T cell	Cks2	0.019845114	-0.346747462	0.47	0.265	1
T cell	Magt1	0.019845114	0.391458687	0.301	0.471	1
T cell	Trdc	0.019886963	0.486809015	0.12	0.279	1
T cell	Plac8	0.020121159	1.164493902	0.434	0.544	1
T cell	mt-Atp6	0.020303586	0.294563782	1	1	1
T cell	Cmip	0.020641749	0.264157832	0.12	0.265	1
T cell	Ifnar2	0.020647716	0.645694535	0.349	0.515	1
T cell	Rpusd4	0.020843144	0.273563852	0.072	0.191	1
T cell	Prr13	0.021123676	0.306816308	0.458	0.632	1
T cell	Rptor	0.021275375	0.374099722	0.096	0.221	1
T cell	Morc2a	0.021441204	0.274142252	0.06	0.176	1
T cell	Chid1	0.021460458	-0.270790567	0.157	0.044	1
T cell	Gnas	0.021697037	0.26261688	0.916	0.882	1
T cell	Mif	0.021716544	-0.409052415	0.819	0.735	1
T cell	Gps2	0.0217797	-0.287220884	0.41	0.235	1
T cell	Ahr	0.022064766	0.495947727	0.169	0.338	1
T cell	Bcl11a	0.022225404	0.95615317	0.06	0.176	1
T cell	Hist1h3i	0.022754138	-0.307772815	0.108	0.015	1
T cell	Adam10	0.023128811	0.428171954	0.313	0.456	1
T cell	Tm9sf3	0.023146667	0.488483933	0.506	0.647	1
T cell	Cat	0.023239195	-0.31907651	0.325	0.162	1
T cell	Sec62	0.023418819	0.324995308	0.554	0.706	1
T cell	Taf10	0.023429907	-0.363437255	0.807	0.691	1
T cell	Ly6e	0.023431079	0.442758926	0.735	0.824	1
T cell	Stt3a	0.023522388	0.414474624	0.289	0.456	1
T cell	Cd44	0.023531233	0.316957828	0.639	0.809	1
T cell	Ctla2a	0.023658908	1.657151082	0.349	0.485	1
T cell	Msl2	0.023755085	-0.286832431	0.349	0.176	1
T cell	Zfp869	0.023928552	-0.305742509	0.205	0.074	1
T cell	Tmf1	0.024017523	0.288318646	0.193	0.353	1
T cell	Usp39	0.024710205	0.355033552	0.072	0.191	1
T cell	Endod1	0.024783546	0.309849789	0.036	0.132	1
T cell	Mcm7	0.025434085	-0.452139545	0.313	0.162	1
T cell	Trem2	0.025533507	-0.380042567	0.133	0.029	1
T cell	Serpinb9	0.025683914	-0.538313936	0.265	0.132	1
T cell	Atp1b1	0.025787552	0.958465585	0.253	0.397	1
T cell	Pop4	0.025826374	0.298822675	0.084	0.206	1
T cell	Gm43329	0.025826455	0.278698272	0.036	0.132	1
T cell	Atp5g1	0.025832788	-0.371057916	0.831	0.706	1
T cell	Plekha1	0.026243082	0.32772329	0.084	0.206	1
T cell	Psma5	0.026303103	-0.390527967	0.627	0.471	1
T cell	Kmo	0.026361995	0.3992025	0.036	0.132	1
T cell	Ifi27l2a	0.026433417	0.568510764	0.482	0.618	1
T cell	Dnajc3	0.026610499	0.326816175	0.325	0.471	1
T cell	Cdh1	0.026665588	0.473367062	0.084	0.206	1
T cell	Mcur1	0.026874767	0.308091802	0.096	0.221	1
T cell	Cdc7	0.027190447	-0.252841169	0.157	0.044	1
T cell	Slc39a6	0.027474359	0.288315803	0.06	0.176	1
T cell	Tut7	0.027541928	0.478374421	0.386	0.544	1
T cell	Iws1	0.027736959	0.258065662	0.145	0.294	1
T cell	Nptn	0.027804309	0.499745552	0.41	0.559	1
T cell	Aldh3b1	0.028026568	0.332304685	0.036	0.132	1
T cell	Arhgef2	0.028593428	-0.25805286	0.542	0.338	1
T cell	Cap1	0.028593428	-0.358370975	0.53	0.353	1
T cell	Ndufaf4	0.028598442	-0.35132993	0.217	0.088	1
T cell	Adgrl1	0.028601201	0.325898203	0.036	0.132	1
T cell	Ighm	0.02916244	0.649052088	0.361	0.5	1
T cell	Hhex	0.029183951	0.250122527	0.072	0.191	1
T cell	Ythdc1	0.029194073	-0.487806754	0.53	0.353	1
T cell	Ptprs	0.029314671	0.53200619	0.217	0.368	1
T cell	Sh3bgrl3	0.029641539	0.319162706	0.976	0.971	1
T cell	Scaf4	0.029748459	0.371061751	0.133	0.265	1
T cell	Cobll1	0.030157875	0.279259873	0.072	0.191	1
T cell	0610030E20Rik	0.030262152	0.33376299	0.084	0.206	1
T cell	Stim1	0.030528031	0.295308766	0.193	0.338	1
T cell	Ep400	0.030760624	0.34244625	0.265	0.412	1
T cell	Ktn1	0.030932399	0.279408389	0.181	0.324	1
T cell	Tmem156	0.031002323	0.303503006	0.036	0.132	1
T cell	Tor1aip2	0.031093083	-0.346956101	0.325	0.176	1
T cell	Ube4b	0.031249673	-0.288250705	0.277	0.132	1
T cell	Xpr1	0.031278447	0.281340665	0.096	0.221	1
T cell	Dctn4	0.031320679	0.365786727	0.289	0.441	1
T cell	Gm5547	0.031560708	0.5022873	0.12	0.25	1
T cell	Spcs1	0.031583845	-0.305692774	0.663	0.515	1
T cell	Rbm4	0.032006312	0.250021303	0.12	0.25	1
T cell	Ssbp4	0.032081869	0.326478378	0.241	0.412	1
T cell	Cox4i1	0.032508092	0.285907648	0.916	0.912	1
T cell	Sumf2	0.03291488	0.252119754	0.036	0.132	1
T cell	Bod1l	0.033441898	0.265768928	0.265	0.426	1
T cell	Arih1	0.033469526	0.3121986	0.325	0.485	1
T cell	mt-Nd4	0.034112822	0.442729564	1	0.956	1
T cell	Frrs1	0.034245297	-0.263632158	0.12	0.029	1
T cell	P2ry14	0.034451328	0.495572534	0.048	0.147	1
T cell	Klf10	0.034457508	-0.281920965	0.289	0.147	1
T cell	Fkbp4	0.034633675	-0.349344533	0.373	0.235	1
T cell	Qrich1	0.034657861	-0.421034661	0.325	0.191	1
T cell	Ptp4a3	0.034703448	0.362960738	0.108	0.235	1
T cell	Lsm4	0.034720711	-0.378132717	0.663	0.544	1
T cell	Klrk1	0.034755324	0.498009677	0.277	0.412	1
T cell	Smpd1	0.034849866	0.326095624	0.072	0.176	1
T cell	Rgs10	0.034850657	0.556410677	0.458	0.559	1
T cell	Haao	0.035399402	0.357860068	0.06	0.162	1
T cell	Cep250	0.035495031	-0.300889793	0.205	0.088	1
T cell	Sf3b1	0.035583848	0.376666265	0.783	0.809	1
T cell	Psme2	0.035646688	0.404805323	0.663	0.824	1
T cell	Glipr2	0.035753232	-0.420494302	0.554	0.368	1
T cell	Dyrk2	0.035862774	-0.254950971	0.422	0.25	1
T cell	Tmem108	0.035950357	-0.392020519	0.277	0.147	1
T cell	Anapc7	0.036994888	0.25307519	0.084	0.206	1
T cell	Clec2d	0.037092281	0.453827549	0.735	0.838	1
T cell	Pcmt1	0.037223616	0.404285274	0.229	0.382	1
T cell	Neat1	0.03724737	0.513889113	0.675	0.706	1
T cell	Esd	0.037941466	-0.407679345	0.578	0.456	1
T cell	Cox6a1	0.038393433	-0.383499054	0.735	0.588	1
T cell	Idi1	0.038447039	0.319650674	0.133	0.265	1
T cell	Rhoq	0.038569035	0.254245064	0.06	0.162	1
T cell	Myo9b	0.038569585	0.399391693	0.181	0.324	1
T cell	Gimap5	0.038604272	-0.362350312	0.325	0.176	1
T cell	Dpm3	0.038630514	-0.30069226	0.639	0.5	1
T cell	Ppil2	0.038785737	0.259232458	0.157	0.294	1
T cell	Ly6a	0.038941429	0.357146536	0.229	0.382	1
T cell	Ccdc174	0.039025435	0.314085134	0.145	0.265	1
T cell	BE692007	0.039317988	-0.273250085	0.145	0.044	1
T cell	Iglc3	0.039403972	0.80180744	0.024	0.103	1
T cell	Pag1	0.039509618	0.345671127	0.181	0.324	1
T cell	Taok1	0.039517136	-0.339628019	0.41	0.265	1
T cell	Dock2	0.039608275	-0.488282672	0.699	0.544	1
T cell	Ostf1	0.039727077	0.381006478	0.783	0.809	1
T cell	Egln2	0.039849892	-0.272237783	0.229	0.103	1
T cell	H2-Ke6	0.039849892	-0.261816394	0.229	0.103	1
T cell	Capns1	0.039860284	0.359712953	0.53	0.691	1
T cell	Serp2	0.039902792	0.272553015	0.06	0.162	1
T cell	Il2rb	0.039972714	0.581847183	0.434	0.559	1
T cell	Slu7	0.039973425	0.301642903	0.108	0.235	1
T cell	Cux1	0.04010893	0.41454452	0.229	0.368	1
T cell	Hadhb	0.040318742	0.448770317	0.265	0.397	1
T cell	Pdha1	0.040504179	-0.295405989	0.337	0.191	1
T cell	Dctn2	0.040514756	0.404755408	0.265	0.412	1
T cell	Gpatch4	0.040713901	-0.316874604	0.145	0.044	1
T cell	Plaur	0.040878649	0.631361292	0.181	0.309	1
T cell	Pten	0.040895265	0.348528017	0.41	0.515	1
T cell	Opa3	0.041179948	0.274823638	0.024	0.103	1
T cell	Canx	0.041396377	-0.302898883	0.759	0.588	1
T cell	Cd28	0.042002185	-0.274838529	0.41	0.25	1
T cell	Rnaset2b	0.042438893	0.521961767	0.518	0.647	1
T cell	Atxn2l	0.042450417	0.461369137	0.337	0.471	1
T cell	Prkacb	0.042533082	0.715357755	0.41	0.515	1
T cell	Ttc19	0.04267529	0.458551775	0.12	0.235	1
T cell	Zeb2	0.043014447	0.510249167	0.349	0.485	1
T cell	Baz1a	0.043477762	-0.272393659	0.494	0.338	1
T cell	Copg1	0.04353288	0.359760226	0.108	0.221	1
T cell	Slamf6	0.04375112	-0.522804412	0.217	0.103	1
T cell	Cdk4	0.043885601	-0.266694949	0.494	0.309	1
T cell	Apobr	0.043960613	0.330654386	0.096	0.206	1
T cell	Paqr5	0.043970782	0.284996874	0.024	0.103	1
T cell	Pir	0.043970782	0.311185939	0.024	0.103	1
T cell	Cd163l1	0.044041957	0.565822725	0.145	0.279	1
T cell	Rab1b	0.044193909	0.281364365	0.253	0.412	1
T cell	Malt1	0.044414731	0.410542753	0.458	0.632	1
T cell	Macf1	0.044433076	0.371557467	0.41	0.603	1
T cell	Spry2	0.044719769	0.450987078	0.157	0.309	1
T cell	Rlim	0.044914519	-0.417067197	0.337	0.221	1
T cell	Atp2a2	0.045001675	0.40226168	0.277	0.412	1
T cell	Gpcpd1	0.045190695	-0.344552076	0.422	0.265	1
T cell	Ifi206	0.045589989	-0.443406739	0.373	0.221	1
T cell	Pank3	0.045668254	0.264378022	0.12	0.235	1
T cell	Ssh2	0.045798583	-0.392241767	0.446	0.309	1
T cell	Plekhg2	0.045865689	-0.310084145	0.181	0.074	1
T cell	Tecr	0.046231139	-0.266866137	0.59	0.456	1
T cell	Zfp91	0.046231139	0.443712841	0.494	0.574	1
T cell	Srebf2	0.046381321	0.347942223	0.289	0.426	1
T cell	Fundc2	0.046556646	-0.299317462	0.578	0.412	1
T cell	Zc3h14	0.046914005	-0.291683068	0.229	0.103	1
T cell	Cd300c	0.046919643	0.298687597	0.024	0.103	1
T cell	Hmgn1	0.046989095	-0.328209125	0.651	0.471	1
T cell	Ndufab1	0.047102779	-0.26798753	0.602	0.441	1
T cell	Ankrd17	0.047145509	0.423907689	0.301	0.441	1
T cell	Pik3c2a	0.047263632	0.358025235	0.084	0.191	1
T cell	Wdr44	0.047364547	-0.434175792	0.205	0.088	1
T cell	Jaml	0.04752062	0.325100783	0.361	0.471	1
T cell	Sdha	0.047541308	-0.314162513	0.398	0.25	1
T cell	Dnajc7	0.047895157	0.453133585	0.325	0.485	1
T cell	Rgs2	0.04790961	0.785896822	0.578	0.676	1
T cell	Dnajc5	0.04792091	0.347194173	0.229	0.368	1
T cell	Fgfr1	0.048021403	0.292524285	0.072	0.176	1
T cell	Gm20186	0.048044117	-0.490001084	0.398	0.25	1
T cell	Csf2rb	0.048162432	0.47404309	0.169	0.279	1
T cell	Clec4a1	0.048456142	0.426842532	0.157	0.294	1
T cell	Rbm25	0.048562938	0.339652363	0.614	0.706	1
T cell	Fam174b	0.04867807	0.253187996	0.036	0.118	1
T cell	Tyrobp	0.04954641	0.89532687	0.578	0.662	1
T cell	Cd47	0.049585785	0.494677777	0.855	0.779	1
T cell	Xcl1	0.0498494	0.481222697	0.169	0.294	1
T cell	Ifnar1	0.050136765	0.448193513	0.325	0.456	1
T cell	Ezr	0.050991301	0.372116992	0.518	0.662	1
T cell	Grb2	0.050991301	0.34281187	0.518	0.662	1
T cell	Rbm26	0.050992568	-0.393456323	0.386	0.25	1
T cell	Psap	0.051161516	0.391066745	0.663	0.721	1
T cell	Laptm5	0.051433966	0.351834837	0.928	0.853	1
T cell	Aida	0.05147684	0.378910687	0.157	0.294	1
T cell	Tent2	0.051665343	0.31210529	0.169	0.294	1
T cell	Cdkn2d	0.051720748	0.403226517	0.229	0.368	1
T cell	Morc3	0.052079084	0.324418092	0.277	0.412	1
T cell	Abcc1	0.052186527	0.26814272	0.12	0.235	1
T cell	Slc6a6	0.052252075	0.278652551	0.446	0.588	1
T cell	Fbrsl1	0.052413213	0.408933669	0.169	0.279	1
T cell	Nab1	0.052914467	-0.397026058	0.434	0.294	1
T cell	Rnf125	0.052962266	-0.321166021	0.193	0.088	1
T cell	Sypl	0.053034844	0.279931979	0.181	0.309	1
T cell	Prdx2	0.05335565	-0.283758111	0.687	0.544	1
T cell	Man1a	0.053510508	0.277061615	0.289	0.412	1
T cell	Ifi207	0.053536318	0.403427948	0.169	0.294	1
T cell	G2e3	0.053555546	0.450915818	0.108	0.221	1
T cell	Mta2	0.05364109	0.29230458	0.145	0.265	1
T cell	Brpf1	0.053821754	-0.25216176	0.241	0.118	1
T cell	Eif3e	0.05388686	-0.266176415	0.892	0.868	1
T cell	Srpr	0.05391366	0.291799791	0.193	0.309	1
T cell	Tax1bp1	0.054246672	0.3886972	0.506	0.588	1
T cell	Tmem106b	0.05451131	0.276045845	0.133	0.25	1
T cell	Coa7	0.054656509	0.259940889	0.036	0.118	1
T cell	Ifi47	0.055039183	0.362392828	0.229	0.353	1
T cell	Gm2682	0.055208219	-0.358231898	0.241	0.118	1
T cell	S100a6	0.055220911	0.295918349	0.904	0.956	1
T cell	St8sia4	0.055355744	0.646322448	0.337	0.441	1
T cell	Pycr2	0.055668697	-0.344382967	0.253	0.132	1
T cell	Tex10	0.055969944	-0.401070353	0.301	0.191	1
T cell	Borcs8	0.056138132	-0.338706307	0.386	0.265	1
T cell	Mrps21	0.056325993	-0.299517939	0.723	0.618	1
T cell	Abca7	0.05653246	0.278096771	0.108	0.221	1
T cell	Klra5	0.056780649	0.417347985	0.036	0.118	1
T cell	Ly6d	0.056780649	0.758638839	0.036	0.118	1
T cell	Sp110	0.05712389	0.281557038	0.386	0.529	1
T cell	Edc4	0.057330185	-0.283117233	0.229	0.118	1
T cell	Dap	0.057374916	0.474192471	0.337	0.456	1
T cell	Mmgt2	0.057868215	0.3724901	0.036	0.118	1
T cell	Ucp2	0.058437302	0.289377431	0.747	0.868	1
T cell	Polr2f	0.058735413	-0.320514537	0.494	0.338	1
T cell	Prkcb	0.059191947	0.418749323	0.241	0.368	1
T cell	Ube2a	0.059627749	-0.32588987	0.506	0.353	1
T cell	Akap13	0.059672829	-0.353391789	0.783	0.706	1
T cell	Dnmt1	0.059762721	-0.254467504	0.41	0.25	1
T cell	Ccdc50	0.059806153	0.328157482	0.289	0.426	1
T cell	Exoc4	0.060057452	-0.253546152	0.193	0.088	1
T cell	Gpsm3	0.060270985	0.257009154	0.422	0.529	1
T cell	Dapl1	0.061235245	-0.325076033	0.108	0.029	1
T cell	Isoc1	0.061299046	0.39939521	0.096	0.191	1
T cell	Cep170	0.061313023	0.272883204	0.157	0.279	1
T cell	Phc2	0.061389747	0.267372982	0.145	0.265	1
T cell	Zc3hav1	0.061510291	-0.474399845	0.602	0.471	1
T cell	Nup210	0.061587716	-0.386821386	0.337	0.221	1
T cell	Csrp1	0.061764258	0.343466933	0.217	0.353	1
T cell	Tmed5	0.061784097	0.38440116	0.47	0.529	1
T cell	Stx5a	0.062220102	-0.368798713	0.325	0.206	1
T cell	Ubr5	0.062291392	0.305950219	0.205	0.324	1
T cell	Cd2	0.062344451	-0.251070709	0.566	0.412	1
T cell	Prrc1	0.062407944	0.404524031	0.108	0.206	1
T cell	Actr10	0.062625637	0.309001285	0.205	0.338	1
T cell	Ccnd1	0.063146527	0.592118376	0.193	0.309	1
T cell	Pcsk7	0.06325366	0.454606226	0.108	0.206	1
T cell	Cir1	0.063454308	-0.260763	0.229	0.118	1
T cell	Ccr9	0.063777876	1.295448121	0.072	0.162	1
T cell	Rarg	0.06392533	0.351931167	0.048	0.132	1
T cell	Ptpn12	0.0642565	-0.265990977	0.229	0.118	1
T cell	Cma1	0.065048219	-0.928204258	0.422	0.265	1
T cell	Txnl1	0.065336554	0.362745412	0.349	0.471	1
T cell	Tmem60	0.065847801	0.296318319	0.108	0.206	1
T cell	Tsc22d1	0.066012612	0.382402512	0.193	0.309	1
T cell	Rhob	0.066111805	-0.595048782	0.301	0.191	1
T cell	Fth1	0.066304823	0.558072259	0.988	0.985	1
T cell	Rnase6	0.066713447	0.667183879	0.133	0.235	1
T cell	Gbp8	0.067304144	0.323660986	0.048	0.132	1
T cell	Kctd12	0.067613465	0.417825759	0.458	0.574	1
T cell	Nrgn	0.067665113	0.977503756	0.084	0.176	1
T cell	Tap1	0.067754071	0.410696489	0.446	0.529	1
T cell	Csnk2b	0.068064375	0.396874619	0.554	0.647	1
T cell	Trp53inp1	0.069430938	0.522587731	0.205	0.324	1
T cell	Hdac1	0.069748403	0.306812457	0.325	0.456	1
T cell	Mia3	0.069760719	0.336818226	0.181	0.294	1
T cell	Stx7	0.069760719	0.511058648	0.181	0.294	1
T cell	Nek6	0.069948332	0.328300569	0.06	0.147	1
T cell	Ttc39b	0.070043067	-0.299813165	0.253	0.132	1
T cell	Capzb	0.070062988	0.42608091	0.819	0.882	1
T cell	Phf20	0.070425882	0.276699921	0.096	0.191	1
T cell	Acbd6	0.070557687	-0.297961484	0.313	0.191	1
T cell	Evi2a	0.07076339	0.366063277	0.361	0.5	1
T cell	Zyg11b	0.071299298	0.285616336	0.108	0.206	1
T cell	Btg2	0.071553544	0.44259922	0.627	0.735	1
T cell	Sh3glb1	0.071654546	0.306538741	0.59	0.662	1
T cell	Zxdb	0.071985785	0.357974023	0.072	0.162	1
T cell	Med11	0.072242879	0.28619364	0.108	0.206	1
T cell	Rtn3	0.07225406	0.256976765	0.313	0.441	1
T cell	Dmxl1	0.072576734	0.304655608	0.217	0.338	1
T cell	Nfkb2	0.07267099	0.269231803	0.169	0.279	1
T cell	Arpc1b	0.072773846	0.289667308	0.843	0.868	1
T cell	Hras	0.072892688	0.297024075	0.193	0.324	1
T cell	Col1a1	0.073202327	0.861585123	0.53	0.368	1
T cell	Trp53	0.073404566	-0.345651119	0.373	0.25	1
T cell	Pop5	0.073661567	-0.269941224	0.47	0.338	1
T cell	Sptlc1	0.07373016	0.258544141	0.084	0.176	1
T cell	Arhgap45	0.074404426	-0.284891031	0.699	0.574	1
T cell	Ep300	0.074481942	0.273773809	0.337	0.471	1
T cell	1110008P14Rik	0.074568337	0.321955063	0.181	0.294	1
T cell	Gm12840	0.074611005	-0.436363993	0.193	0.088	1
T cell	Gpat4	0.074794894	-0.262054162	0.145	0.059	1
T cell	Naa35	0.075145402	0.3976453	0.12	0.221	1
T cell	Trpv2	0.075240181	0.297638171	0.145	0.25	1
T cell	Naa38	0.075240463	-0.373603287	0.482	0.338	1
T cell	Irf5	0.075259938	0.344158771	0.193	0.309	1
T cell	H1f0	0.075614839	0.337901782	0.205	0.324	1
T cell	Smim10l1	0.076119974	0.254293038	0.108	0.206	1
T cell	Cx3cr1	0.076136442	0.471943139	0.145	0.25	1
T cell	Emc10	0.076273183	0.408473755	0.373	0.471	1
T cell	Map1lc3b	0.076330228	-0.30835648	0.747	0.662	1
T cell	Mgst2	0.076389141	-0.317330748	0.277	0.162	1
T cell	Smim19	0.076417896	0.352690134	0.096	0.191	1
T cell	Txn1	0.076570199	0.348538282	0.795	0.838	1
T cell	Adgrg1	0.07703797	0.289856818	0.048	0.132	1
T cell	Gpn3	0.077455867	0.261302084	0.096	0.191	1
T cell	Cks1b	0.079286323	-0.438996714	0.313	0.191	1
T cell	Nhp2	0.079427096	-0.371994586	0.458	0.324	1
T cell	Tbc1d23	0.079435477	-0.255300585	0.217	0.118	1
T cell	Eln	0.08023262	0.835626356	0.084	0.176	1
T cell	Rbmxl1	0.080730675	-0.26031349	0.277	0.162	1
T cell	Hcfc1	0.080796652	-0.302796952	0.253	0.147	1
T cell	Ppp1r12a	0.081207997	0.297310566	0.446	0.559	1
T cell	Cd200	0.082233483	0.267405647	0.072	0.162	1
T cell	Nxf1	0.082560007	0.384261867	0.289	0.397	1
T cell	Sp140	0.082656782	0.312358279	0.145	0.25	1
T cell	Fam168b	0.082741022	0.332294442	0.373	0.515	1
T cell	Jun	0.082889209	-0.324291733	0.627	0.456	1
T cell	Gclc	0.083520491	-0.408346298	0.205	0.103	1
T cell	Fam172a	0.083735671	0.257831078	0.181	0.309	1
T cell	Cd96	0.083969175	0.250755465	0.205	0.324	1
T cell	Surf4	0.084273373	0.258975806	0.386	0.515	1
T cell	Arf1	0.084424029	0.250548598	0.759	0.779	1
T cell	Acp5	0.084485754	-0.261543825	0.181	0.088	1
T cell	Thoc5	0.084485754	-0.250176683	0.181	0.088	1
T cell	Aldh2	0.084600692	0.364274157	0.145	0.25	1
T cell	Nlrp3	0.084664346	0.33951942	0.072	0.162	1
T cell	Ubn1	0.084755009	-0.296225819	0.361	0.235	1
T cell	Spib	0.084820959	0.409985852	0.084	0.176	1
T cell	Srebf1	0.085465391	0.266441647	0.108	0.206	1
T cell	Psmd14	0.085509533	0.289631102	0.325	0.441	1
T cell	Qk	0.085708025	0.300945489	0.482	0.603	1
T cell	Ndufb8	0.085758937	0.285927635	0.566	0.662	1
T cell	Abca2	0.086202751	-0.253836334	0.277	0.162	1
T cell	Mydgf	0.08625093	0.28676384	0.301	0.456	1
T cell	Gimap3	0.086480237	-0.431300715	0.337	0.221	1
T cell	Arl4a	0.086491096	-0.320684152	0.253	0.162	1
T cell	Atraid	0.087064028	0.35396967	0.217	0.309	1
T cell	Dleu2	0.087079496	0.292192726	0.325	0.456	1
T cell	Smdt1	0.087081908	0.379465533	0.759	0.838	1
T cell	Sgpl1	0.087143243	-0.343594956	0.277	0.162	1
T cell	Plekhn1	0.087889586	-0.259827382	0.12	0.044	1
T cell	Ctnnd2	0.088213147	0.271141214	0.036	0.103	1
T cell	Cebpz	0.088297901	0.304041249	0.277	0.397	1
T cell	Tomm70a	0.088338679	-0.276991098	0.386	0.25	1
T cell	Dgka	0.088439242	-0.273522242	0.253	0.147	1
T cell	Cotl1	0.088567533	-0.387444808	0.735	0.603	1
T cell	Prps1	0.088599435	-0.259526848	0.241	0.132	1
T cell	Vps37b	0.088808625	-0.460701168	0.663	0.529	1
T cell	Med10	0.089100511	0.382838843	0.458	0.574	1
T cell	Abi2	0.089619258	0.252210341	0.084	0.176	1
T cell	Ufsp2	0.089622564	0.328051906	0.145	0.25	1
T cell	Psmd13	0.090336998	0.390722512	0.41	0.515	1
T cell	Apoe	0.090557375	-0.937999723	0.41	0.265	1
T cell	Zfp62	0.091424813	-0.321860512	0.181	0.088	1
T cell	Klf8	0.09149823	0.250182994	0.036	0.103	1
T cell	Sf3b2	0.091587698	-0.274597067	0.627	0.456	1
T cell	Tfg	0.091697353	0.268269771	0.145	0.25	1
T cell	Txnl4a	0.091862619	0.305930732	0.217	0.338	1
T cell	Psmb6	0.092109387	-0.257776964	0.663	0.5	1
T cell	Tns3	0.092264005	-0.265605532	0.12	0.044	1
T cell	Tmed9	0.092511025	0.367062566	0.542	0.603	1
T cell	Ctsl	0.09258315	1.005475096	0.217	0.309	1
T cell	Rrm1	0.092961404	-0.255609489	0.277	0.162	1
T cell	Gm21762	0.093177262	0.694780941	0.036	0.103	1
T cell	mt-Nd5	0.093256818	0.259878092	0.795	0.853	1
T cell	Nmi	0.093602889	-0.260118057	0.337	0.221	1
T cell	Mtpn	0.094205148	0.454214067	0.518	0.603	1
T cell	Snw1	0.094311246	0.32977521	0.313	0.412	1
T cell	Ifi208	0.095122939	-0.371781094	0.193	0.103	1
T cell	Ppfia1	0.095679647	0.261410778	0.096	0.191	1
T cell	Trib1	0.095962663	0.254424534	0.145	0.25	1
T cell	Ifi213	0.096108638	0.251629203	0.12	0.221	1
T cell	Pld4	0.097095966	0.571223154	0.265	0.368	1
T cell	Mob1a	0.097134756	0.348236753	0.518	0.632	1
T cell	Brd2	0.097333726	-0.315815361	0.578	0.441	1
T cell	Slc1a5	0.097943516	0.329023012	0.229	0.338	1
T cell	Lrp8	0.097992833	0.346021122	0.048	0.118	1
T cell	Fbxo45	0.098363102	0.252776298	0.036	0.103	1
T cell	Mef2c	0.098975865	0.577613872	0.229	0.324	1
T cell	Vps53	0.099464443	0.254856406	0.096	0.176	1
T cell	Stag2	0.099568792	0.305094497	0.458	0.559	1
T cell	Dock8	0.099710885	0.410278036	0.398	0.5	1
T cell	Vps29	0.099946437	0.263392554	0.422	0.515	1
T cell	Sirpa	0.100094298	0.36007183	0.313	0.426	1
T cell	Dut	0.100412564	-0.307718035	0.458	0.338	1
T cell	Ndel1	0.100740537	0.368694761	0.289	0.368	1
T cell	Serinc3	0.101041863	0.363131544	0.554	0.706	1
T cell	Ccl4	0.101192815	1.269081245	0.373	0.471	1
T cell	Slc38a1	0.101408318	0.264534899	0.482	0.559	1
T cell	Dnajc9	0.101731015	-0.392535341	0.349	0.25	1
T cell	Dctn3	0.101744308	0.423442793	0.482	0.544	1
T cell	Aspn	0.101946589	0.494089086	0.036	0.103	1
T cell	Magoh	0.102883508	-0.33608085	0.614	0.5	1
T cell	Sit1	0.103588293	0.365698833	0.072	0.147	1
T cell	Casp8ap2	0.103808346	0.267192283	0.205	0.309	1
T cell	Upf1	0.103944543	0.29369695	0.205	0.324	1
T cell	Cd24a	0.104174907	-0.27726781	0.157	0.074	1
T cell	Stxbp6	0.104174907	0.279380599	0.084	0.162	1
T cell	Fos	0.10424766	0.295759695	0.771	0.824	1
T cell	Oip5os1	0.104374474	0.390011641	0.386	0.471	1
T cell	Plek	0.104623894	0.4321703	0.349	0.456	1
T cell	Rasgrp2	0.10483471	-0.364544518	0.398	0.279	1
T cell	Gatm	0.105081956	-0.281470211	0.145	0.059	1
T cell	Gpatch8	0.105783264	-0.309744296	0.398	0.279	1
T cell	Klrb1f	0.106355787	0.379519867	0.048	0.118	1
T cell	Plxnc1	0.10636379	-0.388036181	0.265	0.147	1
T cell	Stx11	0.106673998	-0.347678571	0.181	0.088	1
T cell	Usp15	0.107261971	0.265455309	0.277	0.397	1
T cell	Zfp422	0.107536749	0.288573773	0.096	0.176	1
T cell	Ctla2b	0.107614083	0.740486611	0.217	0.309	1
T cell	Atp1b3	0.107862516	-0.324583359	0.663	0.515	1
T cell	Rdx	0.108049604	0.285191808	0.458	0.559	1
T cell	Micu2	0.10822107	0.257763184	0.12	0.221	1
T cell	Stat5a	0.109091957	-0.269782218	0.241	0.147	1
T cell	Blvra	0.109495909	0.293736624	0.133	0.221	1
T cell	Cd274	0.110101196	0.540654227	0.253	0.353	1
T cell	Tnk2	0.110213295	0.328710106	0.145	0.235	1
T cell	Rasgrp4	0.110283515	0.343522996	0.157	0.25	1
T cell	Vim	0.110510534	0.337586218	0.916	0.882	1
T cell	Sytl2	0.110761997	0.406830597	0.133	0.221	1
T cell	Rnf115	0.110812098	0.310613485	0.313	0.412	1
T cell	Gpr35	0.111228245	0.299079443	0.072	0.147	1
T cell	U2af2	0.11124375	0.261467662	0.542	0.603	1
T cell	Sarnp	0.111517819	-0.279861882	0.602	0.5	1
T cell	Ddx3x	0.112146965	0.265818846	0.614	0.721	1
T cell	Sh2d2a	0.112288027	-0.440030398	0.41	0.309	1
T cell	Hpf1	0.112421786	0.257090585	0.361	0.471	1
T cell	Tmem173	0.112481944	0.27300662	0.205	0.324	1
T cell	Tiparp	0.112488487	0.250371749	0.157	0.265	1
T cell	Ino80e	0.112693781	0.426353892	0.145	0.235	1
T cell	Ptprf	0.11344547	0.280945428	0.048	0.118	1
T cell	Ets2	0.113535066	-0.253140019	0.301	0.191	1
T cell	Ankib1	0.113548332	0.290731227	0.217	0.324	1
T cell	Cops4	0.113652009	0.360320901	0.253	0.338	1
T cell	Timm23	0.114097504	-0.254299168	0.518	0.397	1
T cell	Gpr141	0.114208161	0.360924042	0.06	0.132	1
T cell	Clec4e	0.114406035	0.92225823	0.072	0.147	1
T cell	Csf2ra	0.114517212	0.381383623	0.229	0.324	1
T cell	H2afy	0.115439555	0.302663513	0.735	0.824	1
T cell	Efhd2	0.115541167	0.367709373	0.59	0.691	1
T cell	Srp72	0.115581211	0.349420604	0.325	0.441	1
T cell	Sec11c	0.117098819	0.311234761	0.554	0.618	1
T cell	Rnf166	0.117155968	0.327228669	0.145	0.25	1
T cell	Grk3	0.117369706	0.316120244	0.157	0.265	1
T cell	Psmd4	0.117388131	0.415987457	0.398	0.485	1
T cell	Dtl	0.117953653	-0.31345624	0.181	0.103	1
T cell	Plekhf2	0.118190789	0.298738894	0.169	0.265	1
T cell	Gstp3	0.118204409	0.36383514	0.181	0.279	1
T cell	Pitpna	0.119145185	0.295452836	0.542	0.618	1
T cell	Lyn	0.120778154	0.268252236	0.325	0.426	1
T cell	Colgalt1	0.121395293	0.548336278	0.337	0.397	1
T cell	Ifi35	0.122538483	0.262116844	0.193	0.294	1
T cell	Sdc4	0.12323432	0.317914723	0.265	0.382	1
T cell	Rassf1	0.123531557	0.322079593	0.265	0.353	1
T cell	Glipr1	0.123547811	0.257438978	0.241	0.353	1
T cell	Cybb	0.123782569	0.545699677	0.217	0.324	1
T cell	Lrmp	0.124981749	0.3398421	0.193	0.294	1
T cell	Ankrd11	0.12514968	0.462240306	0.482	0.515	1
T cell	S100a13	0.12547723	-0.282167458	0.867	0.765	1
T cell	Cnih1	0.125624029	0.38736768	0.313	0.426	1
T cell	Hist1h2an	0.125714778	-0.262042679	0.133	0.059	1
T cell	Slc25a19	0.125714778	-0.273607661	0.133	0.059	1
T cell	Akr1b3	0.125878499	0.277972993	0.337	0.456	1
T cell	Ptgs2	0.126630429	0.384246218	0.06	0.132	1
T cell	Ino80	0.12680264	-0.275731968	0.169	0.088	1
T cell	Chpt1	0.128389368	0.461350991	0.096	0.176	1
T cell	Ubl3	0.128525399	0.309777408	0.446	0.544	1
T cell	Slamf9	0.128861606	0.310431024	0.084	0.162	1
T cell	Pde3b	0.129064432	-0.256980657	0.361	0.25	1
T cell	Rtraf	0.129311348	0.310282245	0.675	0.691	1
T cell	Usp18	0.13036632	0.402807433	0.06	0.132	1
T cell	Atf7ip	0.130464999	-0.285781699	0.458	0.338	1
T cell	Pank2	0.130587507	0.289843528	0.217	0.309	1
T cell	Rer1	0.130723367	0.318863774	0.494	0.574	1
T cell	Ctnnb1	0.132081541	-0.277458456	0.434	0.324	1
T cell	Rps15	0.132175181	0.251730166	0.952	0.912	1
T cell	Adamts10	0.132243261	0.260703208	0.084	0.162	1
T cell	Med7	0.132243261	0.262653117	0.084	0.162	1
T cell	Pttg1ip	0.133002782	0.300389492	0.193	0.279	1
T cell	Cox7b	0.13317065	0.293208975	0.831	0.824	1
T cell	Ywhae	0.133675795	0.313285443	0.759	0.779	1
T cell	Hibadh	0.13410095	0.291677736	0.133	0.221	1
T cell	Pkn2	0.134384948	0.358090874	0.229	0.324	1
T cell	Slfn1	0.136151076	0.280308376	0.108	0.191	1
T cell	Wipi2	0.136151076	-0.257519797	0.181	0.103	1
T cell	Kin	0.136452153	0.270643546	0.169	0.265	1
T cell	Gadd45g	0.136555543	0.480280765	0.096	0.176	1
T cell	Ppp1r15b	0.137404583	0.317873912	0.289	0.382	1
T cell	Ctsc	0.137420712	0.324972186	0.434	0.574	1
T cell	Hdac5	0.138588483	0.275364998	0.133	0.221	1
T cell	Gpaa1	0.138691098	0.397707065	0.072	0.147	1
T cell	Il1b	0.138922451	-0.339147134	0.361	0.221	1
T cell	Lamp1	0.139476554	0.26930529	0.542	0.632	1
T cell	Actn1	0.139540738	-0.292450351	0.349	0.235	1
T cell	Smim8	0.1397355	0.337458684	0.181	0.265	1
T cell	Csf2rb2	0.139982463	0.270515999	0.145	0.235	1
T cell	Cpa3	0.140334058	-0.316071683	0.301	0.191	1
T cell	Ywhaz	0.140974668	-0.253218012	0.867	0.765	1
T cell	Ptpn18	0.141043081	-0.250302035	0.819	0.735	1
T cell	Hist1h4d	0.141137933	-0.252223786	0.193	0.103	1
T cell	Pik3cd	0.141309406	0.32063169	0.41	0.471	1
T cell	Sde2	0.141550879	0.261024962	0.241	0.338	1
T cell	Itgam	0.141644262	0.281145342	0.096	0.176	1
T cell	Runx2	0.141782919	0.642107697	0.205	0.294	1
T cell	Sep-11	0.141910205	0.319799841	0.518	0.574	1
T cell	Sgpp1	0.142050748	-0.254254138	0.253	0.162	1
T cell	Pclaf	0.143236243	-0.46269063	0.265	0.162	1
T cell	Sytl3	0.143372494	0.289636423	0.096	0.176	1
T cell	Etv3	0.143695181	0.269183995	0.313	0.426	1
T cell	Tbrg1	0.144047081	-0.375044903	0.41	0.324	1
T cell	Plec	0.144574975	0.256208098	0.422	0.5	1
T cell	Swt1	0.145017764	-0.259348484	0.241	0.147	1
T cell	Rgl1	0.145480507	0.311377707	0.145	0.221	1
T cell	Atp6v0e	0.146976052	0.292484009	0.639	0.735	1
T cell	Acot13	0.149113821	-0.263872085	0.193	0.118	1
T cell	Swap70	0.149120925	0.424658201	0.325	0.412	1
T cell	Neurl3	0.15045442	0.520902444	0.229	0.309	1
T cell	Cep57	0.150830194	0.277038042	0.193	0.279	1
T cell	Mkrn1	0.151807791	0.318594075	0.386	0.485	1
T cell	Gnl2	0.152805203	0.34706611	0.12	0.191	1
T cell	Chmp6	0.154338526	-0.259233516	0.145	0.074	1
T cell	Chchd3	0.155643161	0.274244945	0.181	0.265	1
T cell	Nol7	0.156515064	0.283554617	0.566	0.618	1
T cell	Glmp	0.156766986	0.357467726	0.253	0.324	1
T cell	Tnfrsf1b	0.156843797	0.252448133	0.337	0.456	1
T cell	Hist1h2ap	0.15710278	-1.127560568	0.241	0.162	1
T cell	Igtp	0.157702153	0.264498568	0.133	0.221	1
T cell	Cxcl10	0.157870271	0.788886033	0.157	0.074	1
T cell	Klhl6	0.158232643	-0.326530549	0.181	0.103	1
T cell	Lats2	0.158232643	-0.287275924	0.181	0.103	1
T cell	Kif1b	0.15963425	0.250490419	0.229	0.324	1
T cell	Insig1	0.160037518	0.25869404	0.108	0.191	1
T cell	Ifi30	0.162510828	0.250070519	0.494	0.574	1
T cell	Svbp	0.16320751	0.436613776	0.241	0.309	1
T cell	Snx30	0.164313696	0.259125365	0.072	0.132	1
T cell	Atp6ap2	0.164339651	0.337730045	0.386	0.456	1
T cell	Ccdc12	0.164374143	0.292839705	0.663	0.735	1
T cell	Tbk1	0.164595498	-0.27836736	0.193	0.118	1
T cell	Lgals1	0.164643775	0.272640279	0.904	0.971	1
T cell	Hnrnpl	0.165587756	-0.263350283	0.639	0.574	1
T cell	Ctsh	0.165718566	0.502827322	0.373	0.456	1
T cell	Sell	0.165971343	-0.28655595	0.386	0.279	1
T cell	Uqcrc1	0.166271026	-0.308665136	0.482	0.382	1
T cell	Spag9	0.167002751	0.434693207	0.386	0.441	1
T cell	Kpna3	0.168851477	0.291769533	0.193	0.279	1
T cell	Pycard	0.168979108	-0.250347539	0.614	0.529	1
T cell	Resf1	0.169220142	0.373229383	0.301	0.397	1
T cell	Impdh1	0.169296019	-0.252322212	0.181	0.103	1
T cell	Tra2a	0.170451019	0.295562712	0.651	0.647	1
T cell	Homer1	0.170808199	0.27247686	0.096	0.162	1
T cell	Tardbp	0.171163623	-0.250558759	0.566	0.471	1
T cell	Irf4	0.171194993	-0.250198953	0.181	0.103	1
T cell	Atp8b4	0.171435887	-0.26376492	0.289	0.191	1
T cell	Srcap	0.171752423	0.431287417	0.217	0.294	1
T cell	Lrrc47	0.171799661	0.285114512	0.084	0.147	1
T cell	Ifi211	0.171906081	0.339912846	0.157	0.25	1
T cell	Klf2	0.172183867	-0.273724516	0.711	0.588	1
T cell	Ap3s1	0.172285527	-0.284254941	0.373	0.279	1
T cell	Mettl9	0.173408783	0.291042241	0.241	0.324	1
T cell	Trim44	0.173670826	0.330873895	0.145	0.221	1
T cell	Litaf	0.173696641	0.252544468	0.422	0.515	1
T cell	Lims1	0.174265247	0.253867008	0.289	0.397	1
T cell	Hspa4	0.176377393	0.27593745	0.361	0.426	1
T cell	Aph1a	0.176625294	0.372347348	0.229	0.309	1
T cell	Clk1	0.177530972	-0.351090491	0.843	0.794	1
T cell	Tcf25	0.17808018	0.329543666	0.482	0.574	1
T cell	Clec12a	0.179043282	0.526292889	0.145	0.221	1
T cell	Stk4	0.179654935	0.290399462	0.53	0.574	1
T cell	Arhgap5	0.18072211	0.303811609	0.241	0.338	1
T cell	Dse	0.181113354	-0.287110559	0.265	0.176	1
T cell	Ganab	0.182692971	0.332775649	0.145	0.221	1
T cell	Kdm6a	0.183027819	-0.321481212	0.325	0.235	1
T cell	Xbp1	0.18314451	0.551433149	0.361	0.456	1
T cell	Brd1	0.183259901	-0.323801687	0.434	0.324	1
T cell	Nipbl	0.184216079	0.39986702	0.434	0.5	1
T cell	Coq10b	0.184383728	-0.306141095	0.47	0.338	1
T cell	Prr12	0.184396137	0.354850235	0.108	0.176	1
T cell	Slc15a3	0.184834689	0.328416225	0.133	0.206	1
T cell	Mrfap1	0.186454254	0.295255345	0.458	0.515	1
T cell	Gcc2	0.18675581	0.355406087	0.133	0.206	1
T cell	mt-Nd3	0.186881884	0.308260571	0.819	0.838	1
T cell	A430093F15Rik	0.189707206	0.26325572	0.072	0.132	1
T cell	Zfp36	0.190425437	0.319027554	0.723	0.794	1
T cell	Tcf4	0.190631937	0.73270473	0.265	0.338	1
T cell	Rgs19	0.190696111	0.255309542	0.289	0.368	1
T cell	Zzef1	0.190971427	0.282868404	0.217	0.294	1
T cell	Gabarap	0.191165867	0.310749505	0.795	0.853	1
T cell	F2r	0.191331498	-0.296333308	0.265	0.176	1
T cell	Ppp2r1b	0.191856308	0.325233871	0.084	0.147	1
T cell	Cept1	0.19195329	-0.273368671	0.217	0.147	1
T cell	Ccr7	0.192198587	-0.327209343	0.398	0.279	1
T cell	Bcl2	0.193486821	-0.287475914	0.301	0.206	1
T cell	Rab8a	0.19349044	0.264288136	0.41	0.5	1
T cell	Ctnnbl1	0.195059639	0.345836821	0.205	0.294	1
T cell	Npm3	0.195224955	-0.267676316	0.386	0.294	1
T cell	Acadl	0.19598199	0.267942405	0.253	0.338	1
T cell	Pgls	0.197635546	0.418958081	0.639	0.647	1
T cell	Mcpt4	0.197843704	-0.476006357	0.398	0.294	1
T cell	Ltc4s	0.202161672	0.447781977	0.072	0.132	1
T cell	Trim30a	0.202200586	0.535857156	0.337	0.412	1
T cell	Ubald1	0.202403327	-0.277531024	0.265	0.191	1
T cell	Limd1	0.20373175	0.318268949	0.337	0.412	1
T cell	Wdfy4	0.204440973	-0.312899605	0.157	0.088	1
T cell	Dnajc10	0.204713441	0.272762453	0.133	0.206	1
T cell	Cul1	0.204779082	0.253122949	0.289	0.368	1
T cell	Ppp3ca	0.204922728	0.32855855	0.458	0.559	1
T cell	Naga	0.205913092	-0.257817158	0.229	0.147	1
T cell	Atl2	0.207909675	-0.267534054	0.205	0.132	1
T cell	Fam111a	0.209088393	0.327846943	0.325	0.412	1
T cell	Irf7	0.212642238	0.4946764	0.241	0.309	1
T cell	Zmiz2	0.214119349	0.333002203	0.313	0.382	1
T cell	Cfdp1	0.216033595	0.261209001	0.265	0.353	1
T cell	Irf8	0.21616789	0.736277481	0.241	0.309	1
T cell	Rexo2	0.21701446	0.256880773	0.554	0.574	1
T cell	Arl5b	0.217742368	0.344476931	0.265	0.353	1
T cell	Wdr43	0.218719966	0.30036693	0.193	0.265	1
T cell	Cd53	0.219237492	0.325706967	0.699	0.676	1
T cell	Snx5	0.220169846	0.311800122	0.518	0.588	1
T cell	Vcpip1	0.221008091	0.323560288	0.205	0.279	1
T cell	Ptpn1	0.221077364	0.269106484	0.337	0.426	1
T cell	Sema6d	0.222862451	0.692401604	0.217	0.279	1
T cell	Mocs2	0.224200839	0.268652245	0.108	0.176	1
T cell	Rtcb	0.226110634	0.333872814	0.169	0.235	1
T cell	Prkar1a	0.22740279	0.287164254	0.711	0.75	1
T cell	Mfap1a	0.227722912	-0.258021301	0.145	0.088	1
T cell	Pgrmc1	0.228175967	0.263747674	0.169	0.235	1
T cell	Nudt4	0.230007426	0.462605476	0.241	0.324	1
T cell	Virma	0.230141151	0.259071373	0.157	0.221	1
T cell	Skp1a	0.230834523	0.278204423	0.422	0.471	1
T cell	Sfxn3	0.232423086	0.252293077	0.193	0.265	1
T cell	Atp6v0b	0.234068508	0.336805922	0.578	0.618	1
T cell	Napsa	0.234192538	0.574175105	0.289	0.338	1
T cell	Psmg2	0.23445249	0.290377824	0.169	0.235	1
T cell	Dnm1l	0.234513174	0.325280448	0.205	0.279	1
T cell	Rc3h1	0.235557251	-0.348979211	0.325	0.265	1
T cell	Prkcq	0.236571593	-0.365155443	0.229	0.162	1
T cell	Cops6	0.238703594	0.30410321	0.277	0.353	1
T cell	Satb1	0.239786545	-0.284055824	0.506	0.426	1
T cell	Chd1	0.240333556	-0.276674385	0.313	0.25	1
T cell	Taldo1	0.240384838	0.400761433	0.639	0.721	1
T cell	Stat2	0.240416815	0.45878284	0.229	0.294	1
T cell	Tulp4	0.242062658	0.267267899	0.181	0.25	1
T cell	Rc3h2	0.242242105	0.307223976	0.217	0.279	1
T cell	Med31	0.243116575	0.276074494	0.12	0.176	1
T cell	Ipo8	0.243422246	0.268837298	0.133	0.191	1
T cell	Myef2	0.24807328	0.386680717	0.12	0.176	1
T cell	Lilr4b	0.248790889	0.312233774	0.253	0.338	1
T cell	Bcl2l11	0.24963643	0.305046968	0.386	0.441	1
T cell	Usp47	0.250921715	-0.259662335	0.253	0.191	1
T cell	Dnajc1	0.251773158	-0.331374705	0.313	0.221	1
T cell	Map3k8	0.252300612	0.349330549	0.229	0.294	1
T cell	Serp1	0.252834656	0.365637534	0.578	0.632	1
T cell	AU020206	0.253309096	-0.328796857	0.289	0.221	1
T cell	Cd69	0.25380528	0.26636865	0.398	0.471	1
T cell	S100a4	0.25898046	0.274180518	0.699	0.779	1
T cell	Cnot6l	0.260474142	-0.401820117	0.506	0.441	1
T cell	Ranbp3	0.261541877	0.304049338	0.157	0.221	1
T cell	Rsf1	0.261669559	0.327939712	0.193	0.25	1
T cell	Flrt3	0.262778716	-0.319297222	0.145	0.088	1
T cell	Nenf	0.266416297	0.295176052	0.265	0.324	1
T cell	Cebpd	0.266454129	0.269707949	0.072	0.118	1
T cell	Usp12	0.268801787	0.286341747	0.145	0.206	1
T cell	Tmem19	0.269211327	0.272595809	0.181	0.235	1
T cell	Zfp513	0.270185188	0.283144153	0.084	0.132	1
T cell	Med17	0.270533608	0.338573515	0.133	0.191	1
T cell	Lig1	0.272340836	-0.276202207	0.265	0.191	1
T cell	Itga1	0.274278049	0.487397916	0.096	0.147	1
T cell	Psmd11	0.275034279	0.312990969	0.361	0.412	1
T cell	Ccdc71l	0.276315115	0.365841701	0.084	0.132	1
T cell	Slk	0.276452097	0.285464954	0.386	0.441	1
T cell	Gse1	0.278647134	-0.266217111	0.205	0.147	1
T cell	Rab24	0.282294793	0.371915797	0.277	0.324	1
T cell	Ptpn6	0.284286697	0.305932384	0.373	0.5	1
T cell	Xpo4	0.284738555	0.269971793	0.108	0.162	1
T cell	St3gal1	0.285629767	-0.322252352	0.313	0.235	1
T cell	Tmem229b	0.287606695	0.413846042	0.108	0.162	1
T cell	Gch1	0.287842456	-0.268692975	0.277	0.206	1
T cell	Cxcr4	0.288029331	-0.395615705	0.47	0.397	1
T cell	Slc15a4	0.288206251	0.25021987	0.157	0.221	1
T cell	Stk17b	0.288263303	0.255608025	0.855	0.853	1
T cell	Dgat1	0.288704291	-0.355420814	0.205	0.147	1
T cell	Ddx6	0.289542382	-0.27110312	0.699	0.632	1
T cell	Grpel2	0.290697755	0.257718578	0.06	0.103	1
T cell	Tnni2	0.292998004	-0.400417253	0.193	0.132	1
T cell	Cd164	0.295519499	0.252309211	0.482	0.5	1
T cell	Ptpre	0.296219956	0.256207285	0.205	0.265	1
T cell	Ctsw	0.297562528	0.721443985	0.542	0.559	1
T cell	Ms4a6b	0.299409352	-0.333041841	0.506	0.426	1
T cell	Syngr2	0.299932233	0.303477328	0.434	0.485	1
T cell	Gm26917	0.300312797	-0.53105089	0.566	0.471	1
T cell	Relb	0.30038722	0.281292667	0.253	0.324	1
T cell	Cmah	0.300593552	0.300011869	0.277	0.338	1
T cell	Klhdc3	0.304400448	0.270966391	0.12	0.176	1
T cell	Pafah1b3	0.3050314	0.255634878	0.217	0.279	1
T cell	Ccl5	0.307036431	-1.159016962	0.47	0.412	1
T cell	Mdh2	0.309391368	0.275431178	0.518	0.574	1
T cell	Wars	0.310176337	0.260350043	0.12	0.176	1
T cell	Ncf4	0.310920785	0.317612745	0.217	0.294	1
T cell	Ly86	0.312047474	0.429375625	0.337	0.397	1
T cell	Apc	0.313653203	0.276879562	0.193	0.235	1
T cell	Fgl2	0.314318438	0.523217997	0.253	0.309	1
T cell	Plekha2	0.315653729	0.323665556	0.313	0.368	1
T cell	Ngly1	0.317771605	0.253754203	0.205	0.265	1
T cell	Ifng	0.319221756	0.359419817	0.133	0.191	1
T cell	Ndfip1	0.31922853	0.250418343	0.614	0.691	1
T cell	Fam104a	0.321178567	0.260785075	0.398	0.471	1
T cell	Klf3	0.322537799	-0.349613198	0.337	0.265	1
T cell	Gpr171	0.322552881	0.255646379	0.229	0.294	1
T cell	Inpp4b	0.322782083	-0.261174341	0.277	0.221	1
T cell	Cdk13	0.323743217	-0.273647341	0.289	0.221	1
T cell	Zfp644	0.324788305	-0.264602392	0.337	0.265	1
T cell	AW112010	0.324821588	-0.388167191	0.602	0.5	1
T cell	Uqcc3	0.329311154	0.258517832	0.301	0.338	1
T cell	Psma6	0.32938001	0.251344561	0.434	0.485	1
T cell	Esyt1	0.329703227	0.343808779	0.542	0.618	1
T cell	Socs2	0.330143791	0.323715285	0.169	0.221	1
T cell	Sep-01	0.33066947	-0.351320031	0.578	0.574	1
T cell	Cd163	0.332607517	0.318764297	0.06	0.103	1
T cell	Fstl1	0.33574773	0.474174748	0.072	0.118	1
T cell	Hexb	0.336148801	-0.276802798	0.229	0.176	1
T cell	Seh1l	0.342850644	0.34370052	0.217	0.265	1
T cell	Rora	0.343228832	-0.265830311	0.169	0.118	1
T cell	Pacs1	0.351637657	-0.330746495	0.181	0.132	1
T cell	Gfpt1	0.356712967	0.313931246	0.217	0.279	1
T cell	Hmgcr	0.357801096	0.350512537	0.301	0.353	1
T cell	Pofut2	0.358007178	0.419438791	0.229	0.265	1
T cell	Maz	0.359090779	0.340599111	0.349	0.397	1
T cell	Clcn4	0.359134799	-0.292067555	0.157	0.118	1
T cell	Arl3	0.361190002	0.298410539	0.157	0.221	1
T cell	Txk	0.362122983	-0.466063167	0.361	0.324	1
T cell	Ranbp10	0.362913873	-0.277902835	0.133	0.088	1
T cell	Exosc1	0.362927286	0.252918964	0.157	0.206	1
T cell	Cxcl2	0.366254499	0.953345372	0.181	0.235	1
T cell	Cct6a	0.36859224	-0.779114209	0.554	0.485	1
T cell	Rgcc	0.369836343	0.322612549	0.434	0.5	1
T cell	Cst7	0.370506901	-0.275421233	0.277	0.221	1
T cell	Ensa	0.370880096	0.319678215	0.277	0.324	1
T cell	Sppl3	0.372246543	0.279586425	0.205	0.235	1
T cell	Col3a1	0.373049997	0.738761722	0.578	0.485	1
T cell	Lysmd3	0.373579772	0.281102958	0.145	0.191	1
T cell	Fam49a	0.378134806	-0.289205918	0.217	0.162	1
T cell	Alox5ap	0.378441337	0.276017156	0.337	0.397	1
T cell	Tmem176b	0.380794663	0.385336841	0.337	0.397	1
T cell	Traf1	0.381729499	0.565105224	0.337	0.382	1
T cell	Syk	0.383234257	0.308031307	0.205	0.25	1
T cell	Emb	0.383555325	-0.25097414	0.614	0.515	1
T cell	Ncoa4	0.384229663	0.29822077	0.241	0.279	1
T cell	Tex2	0.38618579	0.292110156	0.108	0.147	1
T cell	Senp2	0.38789289	0.304126843	0.169	0.206	1
T cell	Rflnb	0.387967247	-0.284129172	0.145	0.103	1
T cell	Gm19585	0.389862567	0.337920454	0.241	0.294	1
T cell	Tnfrsf21	0.390918426	0.358222579	0.12	0.162	1
T cell	Cxcr6	0.39209802	-0.423828137	0.229	0.176	1
T cell	Picalm	0.392125389	0.267604765	0.554	0.588	1
T cell	Nkg7	0.395779578	0.382191047	0.627	0.647	1
T cell	Npc2	0.399726139	0.265971374	0.747	0.765	1
T cell	Tnfaip2	0.401205951	0.351624848	0.084	0.118	1
T cell	Nsmaf	0.402052681	0.272702108	0.193	0.25	1
T cell	Rell1	0.411458787	0.265765307	0.241	0.294	1
T cell	Sat1	0.414221764	-0.329428366	0.53	0.471	1
T cell	Pip4k2a	0.415211245	0.280055587	0.458	0.485	1
T cell	Ifitm3	0.415546315	0.293671406	0.373	0.412	1
T cell	Smc2	0.416496638	0.305191521	0.265	0.309	1
T cell	Postn	0.41714677	-0.259554401	0.145	0.103	1
T cell	Lilrb4a	0.41947691	0.334428646	0.253	0.309	1
T cell	Mbnl2	0.419581734	-0.259256347	0.349	0.294	1
T cell	Igf1	0.420883051	-0.303187558	0.145	0.103	1
T cell	Orai1	0.425064066	0.260028302	0.386	0.412	1
T cell	Nbeal1	0.42538244	0.263222239	0.181	0.221	1
T cell	Mrps17	0.426086961	0.258865288	0.313	0.338	1
T cell	Mgl2	0.431748075	0.361396656	0.169	0.206	1
T cell	Cenpf	0.432743147	0.852734379	0.145	0.176	1
T cell	Atp13a2	0.438466815	0.294181905	0.205	0.25	1
T cell	Eci1	0.438565601	0.253312714	0.084	0.118	1
T cell	Gm17018	0.438962855	0.293391384	0.217	0.25	1
T cell	Cd247	0.441945882	0.301632572	0.277	0.338	1
T cell	Tnfrsf1a	0.444324355	0.364596349	0.181	0.221	1
T cell	Acss2	0.446616602	0.250582177	0.072	0.103	1
T cell	Lin7c	0.457234815	0.314176449	0.241	0.265	1
T cell	Gbp2	0.458911012	0.261340666	0.193	0.235	1
T cell	Uggt1	0.460849244	0.264584024	0.313	0.338	1
T cell	Dennd4a	0.464018063	0.302660879	0.675	0.721	1
T cell	Calm1	0.465703159	0.350299246	0.94	0.897	1
T cell	Gmcl1	0.465864375	0.365163035	0.096	0.132	1
T cell	Cd244a	0.46799714	0.328050288	0.145	0.176	1
T cell	Cdv3	0.468831983	0.288208514	0.446	0.471	1
T cell	Hcst	0.469395367	-0.294806138	0.711	0.662	1
T cell	Ski	0.473847106	0.312821914	0.277	0.294	1
T cell	Gpr183	0.475373345	-0.453202931	0.47	0.456	1
T cell	Luc7l3	0.480178052	0.250810199	0.458	0.456	1
T cell	Wfdc17	0.480364229	0.362497822	0.241	0.294	1
T cell	Mrps14	0.480529084	0.27218543	0.651	0.647	1
T cell	Slc25a40	0.486833177	0.269388535	0.084	0.118	1
T cell	Fabp5	0.487150966	0.574158654	0.349	0.279	1
T cell	Os9	0.488335051	0.362979008	0.217	0.235	1
T cell	Clec10a	0.493280504	0.35777601	0.157	0.191	1
T cell	Fosb	0.493766704	0.353240496	0.651	0.618	1
T cell	Tnfrsf13b	0.497308903	0.262741747	0.145	0.176	1
T cell	Pnp	0.49834705	0.306979661	0.325	0.353	1
T cell	Arid5a	0.502952501	0.287031527	0.205	0.235	1
T cell	Cd160	0.504184602	0.344561121	0.289	0.324	1
T cell	Reep5	0.505492129	0.298198016	0.735	0.75	1
T cell	Cd36	0.506867093	0.459578474	0.217	0.162	1
T cell	Vapb	0.51210516	0.34983672	0.181	0.206	1
T cell	Htatip2	0.512316569	0.251953587	0.133	0.162	1
T cell	Nfkbia	0.513200369	0.308866678	0.759	0.632	1
T cell	Zfx	0.514280195	-0.285192617	0.217	0.176	1
T cell	Dusp5	0.51445173	0.314885825	0.663	0.632	1
T cell	Rogdi	0.515612826	0.459089062	0.181	0.206	1
T cell	Ednrb	0.516270517	0.272568334	0.145	0.103	1
T cell	Ptafr	0.51894824	0.37308111	0.289	0.324	1
T cell	Lair1	0.528135989	0.321436589	0.133	0.162	1
T cell	Spty2d1	0.530830967	-0.284486109	0.313	0.265	1
T cell	Cd300c2	0.532129377	0.298549677	0.133	0.162	1
T cell	Itpkb	0.534949141	-0.276626956	0.482	0.412	1
T cell	Kras	0.537792265	0.273445808	0.458	0.471	1
T cell	Ppic	0.539156437	0.25429878	0.145	0.176	1
T cell	Itgb7	0.540381486	0.456816721	0.482	0.485	1
T cell	Klf6	0.542318845	0.334710402	0.807	0.853	1
T cell	Gzmb	0.543046433	1.051878752	0.145	0.176	1
T cell	Trappc2l	0.546501729	0.356785806	0.398	0.397	1
T cell	Ube2n	0.547915665	0.26221664	0.506	0.5	1
T cell	Atp6v0c	0.552283966	0.275252351	0.711	0.662	1
T cell	Faap20	0.552785107	0.252946105	0.12	0.147	1
T cell	Nr4a3	0.556730426	-0.557437868	0.458	0.441	1
T cell	Herpud1	0.563381333	0.321613252	0.422	0.441	1
T cell	Arl6ip1	0.565994627	0.560091943	0.663	0.588	1
T cell	Itpripl2	0.566554569	0.275407152	0.229	0.25	1
T cell	Mfap4	0.571594068	0.624634703	0.193	0.147	1
T cell	Bcl6	0.572885679	0.27966463	0.133	0.162	1
T cell	Mpeg1	0.577835779	0.507649346	0.277	0.294	1
T cell	Mt1	0.583462446	0.34038998	0.349	0.324	1
T cell	Hist1h2ae	0.600920101	-0.507665339	0.253	0.221	1
T cell	Cd3e	0.606686025	0.528879427	0.566	0.544	1
T cell	Rock2	0.60715053	0.319305786	0.349	0.382	1
T cell	Actb	0.609691144	0.292489578	1	1	1
T cell	Rest	0.6149884	-0.281783295	0.265	0.235	1
T cell	Pmaip1	0.622998659	-0.325457945	0.313	0.265	1
T cell	Scp2	0.623223848	0.262872049	0.578	0.588	1
T cell	Mrps34	0.627251703	0.28107131	0.241	0.25	1
T cell	Tnf	0.629071891	0.448265686	0.229	0.25	1
T cell	Il10rb	0.632990353	0.256265373	0.265	0.279	1
T cell	Il18r1	0.652950521	-0.302148534	0.289	0.294	1
T cell	Cd40	0.653685332	0.26189862	0.145	0.162	1
T cell	Wbp11	0.656198722	0.259358882	0.313	0.338	1
T cell	Snx18	0.65987102	0.335878749	0.373	0.382	1
T cell	Sesn3	0.662070135	-0.290208196	0.217	0.206	1
T cell	Top2a	0.666447999	-0.361317607	0.301	0.279	1
T cell	Itpr2	0.669568714	-0.252669376	0.205	0.191	1
T cell	Zfp318	0.680206272	-0.320397298	0.133	0.118	1
T cell	Slfn5	0.681156304	0.254793779	0.205	0.221	1
T cell	Mki67	0.698068928	0.294235137	0.229	0.25	1
T cell	Zfp652	0.701745116	0.36833036	0.265	0.265	1
T cell	Sorl1	0.710043638	0.288062671	0.229	0.235	1
T cell	Grn	0.710903359	0.366408809	0.458	0.441	1
T cell	Plekho2	0.719959173	-0.267850376	0.373	0.382	1
T cell	Camk2d	0.720719299	0.279616782	0.277	0.279	1
T cell	Thy1	0.733748023	0.403247136	0.566	0.515	1
T cell	Pf4	0.735149156	0.381661377	0.157	0.132	1
T cell	Ccl2	0.745887795	0.526559001	0.289	0.279	1
T cell	Ccl3	0.762611134	0.252661307	0.217	0.191	1
T cell	Ube2e1	0.763754101	0.300567971	0.301	0.279	1
T cell	Sdf2l1	0.771790715	-0.313303028	0.325	0.324	1
T cell	Ccl22	0.772510323	-0.492664296	0.133	0.147	1
T cell	Sqstm1	0.779061683	-0.25592709	0.434	0.471	1
T cell	Smc6	0.790677954	0.265278009	0.53	0.559	1
T cell	Il13	0.792637275	-0.389195772	0.133	0.118	1
T cell	Rrm2	0.805019736	0.318077489	0.157	0.132	1
T cell	Mxd1	0.811631369	0.432614415	0.337	0.309	1
T cell	Sdhd	0.816776186	0.283909909	0.361	0.324	1
T cell	Tifa	0.828691651	0.291093371	0.145	0.147	1
T cell	Trim33	0.83204734	0.274181059	0.217	0.221	1
T cell	AW549877	0.842971322	0.267699808	0.145	0.147	1
T cell	Jade1	0.852520173	0.363357025	0.145	0.147	1
T cell	Sbno2	0.865435842	0.334508307	0.229	0.235	1
T cell	Alcam	0.878760692	0.253901377	0.157	0.147	1
T cell	Mob4	0.882823987	0.29810709	0.41	0.353	1
T cell	F13a1	0.886102707	0.344579232	0.145	0.147	1
T cell	Sparc	0.889137328	0.888390939	0.337	0.309	1
T cell	Rnpep	0.895371031	0.251309647	0.205	0.191	1
T cell	Ifi205	0.896451063	0.336129751	0.133	0.132	1
T cell	Zmynd8	0.907645278	-0.263385986	0.277	0.279	1
T cell	Haus8	0.908769478	0.254926029	0.169	0.147	1
T cell	Tmbim4	0.912086522	0.265366038	0.253	0.25	1
T cell	Rnf19b	0.914880006	-0.289465977	0.349	0.368	1
T cell	H2-Eb1	0.915791724	-0.378026295	0.373	0.368	1
T cell	Sh3gl1	0.915978976	0.262327607	0.253	0.25	1
T cell	Lgmn	0.924481123	-0.408760394	0.253	0.265	1
T cell	Egr2	0.939077984	0.305688088	0.12	0.118	1
T cell	Tpsb2	0.939077984	-0.503148581	0.12	0.118	1
T cell	Lpgat1	0.939501763	0.26311788	0.217	0.206	1
T cell	Xist	0.951090603	0.506579604	0.265	0.235	1
T cell	Cd3d	0.952856337	0.345761668	0.711	0.603	1
T cell	Klrd1	0.954076812	0.355569543	0.651	0.603	1
T cell	Cd74	0.974294247	-0.302417672	0.482	0.485	1
T cell	Gm43305	0.988364722	0.295689698	0.265	0.25	1
T cell	Naaa	0.990015674	-0.252528625	0.241	0.235	1
T cell	Ankrd28	0.991621331	0.275733802	0.108	0.103	1
T cell	Il1rn	0.991621331	0.358865633	0.108	0.103	1
T cell	Col1a2	0.995343095	0.84785821	0.59	0.559	1
T cell	Cd3g	0.998481789	0.991472747	0.723	0.618	1
Neut	Gm42418	1.86E-11	0.82555695	0.963	0.952	4.44E-07
Neut	Btg2	1.04E-08	0.795260542	0.824	0.91	0.000248593
Neut	Mcpt4	6.29E-08	-1.218858294	0.44	0.25	0.001497652
Neut	Retnla	6.77E-08	-2.166274478	0.136	0.021	0.001612381
Neut	Lars2	6.99E-08	0.872195568	0.37	0.557	0.001664197
Neut	Rps27	9.90E-08	-0.371844568	0.978	0.949	0.002357375
Neut	Cma1	1.12E-07	-1.057395585	0.451	0.253	0.002661513
Neut	Irf7	2.72E-07	0.643824127	0.198	0.389	0.006478539
Neut	AY036118	1.41E-06	0.866074002	0.443	0.56	0.033637535
Neut	B2m	1.56E-06	0.388474229	0.894	0.916	0.037186726
Neut	Dmxl2	1.88E-06	0.541580321	0.092	0.241	0.044663298
Neut	Samhd1	1.88E-06	0.541430531	0.667	0.795	0.044726043
Neut	Lrg1	2.14E-06	0.771781877	0.099	0.244	0.050873986
Neut	Pim1	2.44E-06	0.376785118	0.912	0.946	0.058081645
Neut	Fgl2	2.64E-06	0.498690524	0.308	0.494	0.062950992
Neut	Folr2	2.95E-06	-0.922854363	0.253	0.117	0.070252773
Neut	Il1b	3.52E-06	0.513538646	0.919	0.949	0.083690121
Neut	Xist	4.79E-06	-0.415262052	0.363	0.184	0.114048331
Neut	Fpr2	1.28E-05	0.544541228	0.264	0.434	0.304984739
Neut	Dusp1	1.32E-05	0.256098078	0.941	0.988	0.314011229
Neut	Fxyd2	1.39E-05	-0.410918779	0.187	0.072	0.331355639
Neut	Pnn	1.56E-05	0.319044298	0.073	0.199	0.370684552
Neut	Tra2a	2.46E-05	0.461995668	0.48	0.623	0.5866662
Neut	Tor1b	2.66E-05	0.266367735	0.037	0.136	0.632518099
Neut	Eif2s3y	2.79E-05	0.424570077	0.077	0.193	0.665161763
Neut	Fyb	3.51E-05	0.396298243	0.374	0.536	0.836345922
Neut	Ednrb	4.01E-05	-0.942877013	0.227	0.111	0.954286699
Neut	Picalm	4.15E-05	0.417037174	0.626	0.777	0.988291864
Neut	Gas6	4.26E-05	-0.598203043	0.242	0.12	1
Neut	Clec10a	4.97E-05	-0.575519487	0.304	0.172	1
Neut	Nfkbie	5.01E-05	0.417009658	0.205	0.358	1
Neut	Blvrb	5.22E-05	-0.771114173	0.377	0.253	1
Neut	Klra2	5.29E-05	0.414686782	0.187	0.334	1
Neut	Lair1	5.49E-05	0.38652827	0.066	0.175	1
Neut	Camk2d	6.60E-05	0.54056778	0.216	0.361	1
Neut	Hbb-bs	6.89E-05	1.660772099	0.205	0.093	1
Neut	Wwp1	8.09E-05	-0.581662225	0.311	0.184	1
Neut	Fos	8.54E-05	0.34216655	0.883	0.937	1
Neut	Gfra2	8.57E-05	-0.344099999	0.183	0.078	1
Neut	H2-K1	8.91E-05	0.400324778	0.692	0.786	1
Neut	Cd81	9.31E-05	-0.437713631	0.308	0.175	1
Neut	Traf1	0.000104439	0.494684736	0.088	0.199	1
Neut	Nsd3	0.000110174	0.476063827	0.352	0.5	1
Neut	Tgfbi	0.000111634	0.365309125	0.487	0.63	1
Neut	Lsp1	0.000127921	0.345818543	0.733	0.834	1
Neut	Trim30a	0.000132025	0.331870862	0.271	0.428	1
Neut	Psme1	0.000156682	0.429811255	0.414	0.551	1
Neut	Rnf13	0.000164951	0.385712699	0.179	0.31	1
Neut	Cox17	0.000170218	-0.395579021	0.703	0.59	1
Neut	Sf3b1	0.000171651	0.364948665	0.685	0.798	1
Neut	Pltp	0.000184344	-0.905417	0.293	0.181	1
Neut	Apbb1ip	0.00018882	0.340377105	0.319	0.473	1
Neut	Pmp22	0.000192319	-0.430566172	0.293	0.169	1
Neut	Cbr2	0.000205174	-0.465108384	0.223	0.114	1
Neut	Isg15	0.000221448	0.318077346	0.242	0.395	1
Neut	Ccl24	0.000223293	-0.301086388	0.158	0.063	1
Neut	Slco2b1	0.000235952	-0.272502421	0.136	0.051	1
Neut	Hck	0.000240182	0.389127616	0.289	0.428	1
Neut	Ptpn6	0.000251443	0.450957409	0.366	0.488	1
Neut	Cox4i1	0.0002813	0.310372672	0.755	0.789	1
Neut	Stk4	0.000287821	0.495984496	0.253	0.377	1
Neut	Arpc2	0.000302166	0.25532705	0.799	0.852	1
Neut	F11r	0.000322854	0.250532279	0.037	0.117	1
Neut	Cd163	0.000344634	-0.539829077	0.212	0.108	1
Neut	Isy1	0.000359514	0.318291269	0.117	0.232	1
Neut	Gm36161	0.000372142	0.251181104	0.062	0.157	1
Neut	Lilra6	0.00039688	0.339046277	0.158	0.28	1
Neut	Ppp1r12a	0.000418846	0.385058679	0.264	0.398	1
Neut	Ifi204	0.000424312	0.405842218	0.381	0.518	1
Neut	Ccr2	0.000431607	0.390596237	0.326	0.47	1
Neut	Ubb	0.000433546	-0.386804725	0.982	0.955	1
Neut	Igfbp4	0.000435151	-0.456190215	0.264	0.151	1
Neut	Uba52	0.000440667	-0.491646021	0.678	0.654	1
Neut	Vcan	0.000450716	0.408701736	0.139	0.253	1
Neut	Pirb	0.000460705	0.276038443	0.418	0.557	1
Neut	Malat1	0.00047139	0.294010936	0.996	1	1
Neut	Rnase6	0.000476242	0.35641233	0.15	0.265	1
Neut	Trim12c	0.000483188	0.454507301	0.168	0.28	1
Neut	Neat1	0.000489599	0.369633175	0.784	0.837	1
Neut	Ly6e	0.000494763	0.473633738	0.527	0.608	1
Neut	Shisa5	0.000497264	0.336403768	0.377	0.509	1
Neut	Vsir	0.000497396	0.399060283	0.37	0.503	1
Neut	Irf5	0.000510542	0.319914157	0.19	0.322	1
Neut	Ms4a4c	0.000536272	0.442973797	0.201	0.328	1
Neut	Tmpo	0.00054815	0.298104813	0.253	0.383	1
Neut	Arhgap30	0.000555337	0.383716401	0.403	0.524	1
Neut	Rps28	0.000556008	-0.327746734	0.872	0.813	1
Neut	Tfrc	0.000570059	-0.405680964	0.201	0.102	1
Neut	Ms4a6c	0.000585051	0.450951858	0.425	0.53	1
Neut	Igf1	0.000585104	-0.461142531	0.26	0.154	1
Neut	Snx20	0.000595256	0.351396487	0.396	0.536	1
Neut	Gbp5	0.000609371	0.338094018	0.051	0.133	1
Neut	Hadhb	0.00061679	0.265482143	0.081	0.175	1
Neut	Raf1	0.000618014	0.376121766	0.22	0.343	1
Neut	Rpl37a	0.000625774	-0.326587705	0.945	0.919	1
Neut	Birc6	0.000642614	0.346739658	0.216	0.337	1
Neut	Cd244a	0.000653406	0.513209589	0.07	0.157	1
Neut	Slfn5	0.00065341	0.33773905	0.245	0.377	1
Neut	Apoe	0.000660648	-0.85145134	0.582	0.527	1
Neut	Ifi203	0.000692779	0.476192263	0.264	0.389	1
Neut	Actb	0.000701473	0.373938655	1	1	1
Neut	Ifi209	0.000709358	0.387757725	0.158	0.274	1
Neut	H2-Q7	0.00071356	0.295831207	0.04	0.114	1
Neut	Cfh	0.000747296	-0.630649087	0.352	0.247	1
Neut	Nampt	0.00079262	0.286833468	0.227	0.349	1
Neut	Gpr141	0.000813885	0.390274536	0.212	0.334	1
Neut	Cd53	0.000814073	0.306450271	0.659	0.753	1
Neut	Mknk2	0.000817885	0.398956985	0.26	0.389	1
Neut	Dap3	0.000828453	0.316838005	0.062	0.145	1
Neut	Azi2	0.000843211	0.282355541	0.128	0.238	1
Neut	Il13ra1	0.00085278	0.261113047	0.194	0.316	1
Neut	C1qc	0.000856192	-0.746989875	0.319	0.208	1
Neut	Tspan13	0.000926483	0.382845454	0.179	0.295	1
Neut	Rpl37	0.000977067	-0.28992763	0.916	0.892	1
Neut	Fcna	0.000988896	-0.300751483	0.11	0.042	1
Neut	Tpsb2	0.001003807	-1.410158161	0.176	0.087	1
Neut	Rps29	0.001025447	-0.329798642	0.952	0.934	1
Neut	Slc29a1	0.001043366	-0.415100847	0.227	0.13	1
Neut	Adrb2	0.001050072	0.254268739	0.172	0.286	1
Neut	Iqgap1	0.001063287	0.387263147	0.799	0.858	1
Neut	Stab1	0.00110045	-0.65693996	0.253	0.154	1
Neut	Ifi211	0.001115868	0.330343361	0.253	0.38	1
Neut	Plac8	0.001131702	0.611396793	0.388	0.515	1
Neut	Pira2	0.001195532	0.2668194	0.227	0.346	1
Neut	Pla2g7	0.001300013	0.37255587	0.495	0.608	1
Neut	Mt1	0.001341707	-0.688771352	0.374	0.271	1
Neut	Plk3	0.001363428	0.446156617	0.234	0.352	1
Neut	Bcl2a1a	0.001386532	0.469633387	0.198	0.316	1
Neut	Ifi213	0.001419517	0.321881381	0.044	0.114	1
Neut	Cybb	0.001459076	0.335907433	0.531	0.636	1
Neut	Clcn3	0.001542255	0.344997774	0.055	0.13	1
Neut	Cd300c2	0.001558626	0.289757329	0.311	0.446	1
Neut	Taf1	0.001573662	0.26561173	0.081	0.169	1
Neut	Oasl2	0.001635246	0.308624949	0.201	0.322	1
Neut	Alkbh5	0.001667045	0.283795734	0.183	0.292	1
Neut	Selplg	0.001710129	0.369829756	0.473	0.581	1
Neut	Cmpk2	0.001724605	0.433235531	0.066	0.145	1
Neut	Mbnl2	0.001736825	0.286362478	0.282	0.404	1
Neut	Rnf213	0.001757884	0.372706577	0.179	0.289	1
Neut	Ifi205	0.001760173	0.33884	0.125	0.226	1
Neut	Bcor	0.001797035	0.300003878	0.066	0.145	1
Neut	Btbd7	0.001803434	0.265223875	0.11	0.208	1
Neut	App	0.001959128	0.319433068	0.429	0.551	1
Neut	Rnaset2a	0.001971789	-0.292234784	0.41	0.301	1
Neut	Chd7	0.001978767	0.253325525	0.176	0.286	1
Neut	Diaph1	0.002124902	0.312848908	0.498	0.587	1
Neut	Eif3c	0.002152271	0.367504347	0.242	0.346	1
Neut	Il1rl1	0.002158607	-0.529157015	0.132	0.06	1
Neut	Actr2	0.00222011	0.310470529	0.608	0.708	1
Neut	Tapbp	0.002236934	0.316001076	0.418	0.527	1
Neut	Sell	0.002237641	0.451738263	0.399	0.527	1
Neut	Serpinb6a	0.002432284	-0.610889951	0.271	0.184	1
Neut	Psmb9	0.00244365	0.393282898	0.264	0.377	1
Neut	mt-Atp8	0.002474232	0.287463063	0.322	0.44	1
Neut	Atp2b1	0.002545564	0.293345755	0.685	0.753	1
Neut	Prrc2c	0.002649361	0.352565484	0.377	0.476	1
Neut	Ell2	0.002653818	0.317406491	0.352	0.482	1
Neut	Psd3	0.002726612	-0.250105568	0.172	0.093	1
Neut	Txnip	0.002861417	-0.512980203	0.432	0.349	1
Neut	Cd300a	0.002870114	0.29493212	0.381	0.503	1
Neut	Pygl	0.002913542	0.332955688	0.407	0.512	1
Neut	Ogfrl1	0.002944722	0.411556002	0.205	0.31	1
Neut	Sirpb1c	0.003141099	0.381044795	0.242	0.352	1
Neut	Clec12a	0.003212491	0.262664155	0.271	0.392	1
Neut	Bptf	0.003344014	0.270825259	0.205	0.31	1
Neut	Parp14	0.00344653	0.339466326	0.216	0.319	1
Neut	Peli1	0.003461611	0.254802829	0.315	0.428	1
Neut	Adgre4	0.00365158	0.281626783	0.081	0.16	1
Neut	Ppig	0.003799939	0.300931465	0.256	0.358	1
Neut	Wdfy1	0.003978456	0.306192456	0.077	0.151	1
Neut	Pbxip1	0.004058662	0.271766001	0.231	0.34	1
Neut	Ccr1	0.004094685	0.419779556	0.557	0.642	1
Neut	Psmb8	0.004106746	0.422618507	0.41	0.494	1
Neut	C1qb	0.004172342	-0.631837115	0.344	0.25	1
Neut	Gda	0.004345417	0.473379634	0.568	0.663	1
Neut	Fcgrt	0.004379022	-0.580953546	0.355	0.283	1
Neut	Lcp2	0.004405167	0.430103599	0.355	0.446	1
Neut	Rgs19	0.004549365	0.262320379	0.143	0.235	1
Neut	Coro2a	0.00462443	0.26896153	0.103	0.184	1
Neut	Napsa	0.004737676	0.338996418	0.304	0.413	1
Neut	Psma3	0.004746583	0.261015237	0.363	0.479	1
Neut	Lmo4	0.004835152	0.287094159	0.326	0.434	1
Neut	Msr1	0.004873483	0.3030386	0.205	0.307	1
Neut	Syk	0.004998907	0.315222412	0.403	0.512	1
Neut	Usp32	0.005181372	0.343035057	0.154	0.244	1
Neut	Pf4	0.00518583	-0.72848582	0.286	0.202	1
Neut	Fes	0.005221953	0.281538228	0.267	0.38	1
Neut	Zeb2	0.005222991	0.343319287	0.751	0.792	1
Neut	Pstpip1	0.005302302	0.420432517	0.22	0.316	1
Neut	Slc11a1	0.005470426	0.411240373	0.267	0.37	1
Neut	Vapa	0.00559949	0.288978155	0.355	0.461	1
Neut	Aldh2	0.005658923	-0.370014276	0.48	0.401	1
Neut	Tomm7	0.005793581	-0.276284793	0.674	0.599	1
Neut	Emg1	0.005885777	0.273664314	0.205	0.304	1
Neut	Mob1b	0.005892047	0.322910106	0.081	0.154	1
Neut	Fam234a	0.005956936	-0.260323162	0.161	0.09	1
Neut	Ppp1r12c	0.006042021	0.342679766	0.19	0.283	1
Neut	Cnot8	0.006074071	0.282847687	0.066	0.133	1
Neut	Cxcl2	0.006084439	0.285450429	0.81	0.889	1
Neut	Ecm1	0.006158242	-0.317259451	0.22	0.139	1
Neut	Arf4	0.006172429	0.359236977	0.37	0.467	1
Neut	Selenop	0.006432249	-1.02165323	0.516	0.47	1
Neut	Safb2	0.006800309	0.333380348	0.209	0.301	1
Neut	Cers6	0.006880701	0.292535557	0.26	0.364	1
Neut	Zc3h7a	0.006966168	0.281298263	0.198	0.295	1
Neut	Cxcr2	0.0071067	0.426535762	0.209	0.307	1
Neut	Mrpl24	0.007172665	0.312804395	0.168	0.259	1
Neut	Cd84	0.007209955	0.418315783	0.392	0.467	1
Neut	Tppp3	0.007316433	0.276861379	0.275	0.38	1
Neut	Ndel1	0.007425798	0.482907892	0.575	0.648	1
Neut	Lrp10	0.007475295	0.250540334	0.209	0.304	1
Neut	Sppl2a	0.007615361	0.301065372	0.374	0.479	1
Neut	Camp	0.007662968	-1.304593859	0.121	0.06	1
Neut	Nav1	0.007743974	-0.256470518	0.198	0.127	1
Neut	Dnajc5	0.007929224	0.340951321	0.187	0.274	1
Neut	Rsrp1	0.008213271	0.298103571	0.535	0.602	1
Neut	Srsf11	0.008420201	0.3458543	0.311	0.407	1
Neut	Rasgef1b	0.008456016	0.363296469	0.161	0.244	1
Neut	Arfip1	0.008464822	0.272518687	0.106	0.181	1
Neut	St3gal4	0.008519864	0.302349927	0.194	0.286	1
Neut	Stat5b	0.008682164	0.369908171	0.11	0.181	1
Neut	Itm2b	0.009107307	-0.325388815	0.912	0.849	1
Neut	Fcgr1	0.009228339	0.272554872	0.168	0.256	1
Neut	Zmynd11	0.009337291	0.375044548	0.172	0.256	1
Neut	Ankrd33b	0.009340987	0.403984302	0.201	0.286	1
Neut	Il16	0.009629167	-0.272849712	0.139	0.075	1
Neut	Lgals9	0.009669584	0.360446936	0.264	0.355	1
Neut	Kit	0.009720419	-0.58925578	0.103	0.048	1
Neut	Cpa3	0.010019002	-1.206567524	0.205	0.13	1
Neut	Trf	0.010114885	-0.496931578	0.414	0.343	1
Neut	Cx3cr1	0.01030903	0.297176637	0.165	0.256	1
Neut	Clec4a1	0.010399403	0.381677495	0.388	0.473	1
Neut	mt-Nd5	0.010408759	0.416461235	0.465	0.533	1
Neut	Lgals3bp	0.010489487	0.265767166	0.187	0.271	1
Neut	Atp5k	0.010573398	-0.280328262	0.586	0.53	1
Neut	Rnf44	0.010670717	0.287879186	0.154	0.238	1
Neut	Mndal	0.010731282	0.367667179	0.289	0.383	1
Neut	Ctss	0.010886644	0.339676653	0.52	0.593	1
Neut	Rbm25	0.011035036	0.33016986	0.399	0.485	1
Neut	Il6ra	0.011086566	0.340953	0.341	0.425	1
Neut	Plaur	0.011234954	0.252658462	0.736	0.804	1
Neut	Rflnb	0.011391267	0.365976164	0.106	0.178	1
Neut	C5ar2	0.011576561	0.306607421	0.066	0.127	1
Neut	C1qa	0.011837911	-0.687633488	0.3	0.226	1
Neut	Svil	0.012327808	0.317109797	0.326	0.422	1
Neut	Kdm7a	0.012488758	0.314410786	0.484	0.584	1
Neut	Arid4a	0.01267215	0.321991064	0.234	0.322	1
Neut	Ankrd13a	0.01267812	0.357619434	0.154	0.232	1
Neut	Smap2	0.012779748	0.268432401	0.26	0.352	1
Neut	Fbxl5	0.012784893	0.368295126	0.319	0.407	1
Neut	Ptgs2	0.012865382	0.350363863	0.685	0.762	1
Neut	Rab6a	0.013494656	0.3595743	0.271	0.352	1
Neut	Mgl2	0.013960101	-0.497798827	0.242	0.166	1
Neut	Ywhag	0.014268306	0.290266199	0.289	0.38	1
Neut	Rab27a	0.014402051	0.252130975	0.125	0.199	1
Neut	Atp1b3	0.014663915	0.309763703	0.381	0.47	1
Neut	Zbp1	0.014711223	0.366594363	0.176	0.256	1
Neut	Slc2a1	0.014802282	0.375574249	0.095	0.163	1
Neut	Hip1	0.015122196	0.257036102	0.103	0.169	1
Neut	Trafd1	0.015162831	0.281693128	0.205	0.286	1
Neut	Lcp1	0.015276748	0.264437189	0.846	0.87	1
Neut	Hnrnpa2b1	0.015419393	0.28090805	0.604	0.672	1
Neut	Dtx3l	0.015976199	0.266960004	0.139	0.214	1
Neut	Tnfrsf1a	0.016057514	0.375595674	0.458	0.533	1
Neut	Gdpd3	0.016579325	0.280975232	0.114	0.184	1
Neut	Cxcl10	0.017192068	0.795583369	0.172	0.253	1
Neut	Pfkfb4	0.017209666	0.272904784	0.088	0.151	1
Neut	Irf1	0.017371532	0.340412787	0.304	0.398	1
Neut	Rock2	0.017492208	0.251839418	0.253	0.346	1
Neut	Stat1	0.017614072	0.310111288	0.275	0.361	1
Neut	Gadd45a	0.018209181	0.301361967	0.381	0.47	1
Neut	Mfsd6	0.018381641	0.332989453	0.143	0.214	1
Neut	Dab2	0.018497232	-0.381337589	0.322	0.247	1
Neut	Klhl2	0.019002173	0.327387394	0.132	0.199	1
Neut	Rbm47	0.019079557	0.274867645	0.176	0.25	1
Neut	Ankrd12	0.01918216	0.291512264	0.161	0.235	1
Neut	Ccpg1	0.019434807	0.271219488	0.308	0.407	1
Neut	mt-Atp6	0.019478809	0.392908811	0.853	0.855	1
Neut	Tctex1d2	0.019548439	0.352408422	0.143	0.214	1
Neut	Pea15a	0.019574846	-0.259605774	0.194	0.127	1
Neut	Psma4	0.019852009	0.298427006	0.311	0.401	1
Neut	Jaml	0.020028912	0.327437223	0.161	0.232	1
Neut	Xdh	0.020208356	0.299354977	0.333	0.41	1
Neut	Olfm4	0.020296117	-0.637698423	0.179	0.117	1
Neut	Cd36	0.020603161	-0.305038953	0.289	0.211	1
Neut	Mxd1	0.020716208	0.345704387	0.685	0.75	1
Neut	Gm26917	0.020741893	0.305160772	0.216	0.301	1
Neut	Gas7	0.02107896	-0.387181832	0.319	0.25	1
Neut	Bst2	0.021428404	0.254532856	0.337	0.419	1
Neut	Mfsd11	0.021431222	-0.253519996	0.158	0.099	1
Neut	Cdkn2d	0.02171503	0.302267326	0.176	0.25	1
Neut	Sdcbp	0.02185184	0.301092621	0.667	0.69	1
Neut	Gatm	0.021875081	-0.262960574	0.161	0.099	1
Neut	Zfp131	0.021887904	-0.397368254	0.315	0.238	1
Neut	Mirt1	0.021926398	0.392624124	0.158	0.229	1
Neut	Cdkn1b	0.022087234	0.265416952	0.187	0.265	1
Neut	Rsrc2	0.02208913	0.253958483	0.385	0.467	1
Neut	Stk17b	0.022139499	0.317711228	0.729	0.801	1
Neut	Fry	0.022313936	0.255254683	0.168	0.241	1
Neut	Rb1cc1	0.022389743	0.287277066	0.154	0.226	1
Neut	Trip11	0.022681153	0.31778569	0.128	0.193	1
Neut	9930111J21Rik2	0.023160214	0.335779681	0.128	0.193	1
Neut	Ptpn22	0.023273605	0.251456853	0.095	0.157	1
Neut	Hp	0.023375268	0.335039555	0.637	0.699	1
Neut	Tarm1	0.023426383	0.369029555	0.114	0.178	1
Neut	Spag9	0.024298552	0.314237973	0.458	0.527	1
Neut	Zfp787	0.024396834	-0.315167091	0.128	0.075	1
Neut	Cfdp1	0.02445951	-0.283241138	0.194	0.133	1
Neut	Fam49b	0.02448921	0.288670275	0.597	0.678	1
Neut	Ccl7	0.025348763	-0.379834935	0.253	0.184	1
Neut	Itgam	0.025497446	0.266731468	0.59	0.636	1
Neut	Arih2	0.025762359	0.291641936	0.227	0.304	1
Neut	Retreg3	0.028060274	0.363412949	0.077	0.13	1
Neut	Serpinb1a	0.02855022	-0.85908255	0.172	0.117	1
Neut	Stk24	0.029111836	0.339774358	0.271	0.346	1
Neut	Akr1b3	0.029334808	-0.310315942	0.264	0.205	1
Neut	Ccl9	0.029367599	-0.415980959	0.429	0.38	1
Neut	Cdk17	0.02971059	0.263984191	0.11	0.172	1
Neut	Resf1	0.030063396	0.301638631	0.524	0.602	1
Neut	Oip5os1	0.031218414	0.277031042	0.183	0.253	1
Neut	Ets2	0.031327005	0.405066694	0.729	0.768	1
Neut	Rock1	0.03220035	0.269661955	0.381	0.455	1
Neut	Orai1	0.032491972	0.299619513	0.256	0.337	1
Neut	Cd2ap	0.032534549	0.262674929	0.227	0.301	1
Neut	Kdm2a	0.032581232	0.307867725	0.198	0.265	1
Neut	Ncor1	0.032832856	0.327986575	0.418	0.5	1
Neut	Taf7	0.03316496	0.250538739	0.147	0.214	1
Neut	Ggct	0.033220383	0.271156929	0.132	0.196	1
Neut	Gabpb1	0.033785195	-0.297412426	0.139	0.087	1
Neut	Gngt2	0.03408214	0.389769149	0.271	0.346	1
Neut	F13a1	0.034308297	-0.549080042	0.388	0.337	1
Neut	Abca1	0.034428216	-0.361697812	0.253	0.184	1
Neut	Tgfbr2	0.034850338	-0.300107558	0.3	0.232	1
Neut	Hmox1	0.035360717	-0.864942821	0.381	0.325	1
Neut	Sipa1	0.035759548	0.282493443	0.136	0.196	1
Neut	Ly6c2	0.035776461	0.491023933	0.308	0.373	1
Neut	Mrc1	0.036178042	-0.510821502	0.337	0.277	1
Neut	Snrpf	0.036451795	-0.252177181	0.451	0.38	1
Neut	Aff4	0.037727189	0.291391351	0.231	0.298	1
Neut	Cggbp1	0.0381649	0.264148433	0.33	0.416	1
Neut	Dhrs7	0.038243956	0.292392376	0.315	0.395	1
Neut	Gm47283	0.038967508	0.38200965	0.212	0.274	1
Neut	Ahr	0.039243528	0.267029964	0.095	0.151	1
Neut	Rpsa	0.039388455	0.253684445	0.718	0.735	1
Neut	Magoh	0.039780183	0.340263822	0.286	0.361	1
Neut	Atp8b4	0.041045124	0.283436302	0.19	0.262	1
Neut	Slc25a5	0.041818775	0.284360915	0.505	0.56	1
Neut	Ddx60	0.042440427	0.340651145	0.165	0.232	1
Neut	Rnf115	0.042661086	0.27281949	0.168	0.232	1
Neut	Syf2	0.042836473	0.305920939	0.293	0.364	1
Neut	Ngp	0.04338075	-1.21692781	0.121	0.075	1
Neut	Vim	0.043451973	0.295225124	0.74	0.759	1
Neut	Mtmr6	0.043852429	0.254441979	0.165	0.223	1
Neut	Selenok	0.043971473	-0.262291007	0.733	0.696	1
Neut	Lpl	0.044099215	0.301560153	0.289	0.373	1
Neut	Ccl6	0.044219379	0.273257054	0.802	0.858	1
Neut	Trib1	0.045103451	0.300611365	0.597	0.63	1
Neut	Fth1	0.046897827	-0.297220863	0.993	0.988	1
Neut	Fabp5	0.047674715	0.627604848	0.249	0.328	1
Neut	Fnbp4	0.048782125	0.285148266	0.128	0.181	1
Neut	Cd68	0.052321496	-0.265989613	0.484	0.425	1
Neut	Kdm5a	0.052810403	0.256195803	0.154	0.217	1
Neut	Ndufa2	0.054101337	-0.293776234	0.601	0.554	1
Neut	Cpd	0.054148264	0.27582265	0.223	0.295	1
Neut	Hgsnat	0.056856354	-0.322750148	0.264	0.205	1
Neut	Sgk1	0.057086534	0.275129524	0.154	0.211	1
Neut	B4galnt1	0.057352073	0.257773772	0.194	0.262	1
Neut	Vmp1	0.058316783	0.268531515	0.385	0.461	1
Neut	Stk10	0.058511968	0.271537877	0.231	0.295	1
Neut	Prpf40a	0.058854967	0.250159655	0.289	0.349	1
Neut	Igf1r	0.059423146	0.607217084	0.264	0.319	1
Neut	Gsn	0.059753074	-0.349072763	0.495	0.44	1
Neut	Gripap1	0.060146929	0.266601506	0.11	0.163	1
Neut	Prr13	0.060768685	0.259803458	0.524	0.587	1
Neut	Hes1	0.060892918	-0.647520794	0.165	0.117	1
Neut	Pde4b	0.061038127	0.264242561	0.524	0.587	1
Neut	Rpl5	0.062115485	0.269913188	0.52	0.566	1
Neut	Wasf2	0.062495777	0.320357954	0.344	0.41	1
Neut	Gbp7	0.064227718	0.301246881	0.165	0.22	1
Neut	Notch1	0.067798773	-0.301997284	0.223	0.169	1
Neut	F630028O10Rik	0.068302366	-0.282927945	0.337	0.265	1
Neut	Rpl4	0.068911394	0.281768038	0.513	0.554	1
Neut	Odc1	0.068936658	0.367468478	0.165	0.22	1
Neut	Dbnl	0.069133137	0.305583525	0.282	0.337	1
Neut	Ttc14	0.070752809	0.253473934	0.117	0.163	1
Neut	Fgr	0.070856653	0.322148384	0.396	0.455	1
Neut	Tle5	0.071888241	-0.273918858	0.44	0.389	1
Neut	Ubr2	0.074295053	-0.290306184	0.179	0.133	1
Neut	Zfp652	0.074749601	0.268499766	0.147	0.196	1
Neut	2410006H16Rik	0.075469802	-0.268392798	0.546	0.5	1
Neut	Gcnt2	0.075646705	0.306695784	0.231	0.289	1
Neut	Rab20	0.075686525	0.330651942	0.136	0.187	1
Neut	Vcl	0.076211288	0.287406713	0.158	0.205	1
Neut	Hmgb2	0.076656565	0.29567246	0.777	0.819	1
Neut	Egr3	0.077374945	-0.672376118	0.223	0.172	1
Neut	Casc3	0.077789885	0.252314168	0.077	0.12	1
Neut	S100a8	0.077920521	-0.615410517	0.791	0.843	1
Neut	Trim12a	0.079079181	0.422155171	0.15	0.199	1
Neut	Tnf	0.085826459	0.305393789	0.359	0.44	1
Neut	Pepd	0.08725927	-0.255628737	0.22	0.175	1
Neut	Col1a1	0.087435911	0.414813152	0.465	0.53	1
Neut	Creg1	0.088751156	0.25496815	0.363	0.428	1
Neut	Gm31814	0.088817607	0.271807638	0.07	0.108	1
Neut	Atrx	0.08928621	0.259759084	0.344	0.401	1
Neut	Sbno2	0.090216227	0.253235971	0.297	0.361	1
Neut	Kansl1l	0.091982597	-0.329651754	0.106	0.069	1
Neut	Nedd8	0.09237505	-0.300884756	0.557	0.518	1
Neut	Lyst	0.092938087	0.307285708	0.344	0.404	1
Neut	Dock2	0.093804697	-0.302873804	0.44	0.386	1
Neut	Lrp1	0.094616739	0.254225881	0.363	0.422	1
Neut	Chsy1	0.095927104	0.329537794	0.077	0.114	1
Neut	Nin	0.099433534	0.250833044	0.216	0.271	1
Neut	S100a9	0.101983746	-0.439798747	0.744	0.741	1
Neut	Maf	0.102356619	-0.377458199	0.41	0.367	1
Neut	Fstl1	0.104994211	0.275150129	0.11	0.157	1
Neut	Rgcc	0.10594166	0.295420983	0.275	0.331	1
Neut	Vav3	0.106241546	0.316937107	0.15	0.196	1
Neut	Tpp1	0.106763769	-0.376753186	0.256	0.22	1
Neut	Hspa1a	0.107870506	-0.332709677	0.352	0.301	1
Neut	Dcn	0.10788352	0.365714671	0.092	0.136	1
Neut	Osm	0.109303676	0.295879527	0.462	0.542	1
Neut	Trappc4	0.111850182	-0.264362703	0.267	0.217	1
Neut	Zfand5	0.111905227	0.277721939	0.586	0.645	1
Neut	Itm2c	0.112999213	-0.291821932	0.3	0.256	1
Neut	Rgs10	0.113683718	-0.295504299	0.3	0.259	1
Neut	Ptgs2os2	0.114644957	-0.322033832	0.227	0.181	1
Neut	Epc1	0.117786582	0.273809894	0.154	0.205	1
Neut	Cd33	0.118423754	0.338383913	0.418	0.467	1
Neut	Emp1	0.120014163	-0.252001271	0.308	0.259	1
Neut	Oga	0.122742825	0.262316522	0.249	0.301	1
Neut	Kctd12	0.127006571	0.349556015	0.652	0.726	1
Neut	Mt2	0.127034758	-0.29872895	0.103	0.069	1
Neut	Fpr1	0.128031504	-0.291630229	0.264	0.214	1
Neut	Vps4b	0.128373906	0.266454885	0.26	0.316	1
Neut	Mfsd14b	0.128954717	0.319972487	0.333	0.389	1
Neut	Mtss1	0.133580193	-0.297883557	0.238	0.196	1
Neut	Wapl	0.134953152	-0.335244818	0.352	0.316	1
Neut	Rnase4	0.144636508	-0.325329721	0.275	0.229	1
Neut	Homer1	0.145794234	0.338421691	0.209	0.253	1
Neut	Psme2	0.145942383	0.291417665	0.377	0.422	1
Neut	Cd63	0.146154667	-0.250035097	0.399	0.355	1
Neut	Prkx	0.152809002	0.262551362	0.172	0.211	1
Neut	Sfxn5	0.154847577	0.267875139	0.077	0.108	1
Neut	Cops9	0.155966045	-0.261607848	0.443	0.419	1
Neut	Kmt2d	0.156584671	-0.276330448	0.187	0.148	1
Neut	Stfa1	0.161691191	-0.415253535	0.751	0.777	1
Neut	Vamp5	0.162551312	0.259180081	0.147	0.187	1
Neut	Hspa1b	0.163540695	-0.3782438	0.293	0.244	1
Neut	Ptpn1	0.164437063	0.25081938	0.443	0.482	1
Neut	Chka	0.165879875	-0.260631815	0.161	0.123	1
Neut	Ctsb	0.170182696	-0.32589304	0.637	0.642	1
Neut	Gas5	0.176349014	-0.25179416	0.484	0.452	1
Neut	Setx	0.176619507	0.255878457	0.128	0.166	1
Neut	Tle3	0.177520267	0.330245358	0.256	0.298	1
Neut	Hilpda	0.190058201	-0.586042039	0.322	0.283	1
Neut	Morrbid	0.194277208	-0.271373436	0.117	0.087	1
Neut	Csta2	0.207935965	-0.251679574	0.707	0.726	1
Neut	Cstdc5	0.209661084	-0.507438009	0.703	0.693	1
Neut	Kmt5b	0.211610017	-0.270288721	0.128	0.099	1
Neut	Maml1	0.212796243	0.263450471	0.099	0.13	1
Neut	Lyz2	0.214013237	0.270803715	0.864	0.849	1
Neut	Slc20a1	0.219509902	0.32594062	0.216	0.256	1
Neut	Ddx39b	0.221426894	-0.274377266	0.311	0.28	1
Neut	Dstn	0.2341603	-0.267180274	0.495	0.473	1
Neut	C3	0.234901318	0.25986255	0.348	0.373	1
Neut	Prkcb	0.236407505	-0.26600808	0.267	0.229	1
Neut	Rassf2	0.266986324	-0.282608312	0.209	0.178	1
Neut	Nupr1	0.269758289	0.283873332	0.286	0.325	1
Neut	Rcsd1	0.275911641	0.296584987	0.194	0.226	1
Neut	Lgals1	0.300720105	-0.268217178	0.623	0.623	1
Neut	Cmtm6	0.302384363	0.261314498	0.297	0.322	1
Neut	Plxnd1	0.315901322	-0.253102125	0.187	0.166	1
Neut	Ccl2	0.319617773	-0.58468549	0.374	0.352	1
Neut	Rdh12	0.320241298	0.361952322	0.099	0.12	1
Neut	Wfdc21	0.32629654	-0.399886966	0.505	0.5	1
Neut	Retnlg	0.332853066	-0.51247158	0.451	0.434	1
Neut	Znrf1	0.334636316	-0.268882433	0.19	0.163	1
Neut	Rin3	0.348838013	0.256423712	0.194	0.22	1
Neut	Tnfaip6	0.350220935	0.286676168	0.168	0.196	1
Neut	Ifrd1	0.350722399	-0.290565045	0.751	0.711	1
Neut	Fdx1	0.351355552	-0.509650878	0.106	0.084	1
Neut	Ninj1	0.351360577	-0.307209349	0.374	0.373	1
Neut	Stfa3	0.352369439	-0.917632531	0.418	0.419	1
Neut	Snhg15	0.358514053	0.317075506	0.172	0.199	1
Neut	Ap2m1	0.374804723	-0.274734004	0.392	0.392	1
Neut	Lgmn	0.38323344	-0.323119218	0.41	0.398	1
Neut	Stfa2	0.388310281	-0.303917636	0.59	0.563	1
Neut	Sparc	0.41016991	0.464284331	0.267	0.295	1
Neut	Arih1	0.459268968	0.30807477	0.337	0.358	1
Neut	Col1a2	0.471572921	0.319270066	0.454	0.491	1
Neut	Timp2	0.481000723	-0.26747923	0.454	0.464	1
Neut	Meg3	0.506540242	0.700672243	0.128	0.142	1
Neut	Ap1g1	0.541466569	-0.283780755	0.172	0.157	1
Neut	Sod2	0.592204382	-0.346534194	0.473	0.476	1
Neut	Il6	0.600122187	-0.259331899	0.128	0.114	1
Neut	Tlr2	0.602426184	-0.272778103	0.608	0.605	1
Neut	Wfdc17	0.674779459	-0.400356868	0.527	0.533	1
Neut	H2-Eb1	0.74461176	-0.256659642	0.161	0.175	1
Neut	Eln	0.755521685	0.570083048	0.106	0.111	1
Neut	Irak2	0.762808513	-0.278703785	0.227	0.229	1
Neut	Nfatc1	0.791577327	-0.25872664	0.201	0.205	1
Neut	Dgat2	0.802373455	-0.383114632	0.227	0.229	1
Neut	Lcn2	0.857905053	-0.79687947	0.22	0.235	1
Neut	Nop58	0.861642855	-0.261219654	0.132	0.142	1
NK	Hbb-bs	6.55E-10	1.340471094	0.284	0.085	1.56E-05
NK	Rps21	3.45E-08	-0.308538405	0.995	0.992	0.000821127
NK	Rps27	1.36E-07	-0.261799469	1	1	0.003244569
NK	Xcl1	7.05E-07	0.955957375	0.623	0.781	0.016777536
NK	Col1a1	1.04E-06	-0.634773286	0.579	0.363	0.024666478
NK	Mcpt4	4.33E-06	-1.655170666	0.361	0.18	0.103136906
NK	Uba52	7.04E-06	-0.311119461	0.967	0.938	0.16744195
NK	Cma1	1.90E-05	-1.551469902	0.361	0.196	0.451898368
NK	Klf2	2.62E-05	-0.822613222	0.514	0.343	0.623237514
NK	Actr3	3.99E-05	0.34761181	0.743	0.825	0.950055437
NK	Rpl7	4.04E-05	0.275455546	0.967	0.954	0.961635171
NK	Xist	4.26E-05	-0.645848321	0.208	0.082	1
NK	Prex1	5.85E-05	-0.466608738	0.536	0.361	1
NK	Apoe	7.52E-05	-1.195920062	0.24	0.113	1
NK	Zfp871	8.35E-05	-0.490942139	0.339	0.211	1
NK	Cd14	8.69E-05	-0.252863409	0.109	0.028	1
NK	Actb	0.000114596	0.446963847	1	1	1
NK	Ywhah	0.000118092	0.453551139	0.503	0.613	1
NK	S100a11	0.000128993	0.402601561	0.869	0.907	1
NK	Pum2	0.000181986	-0.315755241	0.546	0.376	1
NK	Satb1	0.000205715	-0.516733078	0.557	0.405	1
NK	Traf1	0.000214762	0.45965848	0.273	0.428	1
NK	Arhgef1	0.000229029	-0.351219237	0.568	0.392	1
NK	Lfng	0.000239254	-0.432543347	0.257	0.137	1
NK	Rab5a	0.000261329	0.383873798	0.126	0.263	1
NK	Tab2	0.000274585	-0.34381402	0.574	0.418	1
NK	Itgb7	0.000298883	-0.45921738	0.421	0.289	1
NK	Vps37b	0.000318149	-0.460943138	0.869	0.832	1
NK	Ubxn7	0.000326349	-0.361163738	0.202	0.098	1
NK	Lgals1	0.000415683	0.283118026	0.956	0.992	1
NK	Tpsb2	0.000443124	-1.30306168	0.137	0.052	1
NK	Hspa1a	0.000456282	-1.003634611	0.213	0.106	1
NK	Ssh2	0.000462938	-0.403683316	0.393	0.263	1
NK	Ifi204	0.000747404	-0.418174299	0.148	0.062	1
NK	Idh2	0.000763032	-0.328442073	0.126	0.049	1
NK	Mat2a	0.000801234	-0.497963282	0.404	0.286	1
NK	Egr1	0.000808471	-0.76167672	0.464	0.338	1
NK	Ctla2a	0.000837696	0.696692407	0.623	0.742	1
NK	Rhof	0.000838094	0.294405009	0.071	0.18	1
NK	S1pr1	0.000956523	-0.428360075	0.164	0.075	1
NK	Timp2	0.000958406	-0.386548595	0.311	0.193	1
NK	Tiparp	0.000982593	-0.353693471	0.219	0.116	1
NK	Nup98	0.000988669	-0.330228794	0.377	0.245	1
NK	Nisch	0.001171664	-0.420035806	0.29	0.18	1
NK	Dusp10	0.001302661	-0.282092226	0.153	0.07	1
NK	Prpf19	0.001320494	-0.366922438	0.246	0.142	1
NK	Htatip2	0.001630394	0.339113652	0.082	0.183	1
NK	Mxd1	0.001777144	-0.469995593	0.486	0.371	1
NK	Abracl	0.001817657	0.324139984	0.716	0.758	1
NK	S100a4	0.001819485	0.344051134	0.738	0.838	1
NK	Rbpj	0.001847341	0.391819074	0.29	0.423	1
NK	Tob1	0.001931077	-0.277898102	0.197	0.103	1
NK	Hp1bp3	0.001951703	-0.392034921	0.388	0.273	1
NK	Anxa2	0.002094981	0.278306082	0.831	0.851	1
NK	Manbal	0.00214999	0.274384794	0.027	0.101	1
NK	Ubc	0.002179088	-0.437391844	0.765	0.655	1
NK	Tmem131	0.002296565	-0.337350165	0.191	0.103	1
NK	Acbd6	0.002381438	0.367722398	0.126	0.229	1
NK	Pnrc1	0.002386193	-0.334656993	0.809	0.732	1
NK	Larp4	0.002485713	-0.34654909	0.268	0.162	1
NK	AI837181	0.002582509	-0.259229972	0.148	0.07	1
NK	Ppp1r15a	0.00259236	-0.493568868	0.475	0.366	1
NK	Ankrd13c	0.002684955	0.343356644	0.055	0.139	1
NK	Atp6v1e1	0.002840631	-0.257055268	0.377	0.265	1
NK	Pclaf	0.003016502	0.606620069	0.169	0.281	1
NK	Ddx3x	0.003104744	-0.317672249	0.596	0.51	1
NK	Gabpa	0.003252222	-0.263188506	0.186	0.101	1
NK	Man2b1	0.003267966	-0.267555589	0.344	0.229	1
NK	Ripor2	0.003317751	-0.364000073	0.284	0.18	1
NK	Ppid	0.003348707	0.263842256	0.082	0.175	1
NK	Igf1	0.003357135	-0.523317019	0.115	0.049	1
NK	Ctdspl2	0.003465311	0.301266715	0.082	0.175	1
NK	Myo6	0.003545897	0.382553279	0.098	0.193	1
NK	Rgs18	0.003550491	-0.427299585	0.191	0.106	1
NK	Napa	0.003598914	-0.275334804	0.262	0.16	1
NK	Nolc1	0.003623204	-0.311021625	0.208	0.119	1
NK	Igfbp4	0.003731516	-0.391369857	0.12	0.054	1
NK	S100a6	0.003738097	0.330683315	0.858	0.92	1
NK	Hspa1b	0.003818995	-0.949075674	0.213	0.129	1
NK	Itgal	0.00408608	-0.343263073	0.645	0.534	1
NK	Elf4	0.004116937	-0.426824919	0.251	0.16	1
NK	Lgmn	0.004289824	-0.383638555	0.169	0.088	1
NK	Uba6	0.004358036	-0.251338448	0.18	0.098	1
NK	Imp4	0.004571632	0.357841699	0.098	0.188	1
NK	Gm26740	0.004639124	-0.362820663	0.208	0.121	1
NK	Mt1	0.004662599	-0.406268473	0.191	0.103	1
NK	Surf2	0.004733061	-0.306224475	0.126	0.059	1
NK	mt-Nd4l	0.004759685	-0.298500179	0.803	0.704	1
NK	Sulf2	0.004874293	-0.444450112	0.29	0.201	1
NK	Wdr76	0.004946914	0.289349156	0.049	0.124	1
NK	Pqbp1	0.005290612	0.328095884	0.158	0.265	1
NK	C1qb	0.005306204	-0.406414712	0.137	0.064	1
NK	F13a1	0.00551786	-0.592764286	0.126	0.059	1
NK	Sec61b	0.006356586	0.312459601	0.803	0.825	1
NK	Padi2	0.006671996	0.306689896	0.142	0.242	1
NK	Lyz2	0.006790602	-0.438961138	0.219	0.131	1
NK	Stat1	0.007256773	-0.405829883	0.415	0.307	1
NK	Aplp2	0.007295808	-0.287465683	0.246	0.157	1
NK	Nfu1	0.00770865	0.292573436	0.087	0.17	1
NK	Eif4a2	0.007712275	-0.311444473	0.508	0.407	1
NK	Klf6	0.008045571	-0.480854213	0.678	0.534	1
NK	Wwp1	0.008490898	-0.270035082	0.158	0.088	1
NK	Yes1	0.008611599	-0.251402717	0.109	0.052	1
NK	Nfyb	0.008678016	-0.323311559	0.24	0.157	1
NK	Arrdc3	0.008856461	-0.330643807	0.235	0.152	1
NK	Ppp2r5a	0.008876806	-0.345929145	0.372	0.271	1
NK	Psap	0.008896745	-0.51939705	0.459	0.376	1
NK	Bcl2a1d	0.009021577	0.427524224	0.131	0.222	1
NK	Atp2b1	0.009042032	-0.323811945	0.628	0.528	1
NK	Atp5b	0.009134113	0.263080878	0.617	0.668	1
NK	Ccnl1	0.00916586	-0.261127175	0.672	0.559	1
NK	Fchsd2	0.009351064	-0.259205699	0.169	0.095	1
NK	Eif3j1	0.009458314	-0.324082093	0.426	0.325	1
NK	Mfsd1	0.009551883	-0.255051501	0.18	0.106	1
NK	Hdc	0.010080749	-0.477244779	0.109	0.052	1
NK	Trir	0.010238468	0.325127593	0.525	0.606	1
NK	Ncln	0.010364424	-0.282101242	0.131	0.07	1
NK	Sumo3	0.010472084	0.32570021	0.175	0.271	1
NK	Spata13	0.010822124	-0.287943681	0.257	0.17	1
NK	Trim25	0.01129935	-0.321388949	0.191	0.116	1
NK	Otulinl	0.011324844	-0.297146625	0.284	0.196	1
NK	Amd1	0.011590649	-0.250994402	0.153	0.085	1
NK	Lin7c	0.011730447	-0.278392856	0.235	0.149	1
NK	Slfn5	0.011835896	-0.306372063	0.148	0.08	1
NK	Crk	0.011877656	-0.304967956	0.224	0.147	1
NK	Anxa1	0.011912623	0.325253946	0.552	0.595	1
NK	Ciao2b	0.012391446	0.304211668	0.235	0.335	1
NK	Hnrnpf	0.012509748	0.251159505	0.689	0.755	1
NK	Pde2a	0.012849969	-0.311984097	0.224	0.142	1
NK	Hexa	0.013043687	-0.34108423	0.186	0.113	1
NK	Osm	0.013206583	-0.299224956	0.137	0.075	1
NK	Pura	0.013355358	-0.350120819	0.251	0.175	1
NK	Prkch	0.013380337	0.275999483	0.153	0.245	1
NK	Polr1d	0.013415933	0.267356967	0.672	0.737	1
NK	AW112010	0.013572204	0.332197475	0.956	0.925	1
NK	Zfp422	0.013733229	0.275445072	0.049	0.111	1
NK	Dhx9	0.014044802	-0.359599687	0.372	0.284	1
NK	Hipk1	0.014044802	-0.299619216	0.377	0.281	1
NK	Cbfa2t3	0.014173708	-0.317039649	0.175	0.106	1
NK	Pmp22	0.014252126	-0.297469044	0.109	0.054	1
NK	9530068E07Rik	0.014385397	-0.281450644	0.23	0.149	1
NK	Tk2	0.014494347	-0.273034809	0.109	0.054	1
NK	C1qa	0.0145817	-0.459557345	0.126	0.064	1
NK	Herc1	0.014593156	-0.253512597	0.35	0.26	1
NK	Hnrnph1	0.014759623	-0.2722057	0.628	0.526	1
NK	Setd5	0.015071557	0.255286192	0.148	0.237	1
NK	Ifngr1	0.015247732	-0.250885673	0.809	0.719	1
NK	Ppm1g	0.015437231	0.329175737	0.344	0.433	1
NK	Mettl23	0.015979478	-0.289251899	0.306	0.227	1
NK	Pear1	0.016554465	-0.268692773	0.148	0.085	1
NK	Pf4	0.016565543	-0.521326067	0.12	0.062	1
NK	Churc1	0.016614691	0.390931416	0.306	0.405	1
NK	Zfp36	0.016807491	-0.460743938	0.667	0.575	1
NK	Wdr33	0.017369808	-0.32312831	0.301	0.222	1
NK	Rrbp1	0.017546028	-0.258564907	0.454	0.348	1
NK	H2-Q4	0.017595483	-0.259699134	0.53	0.443	1
NK	Cpa3	0.017697571	-1.371873586	0.175	0.103	1
NK	Selenop	0.017835401	-0.837204713	0.262	0.183	1
NK	Fmnl1	0.017864584	-0.263880439	0.377	0.294	1
NK	Jun	0.017890023	-0.76554939	0.432	0.345	1
NK	Ric1	0.017910334	-0.315699323	0.202	0.131	1
NK	Mef2c	0.017940485	-0.374084274	0.213	0.139	1
NK	Ctsc	0.018228925	-0.340544729	0.339	0.25	1
NK	Sptlc2	0.018387214	0.290765218	0.115	0.193	1
NK	Ccar1	0.0186452	0.288463484	0.246	0.34	1
NK	Gas6	0.018652506	-0.366229597	0.104	0.052	1
NK	Bcl2a1b	0.018720451	0.684981631	0.12	0.191	1
NK	Rassf2	0.0187934	-0.253061997	0.224	0.149	1
NK	Fus	0.018832383	-0.293778213	0.705	0.611	1
NK	Tmem64	0.018956042	-0.369588164	0.208	0.131	1
NK	Pak2	0.019153551	-0.253611663	0.568	0.459	1
NK	Epn1	0.019160156	-0.309525096	0.23	0.155	1
NK	Tmco1	0.020154136	-0.317296548	0.383	0.291	1
NK	Hectd1	0.020164036	-0.259933314	0.388	0.304	1
NK	Cenpx	0.020259635	0.299853243	0.432	0.508	1
NK	Rab27b	0.02040407	0.414855972	0.12	0.196	1
NK	Ptpn4	0.020427061	0.257400905	0.104	0.18	1
NK	Gpr174	0.020583035	0.377459599	0.148	0.222	1
NK	Hbs1l	0.021217947	-0.26679933	0.18	0.113	1
NK	Gimap8	0.02188662	-0.324595383	0.29	0.209	1
NK	Usp19	0.022225245	-0.252587402	0.251	0.175	1
NK	Csnk2b	0.022338432	0.314306971	0.464	0.541	1
NK	Dpysl2	0.022406419	0.338848945	0.339	0.418	1
NK	Hsp90aa1	0.022670678	-0.352732378	0.699	0.606	1
NK	Rpl9-ps6	0.022867074	0.270221487	0.175	0.26	1
NK	Emc3	0.023013405	0.253692638	0.137	0.214	1
NK	Mppe1	0.023025428	-0.263516177	0.186	0.116	1
NK	Ctla2b	0.02323096	0.392900106	0.41	0.495	1
NK	Resf1	0.023991374	-0.281941359	0.377	0.276	1
NK	Eps15	0.024272697	-0.353726952	0.219	0.152	1
NK	Usp4	0.02446845	-0.273251585	0.164	0.101	1
NK	Glg1	0.024472818	0.30742906	0.126	0.201	1
NK	R3hdm1	0.024760151	0.307769856	0.169	0.25	1
NK	Dcaf12	0.024870227	-0.270381049	0.175	0.113	1
NK	Mndal	0.025218056	-0.339674145	0.612	0.557	1
NK	Hmgb1	0.025509876	0.292184618	0.869	0.869	1
NK	Trip12	0.025557831	-0.253164178	0.454	0.358	1
NK	Tbc1d1	0.026300335	-0.293778068	0.148	0.088	1
NK	Basp1	0.026489631	-0.605479006	0.131	0.075	1
NK	Ctsb	0.02720732	-0.594194723	0.366	0.307	1
NK	C1qc	0.027353071	-0.412906509	0.115	0.062	1
NK	Herc4	0.027399024	-0.298174381	0.208	0.142	1
NK	Spred1	0.027845133	-0.256075916	0.115	0.062	1
NK	Pld4	0.028065647	-0.306161941	0.12	0.067	1
NK	Lockd	0.028188698	0.311517025	0.142	0.219	1
NK	Bop1	0.028453873	0.261660457	0.087	0.152	1
NK	Trim30d	0.029512749	-0.310382484	0.148	0.09	1
NK	Dab2	0.030142909	-0.261496148	0.131	0.075	1
NK	Jund	0.030287947	-0.278858268	0.891	0.876	1
NK	Jag1	0.030469488	-0.338587321	0.202	0.139	1
NK	Wdfy1	0.030597785	0.253230803	0.087	0.152	1
NK	Jaml	0.030904609	0.28047235	0.077	0.139	1
NK	Ube2a	0.031903559	0.300961287	0.251	0.335	1
NK	Fgl2	0.032131712	0.282989412	0.366	0.466	1
NK	Relb	0.032180995	0.262558616	0.066	0.124	1
NK	Tob2	0.032220914	-0.274704129	0.421	0.335	1
NK	Gpcpd1	0.032555234	-0.283743167	0.175	0.113	1
NK	Ifi47	0.033161037	-0.326569581	0.295	0.222	1
NK	Ier2	0.033543691	-0.294514563	0.781	0.714	1
NK	Gng2	0.033835805	0.291266001	0.366	0.454	1
NK	Mcm5	0.033970133	0.335241548	0.137	0.206	1
NK	Nr4a1	0.034307679	-0.34257702	0.77	0.768	1
NK	Selenos	0.034753207	-0.321196919	0.344	0.263	1
NK	Hmgb2	0.034820638	0.284737399	0.787	0.83	1
NK	Ddx21	0.037092199	-0.301169742	0.437	0.361	1
NK	Dut	0.037121868	0.412017242	0.35	0.418	1
NK	Emb	0.038104718	-0.348482127	0.656	0.582	1
NK	Rnf2	0.038181862	-0.327129827	0.175	0.116	1
NK	Wfdc17	0.038427389	-0.379123692	0.115	0.064	1
NK	Klrb1a	0.039202161	0.348446163	0.12	0.183	1
NK	Tnf	0.039944316	-0.288295572	0.142	0.088	1
NK	Trappc8	0.040044554	-0.344889567	0.169	0.111	1
NK	Hnrnpab	0.040366359	0.250089846	0.514	0.572	1
NK	Nfkbiz	0.040737242	-0.438233718	0.486	0.42	1
NK	Tatdn2	0.041331492	-0.25228244	0.251	0.183	1
NK	Smc2	0.04150367	0.309537032	0.202	0.276	1
NK	Rora	0.041924077	-0.336272632	0.262	0.193	1
NK	Tnrc6b	0.042278861	-0.2960824	0.377	0.304	1
NK	Zc3h7a	0.042352729	-0.265216677	0.328	0.253	1
NK	Flna	0.042584069	-0.27477602	0.47	0.397	1
NK	Snhg15	0.043029414	0.394995518	0.213	0.286	1
NK	Smim15	0.043395491	0.263960397	0.23	0.307	1
NK	Nrgn	0.043407636	0.336015122	0.279	0.361	1
NK	Pih1d1	0.044117466	0.26624211	0.12	0.186	1
NK	Rpa3	0.047247421	0.296675395	0.262	0.343	1
NK	Pdcd1lg2	0.047561679	0.307138765	0.137	0.201	1
NK	Ccl2	0.05101978	-0.510276373	0.148	0.093	1
NK	Atp6v0b	0.051270523	0.254118822	0.35	0.443	1
NK	Fcgrt	0.052448377	-0.36501685	0.109	0.064	1
NK	Ccl4	0.054202971	0.343194408	0.497	0.575	1
NK	Mpp7	0.054658841	0.309207067	0.224	0.294	1
NK	Cltc	0.05761045	-0.29320781	0.492	0.42	1
NK	Samhd1	0.057663701	-0.265752406	0.41	0.325	1
NK	Gzmc	0.059184606	0.949922626	0.115	0.17	1
NK	Oard1	0.060110627	-0.2704764	0.202	0.147	1
NK	Ube3a	0.060140272	-0.265926933	0.41	0.348	1
NK	Csf1r	0.060878993	-0.323061096	0.131	0.082	1
NK	Atp5g1	0.060948187	0.290055603	0.579	0.652	1
NK	Socs2	0.061036181	0.252099663	0.104	0.165	1
NK	Zfp512	0.061360729	0.316855709	0.12	0.178	1
NK	Pim1	0.062319373	0.337168864	0.661	0.724	1
NK	Nabp1	0.06263519	-0.3644772	0.617	0.562	1
NK	Phf11b	0.06291833	-0.275147829	0.175	0.119	1
NK	Lta4h	0.064485273	-0.253895939	0.235	0.175	1
NK	Stmn1	0.064619214	0.449472119	0.311	0.379	1
NK	Tomm22	0.065381714	0.250652626	0.492	0.554	1
NK	Slc29a1	0.066445433	-0.307278993	0.164	0.111	1
NK	Eprs	0.067219871	-0.280379824	0.301	0.237	1
NK	Znrf1	0.067801932	0.277412841	0.131	0.188	1
NK	Atrx	0.069012873	0.285532457	0.492	0.546	1
NK	Snrpd1	0.069704903	0.274861971	0.475	0.549	1
NK	Osbpl8	0.070192067	-0.2998867	0.224	0.165	1
NK	Mycbp2	0.075240226	-0.309510739	0.388	0.327	1
NK	5031425E22Rik	0.076687007	-0.264619081	0.186	0.129	1
NK	Arl4a	0.07889694	-0.268666179	0.153	0.106	1
NK	Klrd1	0.081224641	0.320132509	0.88	0.892	1
NK	Fos	0.08177603	-0.325486056	0.607	0.523	1
NK	Nr1h2	0.082945117	-0.275750625	0.23	0.175	1
NK	Isg15	0.084533991	-0.467919634	0.333	0.265	1
NK	Nkg7	0.086771232	0.257586762	0.945	0.938	1
NK	Tubb5	0.087772629	0.376337117	0.525	0.559	1
NK	Mrpl9	0.087969615	0.278389255	0.148	0.198	1
NK	Nktr	0.089900489	-0.265362261	0.503	0.428	1
NK	Gm20186	0.093234902	-0.278249973	0.251	0.196	1
NK	Psmb10	0.093903023	0.29381143	0.464	0.513	1
NK	Rad21	0.095845441	0.319693419	0.284	0.335	1
NK	Tbca	0.097052771	0.261051631	0.574	0.619	1
NK	Mbtd1	0.097392298	0.261867047	0.104	0.152	1
NK	Slbp	0.098195491	0.257010482	0.339	0.392	1
NK	Dnajc8	0.098338691	0.337897758	0.311	0.371	1
NK	Dmtf1	0.098864736	0.259080663	0.109	0.157	1
NK	Gm2000	0.1015093	0.257415546	0.257	0.32	1
NK	Elmsan1	0.10169185	-0.264560576	0.191	0.144	1
NK	Tsc22d1	0.102381105	0.26752956	0.12	0.168	1
NK	Fosb	0.10644629	-0.526691763	0.514	0.459	1
NK	Mrpl54	0.106961226	0.292925618	0.273	0.322	1
NK	Mrpl24	0.115445607	0.308684782	0.29	0.34	1
NK	Mafb	0.118922162	-0.305828379	0.109	0.072	1
NK	1810037I17Rik	0.121403901	0.253920652	0.628	0.665	1
NK	Skp1a	0.122190625	0.307212349	0.366	0.412	1
NK	Cmtm7	0.12455133	0.312664741	0.432	0.474	1
NK	Cxcr4	0.124834072	-0.273983686	0.536	0.466	1
NK	Birc5	0.132850447	0.284686255	0.18	0.237	1
NK	Lyst	0.13325694	-0.267968613	0.251	0.206	1
NK	Fkbp1a	0.134506287	0.253110712	0.454	0.503	1
NK	Tmem123	0.136982983	0.297073457	0.257	0.314	1
NK	Bcl10	0.138617296	0.260892969	0.257	0.309	1
NK	Luc7l2	0.14544457	0.267376036	0.552	0.564	1
NK	Ppp1r16b	0.15130488	0.316736059	0.268	0.314	1
NK	Pglyrp1	0.155719104	0.27921555	0.459	0.51	1
NK	Higd1a	0.156035831	0.276919908	0.492	0.518	1
NK	Zeb2	0.156518896	-0.279622327	0.24	0.196	1
NK	Klf4	0.158652178	-0.371923396	0.24	0.193	1
NK	Helz2	0.162464552	-0.251324834	0.142	0.108	1
NK	Sec11a	0.163248512	0.304439938	0.481	0.513	1
NK	Etfb	0.164204886	0.298374645	0.481	0.5	1
NK	Jarid2	0.164787256	0.286021092	0.208	0.255	1
NK	C1d	0.166723184	0.259764342	0.213	0.258	1
NK	Ftl1	0.169598948	-0.423355653	0.831	0.804	1
NK	Top2a	0.171636087	0.397996693	0.23	0.276	1
NK	Taf3	0.172043351	-0.256464176	0.137	0.103	1
NK	Mki67	0.174946182	0.26458793	0.219	0.268	1
NK	Psmd14	0.177555634	0.284642762	0.251	0.291	1
NK	Lpin1	0.178968719	-0.253956719	0.148	0.111	1
NK	Gadd45b	0.180568344	0.42151251	0.344	0.376	1
NK	Neat1	0.188664267	-0.456757194	0.443	0.389	1
NK	Map3k8	0.195234845	-0.258907804	0.262	0.214	1
NK	Odc1	0.195629137	-0.341074131	0.415	0.356	1
NK	Grn	0.199651632	-0.365762751	0.175	0.137	1
NK	Hist1h1b	0.201250582	0.389566553	0.158	0.198	1
NK	Rel	0.201482535	0.347931458	0.383	0.423	1
NK	Rcbtb2	0.202390683	-0.295202077	0.219	0.183	1
NK	Dusp1	0.206972898	-0.28565478	0.781	0.75	1
NK	Ier3	0.215525518	-0.297523003	0.137	0.103	1
NK	Cd83	0.22409216	0.263833286	0.126	0.165	1
NK	H2-Ab1	0.226647509	0.28407576	0.109	0.077	1
NK	Trbc1	0.227062904	0.274517355	0.628	0.631	1
NK	Malt1	0.234993829	0.298347206	0.492	0.515	1
NK	Cenpf	0.248831235	0.302680119	0.115	0.147	1
NK	Sh2d1a	0.251681095	0.282287365	0.322	0.351	1
NK	Thoc1	0.25191335	-0.256167808	0.224	0.193	1
NK	Ccl3	0.26546285	0.327357585	0.262	0.312	1
NK	Gm45716	0.266876174	0.392936949	0.262	0.291	1
NK	Trim26	0.278585979	-0.256842613	0.191	0.162	1
NK	Ifitm3	0.292055822	-0.305480497	0.23	0.193	1
NK	AI504432	0.293449589	-0.266062767	0.12	0.095	1
NK	Marcksl1	0.298808594	-0.338453504	0.158	0.131	1
NK	Mrc1	0.308565413	-0.335712965	0.109	0.085	1
NK	Gadd45g	0.326332874	0.351520811	0.098	0.124	1
NK	Ube2c	0.32876074	0.31397931	0.137	0.168	1
NK	Cd3g	0.392201376	0.288724679	0.503	0.5	1
NK	Cct6a	0.399973322	-0.333416715	0.35	0.33	1
NK	Camk2d	0.459075559	-0.259640578	0.202	0.188	1
NK	Serpinb1a	0.509761903	-0.643669965	0.104	0.088	1
NK	Il7r	0.555128884	-0.255346361	0.186	0.173	1
NK	Bst2	0.583492863	-0.25597931	0.459	0.464	1
NK	Cd74	0.728152687	0.306103708	0.142	0.129	1
NK	Hes1	0.856164232	-0.552898859	0.142	0.155	1
NK	Gm42418	0.980916344	0.394736352	0.973	0.918	1
NK	Ccl5	0.995343469	-0.651125822	0.623	0.66	1
Mast	Xist	1.53E-67	-0.69507779	0.533	0.257	3.65E-63
Mast	Uba52	1.53E-58	-0.516109412	0.791	0.634	3.63E-54
Mast	Rps28	5.33E-46	-0.316802445	0.979	0.966	1.27E-41
Mast	mt-Co3	4.11E-44	0.314347537	0.993	0.992	9.78E-40
Mast	Egr2	4.11E-40	-0.662359831	0.421	0.257	9.78E-36
Mast	mt-Atp6	5.26E-38	0.352686251	0.982	0.981	1.25E-33
Mast	Rps25	4.14E-33	0.55561247	0.669	0.728	9.86E-29
Mast	Mt1	4.88E-32	-0.716515856	0.684	0.569	1.16E-27
Mast	Hbb-bs	1.54E-31	-1.477084607	0.184	0.072	3.66E-27
Mast	mt-Nd2	4.68E-31	0.463967193	0.698	0.747	1.11E-26
Mast	Col3a1	3.88E-30	-0.523634521	0.516	0.357	9.23E-26
Mast	Rps12	7.47E-30	0.569502862	0.766	0.79	1.78E-25
Mast	Rps8	2.57E-27	0.392079175	0.907	0.915	6.13E-23
Mast	Clk1	2.16E-25	-0.312838892	0.834	0.769	5.14E-21
Mast	Egr3	1.16E-24	-0.437163699	0.755	0.643	2.76E-20
Mast	Rplp1	1.55E-24	0.290478938	0.949	0.936	3.69E-20
Mast	Nfkbiz	2.08E-23	-0.348537106	0.87	0.813	4.96E-19
[truncated: 2,650 more rows]
