# Supplementary material for: Early skin seeding regulatory T cells modulate PPARγ-dependent skin pigmentation
Source: Nat Commun. 2025 Dec 9;16:11411. doi: 10.1038/s41467-025-66229-2 (PMC12738793; doi:10.1038/s41467-025-66229-2)
Supplement: Supplementary file 6 — Supplementary Data 4 [file 41467_2025_66229_MOESM6_ESM.csv]

ID	log2FoldChange	pvalue	padj	LN-Treg-A	LN-Treg-B	LN-Treg-C	Skin-Treg-A	Skin-Treg-B	Skin-Treg-C	Gene.name
ENSMUSG00000000001	0.270245714018164	0.82760501421465	0.889593826054643	6516.67839116213	7536.53257943432	5425.95574194128	265.05210231313	12449.2874633178	10775.2679421305	Gnai3
ENSMUSG00000000028	0.416251117089915	0.824129502712295	0.887242488401622	645.297657993833	714.195600103937	743.185511539756	0	2270.89745195043	533.616838763125	Cdc45
ENSMUSG00000000049	-3.78212022437148	0.10814015404983	0.16619755004746	1.18279225083971	19.4889647383526	1.23795476658482	0	0	0	Apoh
ENSMUSG00000000056	2.01573404394907	0.239573627867526	0.337772233279131	1525.80200358322	1556.41870702751	1148.40937180185	12501.6241591026	4599.60613577231	8.12614475273795	Narf
ENSMUSG00000000058	5.99576014111032	NA	NA	0	37.4787783429858	7.42772859950894	0	1.80660099598284	2863.11166788134	Cav2
ENSMUSG00000000078	3.79551955375982	6.56560428806765e-20	2.08064476809272e-18	1969.68703829121	3070.26152185739	2759.81382630643	28885.7707798661	27516.3397698146	51896.2691059021	Klf6
ENSMUSG00000000085	-7.88583215176801	7.57376607943828e-10	3.13489723110968e-09	160.183864828006	124.429544098713	91.608652727277	0	0	0	Scmh1
ENSMUSG00000000088	-0.124778216924785	0.791293428333519	0.86411202016881	3262.98587942365	3254.95694153163	3602.44837076184	3489.85268045621	1578.969270489	4217.46912667099	Cox5a
ENSMUSG00000000125	-7.80537268944162	5.49068694648704e-10	2.31290990523406e-09	106.789243218671	98.6441445987385	151.030481523348	0	0	0	Wnt3
ENSMUSG00000000127	-4.93107012184367	0.187992766256413	0.274419955918351	0	22.1874367790476	26.4097016871429	0	0	0	Fer
ENSMUSG00000000131	0.133520898081735	NA	NA	2061.09998224896	2286.80513937562	2272.47229986087	0	0	7262.06469403014	Xpo6
ENSMUSG00000000134	1.67485910901776	0.429163615134298	0.545488335911207	881.518167518677	1213.11309740576	305.36217575759	4589.3280678292	0	3074.39143145252	Tfe3
ENSMUSG00000000142	-1.57655739351948	0.513745414043423	0.630996619650931	279.13897119817	355.298818691505	171.250409377567	0	269.183548401443	0	Axin2
ENSMUSG00000000148	-9.96610774743183	1.34053715245611e-11	6.9567606071949e-11	1159.30537614446	1549.5226118124	358.181579131876	0	1.80660099598284	0	Brat1
ENSMUSG00000000149	-7.90325144963458	1.86202794884352e-10	8.26950179656058e-10	222.533913479413	193.69032647655	322.280890900916	0	1.80660099598284	0	Gna12
ENSMUSG00000000154	-4.7915695864107	0.000103332009421144	0.000247739391702497	14.5314476531735	13.192529976731	16.5060635544643	0	0	0	Slc22a18
ENSMUSG00000000167	-4.03598131959474	0.00138146456467965	0.00286857182651552	8.44851607742646	7.49575566859715	10.3162897215402	0	0	0	Pih1d2
ENSMUSG00000000168	-11.6366922070456	9.09574758788284e-19	2.11447858668225e-17	1421.37834486623	2380.65200034646	1267.66568098286	0	0	0	Dlat
ENSMUSG00000000171	-0.893963935318145	0.0499338305865122	0.0815286894606128	3414.04534688803	3860.01433910079	3959.80464671599	2974.47359262513	1138.15862746919	1942.14859590437	Sdhd
ENSMUSG00000000184	-0.664347837303825	0.513502616850099	0.630757602002262	27590.9948353378	27235.9781369611	27544.0809049235	1747.38052636064	29969.7039223593	20253.0614387405	Ccnd2
ENSMUSG00000000194	-11.6316151079832	4.49607735033387e-21	1.99473424953118e-19	1547.09226409833	2039.44520231191	1465.32579204757	0	0	0	Gpr107
ENSMUSG00000000216	-2.72309802736032	0.486617877801674	0.603282635660539	10.4761599360088	0	0	0	0	0	Scnn1g
ENSMUSG00000000244	-1.58649495522976	0.455735222060679	0.572258456434455	11481.8712898657	12080.7594959647	16170.5778127198	10391.0240851277	2839.97676568502	0	Tspan32
ENSMUSG00000000266	-4.970519642609	0.197916293970672	0.287112442417219	0	41.6764015174002	8.25303177723216	0	0	0	Mid2
ENSMUSG00000000275	0.239924397478759	0.905061091417688	0.943478203615351	1509.24291207146	1748.60988237034	960.240247280962	0	570.885914730577	4409.78788581913	Trim25
ENSMUSG00000000276	-9.51309968887491	2.3601184054177e-12	1.36075901718532e-11	303.30172717961	579.871658522676	280.190428837032	0	0	0	Dgke
ENSMUSG00000000278	2.51407340831934	0.227270617446921	0.323317156646228	727.924145231064	1022.12124296991	869.86954932027	0	2903.20780054442	12061.9075279807	Scpep1
ENSMUSG00000000282	-7.33894081625049	6.65659937351114e-08	2.23560617399317e-07	367.341479046503	345.404421208957	101.924942448817	0	3.61320199196568	0	Mnt
ENSMUSG00000000290	-0.185320302013775	0.919134552311833	0.951636185480364	12823.1577023179	14606.8291562819	11407.7531740792	4.90837226505796	19874.4175568072	14274.927615643	Itgb2
ENSMUSG00000000295	0.783702060098553	0.692312428973971	0.789490726706573	1120.1042615452	1369.92430599282	1380.31956474208	0	1347.7243430032	5314.49866829062	Hddc2
ENSMUSG00000000301	-5.35871019007997	0.000520959728972043	0.00114037814564076	14.0245366885279	12.2930392964993	39.2019009418528	0	0	0	Pemt
ENSMUSG00000000303	-4.97389310826649	0.186194494404277	0.272220011479354	0	18.2896438313771	31.7741723423438	0	0	0	Cdh1
ENSMUSG00000000318	9.16379398581803	1.60842862907493e-11	8.25857744108775e-11	0.168970321548529	16.1908322441698	16.9187151433259	5894.95509033461	8709.62340163327	4401.66174106639	Clec10a
ENSMUSG00000000325	-6.14026484887435	1.54418013975359e-05	4.06075861325543e-05	37.5114113837735	54.8689314941312	19.8072762653572	0	0	0	Arvcf
ENSMUSG00000000326	-1.07241518271878	0.470111171164328	0.586988647986903	1297.69206949271	1790.28628388774	1036.58079122036	4.90837226505796	1309.78572208756	644.674150383877	Comt
ENSMUSG00000000339	-6.35175049134123	8.62783092706332e-31	2.40257555688095e-28	704.775211178916	651.830912941208	585.13995300576	0	7.22640398393136	13.5435745878966	Rtca
ENSMUSG00000000340	1.46203753533188	NA	NA	380.859104770385	470.433625761157	394.907570540559	0	3432.5418923674	0	Dbt
ENSMUSG00000000346	0.965917677366343	0.0282947823347468	0.0481062758115311	24091.9574167109	24461.3492186732	43637.0802189373	57913.8843554189	43311.4522776926	78850.6912507339	Dazap2
ENSMUSG00000000355	0.0186995053395285	0.995129744482321	0.997167495195362	1251.7321420315	1721.62516196339	960.240247280962	3985.59827922707	0	0	Mcts1
ENSMUSG00000000365	-5.19675215460182	0.168790226222047	0.249196444534028	0	34.4804760755469	23.9337921539733	0	0	0	Rnf17
ENSMUSG00000000374	-9.68903130108789	7.25036999297015e-16	8.20872339688524e-15	476.496306766853	420.961638348416	416.365453161362	0	0	0	Trappc10
ENSMUSG00000000378	-0.872440463098655	0.658034444108367	0.760808728311865	5157.48112462576	3728.68869978697	7082.75187122064	0	4715.22859951521	4006.18936309981	Ccm2
ENSMUSG00000000384	-2.5340378751102	NA	NA	1431.17862351604	1417.29748181835	1707.9649262982	0	785.871433252535	0	Tbrg4
ENSMUSG00000000386	-7.02472653185452	1.37758928845536e-07	4.4716985633194e-07	46.6358087473941	96.8451632382752	63.9609962735492	0	0	0	Mx1
ENSMUSG00000000399	-0.172985062182982	0.891436341076973	0.935015133195658	3172.07984643054	3358.99803021176	3684.15338535644	996.399569806767	222.211922505889	7841.72968639212	Ndufa9
ENSMUSG00000000402	-3.97592499264251	0.260526377235915	0.362510017570026	12.6727741161397	0	12.3795476658482	0	0	0	Egfl6
ENSMUSG00000000409	-1.46046932016714	0.0352823979538208	0.059088422830404	39195.3696083261	35053.4516388545	60544.2411177751	5355.03414117824	22112.79619083	21507.1964455798	Lck
ENSMUSG00000000420	1.99908565484275	2.35711682193518e-06	6.73873852457134e-06	1281.13297798095	1134.85740822561	1334.9278899673	7612.8853831049	3656.56041586927	3735.31787134188	Galnt1
ENSMUSG00000000439	-2.431357693786	3.98921970479722e-05	0.000100193643247718	598.999789889536	980.444841452507	733.694524995939	73.6255839758695	108.39605975897	243.784342582138	Mkrn2
ENSMUSG00000000440	-9.39668904675617	8.76011869871078e-14	6.45202214567961e-13	414.315228436994	392.777597034491	265.747623226876	0	0	0	Pparg
ENSMUSG00000000441	0.678483247959113	0.705288886028155	0.799598676757818	1757.79825506935	2495.48697718936	1383.62077745297	7126.95652886416	1893.31784379002	2.70871491757932	Raf1
ENSMUSG00000000486	-1.33877095849667	0.124639689474132	0.189375929398356	21859.014617447	17345.7782775873	39589.7934353827	2213.67589154114	12666.0795828357	16268.5417949814	Sept1
ENSMUSG00000000489	-4.91820016020356	7.50622806429614e-05	0.000182740909422448	26.8662811262162	79.4550100871298	68.9128153398885	4.90837226505796	0	2.70871491757932	Pdgfb
ENSMUSG00000000530	-6.81106315312598	3.04604194979245e-06	8.62353386088766e-06	81.7816356294882	69.5606126045816	27.2350048648661	0	0	0	Acvrl1
ENSMUSG00000000531	-5.35387038300569	0.0234487873157743	0.0403282166082594	31.0905391649294	0.599660453487772	33.4247786977902	0	0	0	Grasp
ENSMUSG00000000532	-8.71905551565959	1.01588512854019e-09	4.1407363943737e-09	451.319728856122	683.313086749316	182.804653865692	0	0	2.70871491757932	Acvr1b
ENSMUSG00000000538	-7.23889384078264	1.08411740976224e-06	3.19570465292078e-06	432.395052842686	700.703239900462	132.461160024576	0	0	8.12614475273795	Tom1l2
ENSMUSG00000000555	-3.84754675740745	0.0131526144591178	0.0234397355720226	44.6081648888117	97.1449934650191	18.981973087634	0	0	10.8348596703173	Itga5
ENSMUSG00000000561	-0.183624203458129	NA	NA	1070.25801668838	1323.75045107426	1045.65912617531	0	0	3028.34327785367	Wdr77
ENSMUSG00000000562	6.28393935318406	NA	NA	0.844851607742646	9.59456725580436	6.18977383292412	0	1293.52631312371	0	Adora3
ENSMUSG00000000563	0.408768816507906	0.575842791745975	0.689142796139553	5992.87039436169	6583.07245838876	5947.54735026236	16438.1387156791	4218.41332561993	3941.1802050779	Atp5f1
ENSMUSG00000000568	-1.50854982138765	0.482030045355132	0.598781412671317	973.944933405723	724.389827813229	1381.55751950866	0	1073.12099161381	8.12614475273795	Hnrnpd
ENSMUSG00000000579	0.705210000931225	0.200219920006137	0.290036337912598	115.744670260743	165.206454935881	174.55162208846	333.769314023942	299.895765333151	111.057311620752	Dynlt1c
ENSMUSG00000000581	-0.899798710408136	NA	NA	2798.82440612984	2969.81839589819	3763.79514200673	0	0	5108.63633455459	C1d
ENSMUSG00000000594	1.76998810530139	0.000978610529854043	0.00206881838390078	21028.525487036	19049.4136259461	24150.0215865367	34191.7211983938	75290.0965075849	109562.100986248	Gm2a
ENSMUSG00000000600	0.241448292744681	0.928707095045156	0.957457145328949	2752.35756770399	4100.47818094939	2064.90855066349	4.90837226505796	0	10536.9010293835	Krit1
ENSMUSG00000000605	0.644929732864892	0.765135684316794	0.845000070571107	2859.48475156576	3172.8034594038	2922.39855231791	10327.215245682	0	3675.72614315513	Clcn4
ENSMUSG00000000627	-8.9021288304831	1.33283425549924e-13	9.60051443917122e-13	252.103719750406	274.6444876974	234.798754062255	0	0	0	Sema4f
ENSMUSG00000000628	-1.14868910621927	NA	NA	183.332798880154	167.005436296345	250.892166027858	0	0	270.871491757932	Hk2
ENSMUSG00000000631	-5.5063095618568	2.04189312767426e-09	8.03738263308294e-09	1719.94890304248	2043.64282548633	975.09570447998	58.9004671806956	5.41980298794852	43.339438681269	Myo18a
ENSMUSG00000000673	3.52438107792064	NA	NA	104.423658716991	108.238711854543	71.8013764619198	0	9.0330049799142	3264.00147568308	Haao
ENSMUSG00000000682	-0.575107758207947	0.111035929533132	0.170367906885069	34866.3499702528	34097.2930457682	21454.9940596816	23570.0036168083	22284.4232854483	14841.0490334171	Cd52
ENSMUSG00000000686	-6.33161575157864	7.73077810676166e-07	2.31587145482483e-06	55.5912357894661	39.2777597034491	33.0121271089286	0	0	0	Abhd15
ENSMUSG00000000693	-2.86268367056209	0.022442350747459	0.03867862609728	8.78645672052352	27.2845506336936	16.0934119656027	0	5.41980298794852	0	Loxl3
ENSMUSG00000000706	-1.82398914406335	0.640690659151526	0.746494517939602	10.6451302575573	0	0	0	1.80660099598284	0	Btn1a1
ENSMUSG00000000708	-5.93017694012386	6.97258017837413e-10	2.89705172617653e-09	311.074361970842	474.931079162316	371.386429975447	0	1.80660099598284	16.2522895054759	Kat2b
ENSMUSG00000000711	-0.842963372132179	0.723356464650069	0.812949446986463	1699.33452381356	2248.12704012566	812.923630057368	9.81674453011593	2643.05725712289	0	Rab5b
ENSMUSG00000000731	-5.7298161366148	0.119737541442457	0.182565189726849	57.787849969597	26.6848901802059	0	0	0	0	Aire
ENSMUSG00000000732	-2.58984954221759	0.153473352297306	0.228516408972371	303.977608465804	412.566391999587	255.843985094197	0	157.174286650507	2.70871491757932	Icosl
ENSMUSG00000000738	1.45099087596859	NA	NA	243.824173994528	277.642789964839	349.515895765782	0	0	2380.96041255222	Spg7
ENSMUSG00000000740	-1.07981083718107	0.00549704019821844	0.010437438287289	24435.9809913837	21499.0265784436	14651.1946625314	9900.18685862191	12100.6134710931	6660.72998232754	Rpl13
ENSMUSG00000000743	-13.2408557649113	3.14344957702814e-27	5.41335106107162e-25	4772.05982117356	4570.31214625706	6070.93017533198	0	0	0	Chmp1a
ENSMUSG00000000751	-3.2541149704375	NA	NA	8819.06799258239	11136.5941119482	9225.65157217897	2542.53683330003	0	517.364549257649	Rpa1
ENSMUSG00000000753	3.50020530500767	NA	NA	29.7387765925412	45.2743642383268	31.7741723423438	0	0	1208.08685324037	Serpinf1
ENSMUSG00000000759	-10.9256989205283	1.10876273063598e-16	1.5388639044076e-15	859.045114752723	1460.17320424273	777.848245004131	0	0	0	Tubgcp3
ENSMUSG00000000766	-4.62098908220914	0.000835015005704237	0.00178078481255614	10.9830709006544	19.4889647383526	8.66568336609377	0	0	0	Oprm1
ENSMUSG00000000776	-8.7249547694434	6.8272327059814e-12	3.70459459601511e-11	396.40437435285	598.461132580797	308.663388468483	0	1.80660099598284	0	Polr3d
ENSMUSG00000000782	-13.2806659605135	6.24881440902306e-27	1.03524662006701e-24	5566.22033245165	4236.00144343762	6042.04456411166	0	0	0	Tcf7
ENSMUSG00000000787	-0.581155342345969	0.756465655770061	0.838682838025467	2544.01716123466	2244.22924717799	1984.85414242433	0	2077.59114538027	2448.6782854917	Ddx3x
ENSMUSG00000000791	0.447289416144448	0.88217072081871	0.928645571790821	891.149475846943	1392.11174277186	555.841690196586	0	0	3870.75361722084	Il12rb1
ENSMUSG00000000804	3.11005511994189	0.149571537008633	0.223265028513044	417.863605189513	397.874710889137	297.934447158081	0	516.687884851092	9098.57340814892	Usp32
ENSMUSG00000000811	-7.1444572834045	2.83901874861081e-06	8.06185232844833e-06	29.062895306347	97.7446539185069	98.6237297379243	0	0	0	Txnrd3
ENSMUSG00000000817	2.4459013635021	NA	NA	390.6593834202	510.311045918094	403.573253906653	0	0	7107.66794372812	Fasl
ENSMUSG00000000823	-11.6553440181538	6.90411598353139e-18	1.30015928046703e-16	1494.54249409674	1139.05503140002	2502.31923485679	0	0	0	Zfp512b
ENSMUSG00000000826	-2.47594049396215	0.229386185990422	0.325442428427387	1925.41681404549	2995.90362562491	1182.65945367737	53.9920949156376	0	1042.85524326804	Dnajc5
ENSMUSG00000000827	0.898472581860788	NA	NA	1524.95715197548	1517.74060777755	1397.2382798854	0	3.61320199196568	8272.41535828723	Tpd52l2
ENSMUSG00000000838	0.015394012354639	0.99396974246689	0.996593647058257	837.247943272963	1029.01733818502	542.224187764153	4.90837226505796	2422.65193561299	5.41742983515863	Fmr1
ENSMUSG00000000861	5.0644882882028	NA	NA	7.26572382658676	60.565705802265	21.8705342096652	0	3000.7642543275	0	Bcl11a
ENSMUSG00000000869	-4.41281593603401	0.000922133628593587	0.00195669340645799	14.5314476531735	11.6933788430116	7.42772859950894	0	0	0	Il4
ENSMUSG00000000876	-9.7634553414083	5.63114795242185e-17	8.51044623571562e-16	879.490523660095	939.068270161851	870.282200909131	0	0	2.70871491757932	Pxmp4
ENSMUSG00000000881	-4.58405325748295	0.00172615953624243	0.00353607387859459	7.77263479123235	9.59456725580436	21.045231031942	0	0	0	Dlg3
ENSMUSG00000000884	-9.99033204709671	1.51037478600606e-14	1.29370321984603e-13	417.525664546416	459.939567825121	742.360208362033	0	0	0	Gnb1l
ENSMUSG00000000889	-2.89760740806886	NA	NA	11.827922508397	0	0	0	0	0	Dbh
ENSMUSG00000000901	-7.78187365133459	9.41704557057854e-10	3.85639212852728e-09	123.348334730426	141.819697249858	85.0062273054912	0	0	0	Mmp11
ENSMUSG00000000902	-1.07878842708827	NA	NA	3229.36078543549	3098.44556317132	3404.37560810827	0	0	4607.52407480242	Smarcb1
ENSMUSG00000000903	-4.11583759257423	0.00483552872879364	0.00927559724497306	14.700417974722	5.69677430813384	7.01507701064734	0	0	0	Vpreb3
ENSMUSG00000000915	-10.8656429313409	2.60011492285657e-16	3.24716642274302e-15	1060.79567868167	1285.0723518243	624.754505536474	0	0	0	Hip1r
ENSMUSG00000000916	-10.1590059553639	2.07653060696731e-17	3.50679130115976e-16	590.213333169013	647.033629313306	583.076695061452	0	0	0	Nsun5
ENSMUSG00000000934	-9.0090204049245	6.60455182969412e-13	4.17535652555518e-12	306.512163289032	306.726321958995	206.738446019666	0	0	0	Top1mt
ENSMUSG00000000957	-7.76691715070641	6.97679559198033e-09	2.60223142513077e-08	125.375978589009	70.4601032848132	151.030481523348	0	0	0	Mmp14
ENSMUSG00000000958	-6.72857713866591	2.96202781302401e-07	9.29887743268369e-07	78.2332588769691	42.8757224243757	47.4549327190849	0	0	0	Slc7a7
ENSMUSG00000000959	-1.07368626187864	NA	NA	705.958003429755	756.771492301569	698.619139942702	0	0	1026.60295376256	Oxa1l
ENSMUSG00000000976	-2.13292291917856	NA	NA	1057.0783316076	1350.73517148121	1070.00556991815	0	699.154585445359	92.0963071976967	Heatr6
ENSMUSG00000000982	7.66409338332092	4.26711673040993e-13	2.79379808742397e-12	15.7142399040132	13.4923602034749	0.825303177723216	2616.16241727589	1109.25301153346	2410.75627664559	Ccl3
ENSMUSG00000001016	-1.58503591613887	NA	NA	2159.4407093902	2362.96201696857	1826.80858389034	0	2115.52976629591	0	Ilf2
ENSMUSG00000001017	-0.702181527181919	0.740383422745254	0.825817132852385	4632.49033557448	5528.86938115726	4032.84397794449	7529.44305459892	1195.96985934064	0	Chtop
ENSMUSG00000001018	-2.43913009514093	NA	NA	1893.98833423746	2326.68255953256	1972.47459475849	0	1138.15862746919	2.70871491757932	Snapin
ENSMUSG00000001020	2.01123223092824	0.00260889596920902	0.00520030923621805	1275.55695736985	1081.4876278652	432.871516715827	4991.81459356395	4440.62524812582	1817.54770969572	S100a4
ENSMUSG00000001021	-5.47760300104664	7.41247100723325e-06	2.01945088556763e-05	50.0152151783647	35.0801365290347	52.4067517854242	0	1.80660099598284	0	S100a3
ENSMUSG00000001025	0.989959175433537	9.68126355590908e-08	3.19406043407457e-07	7162.82090076371	7527.537672632	6286.33430471773	12202.2134509341	15955.8999965204	13489.400289545	S100a6
ENSMUSG00000001029	-10.6292989433847	1.35099243639704e-17	2.38943094696816e-16	990.504024917479	869.50765755727	661.480496945157	0	0	0	Icam2
ENSMUSG00000001034	-9.23054405771665	6.06982844866317e-12	3.31422255886957e-11	664.729244971914	855.715467127051	326.820058378393	0	1.80660099598284	0	Mapk7
ENSMUSG00000001036	-7.55009100728374	9.35319399471855e-06	2.51933737400445e-05	125.713919232106	147.816301784736	24.7590953316965	0	0	0	Epn2
ENSMUSG00000001039	-7.73392418783673	2.90126339370216e-10	1.26110047481813e-09	114.899818653	95.0461818778119	129.159947313683	0	0	0	B9d1
ENSMUSG00000001052	0.221220953607726	NA	NA	1176.70931926396	1345.9378878533	705.63421695335	3754.90478276934	7.22640398393136	2.70871491757932	Sec24b
ENSMUSG00000001053	2.4351818423122	NA	NA	127.57259276914	181.397287180051	93.671910671585	0	2176.95420015932	0	N4bp3
ENSMUSG00000001054	-11.8659601264126	7.8958181052021e-23	5.74113707560473e-21	1987.7668626969	1783.98984912612	2171.37266058978	0	0	0	Rmnd5b
ENSMUSG00000001056	-0.552552287812931	0.781179611290766	0.856431458583811	2545.70686445014	2242.13043559078	3952.78956970534	0	1053.248380658	4905.48271573614	Nhp2
ENSMUSG00000001062	-5.28642788705009	1.31609591010665e-05	3.48897372320758e-05	136.359049489663	195.18947761027	103.988200393125	0	0	10.8348596703173	Vps9d1
ENSMUSG00000001065	-6.26120745174399	5.54944077590354e-10	2.33540452974358e-09	313.270976150973	326.215286697348	128.33464413596	0	5.41980298794852	2.70871491757932	Zfp276
ENSMUSG00000001082	-8.3576282290854	6.57516925780597e-14	4.95332487517272e-13	841.979112276321	1247.59357348131	625.579808714198	0	0	8.12614475273795	Mfsd10
ENSMUSG00000001089	2.26685413101148	0.222154425558865	0.316969052841429	88.3714781698808	122.030902284762	78.4038018837055	770.6144456141	0	620.295716125663	Luzp1
ENSMUSG00000001098	-10.717715210564	7.66454074391788e-17	1.12082133247371e-15	1729.24227072765	2341.67407086975	1115.39724469293	0	1.80660099598284	0	Kctd10
ENSMUSG00000001100	0.606780767114308	NA	NA	851.779390926136	1149.24925910932	844.28515081085	0	0	4333.9438681269	Poldip2
ENSMUSG00000001105	0.157035036569935	0.937919131698751	0.963143270613469	1334.18965894719	1260.18644300455	1701.77515246527	2905.75638091431	0	1885.2655826352	Ift20
ENSMUSG00000001120	-8.34837364173048	3.62790192847004e-09	1.39488779200399e-08	135.007286917275	274.944317924144	108.940019459464	0	0	0	Pcbp3
ENSMUSG00000001123	-0.30175493128061	0.59714659734776	0.708499199173917	6480.3497720292	6650.83408963288	3922.25335212958	6783.37047031011	2187.79380613522	4870.26942180761	Lgals9
ENSMUSG00000001127	-10.5971255192439	2.33822804417221e-22	1.49281603132321e-20	2465.44596171459	3680.4160332812	2345.09897950052	0	0	5.41742983515863	Araf
ENSMUSG00000001128	5.59931002542169	1.36509694254894e-39	7.14655551363221e-37	101.213222607569	108.538542081287	116.780399647835	7377.28351438212	3087.48110213467	5368.6729666422	Cfp
ENSMUSG00000001134	1.20974192117956	NA	NA	404.852890430276	447.346698301878	404.398557084376	2905.75638091431	1.80660099598284	0	Uxt
ENSMUSG00000001138	2.28683806475062	NA	NA	223.378765087156	244.661465023011	273.588003415246	0	0	3618.84312988597	Cnnm3
ENSMUSG00000001143	-7.37347314652314	5.66522849539293e-12	3.11147757229134e-11	515.86639168766	709.997976929522	616.501473759242	0	0	10.8348596703173	Lman2l
ENSMUSG00000001150	-11.333906621862	3.90017181129494e-15	3.76997405215865e-14	1168.42977350808	2187.56133432339	753.914452850158	0	0	0	Mcm3ap
ENSMUSG00000001151	0.037242163959688	NA	NA	1072.28566054697	1979.47915696314	1221.86135461922	0	4384.62061725035	0	Pcnt
ENSMUSG00000001156	1.51118593591042	0.107680414709843	0.16562713218033	1447.7377150278	1970.78408038756	1219.79809667491	8059.54725922518	682.895176481514	4482.92318859377	Mxd1
ENSMUSG00000001157	2.41660643630554	NA	NA	722.348124619963	513.909008639021	837.270073800202	0	0	11070.5178681467	Gmcl1
ENSMUSG00000001158	-1.12932204436581	0.549879147925079	0.664833098202627	1957.18323449661	1759.10394030638	3149.76957778065	0	675.668772497582	2462.2218600796	Snrnp27
ENSMUSG00000001166	-3.39080237932186	0.13337870369352	0.20132170152702	339.292405669447	305.227170825276	370.148475208862	98.1674453011593	0	0	Oas1c
ENSMUSG00000001173	-7.74768130505032	1.59830937090305e-09	6.37764422145706e-09	80.9367840217455	141.819697249858	119.668960769866	0	0	0	Ocrl
ENSMUSG00000001175	0.46025076510781	0.536361490919623	0.651982835809049	30616.9153536289	28768.7102560759	65117.2460255395	23250.9594195796	47513.6061943487	100520.410591368	Calm1
ENSMUSG00000001211	0.44239687551078	0.554196189310644	0.669248913609311	3795.24239230152	3381.48529721755	3447.29137334987	9782.38592426052	2382.90671370137	2278.0292456842	Agpat3
ENSMUSG00000001228	-2.13271992434604	0.331006323774123	0.440804056154044	2614.98469628504	3383.8839390315	1877.56472932032	0	1781.30858203908	13.5435745878966	Uhrf1
ENSMUSG00000001229	-10.5865317578287	1.13687192399712e-15	1.22209569007125e-14	1020.58074215312	912.383379981645	514.989182899287	0	0	0	Dpp9
ENSMUSG00000001240	-5.75797936076806	9.28494962660985e-05	0.000223713955657345	19.0936463349838	18.5894740581209	48.6928874856697	0	0	0	Ramp2
ENSMUSG00000001247	-9.47391170411166	1.05767177411863e-14	9.37859632768609e-14	375.114113837735	436.252979912354	320.630284545469	0	0	0	Lsr
ENSMUSG00000001248	-11.1099632584604	4.21038495383915e-20	1.40575301724099e-18	2581.69754293998	2445.71515954988	1793.38380519255	0	1.80660099598284	0	Gramd1a
ENSMUSG00000001249	-6.07378159765961	5.1468781856478e-05	0.000127628536744522	15.8832102255618	55.168761720875	36.3133398198215	0	0	0	Hpn
ENSMUSG00000001270	-10.2360901523378	2.24244892274491e-16	2.85220325567399e-15	729.444878125001	696.505616726047	493.943951867345	0	0	0	Ckb
ENSMUSG00000001280	0.966417178479347	0.612464157831981	0.721700810093181	1041.53306202513	1077.88966514427	716.775809852613	0	3268.14120173296	2272.61181584905	Sp1
ENSMUSG00000001281	-0.0811660289320976	0.834982962398216	0.895109349302663	18861.9880241408	19823.275441172	12214.8996818925	21847.164951773	13099.6638218716	13177.8980740234	Itgb7
ENSMUSG00000001285	-11.1746612746769	1.51197126589865e-18	3.29811332134692e-17	971.917289547141	1110.27132963261	1598.61225524987	0	0	0	Myg1
ENSMUSG00000001288	-1.43049909137924	0.618731870411671	0.72771075901616	1303.77500106845	1789.08696298077	237.274663595425	0	0	1235.17400241617	Rarg
ENSMUSG00000001289	-0.560337821093999	0.460154846326693	0.57670273185136	3981.95459761264	3335.61127252573	4289.92591780528	2095.87495717975	4957.31313297691	815.323190191374	Pfdn5
ENSMUSG00000001305	-0.48429051255732	NA	NA	809.198869895907	1199.92056742903	1086.51163347261	2213.67589154114	0	0	Rrp15
ENSMUSG00000001313	-3.86977900461453	0.022170866671948	0.0382258336190826	3.37940643097059	4.79728362790218	15.2681087878795	0	0	0	Rnd2
ENSMUSG00000001323	-8.38610787355163	1.62812521418127e-11	8.35315672410993e-11	146.666239104123	217.376914389317	168.774499844398	0	0	0	Srr
ENSMUSG00000001333	-3.86743510494654	0.0064281246040219	0.0120756846300328	10.3071896144603	4.1976231744144	8.66568336609377	0	0	0	Sync
ENSMUSG00000001334	-4.19991538922431	0.0811637869195772	0.127462400192396	5.74499093265	23.0869274592792	0.412651588861608	0	0	0	Fndc5
ENSMUSG00000001348	-0.549767238560379	0.771477709242559	0.849367170953116	1902.77479095799	1596.29612718445	2959.94984690431	0	1597.03528044883	2814.35479936491	Acp5
ENSMUSG00000001366	-0.824902719612377	0.706365214315018	0.800563554291216	826.771783336954	991.238729615287	569.871844217881	0	1338.69133802328	8.12614475273795	Fbxo9
ENSMUSG00000001376	-9.77515211351732	3.72613125193246e-13	2.47551298605543e-12	319.015967083623	676.716821760951	399.446738018036	0	0	0	Vps50
ENSMUSG00000001380	-0.383268694148444	NA	NA	1574.80339683229	1867.64248238767	1348.54539239973	0	0	3673.01742823755	Hars
ENSMUSG00000001383	-1.55699307513591	NA	NA	1238.72142727227	1381.91751506257	1389.39789969703	4.90837226505796	1212.22926830449	143.561890631704	Zmat2
ENSMUSG00000001403	0.988183990745438	0.567537188517025	0.681023812534227	1126.3561634425	1112.66997144656	731.218615462769	4461.71038893769	1429.02138782243	2.70871491757932	Ube2c
ENSMUSG00000001415	0.402841677808061	NA	NA	1199.85825331611	3120.63299995037	851.712879410359	0	3.61320199196568	6834.08773705261	Smg5
ENSMUSG00000001416	-2.82981929361657	NA	NA	5467.87960531041	5722.85953786055	4523.48671710095	4.90837226505796	0	2204.89394290956	Cct3
ENSMUSG00000001418	-0.0143854504402583	0.972870036911654	0.984066314580267	4811.59887641592	4818.57157400099	5026.50900392325	7347.83328079177	3931.16376725866	3242.33175634244	Glmp
ENSMUSG00000001419	-7.70962284590218	2.1053979527497e-13	1.463380159617e-12	515.86639168766	763.367757289934	444.425761203952	0	0	8.12614475273795	Mef2d
ENSMUSG00000001420	-5.5008672833171	3.95856511328977e-05	9.9500096413936e-05	23.317904373697	32.9813249418275	15.6807603767411	0	0	0	Tmem79
ENSMUSG00000001424	0.404987574719848	0.777563507637358	0.853611070957703	3836.978061724	4152.64864040282	2483.33726176916	8869.42868295974	4944.66692600503	54.1742983515863	Snd1
ENSMUSG00000001435	-0.0848856092455397	0.956687149609893	0.975192320485534	44.4391945672632	100.443125959202	26.8223532760045	0	140.914877686662	18.9610044230552	Col18a1
ENSMUSG00000001436	-11.1220780619607	4.71350199793681e-19	1.17281966062732e-17	1107.26251710751	1463.77116696365	977.571614013149	0	0	0	Slc19a1
ENSMUSG00000001440	-0.31503705210967	0.342279821496785	0.453004176736771	4557.97442377158	5629.6123373432	3856.22909791173	4638.41179047978	2724.35430194212	3935.76277524275	Kpnb1
ENSMUSG00000001441	0.376296289636746	0.875030675531647	0.923580764625661	783.51538102053	1056.60171904545	555.841690196586	0	5.41980298794852	3104.1872955459	Npepps
ENSMUSG00000001444	-5.29473117911055	4.52798453620586e-06	1.26116751670275e-05	341.151079206481	351.700855970578	155.982300589688	0	1.80660099598284	18.9610044230552	Tbx21
ENSMUSG00000001445	-0.378636856132129	0.815587125363955	0.88151744931304	1518.70525007818	1669.45470250996	1200.40347199842	1423.42795686681	1949.32247466548	2.70871491757932	Mrpl10
ENSMUSG00000001467	0.466425370464308	NA	NA	930.519560767751	1394.51038458581	868.218942964823	4407.71829402205	0	5.41742983515863	Cyp51
ENSMUSG00000001472	0.579588087466465	0.753882621356427	0.836847670662927	4004.4276503786	4536.73116086174	2398.33103446367	4088.67409679328	12255.9811567476	2.70871491757932	Tcf25
ENSMUSG00000001473	3.83935061802204	0.0603599783526658	0.0969552524152785	188.232938205062	282.440073592741	315.67846547913	0	2456.97735453666	8797.90605229762	Tubb6
ENSMUSG00000001482	-9.56657740438968	3.31831466266277e-10	1.43333670973367e-09	457.23369011032	590.665546685456	159.283513300581	0	0	0	Def8
ENSMUSG00000001506	-0.849632005364191	0.624854909382879	0.733001797436867	22.6420230875029	106.739560720823	5.3644706552009	0	65.0376358553822	8.12614475273795	Col1a1
ENSMUSG00000001507	-6.95214382741998	2.8804948555693e-05	7.33746918444746e-05	55.5912357894661	119.632260470811	21.8705342096652	0	0	0	Itga3
ENSMUSG00000001517	-8.13924399698586	1.15554559769697e-11	6.04467657180575e-11	148.018001676512	141.819697249858	159.283513300581	0	0	0	Foxm1
ENSMUSG00000001518	-10.0226274325581	6.87424272920949e-17	1.01891380339631e-15	512.655955578238	593.663848952894	550.064567952523	0	0	0	Itfg2
ENSMUSG00000001520	-6.60760772332049	6.03310003694525e-08	2.03508281658607e-07	57.6188796480485	51.8706292266923	45.3916747747769	0	0	0	Nrip2
ENSMUSG00000001521	3.47246347668378	NA	NA	34.1320049528029	201.186082145148	63.135693095826	3313.15127891413	0	0	Tulp3
ENSMUSG00000001524	-9.05710513112872	2.6194894592797e-12	1.5029941585326e-11	341.320049528029	315.421398534568	191.057685642924	0	0	0	Gtf2h4
ENSMUSG00000001525	0.232236845198985	0.753269064752163	0.836340814343087	44082.3292481527	24249.0694181385	52103.4528676109	15186.5037880893	53251.3709575902	73026.9541779383	Tubb5
ENSMUSG00000001542	4.73256767460036	NA	NA	92.0888252439485	84.252293715032	34.6627334643751	0	5609.49609252672	0	Ell2
ENSMUSG00000001552	1.91788508121645	NA	NA	235.037717274004	187.393891714929	170.425106199844	0	2236.57203302676	2.70871491757932	Jup
ENSMUSG00000001558	-3.78130762661564	0.271568547936964	0.374972295138511	10.4761599360088	11.3935486162677	0	0	0	0	Klhl10
ENSMUSG00000001569	-11.2482340276058	1.23569292765622e-19	3.571965248702e-18	1080.56520630284	1574.40852063215	1218.14749031947	0	0	0	Nom1
ENSMUSG00000001576	-1.06980580558002	0.584933360112042	0.697896995382118	4152.95256301975	5286.90638817494	5173.00031796912	0	1938.48286868959	5021.95745719205	Ergic1
ENSMUSG00000001588	-0.414794868654062	0.838871734829872	0.898459159264469	7137.81329317452	8232.73836593362	4728.1619051763	0	9170.3066556089	5904.99852032291	Acap1
ENSMUSG00000001604	8.49305049308413	0.000157359119107423	0.000368428649530939	8.11057543432941	2.39864181395109	20.2199278542188	9384.80777079083	1674.71912327609	0	Tcea3
ENSMUSG00000001627	3.4325921547373	5.20580118604776e-17	7.94097038729523e-16	613.362267221161	533.697803604117	368.497868853416	4147.57456397398	4606.83253975624	7611.48891839788	Ifrd1
ENSMUSG00000001630	1.39571245786977	0.129321264291356	0.195716547993209	698.016398316974	588.866565324992	1128.18944394764	1119.10887643322	4635.73815569197	595.917281867449	Stk38l
ENSMUSG00000001632	-0.742043189595606	NA	NA	349.092684319262	576.273695801749	314.853162301407	0	740.706408352964	0	Brpf1
ENSMUSG00000001642	-0.486501047168475	0.776820918470014	0.853153661234836	3060.72840453006	3043.87646190393	2519.23795000012	1781.73913221604	4370.16780928249	2.70871491757932	Akr1b3
ENSMUSG00000001663	-3.82371163868245	0.00240400626312358	0.00481242489626207	8.27954575587794	7.49575566859715	6.60242542178573	0	0	0	Gstt1
ENSMUSG00000001665	-7.86795526900873	5.36270894186358e-11	2.54762739132888e-10	120.64480958565	131.625469540566	119.668960769866	0	0	0	Gstt3
ENSMUSG00000001666	-9.7388237767534	2.96060428858611e-15	2.91560488555418e-14	457.571630753417	530.399671109935	372.21173315317	0	0	0	Ddt
ENSMUSG00000001674	-0.706143571011553	0.0495296228923263	0.0809596233813872	1783.48174394473	2028.05165369565	1348.9580439886	814.789795999622	1416.37518085055	923.671786894547	Ddx18
ENSMUSG00000001687	0.704623584686972	0.730072529556052	0.817731216673479	2498.39517441655	2988.10803972957	3125.42313403782	0	10030.2487296967	4003.48064818223	Ubl3
ENSMUSG00000001700	-11.4671065746226	9.55202335711286e-20	2.87395130339984e-18	1325.57217254821	1930.30699977714	1251.57226901726	0	0	0	Gramd3
ENSMUSG00000001707	0.944066342643713	0.622960171190394	0.731303499913882	1108.6142796799	986.141615760641	1057.6260222523	0	3885.99874235909	2177.80679373377	Eef1e1
ENSMUSG00000001729	-0.35457333757467	NA	NA	651.549559891129	530.999331563422	741.122253595448	14.7251167951739	1488.63922068986	0	Akt1
ENSMUSG00000001741	-1.35510829167064	0.507398466728742	0.624490420589221	6786.86193531823	7619.28572201563	4792.12290144985	5384.48437476859	2120.94956928385	0	Il16
ENSMUSG00000001750	-11.1097967166502	5.3918671382637e-16	6.2985706430191e-15	1089.01372238027	1712.33042493433	717.188461441475	0	0	0	Tcirg1
ENSMUSG00000001751	-10.2723609122283	7.36121770816535e-15	6.72321126060489e-14	820.35091111811	733.384734615545	415.127498394778	0	0	0	Naglu
ENSMUSG00000001755	-10.1117864504313	3.22367228855956e-14	2.58525875690365e-13	562.164259791957	814.039065609651	385.416583996742	0	0	0	Ppat
ENSMUSG00000001761	-5.36843129210814	0.145389988538006	0.217793770171159	25.3455482322794	0	40.4398557084376	0	0	0	Smo
ENSMUSG00000001767	0.851130977616297	NA	NA	1541.34727316568	2317.98748295698	1325.84955501235	0	9352.77335620316	0	Crnkl1
ENSMUSG00000001768	-7.6926476407973	2.60597499788437e-09	1.01629918868625e-08	91.2439736362058	149.015622691711	89.1327431941073	0	0	0	Rin2
ENSMUSG00000001774	-9.65861436871592	1.13733014440051e-24	1.24044807749282e-22	2942.44917944609	4041.41162628084	2721.84988013117	0	9.0330049799142	0	Chordc1
ENSMUSG00000001783	-0.255296019562196	0.905226919067525	0.943478203615351	4219.35789938832	5269.21640479705	6528.14813579064	8977.41287279102	0	4442.29246483008	Rtcb
ENSMUSG00000001785	-0.327724536604824	NA	NA	1716.56949661151	1849.65266878303	1119.9364121704	0	3.61320199196568	3729.90044150672	Pwp1
ENSMUSG00000001786	-10.8281173223426	5.19150444460429e-19	1.28443119415843e-17	865.634957293116	1104.27472509773	924.752210638863	0	0	0	Fbxo7
ENSMUSG00000001794	2.1077743422515	0.202088894549322	0.292420061012882	904.667101570826	569.077770359896	1298.20189855862	9.81674453011593	7905.68595842091	4030.56779735802	Capns1
ENSMUSG00000001829	-10.2632301122317	2.66857155064617e-17	4.37672486902971e-16	680.950395840573	566.079468092457	709.760732841966	0	0	0	Clpb
ENSMUSG00000001833	-1.00081333229311	0.149277689775237	0.222954057261019	16838.7373939187	23667.9984387089	11389.1838525804	7092.59792300876	15159.188957292	3678.43485807271	Sept7
ENSMUSG00000001844	1.88754778898387	0.0017842597099329	0.00364198238983186	916.495024079223	969.950783516471	800.544082391519	5978.3974188406	2021.5865145048	1950.27474065711	Zdhhc4
ENSMUSG00000001847	1.04003681750331	0.295653682756562	0.402069347456139	1716.23155596841	840.723955789857	4667.50212161365	1555.95400802337	9490.07503189786	3805.74445919894	Rac1
ENSMUSG00000001855	2.00558740284538	0.286368783545472	0.391885679531905	1299.88868367284	2186.96167386991	868.631594553685	14111.5702620416	3376.53726149193	2.70871491757932	Nup214
ENSMUSG00000001865	1.14730220022487	0.633013323450958	0.739985564248494	17.7418837625956	22.4872670057915	30.1235659868974	157.067912481855	0	0	Cpa3
ENSMUSG00000001891	-0.837710764514974	NA	NA	2231.25309604833	2598.928405416	2320.75253575768	3534.02803084173	381.192810152379	89.3875922801174	Ugp2
ENSMUSG00000001909	-6.9314502401976	5.56807169673443e-12	3.05940060314275e-11	520.935501334116	657.527687249342	508.386757477501	0	10.839605975897	0	Trmt1
ENSMUSG00000001910	-9.5842130211392	2.61232623954715e-13	1.7863179635942e-12	446.588559852763	510.01121569135	265.334971638014	0	0	0	Nacc1
ENSMUSG00000001911	3.58683651069823	0.0780825265978272	0.12294803995577	92.257795565497	119.632260470811	114.304490114665	3097.18289925158	0	823.449334944112	Nfix
ENSMUSG00000001918	-1.84308027334616	0.360172896933779	0.472244327296063	11457.3705932411	14858.9863769735	8066.51325906671	0	7130.65413114427	2451.38700040928	Slc1a5
ENSMUSG00000001924	-2.3477040100623	0.33829082040045	0.448586652218956	7770.43817705222	8751.44465820055	5811.37232593802	0	4381.00741525839	5.41742983515863	Uba1
ENSMUSG00000001942	-0.148683222659475	NA	NA	572.809390049514	671.919538133049	542.224187764153	0	0	1611.68537595969	Siae
ENSMUSG00000001962	-1.55102680704435	NA	NA	995.742104885483	1175.33448883603	1179.35824096648	0	0	1143.07769521847	Fam50a
ENSMUSG00000001964	-0.173290660199951	NA	NA	1426.44745451268	1846.35453628885	1522.27171131047	9.81674453011593	4216.60672462395	24.3784342582138	Emd
ENSMUSG00000001983	0.299083178119498	0.91059576880364	0.947216453831031	117.096432833131	184.39558944749	224.895115929576	0	0	647.382865301456	Taco1
ENSMUSG00000001988	-4.3618550515315	0.00811074046181108	0.0149617154565445	5.57602061110147	20.988115872072	6.18977383292412	0	0	0	Npas1
ENSMUSG00000001995	-8.06675896169679	4.3464005518346e-10	1.85295408542056e-09	186.205294346479	102.242107319665	138.238282268639	0	0	0	Sipa1l2
ENSMUSG00000001998	-1.87546455799614	0.484920088624891	0.601405677998917	668.784532689079	1294.6669190801	482.38970737922	0	0	666.343869724512	Ap4e1
ENSMUSG00000001999	-1.13701920228991	NA	NA	2407.65811174499	2109.30564514324	3470.81251391498	0	3631.26800192551	0	Blvra
ENSMUSG00000002007	-4.21542016354539	0.0748751125571249	0.118182039694603	0.337940643097059	19.7887949650965	9.49098654381698	0	0	0	Srpk3
ENSMUSG00000002010	-0.90707432880493	NA	NA	2575.27667072113	2692.4754361601	2241.11077910739	0	4003.42780709797	0	Idh3g
ENSMUSG00000002012	-6.46758118246562	1.8893656551093e-07	6.05188881401628e-07	51.0290371076558	37.4787783429858	52.4067517854242	0	0	0	Pnck
ENSMUSG00000002014	0.147462929384132	0.939712604653096	0.964189777641947	2188.334634375	2073.32601793397	2247.30055294032	0	4859.75667919384	2348.45583354127	Ssr4
ENSMUSG00000002015	0.250540674574516	0.510526483197923	0.627797705310269	6673.98976052381	6840.02696270827	8740.37330367772	5909.68020712979	8469.34546916755	12088.9946771565	Bcap31
ENSMUSG00000002017	-2.19872537309758	0.391028657248578	0.505609866238825	704.775211178916	1078.18949537101	427.094394471764	0	480.555864931435	0	Fam98a
ENSMUSG00000002028	-2.62405102442101	0.206070335066569	0.297326484990768	1570.74810911513	2151.88153734087	1146.75876544641	0	780.451630264587	8.12614475273795	Kmt2a
ENSMUSG00000002031	1.21658393233162	0.532531588642691	0.648290710832066	862.086580540597	918.979644970011	1248.68370789523	0	2386.51991569333	4653.57222840126	Ift46
ENSMUSG00000002032	-5.58651148500873	0.142598206575581	0.214028133906101	0	35.6797969825224	40.8525072972992	0	0	0	Tmem25
ENSMUSG00000002033	-0.663298818026092	3.2731122139154e-10	1.41614851754462e-09	23731.8816614909	24700.6137396148	23169.9740629904	16335.0628981129	14055.3557487465	14851.8838930874	Cd3g
ENSMUSG00000002043	0.939925983345808	0.176447948110818	0.259565105639473	1770.13308854239	1476.66386671364	2986.35954859146	3072.64103792629	7096.3287122206	1785.04313068477	Trappc6a
ENSMUSG00000002052	-3.33434766027399	0.0929433682508073	0.144470641765625	1772.16073240098	2956.9256961482	1258.5873460279	19.6334890602319	572.69251572656	0	Supt6
ENSMUSG00000002055	-10.0262177281764	1.54834101576498e-15	1.61600376509825e-14	426.143150945391	678.515803121414	555.841690196586	0	0	0	Spag5
ENSMUSG00000002058	-6.17325690391058	4.70784792784694e-14	3.64377963806391e-13	272.380158336229	246.16061615673	432.458865126965	0	3.61320199196568	8.12614475273795	Unc119
ENSMUSG00000002059	10.5709045647446	NA	NA	0.168970321548529	0.299830226743886	0.412651588861608	1320.35213930059	0	0	Rab34
ENSMUSG00000002064	-0.00107153474594207	0.999550874200277	0.999909007331009	949.782177424283	953.460121045558	824.065222956631	1855.36471619191	870.781680063729	0	Sdf2
ENSMUSG00000002068	1.06632966886219	NA	NA	924.943540156649	1182.23058405114	1352.67190828835	0	7244.46999389119	0	Ccne1
ENSMUSG00000002076	-4.29384962319692	0.000965440532739306	0.00204262620311866	8.78645672052352	13.7921904302188	8.66568336609377	0	0	0	Hsf2bp
ENSMUSG00000002083	-7.80580776983669	8.77796131326541e-09	3.24078865071982e-08	175.053253124276	100.443125959202	80.4670598280135	0	0	0	Bbc3
ENSMUSG00000002102	-0.383288350629381	0.76235499990352	0.842924916679671	6364.77407209	6390.88128304593	8758.52997358763	161.976284746913	7329.38024070238	9001.05967111607	Psmc3
ENSMUSG00000002103	2.35274209446129	0.0926221647503974	0.144005570474365	634.652527736276	705.500523528364	417.603407927947	44.1753503855217	3130.83952603826	5802.06735345489	Acp2
ENSMUSG00000002104	-8.49940200696007	5.17542031407269e-10	2.18573414232279e-09	108.141005791059	222.773858470707	245.527695372657	0	0	0	Rapsn
ENSMUSG00000002105	-9.72885822826625	4.47022273408392e-16	5.30428605110519e-15	475.313514516013	452.743642383268	422.555226994286	0	0	0	Slc39a13
ENSMUSG00000002107	0.506850128825864	0.367372533551306	0.479678376506435	6615.18808862492	8186.26468078832	5151.54243534831	15500.6396130531	5063.9025917399	7795.68153279327	Celf2
ENSMUSG00000002108	-4.76522254874181	0.0803918539076265	0.126416987137212	0.168970321548529	37.7786085697296	5.3644706552009	0	0	0	Nr1h3
ENSMUSG00000002109	-1.47187127747653	0.410893934205745	0.526716925649833	686.695386773223	794.250270644554	436.585381015581	4.90837226505796	679.281974489548	5.41742983515863	Ddb2
ENSMUSG00000002111	6.72741128884451	4.21123196796951e-09	1.60689807570802e-08	68.4329802271544	35.0801365290347	23.10848897625	7347.83328079177	5741.37796523347	344.006794532573	Spi1
ENSMUSG00000002129	-1.3717596802822	0.645595171176645	0.750604033078078	2710.45292795996	3930.17461215886	1856.10684669951	0	0	3282.96248010613	Sf3a1
ENSMUSG00000002147	-12.5639919081655	4.55323860573136e-23	3.4849582965972e-21	6670.77932441439	7911.62019309092	4074.10913683066	0	1.80660099598284	0	Stat6
ENSMUSG00000002204	4.37905020898526	0.0207352290821588	0.0359256921137536	74.3469414813529	53.0699501336678	86.2441820720761	0	2941.14642146006	1503.33677925652	Napsa
ENSMUSG00000002205	-11.6644681734873	5.14473521181147e-22	2.88988388206818e-20	1580.0414768003	1936.9032647655	1651.43165862416	0	0	0	Vrk3
ENSMUSG00000002210	-1.27159571267949	0.646441418109375	0.751320955529305	882.700959769517	1107.27302736517	724.616190040983	0	0	1124.11669079542	Smg9
ENSMUSG00000002221	0.901263720472448	NA	NA	319.522878048269	472.832267575108	591.329726838684	0	0	2584.11403137067	Paxip1
ENSMUSG00000002222	-0.14444384547907	NA	NA	900.611813853661	915.681512475828	1079.90920805083	0	2619.57144417512	0	Rmnd5a
ENSMUSG00000002227	-2.39604273261918	NA	NA	1285.35723601966	1345.9378878533	606.597835626564	0	0	614.878286290505	Mov10
ENSMUSG00000002228	0.635611860912196	NA	NA	1177.38520055015	1092.58134625472	964.366763169578	0	0	5024.66617210963	Ppm1j
ENSMUSG00000002233	1.86294703523704	0.329319354200442	0.438868924526564	527.694314196057	602.958585981955	374.274991097478	0	3338.59864057629	2134.4673550525	Rhoc
ENSMUSG00000002250	0.659716821643805	NA	NA	69.1088615133485	79.1551798603859	47.8675843079465	0	308.928770313066	0	Ppard
ENSMUSG00000002257	-1.24667956530767	5.6415487671753e-06	1.55576464948989e-05	5250.07686083435	5590.6344078665	3921.84070054072	1874.99820525214	1822.86040494669	2521.81358826634	Def6
ENSMUSG00000002265	6.94713653278712	NA	NA	0.506910964645588	42.2760619708879	0	0	5278.88811026186	0	Peg3
ENSMUSG00000002274	2.06337310375438	NA	NA	42.5805210302294	38.6780992499613	32.1868239312054	0	473.329460947504	0	Metrn
ENSMUSG00000002279	-9.10423547615803	1.09282243499462e-12	6.65249303684165e-12	307.86392586142	359.796272092663	208.389052375112	0	0	0	Lmf1
ENSMUSG00000002280	0.187057502324032	NA	NA	653.070292785066	719.592544185327	973.445098124533	0	2670.15627206264	0	Narfl
ENSMUSG00000002289	-8.48392536453716	1.99095385190294e-12	1.16276680114706e-11	174.884282802728	186.794231261441	208.801703963974	0	0	0	Angptl4
ENSMUSG00000002297	-7.16355655904049	1.80212626446642e-11	9.18824641579137e-11	392.180116314137	228.770463005585	450.202883448014	0	5.41980298794852	0	Dbf4
ENSMUSG00000002307	-11.6587840215166	1.06157922912669e-23	9.64857566028479e-22	3263.99970135294	3378.18716472336	3358.98393333349	4.90837226505796	0	0	Daxx
ENSMUSG00000002308	-9.32957157735555	4.94572325400377e-15	4.68037787045563e-14	345.206366923645	334.610533046177	344.564076699443	0	0	0	Cd320
ENSMUSG00000002319	-10.7011149154084	3.89126551083498e-17	6.08469331013241e-16	848.737925138263	1130.35995482445	671.384135077836	0	0	0	Ipo4
ENSMUSG00000002320	-0.54043139864691	NA	NA	1353.11433496062	1748.90971259709	1314.70796211308	0	0	3036.46942260641	Tm9sf1
ENSMUSG00000002324	-6.85445397975496	1.57858504119797e-07	5.09632980246646e-07	42.4115507086809	60.8655360290089	81.2923630057368	0	0	0	Rec8
ENSMUSG00000002325	-4.01095360833611	0.0584356589120545	0.0941846833821092	2860.83651413815	3499.31857632789	2383.06292567579	0	538.367096802886	2.70871491757932	Irf9
ENSMUSG00000002326	-0.810952440511534	NA	NA	840.627349703933	943.265893336266	1025.02654673223	0	0	1600.85051628938	Gmpr2
ENSMUSG00000002329	-0.573212468043713	0.754041063501098	0.836913961932019	1564.83414786093	1875.73789850975	1486.78367466837	0	1463.3468067461	1847.34357378909	Mdp1
ENSMUSG00000002332	0.610263026400582	NA	NA	918.353697616257	1234.10121327784	850.474924643774	0	4583.34672680847	0	Dhrs1
ENSMUSG00000002342	-0.790699749862439	0.776346905879262	0.852776190024992	755.128367000377	1097.97829033611	614.025564226073	0	1425.40818583046	0	Tmem161a
ENSMUSG00000002343	-8.13893877339881	6.23197735562321e-10	2.60089667188765e-09	192.795136886872	158.310359720772	97.3857749713395	0	0	0	Armc6
ENSMUSG00000002345	0.455710041473931	0.805931376262803	0.874846964628644	761.042328254576	827.531425813126	870.694852497993	0	1009.88995675441	2361.99940812916	Borcs8
ENSMUSG00000002346	-9.18293381837723	3.99328291249394e-11	1.92856408703766e-10	241.458589492848	478.828872109986	205.087839664219	0	0	0	Slc25a42
ENSMUSG00000002365	0.335117305601246	NA	NA	580.919965483844	644.934817726099	711.823990786274	0	2440.71794557282	2.70871491757932	Snx9
ENSMUSG00000002372	-12.5768034332522	6.35327705870181e-25	7.3585566499371e-23	2769.25459985885	3294.83436168856	3663.52080591336	0	0	0	Ranbp3
ENSMUSG00000002379	0.498873487539165	0.156984692443125	0.233266990769257	2721.94290982526	2356.66558220694	2862.15142034411	2552.35357783014	3609.58878997371	5051.75332128542	Ndufa11
ENSMUSG00000002393	-4.74952409397369	0.000331150089997684	0.000742902361654044	16.2211508686588	9.29473702906047	17.3313667321875	0	0	0	Nr2f6
ENSMUSG00000002395	0.16931752459089	0.92921794994793	0.957757483770555	1824.54153208102	1689.5433277018	1761.6096328502	0	2951.98602743596	2979.58640933725	Use1
ENSMUSG00000002396	-8.67792399958811	1.13722327254595e-10	5.17163939926384e-10	239.768886277363	282.140243365997	129.985250491407	0	0	0	Ocel1
ENSMUSG00000002409	-7.68172384793317	1.16771262545992e-05	3.11644022064017e-05	134.669346274178	168.20475720332	23.9337921539733	0	0	0	Dyrk1b
ENSMUSG00000002413	1.67298331959673	NA	NA	1064.00611479109	1355.23262488237	1234.24090228507	0	0	11650.1828605086	Braf
ENSMUSG00000002416	0.0685065748200969	0.973064501212784	0.984066314580267	1652.86768538771	1417.59731204509	2150.7400811467	2729.05497937223	0	2746.63692642543	Ndufb2
ENSMUSG00000002428	1.43274276302806	NA	NA	2107.05990971016	3447.74777732795	1684.85643732195	0	0	19543.3781303348	Hltf
ENSMUSG00000002455	-11.8458571367903	9.65200471730867e-22	5.13518039594048e-20	1847.35252549007	2360.56337515462	1652.66961339074	0	0	0	Prpf6
ENSMUSG00000002458	-1.62935643985469	NA	NA	3317.73226360537	3527.80244786856	3756.36741340722	0	0	3426.52437073783	Rgs19
ENSMUSG00000002477	0.779215619542249	0.6521200933322	0.755572572727676	1621.94611654433	1897.9253352888	1225.57521891898	6061.83974734659	3.61320199196568	2080.29305670091	Snrpd1
ENSMUSG00000002486	-7.23873492920244	3.71301459487576e-11	1.8058690084628e-10	264.438553223448	331.01257032525	198.898065831295	0	3.61320199196568	0	Tchp
ENSMUSG00000002489	-2.06601227266506	0.461021575297831	0.577512478703868	1441.65478345205	1603.19222239956	1000.26745140054	966.949336216419	0	0	Tiam1
ENSMUSG00000002496	-9.51371606754275	8.31694250427177e-14	6.15679544660119e-13	899.935932567467	891.994924563061	479.501146257188	0	0	2.70871491757932	Tsc2
ENSMUSG00000002524	-0.714330078264418	0.0254992744787362	0.0436368337313938	8014.26235104674	8065.43309941054	9947.79185268678	7126.95652886416	4487.59687402137	4260.80856535226	Puf60
ENSMUSG00000002546	-4.43549683667263	0.0606989198280057	0.0974279448993057	1127.03204472869	1107.27302736517	817.462797534845	142.342795686681	0	0	Golga2
ENSMUSG00000002550	-1.73151731284593	0.537000399165375	0.652577643851107	1271.50166965268	1472.76607376597	1709.20288106478	0	0	1340.81388420176	Uck1
ENSMUSG00000002578	-1.42620107352964	0.56326714649918	0.677079391383291	2457.50435660181	3394.97765742102	1633.27498871424	2783.04707428787	3.61320199196568	0	Ikzf4
ENSMUSG00000002580	-0.867602817154177	NA	NA	1722.14551722261	1569.3114067775	2366.55686212132	0	3100.12730910655	0	Mien1
ENSMUSG00000002602	-10.3090708532092	1.31456594843318e-12	7.88137385849448e-12	691.426555776582	1004.43125959202	323.931497256362	0	0	0	Axl
ENSMUSG00000002603	-3.10515038149125	0.000267764096375879	0.000607786419245144	78.9091401631632	232.968086179999	87.0694852497993	4.90837226505796	12.6462069718799	27.0871491757932	Tgfb1
ENSMUSG00000002608	-9.09159981646527	4.70304725096072e-13	3.05022212193132e-12	1158.62949485827	1381.31785460908	512.513273366117	0	0	5.41742983515863	Ccdc97
ENSMUSG00000002617	3.59409100065326	NA	NA	154.776814538453	291.434980395057	144.840707690424	0	0	7137.4638078215	Zfp40
ENSMUSG00000002625	-11.5419589398315	8.6439060745975e-21	3.568815227266e-19	1379.81164576529	1914.41599775971	1453.35889597058	0	0	0	Akap8l
ENSMUSG00000002635	0.913037482410044	0.64178921044508	0.747374071207866	574.161152621902	478.229211656498	367.259914086831	0	2444.33114756478	227.532053076662	Pdcd2l
ENSMUSG00000002658	-2.47201004642774	NA	NA	2375.38478032922	2202.25301543384	2222.54145760862	0	1224.87547527637	0	Gtf2f1
ENSMUSG00000002660	0.388185737892794	NA	NA	777.263479123235	797.548403138737	1188.43657592143	3617.47035934772	0	0	Clpp
ENSMUSG00000002661	-9.02166341889821	1.32162664617502e-13	9.52502728256537e-13	280.32176344901	237.465539581158	309.901343235068	0	0	0	Alkbh7
ENSMUSG00000002668	-0.927026402994504	NA	NA	3521.5104713929	5213.74781284943	3649.90330348092	0	6507.37678753019	5.41742983515863	Dennd1c
ENSMUSG00000002679	-9.38716316131147	2.75827879665384e-14	2.23117137766412e-13	324.254047051628	429.057054470501	312.789904357099	0	0	0	Med6
ENSMUSG00000002699	-1.19497481224734	0.565118965715708	0.678682053889446	13269.4083215276	15905.6936985364	16527.5214370851	0	13760.8797864013	6200.24844633905	Lcp2
ENSMUSG00000002718	-9.85135365162087	5.02475001962201e-23	3.80138313623196e-21	1838.0591578049	3401.27409218264	1945.23958989362	0	3.61320199196568	2.70871491757932	Cse1l
ENSMUSG00000002728	-0.583087204157382	NA	NA	1891.28480909269	2155.77933028854	2807.26875902552	9.81674453011593	4561.66751485667	2.70871491757932	Naa20
ENSMUSG00000002731	3.27979719847708	NA	NA	124.869067624363	158.310359720772	66.8495573955805	0	0	3399.43722156204	Prkra
ENSMUSG00000002732	-5.13120356051032	0.00710690358341815	0.0132405913309291	5.06910964645588	41.6764015174002	9.07833495495538	0	0	0	Fkbp7
ENSMUSG00000002733	0.543103361925664	NA	NA	231.996251486131	245.261125476499	217.880038918929	0	1006.27675476244	5.41742983515863	Plekha3
ENSMUSG00000002741	0.488752252846377	0.442694840782812	0.559914000402536	1916.29241668187	2801.01397824138	1433.55161970523	4736.57923578094	1317.01212607149	2584.11403137067	Ykt6
ENSMUSG00000002748	-7.01705972111953	0.000328273090430276	0.000736826994949658	1634.11197969583	1625.97931963209	1580.86823692882	39.2669781204637	0	0	Baz1b
ENSMUSG00000002763	-5.02046293771181	0.000512963231445441	0.00112381365469667	169.139291870078	140.620376342883	232.735496117947	0	0	16.2522895054759	Pex6
ENSMUSG00000002767	-11.4859827503646	9.25400103402306e-19	2.14745328959741e-17	1356.1558007485	1136.95621981282	2073.98688561844	0	0	0	Mrpl2
ENSMUSG00000002768	-0.568562522710395	0.239931659039471	0.33816773137073	2642.695829019	2106.3073428758	3639.99966534824	2478.72799385427	1060.47478464193	2123.63249538218	Mea1
ENSMUSG00000002769	-3.80871622540397	0.00918957013555568	0.016812006420765	3.88631739561617	7.49575566859715	11.1415928992634	0	0	0	Gnmt
ENSMUSG00000002778	-8.74797906834656	5.96227160022125e-14	4.52110143126858e-13	893.346090027074	989.439748254824	417.603407927947	0	1.80660099598284	2.70871491757932	Kdelr1
ENSMUSG00000002781	-8.55555149140919	9.65742883621634e-11	4.44431886808718e-10	250.920927499566	221.574537563732	126.271386191652	0	0	0	Tmem143
ENSMUSG00000002797	-9.32712352230652	1.35046479809766e-13	9.71681323666971e-13	334.561236666088	424.259770842599	263.684365282567	0	0	0	Ggct
ENSMUSG00000002799	-5.1580334227372	0.00262910893236925	0.00523820637948679	37.8493520268706	11.3935486162677	7.42772859950894	0	0	0	Jag2
ENSMUSG00000002803	-9.21199488891478	8.87565584942806e-14	6.5297686204224e-13	596.972146030954	770.863512958531	460.931824758416	0	1.80660099598284	0	Btbd6
ENSMUSG00000002804	-10.2837487759075	9.68006565991411e-18	1.77440755401899e-16	695.819784136844	611.653662557528	677.161257321899	0	0	0	Nudt14
ENSMUSG00000002808	-8.36993028696763	2.77407469292701e-10	1.20862481960814e-09	113.548056080612	178.698815139356	234.798754062255	0	0	0	Epdr1
ENSMUSG00000002812	-7.31235521696295	8.14143543405526e-07	2.43276499910765e-06	3279.8829115785	4140.65543133307	2269.17108714998	0	56.004630875468	2.70871491757932	Flii
ENSMUSG00000002814	-0.835196977446352	NA	NA	599.67567117573	805.643819260822	562.03146402951	0	0	1102.44697145478	Top3a
ENSMUSG00000002820	-5.04402829153297	0.0030098100540282	0.0059451243566437	1106.41766549977	1560.91616042867	1058.45132543002	0	108.39605975897	2.70871491757932	Atg4d
ENSMUSG00000002825	-0.0401430183066267	NA	NA	752.255871534052	667.42208473189	1340.70501221136	0	0	2684.3364833211	Qtrt1
ENSMUSG00000002833	-0.29052170872122	NA	NA	1050.99540003185	1057.50120972569	686.239592276854	53.9920949156376	2223.92582605488	5.41742983515863	Hdgfl2
ENSMUSG00000002835	-8.82150123712856	1.49864819980826e-16	1.99535174354939e-15	819.506059510367	996.03601324319	613.200261048349	0	1.80660099598284	2.70871491757932	Chaf1a
ENSMUSG00000002844	-1.80626574424591	0.35212069028469	0.46354411531342	2794.60014809113	2809.40922459021	2259.68010060617	363.219547614289	1884.2848388101	0	Adprh
ENSMUSG00000002845	3.02193695145687	0.00670162449482668	0.0125498442392748	395.390552423559	523.803406121569	345.802031466027	7927.02120806861	361.320199196568	1990.9054644208	Tmem39a
ENSMUSG00000002846	-3.5912039359047	0.0298219731233365	0.0504798220690932	257.172829396862	281.840413139253	404.398557084376	0	1.80660099598284	75.8440176922208	Timmdc1
ENSMUSG00000002870	-0.826355263235596	NA	NA	4125.57937092889	5929.14273386035	5699.54374535653	0	8857.76468330387	27.0871491757932	Mcm2
ENSMUSG00000002871	0.58792523680818	NA	NA	994.052401669998	1144.75180570816	496.007209811653	0	0	3960.14120950096	Tpra1
ENSMUSG00000002881	-2.37983310118011	NA	NA	966.510239257588	917.780324063035	817.050145945984	0	509.461480867161	8.12614475273795	Nab1
ENSMUSG00000002885	-0.72080992551492	0.696342136878661	0.793174358789437	2004.4949245302	2321.58544567791	1666.28711582317	0	1541.03064957336	2093.83663128881	Adgre5
ENSMUSG00000002897	-1.36139342596261	0.65318935717346	0.756476622129567	4932.58162664467	5804.41335953489	2712.35889358735	0	5233.72308536229	0	Il17ra
ENSMUSG00000002900	-4.82546368060467	0.00576933301287124	0.0109119972081285	24.1627559814397	3.59796272092663	17.3313667321875	0	0	0	Lamb1
ENSMUSG00000002910	-7.99313556138926	3.80485878702302e-10	1.63325653671883e-09	177.925748590601	118.432939563835	108.940019459464	0	0	0	Arrdc2
ENSMUSG00000002944	6.35594174430032	NA	NA	0.168970321548529	0	21.045231031942	0	1725.30395116361	8.12614475273795	Cd36
ENSMUSG00000002948	1.23665390093138	0.54714149035384	0.661889992212871	799.060650602995	1069.79424902219	256.66928827192	0	4406.29982920215	601.334711702608	Map2k7
ENSMUSG00000002949	-2.68787729529963	NA	NA	971.072437939398	1152.24756137675	1064.64109926295	495.745598770854	0	0	Timm44
ENSMUSG00000002957	-0.190705011433434	0.901786404253645	0.941485599678172	1711.3314166435	1795.08356751565	1549.9193677642	14.7251167951739	560.04630875468	3854.50132771537	Ap2a2
ENSMUSG00000002963	-11.7454760511846	1.10964041989573e-22	7.6436704292607e-21	1894.15730455901	1889.82991916671	1682.38052778878	0	0	0	Pnkp
ENSMUSG00000002968	-0.348408336610778	NA	NA	1337.06215441351	1253.29034778944	356.118321187568	0	2310.64267386205	2.70871491757932	Med25
ENSMUSG00000002980	-7.73285697153982	3.22218885788981e-06	9.10056274753168e-06	100.537341321375	201.785742598635	36.3133398198215	0	0	0	Bcam
ENSMUSG00000002981	-1.10857683765765	0.555871089438473	0.670701845822101	3162.44853810227	1888.63059825974	3983.73843886996	0	2390.1331176853	1798.58670527267	Clptm1
ENSMUSG00000002983	-7.50841171045279	1.54904152154291e-19	4.28227857794831e-18	1145.95672074213	1133.05842686515	605.77253244884	0	3.61320199196568	10.8348596703173	Relb
ENSMUSG00000002984	-0.870608575505134	NA	NA	2572.06623461171	2495.48697718936	2273.71025462746	0	4014.26741307387	0	Tomm40
ENSMUSG00000002985	5.48065426202607	3.75589445891125e-26	5.71594728816633e-24	413.470376829251	818.836349237553	662.305800122881	42658.6633556188	18526.693213804	23408.7143177204	Apoe
ENSMUSG00000002996	1.1593308325658	0.00023389253444427	0.000535453120658844	4208.03688784457	5317.48907130282	4280.84758285032	11637.7506404524	7188.46536301572	12018.5680892994	Hbp1
ENSMUSG00000002997	-6.44822491776419	7.27585903457173e-07	2.18961699343469e-06	31.7664204511235	48.5724967325095	59.0091772072099	0	0	0	Prkar2b
ENSMUSG00000003031	1.22091086540386	0.215225821624885	0.308664864499945	702.578596998785	714.495430330681	551.71517430797	461.386992915449	502.23507688323	3624.26055972112	Cdkn1b
ENSMUSG00000003032	8.94392752678133	1.81119336595846e-59	1.96091240279341e-56	3.54837675251912	2.69847204069497	7.42772859950894	1614.85447520407	1990.87429757309	2933.5382557384	Klf4
ENSMUSG00000003033	-0.564722791131998	0.777191927409858	0.853448814675028	4326.147142607	4703.43676693134	5359.51883613456	0	2863.4625786328	6863.88360114599	Ap1m1
ENSMUSG00000003037	0.218669481320541	0.716262195519771	0.808280704859697	10011.4915517504	9614.6558809962	14600.4385171014	20890.0323600867	5788.34959112902	13156.2283546827	Rab8a
ENSMUSG00000003038	-0.184487916936042	0.541539991545004	0.656570209295138	15656.7899946867	15643.941910589	23750.5748485187	14528.7819045716	14687.6660973405	19223.7497700604	Hmgn2
ENSMUSG00000003039	-0.150864620803043	0.938196088155934	0.963218575602829	2552.97258827673	2827.69886842159	3302.45066565945	0	3748.69706666439	4071.19852112171	Fam32a
ENSMUSG00000003062	-2.71519485233554	0.295109510304643	0.401439056719202	1091.71724752505	1335.14399969052	1529.28678832112	0	601.598131662286	0	Stard3nl
ENSMUSG00000003068	1.84352224673387	0.0728954890937238	0.11525201271547	1326.24805383441	482.426834830913	1613.46771244889	7239.8490909605	599.791530666303	4445.00117974766	Stk11
ENSMUSG00000003072	-0.49410790106224	0.446372623066142	0.563694026504214	4580.27850621598	4376.92165000725	2740.41920162994	3435.86058554057	3851.67332343542	1018.47680900982	Atp5d
ENSMUSG00000003099	-0.884538988749814	0.661941399493609	0.763841389223449	1920.85461536368	2097.61226630023	1458.31071503692	2655.42939539636	312.541972305031	0	Ppp5c
ENSMUSG00000003119	0.278435126248802	NA	NA	1174.00579411918	1170.53720520813	760.929529860805	4.90837226505796	3757.73007164431	2.70871491757932	Cdk12
ENSMUSG00000003123	-6.20365539869582	1.91153053812956e-15	1.95215236984991e-14	344.699455959	359.196611639176	240.575876306317	0	7.22640398393136	2.70871491757932	Lipe
ENSMUSG00000003131	0.656367277965875	0.720563575057636	0.811176334969408	3139.13063372858	3412.36781057217	2390.07800268643	12835.3934731266	1253.78109121209	5.41742983515863	Pafah1b2
ENSMUSG00000003134	-5.09710263688041	0.000479929673517341	0.00105408953968702	18.0798244056926	64.7633289766794	24.3464437428349	0	0	2.70871491757932	Tbc1d8
ENSMUSG00000003135	0.318913355948678	NA	NA	197.526305890231	271.946015656705	222.006554807545	0	861.748675083815	0	Cnot11
ENSMUSG00000003153	-1.04412556032327	NA	NA	3644.35189515868	3996.43709226926	5378.5008092222	0	1.80660099598284	6311.3057579598	Slc2a3
ENSMUSG00000003154	0.997496399011629	NA	NA	375.789995123929	322.317493749678	284.316944725648	0	0	1961.10960032742	Foxj2
ENSMUSG00000003161	-0.26089487896546	0.667665476466585	0.768752155889387	13126.628399819	13060.9045071904	22190.339191033	7382.19188664718	10127.8051834798	22861.5539043694	Sri
ENSMUSG00000003166	-2.35073219934538	0.378276818750723	0.491490152503482	1168.76771415118	1434.68763496949	852.12553099922	0	0	677.178729394829	Dgcr2
ENSMUSG00000003184	-1.72927927868713	NA	NA	2505.49192792159	2759.03774649724	2548.94886439815	0	2355.80769876162	0	Irf3
ENSMUSG00000003190	-1.30656970553137	NA	NA	715.251371114924	790.652307923628	1070.00556991815	0	1040.60217368612	0	Bcl2l12
ENSMUSG00000003198	0.932997452810541	NA	NA	291.135864028116	454.542623743731	290.09406696971	0	0	1977.3618898329	Zfp959
ENSMUSG00000003199	-8.50998176985509	7.60081178848678e-11	3.55410591953251e-10	151.059467464385	159.809510854491	269.874139115492	0	0	0	Mpnd
ENSMUSG00000003200	-1.23452235310009	0.518014707241555	0.634869977374049	2238.51881987492	3020.48970421791	2418.55096231788	1506.8702853728	1756.01616809532	0	Sh3gl1
ENSMUSG00000003206	0.742385124354881	NA	NA	848.737925138263	1054.80273768499	1229.70173480759	0	0	5241.36336551598	Ebi3
ENSMUSG00000003208	-10.6319307115338	3.99059417990362e-17	6.22742009599285e-16	755.635277965023	686.311389016755	1084.86102711717	0	0	0	Ccdc94
ENSMUSG00000003226	1.09608821498329	NA	NA	912.946647326704	1850.55215946326	673.034741433283	0	7345.63964966623	0	Ranbp2
ENSMUSG00000003228	-5.73664485279841	0.000230322972109002	0.000527742832451439	17.9108540841441	15.5911717906821	51.581448607701	0	0	0	Grk5
ENSMUSG00000003233	-9.53851555989608	3.50156867017894e-14	2.78932019204516e-13	355.00664557346	325.915456470604	503.434938411162	0	0	0	Dvl3
ENSMUSG00000003234	-11.7518770334058	1.79651689542113e-21	8.90636860881507e-20	1566.35488075487	2209.4489408757	1715.3926548977	0	0	0	Abcf3
ENSMUSG00000003235	-0.36901245487301	0.879408571673678	0.926632266811456	1150.01200845929	633.241438883087	1877.56472932032	0	3.61320199196568	2830.60708887038	Eif2b5
ENSMUSG00000003269	1.70190193846186	0.408394624564608	0.524283359127179	1166.23315932795	941.766742202546	1208.65650377565	5865.50485674427	4924.79431504922	0	Cyth2
ENSMUSG00000003271	-6.96679982164267	5.16778056548112e-08	1.75313406016114e-07	54.4084435386264	87.8502564359586	56.9459192629019	0	0	0	Sult2b1
ENSMUSG00000003273	-7.12115291144469	3.13508383485567e-09	1.21468257047339e-08	69.6157724779941	76.7565380464348	75.5152407616742	0	0	0	Car11
ENSMUSG00000003282	-5.828527292194	2.06830420947654e-06	5.95075082295645e-06	27.5421624124103	28.1840413139253	35.0753850532367	0	0	0	Plag1
ENSMUSG00000003283	-5.45971628325434	0.000315007548855186	0.000708509846952514	40.7218474931956	14.6916811104504	14.4428056101563	0	0	0	Hck
ENSMUSG00000003299	-0.733937347555066	NA	NA	1758.305166034	1839.45844107374	1465.32579204757	0	3040.50947623912	2.70871491757932	Mrpl4
ENSMUSG00000003308	-9.31987389122271	1.22872498820244e-20	4.77197407881112e-19	1120.78014283139	1205.31751151042	1126.95148918105	0	0	5.41742983515863	Keap1
ENSMUSG00000003309	-6.67444805216445	1.32326754153074e-06	3.86496888720247e-06	79.0781104847117	50.6713083197168	32.599475520067	0	0	0	Ap1m2
ENSMUSG00000003316	0.129511027519577	0.947839337312943	0.968711638821787	1811.53081732178	1370.22413621956	1731.48606686331	0	4530.95529792496	842.410339367167	Glg1
ENSMUSG00000003344	-8.27015987447207	1.75762853294101e-11	8.97185734755537e-11	144.976535888638	195.18947761027	151.44313311221	0	0	0	Btbd2
ENSMUSG00000003345	-2.22180165350249	NA	NA	466.527057795489	480.328023243706	717.601113030336	0	355.900396208619	0	Csnk1g2
ENSMUSG00000003346	-8.6376156674359	6.53943391222949e-13	4.14269656550143e-12	228.954785698257	202.985063505611	201.786626953326	0	0	0	Abhd17a
ENSMUSG00000003348	-1.67533191563402	0.368425694978928	0.480657445761983	4399.31129183751	4325.3508510073	4867.63814221153	0	2144.43538223163	2110.08892079429	Mob3a
ENSMUSG00000003352	-3.75994119828349	0.00522111694556333	0.00995396629039079	14.8693882962706	7.49575566859715	19.3946246764956	0	1.80660099598284	0	Cacnb3
ENSMUSG00000003355	-5.08859947192444	0.000900170504808593	0.00191194929680864	31.0905391649294	13.7921904302188	9.07833495495538	0	0	0	Fkbp11
ENSMUSG00000003360	3.10331117668886	NA	NA	135.176257238823	287.837017674131	113.479186936942	4.90837226505796	0	4602.10664496726	Ddx23
ENSMUSG00000003363	-0.781999765765385	0.70237719710155	0.79742619741671	4599.54112287252	4755.00756593129	4421.14912306327	0	6991.54585445359	1018.47680900982	Pld3
ENSMUSG00000003379	-8.53945753412444	2.66841430582514e-11	1.31988686449884e-10	138.386693348246	220.375216656756	233.973450884532	0	0	0	Cd79a
ENSMUSG00000003380	0.547958956522223	0.789422893595592	0.862866780639645	1770.97794015014	1465.27031809737	1284.99704771505	3823.62199448015	0	2787.26765018912	Rabac1
ENSMUSG00000003382	2.99007723558771	0.0807872969665169	0.126932069951713	983.407271412441	1622.08152668442	419.666665872255	11878.2608814403	12143.9718949967	13.5435745878966	Etv3
ENSMUSG00000003402	-1.18874978915588	NA	NA	1790.57849744976	2009.46217963752	1337.40379950047	4.90837226505796	2241.9918360147	5.41742983515863	Prkcsh
ENSMUSG00000003411	-3.49413428570579	0.074804218663806	0.118098626522544	12.6727741161397	3.89779294767052	1.23795476658482	0	0	0	Rab3b
ENSMUSG00000003418	-5.05037795191362	0.0199976385184653	0.03473511518642	761.380268897673	799.3473844992	827.779087256386	73.6255839758695	0	0	St8sia6
ENSMUSG00000003420	8.11838850897024	8.44634623586953e-22	4.56800741880415e-20	38.1872926699676	38.3782690232174	10.3162897215402	9001.95473411631	12458.3204682977	2743.92821150785	Fcgrt
ENSMUSG00000003421	-0.359113236352686	0.855047041203342	0.909973627847564	2678.01062622264	2830.39734046228	3833.9459121132	0	2063.1383374124	5219.69364617534	Nosip
ENSMUSG00000003423	0.200637824509734	0.914159694102722	0.948812218589724	1080.90314694594	1008.62888276643	1444.69321260449	0	2142.62878123565	1917.77016164616	Pih1d1
ENSMUSG00000003429	-0.127045024333331	0.789943067961017	0.863155337851547	19770.8793837503	18041.0845734064	17063.9685026052	20448.2788562315	8362.75601040457	21444.8960024754	Rps11
ENSMUSG00000003435	-8.48226638094797	8.37503942388645e-12	4.4721548747379e-11	4961.98246259411	6232.27109309842	3059.39887981996	0	3.61320199196568	35.2132939285311	Supt5
ENSMUSG00000003437	-1.03129421661119	NA	NA	1829.44167140593	1944.3990204341	1947.30284783793	0	2798.42494277742	0	Paf1
ENSMUSG00000003438	-0.835460531524141	NA	NA	2101.31491877751	2064.6309413584	3460.49622419344	0	7.22640398393136	4266.22599518742	Timm50
ENSMUSG00000003444	-1.14747112715226	NA	NA	504.37640982236	449.445509889085	692.84201769864	0	742.513009348947	0	Med29
ENSMUSG00000003452	-5.30066708052154	1.13953066799795e-06	3.34773903092193e-06	144.131684280895	430.256375377477	99.0363813267859	4.90837226505796	1.80660099598284	10.8348596703173	Bicd1
ENSMUSG00000003458	0.0356287843374044	0.986682311390749	0.992674155698526	4036.36304115127	4021.323001089	5537.37167093392	7504.90119327363	0	6430.48921433329	Ncstn
ENSMUSG00000003464	0.759422047493023	0.716574370080447	0.808354193726331	1775.3711685104	1771.69680982962	2191.592588444	4947.63924317843	0	4767.33825493959	Pex19
ENSMUSG00000003484	-6.37236277896104	0.000129937104822146	0.000307081406268012	16.0521805471103	32.6814947150836	83.3556209500448	0	0	0	Cyp4f18
ENSMUSG00000003500	-1.69354111021931	0.545126716376875	0.659757620126936	1680.57881812167	2031.64961641657	585.13995300576	0	1327.85173204739	0	Impdh1
ENSMUSG00000003518	3.0053195575215	0.134757242793701	0.203238395215943	235.375657917101	185.594910354465	201.373975364465	0	4456.88465708967	539.034268598284	Dusp3
ENSMUSG00000003526	-8.79939821457938	1.81608686047503e-13	1.2792758250752e-12	243.655203672979	225.472330511402	240.163224717456	0	0	0	Prodh
ENSMUSG00000003527	-11.2047283725912	8.31315411445784e-20	2.54806934543382e-18	1219.62778093728	1478.4628480741	1059.68928019661	0	0	0	Dgcr14
ENSMUSG00000003528	-10.1979589269276	1.63417922752297e-15	1.69612511735295e-14	710.520202111566	723.190506906253	436.17272942672	0	0	0	Slc25a1
ENSMUSG00000003531	-8.3863085029671	9.15848697976399e-17	1.30715678943458e-15	636.004290308664	549.288975394799	614.850867403796	0	1.80660099598284	2.70871491757932	Dgcr6
ENSMUSG00000003534	-5.63489436894882	9.38797798629531e-05	0.0002260299041292	56.2671170756603	76.7565380464348	22.2831857985268	4.90837226505796	0	0	Ddr1
ENSMUSG00000003541	3.40297387766984	NA	NA	53.0566809662382	60.8655360290089	15.2681087878795	1364.52748968611	3.61320199196568	0	Ier3
ENSMUSG00000003545	8.06069298525358	1.15194825527144e-10	5.23133197952552e-10	9.96924897136323	61.1653662557528	27.6476564537277	22033.6830978452	1819.24720295472	2508.27001367845	Fosb
ENSMUSG00000003546	0.660451159393456	NA	NA	602.717136963604	639.537873644709	659.004587411988	0	3004.37745631946	0	Klc4
ENSMUSG00000003549	-0.261807768595682	NA	NA	1093.06901009744	877.902903906098	1530.5247430877	0	0	2919.9946811505	Ercc1
ENSMUSG00000003559	-8.4055139988589	1.95733948726148e-11	9.91395480235228e-11	138.724633991343	214.078781895135	187.34382134317	0	0	0	As3mt
ENSMUSG00000003573	-4.26309307279738	0.00216098834340673	0.00436197030205233	81.7816356294882	33.2811551685714	18.5693214987724	0	5.41980298794852	0	Homer3
ENSMUSG00000003575	-9.99343284737149	3.08023378689364e-13	2.07270436004442e-12	720.996362047575	596.362320993589	305.36217575759	0	0	0	Crtc1
ENSMUSG00000003581	-2.42745734495749	0.272016509635829	0.375503858043848	138.724633991343	94.1466911975802	181.566699099107	78.5339562409274	0	0	Rnf215
ENSMUSG00000003585	-5.639203023461	3.0474022344964e-05	7.74454377574542e-05	17.23497279795	37.4787783429858	24.7590953316965	0	0	0	Sec14l2
ENSMUSG00000003604	-8.9592944321547	8.29045872640971e-14	6.14066348677138e-13	610.996682719482	452.743642383268	472.486069246541	0	1.80660099598284	0	Aven
ENSMUSG00000003623	0.0393717847728199	0.984247999455751	0.990681982379211	2329.93176383267	3560.48394258365	1366.70206230965	0	2045.07232745257	5412.01240532347	Crot
ENSMUSG00000003644	1.10951982253491	0.0992331717418288	0.153500029755	5203.27208176541	5924.34545023244	3545.50245149894	17164.5778109077	3873.35253538721	10628.9973365812	Rps6ka1
ENSMUSG00000003660	-2.60017687279852	0.274945719971845	0.378631421825841	3734.91998750869	5196.95732015178	2593.10258440634	0	1896.93104578198	2.70871491757932	Snrnp200
ENSMUSG00000003662	-1.94760918977655	0.461555472058359	0.578125946817858	797.539917709058	917.180663609548	689.540804987747	0	0	623.004431043243	Ciao1
ENSMUSG00000003680	0.878000587039427	0.0806372054530032	0.126772341738007	1560.27194917912	1774.69511209706	1626.2599117036	4191.7499143595	1452.5072007702	3480.69866908942	Taf6l
ENSMUSG00000003721	-0.186906732492959	NA	NA	871.210977904217	1080.88796741171	999.029496633953	0	0	2592.2401761234	Insig2
ENSMUSG00000003731	-9.97178024073441	3.83558268498487e-14	3.02775067437165e-13	665.23615593656	593.663848952894	339.612257633103	0	0	0	Kpna6
ENSMUSG00000003746	1.72978472209683	0.0024954499269589	0.00498404526843248	1164.03654514782	1026.61869637107	801.369385569243	1393.97772327646	4052.20603398951	4472.08832892345	Man1a
ENSMUSG00000003752	4.40474129312963	NA	NA	20.107468264275	33.8808156220591	23.5211405651117	0	0	1641.48124005306	Itpkc
ENSMUSG00000003762	-8.66605524076511	4.59062493620041e-13	2.9802628554063e-12	438.140043775336	472.832267575108	347.039986232612	0	0	2.70871491757932	Coq8b
ENSMUSG00000003778	-0.545508511927298	0.780750127363886	0.856175757598537	3770.74169567698	4871.64152413466	3996.94328971353	0	3918.51756028678	4740.2511057638	Brd8
ENSMUSG00000003779	1.00160773228886	0.645236373118176	0.750320182263056	1612.99068950226	2001.0669332887	2742.48245957425	10160.33058867	0	2567.86174186519	Kif20a
ENSMUSG00000003808	-5.55967562756125	0.000358492931207295	0.000800674997208374	1870.33248922067	2243.02992627101	1059.68928019661	107.984189831275	1.80660099598284	2.70871491757932	Farsa
ENSMUSG00000003809	0.935462172999806	NA	NA	357.710170718236	695.306295819072	419.666665872255	0	1.80660099598284	2814.35479936491	Gcdh
ENSMUSG00000003810	2.2598748695732	NA	NA	357.034289432042	385.881501819381	274.000655004108	0	0	4870.26942180761	Mast2
ENSMUSG00000003812	1.34981000446503	0.46440373610743	0.581192971712951	340.982108884932	459.04007714489	287.618157436541	0	737.093206360999	2034.24490310207	Dnase2a
ENSMUSG00000003813	-1.54381230463731	NA	NA	2551.78979602589	2934.43842914241	3266.96262901735	14.7251167951739	2986.31144635963	0	Rad23a
ENSMUSG00000003814	0.237631828373696	0.758484986282676	0.839820277224509	6786.69296499668	8073.22868530588	4119.08816001657	13807.2511816081	6115.34437140191	2459.51314516202	Calr
ENSMUSG00000003824	1.70553741155149	0.387720170302209	0.501888562788992	487.310407345958	397.574880662393	1146.34611385755	0	2422.65193561299	4201.21683716552	Syce2
ENSMUSG00000003847	1.97575459892098	0.347478350203714	0.458507385798281	448.616203711345	1152.5473916035	292.982628091742	0	6563.38141840566	885.749778048436	Nfat5
ENSMUSG00000003848	-10.2979750797383	8.55782456570213e-18	1.58422642030989e-16	1346.52449242023	1479.96199920782	1073.30678262904	0	0	2.70871491757932	Nob1
ENSMUSG00000003849	-6.59780758753426	5.43902272407727e-06	1.50190556230357e-05	30.9215688433809	84.5521239417759	38.7892493529911	0	0	0	Nqo1
ENSMUSG00000003863	-2.27368265903084	0.336685368688187	0.447091934394379	14.700417974722	0.299830226743886	0.412651588861608	0	0	2.70871491757932	Ppfia3
ENSMUSG00000003865	-4.48330938659067	0.0193562354360326	0.033688086354627	277.956178947331	462.038379412328	238.925269950871	0	0	43.339438681269	Gys1
ENSMUSG00000003868	-7.00613467398425	0.000606472656015244	0.00131786719606965	1801.89950899352	1776.19426323078	2508.09635710085	49.0837226505796	0	0	Ruvbl2
ENSMUSG00000003873	-0.723799314506973	0.506411707324898	0.623791035187201	4093.64398015622	3734.98513454859	6455.10880456213	2797.77219108304	252.924139437598	5598.91373463645	Bax
ENSMUSG00000003882	-10.018072955909	1.6637586127973e-19	4.51769143657492e-18	2197.96594270327	2183.96337160247	1317.59652323511	0	0	5.41742983515863	Il7r
ENSMUSG00000003923	-11.1559541803317	2.46314907147301e-20	8.74375645508001e-19	1233.14540666117	1319.2529976731	1080.32185963969	0	0	0	Tfam
ENSMUSG00000003929	-7.76638249386331	9.19538104356697e-10	3.77033668854024e-09	185.360442738737	315.721228761312	175.376925266183	0	0	2.70871491757932	Zfp81
ENSMUSG00000003948	-0.861414286414954	0.760459151125313	0.84151668638793	833.023685234249	1132.15893618491	682.938379565961	0	0	1457.28862565767	Mmd
ENSMUSG00000003955	-1.95149692292214	NA	NA	2300.86886852632	2025.35318165495	2395.8551249305	0	220.405321509906	1516.88035384442	Fam162a
ENSMUSG00000003970	-1.46431822307509	0.459051072864399	0.57559498387136	9140.95645513234	7223.80965294045	6636.67550366124	0	5853.3872269844	2481.18286450265	Rpl8
ENSMUSG00000003992	-10.8037496023339	8.14230211819116e-19	1.92011621843038e-17	1098.13811974389	907.286266126999	840.158634922234	0	0	0	Ssbp2
ENSMUSG00000004018	-9.34276632932511	1.84464985096442e-12	1.08360759647317e-11	288.094398240242	492.321232313461	253.368075561027	0	0	0	Fancl
ENSMUSG00000004032	-4.51200003956263	0.00363520119232823	0.00710642467590618	18.2487947272412	4.79728362790218	13.2048508435715	0	0	0	Gstm5
ENSMUSG00000004035	-5.95738644509207	2.03311223734323e-06	5.85593595122099e-06	38.5252333130647	34.4804760755469	25.5843985094197	0	0	0	Gstm7
ENSMUSG00000004040	-0.457583054331395	0.45524179406004	0.571859545125041	10674.1931528637	10403.8090377861	9161.69057590542	6390.70068910547	12481.8062812454	3144.81801930958	Stat3
ENSMUSG00000004043	-1.20477600761525	0.611604596360005	0.721077466639019	1988.61171430464	2781.82484372978	1590.7718750615	0	2753.25991787785	5.41742983515863	Stat5a
ENSMUSG00000004044	1.4992104935528	NA	NA	232.841103093873	156.511378360309	147.316617223594	0	0	1516.88035384442	Cavin1
ENSMUSG00000004054	0.0795697064851923	0.970607664304349	0.982240246687955	1912.23712896471	2338.97559882906	916.499178861631	397.578153469695	5062.09599074392	0	Map3k11
ENSMUSG00000004056	-0.366878910790698	NA	NA	2270.45421064759	2461.00650111382	1690.22090797715	0	4978.99234492871	0	Akt2
ENSMUSG00000004069	1.62946676688366	0.45096507666479	0.567815636453455	1286.8779689136	1586.70155992865	1153.36119086819	9713.66871254971	0	2746.63692642543	Dnaja3
ENSMUSG00000004070	1.0690209534342	0.537238140693124	0.652805940524706	1586.29337869759	1249.09272461503	1690.63355956601	6665.56953594872	3.61320199196568	2827.89837395281	Hmox2
ENSMUSG00000004071	2.49135322343065	0.123498334582711	0.187838024755203	795.00536288583	1021.22175228968	628.468369836229	9011.77147864642	4722.45500349914	13.5435745878966	Cdip1
ENSMUSG00000004085	-6.68930902166343	1.53205146120369e-07	4.95098506771208e-07	43.9322836026176	71.3595939650449	49.1055390745313	0	0	0	Map3k20
ENSMUSG00000004096	-0.569224044733378	NA	NA	2195.09344723694	2574.64215704975	2317.86397463565	4775.8462139014	0	2.70871491757932	Cwc15
ENSMUSG00000004098	-4.20370767567828	0.25404322633528	0.354998691680134	0	17.3901531511454	11.9668960769866	0	0	0	Col5a3
ENSMUSG00000004099	-13.1095786627507	1.53923880468152e-23	1.31670310298508e-21	4344.22696701269	6423.56277776102	3304.51392360376	0	0	0	Dnmt1
ENSMUSG00000004100	-0.955913358817855	NA	NA	1574.29648586765	1243.69578053364	1207.0058974202	0	2068.55814040035	5.41742983515863	Ppan
ENSMUSG00000004105	-1.95950517968742	0.344312762266306	0.455050533428397	1393.83618245382	1953.39392723642	852.538182588082	0	1062.28138563791	16.2522895054759	Angptl2
ENSMUSG00000004110	-3.92626110799492	0.00426654229628343	0.00825676557352617	9.12439736362058	4.79728362790218	10.3162897215402	0	0	0	Cacna1e
ENSMUSG00000004127	-9.24075504651603	1.30079524054927e-14	1.13121648560192e-13	297.894676890057	337.608835313616	328.058013144978	0	0	0	Trmt10a
ENSMUSG00000004187	-8.07348611558442	4.78318890220246e-08	1.62857378647309e-07	98.1717568196955	244.061804569523	86.6568336609377	0	0	0	Kifc2
ENSMUSG00000004207	2.01368950551648	0.00703353414357633	0.0131132328876249	9378.86666787267	12227.9761372959	7586.1868096318	74572.8998230257	29351.8463817332	13966.134115039	Psap
ENSMUSG00000004221	-3.76910673482193	NA	NA	1934.20327076601	2040.64452321889	1899.43526352998	0	429.971037043916	0	Ikbkg
ENSMUSG00000004233	-8.15309577870219	3.6411425146399e-07	1.12927187752623e-06	129.262295984625	266.549071575315	57.3585708517635	0	0	0	Wars2
ENSMUSG00000004263	-6.44894035189329	4.32264310216606e-07	1.33085751402375e-06	56.9429983618544	47.9728362790218	33.8374302866519	0	0	0	Atn1
ENSMUSG00000004264	-0.294589561928629	0.653327957806141	0.75652476125945	4984.62448568161	5181.06631813435	4308.90789089291	6498.68487893674	3898.64494933097	1408.53175714124	Phb2
ENSMUSG00000004266	-5.76219425582786	NA	NA	7539.62471781693	7767.10202380037	7350.15010080296	0	0	417.142097307215	Ptpn6
ENSMUSG00000004267	-7.14989199269832	5.28784797584903e-06	1.46204373722984e-05	85.8369233466529	113.335825709189	26.8223532760045	0	0	0	Eno2
ENSMUSG00000004268	-2.16204009481359	NA	NA	4526.03903299891	4356.23336436192	6321.40968977097	0	0	3396.72850664446	Emg1
ENSMUSG00000004270	-11.6504416591849	5.16254640641035e-21	2.25977951060531e-19	1778.75057494137	1977.08051514918	1362.16289483217	0	0	0	Lpcat3
ENSMUSG00000004285	-0.895279442696003	0.456094872405484	0.572546488590348	3888.00709883166	3585.07002117665	4766.53850294043	93.2590730361013	3857.09312642336	2627.45347005194	Atp6v1f
ENSMUSG00000004317	-7.38146890366451	1.45403066740627e-07	4.709317835935e-07	74.3469414813529	137.022413621956	54.0573581408706	0	0	0	Clcn5
ENSMUSG00000004319	1.41415167558904	0.425465116938793	0.541628970965366	1453.98961692509	2594.1311217881	1145.10815909096	7431.27560929776	3.61320199196568	6406.11078007508	Clcn3
ENSMUSG00000004328	-6.18402690506755	0.00246903296228814	0.00493354250540873	90.7370626715602	18.2896438313771	6.60242542178573	0	0	0	Hif3a
ENSMUSG00000004356	-5.79095569283954	0.000919989002409286	0.00195245922872267	554.729565643822	975.047897371118	461.757127936139	0	34.325418923674	0	Utp20
ENSMUSG00000004359	-5.39218325316601	1.15428783666867e-05	3.08249728755755e-05	25.0076075891823	19.7887949650965	21.8705342096652	0	0	0	Spic
ENSMUSG00000004364	-0.685253480147858	NA	NA	961.948040575777	1039.8112263478	1689.39560479942	0	2283.54365892231	10.8348596703173	Cul3
ENSMUSG00000004383	-3.26623411938829	0.240628183712755	0.339039904019005	14.5314476531735	0.299830226743886	0.412651588861608	0	0	0	Large1
ENSMUSG00000004393	-0.314178999777862	0.873040669256505	0.922372964096637	2653.5099295981	2459.5073499801	4628.30022067179	0	3042.3160772351	4791.71668919781	Ddx56
ENSMUSG00000004394	-0.369254642270962	0.807124568610388	0.87512603379776	1404.81925335447	1714.42923652154	1841.66404108936	9.81674453011593	912.333502971334	2917.28596623292	Tmed4
ENSMUSG00000004446	-2.87012081401469	NA	NA	2329.42485286803	2494.28765628239	2777.14519303862	0	1038.79557269013	0	Bid
ENSMUSG00000004451	1.24956206953217	0.5227547342616	0.638876166095453	820.857822082755	857.814278714258	775.372335470961	0	1275.46030316389	4558.76720628599	Ralb
ENSMUSG00000004455	1.5830572408622	0.413562643867863	0.529411960381708	569.261013296995	486.024797551839	823.239919778908	0	4001.62120610199	1625.22895054759	Ppp1cc
ENSMUSG00000004460	-12.2326259280603	2.90145996354596e-24	2.85521112803681e-22	4304.85688209188	4605.09245255935	6003.25531475867	0	0	2.70871491757932	Dnajb11
ENSMUSG00000004462	-9.57408936300863	1.55854490102043e-12	9.27192530207066e-12	315.298620009556	603.258416208699	295.04588603605	0	0	0	Tbccd1
ENSMUSG00000004473	-4.80325821787288	0.00959363915316464	0.0174862600536005	3.37940643097059	29.9830226743886	11.1415928992634	0	0	0	Clec11a
ENSMUSG00000004500	-8.25063807898812	1.52147541015101e-09	6.08590164060406e-09	140.076396563731	239.564351168365	105.22615515971	0	0	0	Zfp324
ENSMUSG00000004530	1.62476888489542	0.00126559801716007	0.0026430743335872	4133.18303539858	5680.28364566292	4190.06423330077	22598.1459083269	12252.3679547556	8342.84194614429	Coro1c
ENSMUSG00000004535	0.183394819588252	0.631351571689013	0.738409404865851	7492.14405746179	10590.6032690475	8000.07635325999	13875.9683933189	8335.65699546482	7416.46144433217	Tax1bp1
ENSMUSG00000004552	0.713702763063035	0.711446902603332	0.804442078727638	1023.45323761944	1066.19628630126	906.595540728953	0	3788.44228857602	1124.11669079542	Ctse
ENSMUSG00000004558	-1.12109773176228	NA	NA	767.125259830323	956.158593086253	1044.83382299759	0	1271.84710117192	0	Ndrg2
ENSMUSG00000004561	-9.12507663514919	3.50817349205407e-14	2.7911838701522e-13	518.400946510888	694.706635365584	510.450015421809	0	1.80660099598284	0	Mettl17
ENSMUSG00000004562	9.54681291646393	NA	NA	1.18279225083971	0.599660453487772	18.5693214987724	15186.5037880893	0	2.70871491757932	Arhgef40
ENSMUSG00000004565	-9.80114008162744	6.17019159815798e-15	5.71517817669439e-14	434.25372637972	599.060793034284	387.067190352188	0	0	0	Pnpla6
ENSMUSG00000004567	-9.90494015973766	7.34847431274347e-16	8.29110619010229e-15	901.963576426049	1269.48118003361	802.194688746966	0	0	2.70871491757932	Mcoln1
ENSMUSG00000004568	-9.43142958591911	4.79078008089852e-14	3.70140080866587e-13	665.23615593656	948.962667644399	529.431988509443	0	0	2.70871491757932	Arhgef18
ENSMUSG00000004591	-0.549288493686112	NA	NA	505.897142716297	780.458080214335	481.151752612635	0	0	1208.08685324037	Pkn2
ENSMUSG00000004609	-5.26088324471775	0.17824862866966	0.261919619628215	0	58.1670639883139	2.88856112203126	0	0	0	Cd33
ENSMUSG00000004610	0.653900119100161	0.0731046564565068	0.115568757543515	1420.19555261539	1514.44247528337	2195.30645274375	2007.52425640871	2563.56681329965	3494.24224367732	Etfb
ENSMUSG00000004612	2.04096008080017	1.91928640239438e-08	6.78834760653992e-08	2544.5240721993	2276.01125121284	2766.82890331708	8702.54402594777	7748.5116717704	14770.62244556	Nkg7
ENSMUSG00000004626	-0.0483394290954722	0.878250189934522	0.925784349699019	3417.08681267591	4499.25238251875	3387.04424137608	3921.78943978131	2632.217651147	4382.70073664333	Stxbp2
ENSMUSG00000004633	-2.47274724769293	0.205564538412305	0.296727548112965	216.450981903666	486.924288232071	436.998032604443	0	1.80660099598284	203.153618818449	Chn2
ENSMUSG00000004637	-9.26561645839861	5.12710251859738e-14	3.94494519479144e-13	341.657990171126	267.448562255546	370.973778386586	0	0	0	Wwox
ENSMUSG00000004642	-1.27045571432539	0.517683356918757	0.634582726922608	6409.72017762191	8527.17164859612	6580.1422359872	0	4738.71441246299	4179.54711782488	Slbp
ENSMUSG00000004661	-9.43071556611264	7.39427151997467e-12	3.98584125425982e-11	629.921358732917	1115.96810394074	374.68764268634	0	1.80660099598284	0	Arid3b
ENSMUSG00000004665	-1.34848236417635	8.4970024336293e-06	2.30150595718833e-05	16166.066543834	17053.7436367388	10359.2054867818	4913.28063732302	5981.65589769918	6213.79202092695	Cnn2
ENSMUSG00000004667	-2.00672921300838	NA	NA	2414.41692460694	2549.45641800326	2662.42805133509	0	1896.93104578198	0	Polr2e
ENSMUSG00000004677	0.361553947686084	0.84765415380723	0.905418882316905	1217.9380777218	1374.72158962072	625.992460303059	0	1918.61025773378	2215.72880257988	Myo9b
ENSMUSG00000004698	-7.08354663822043	3.07382038174974e-07	9.62444046802407e-07	41.2287584578411	102.242107319665	72.626679639643	0	0	0	Hdac9
ENSMUSG00000004707	0.199012597926902	0.68580391089663	0.783912802254593	5144.97732083117	5087.51928739026	4280.43493126146	8481.66727402016	2991.73124934758	5195.31521191713	Ly9
ENSMUSG00000004709	5.57160072194436	NA	NA	40.8908178147441	46.4736851453023	52.4067517854242	0	6646.48506422087	0	Cd244
ENSMUSG00000004730	9.16618154029523	1.2093041816439e-06	3.54317732915948e-06	9.29336768516911	18.5894740581209	22.6958373873884	15549.7233357036	13484.4698340159	2.70871491757932	Adgre1
ENSMUSG00000004748	2.72394053986092	NA	NA	59.1396125419853	83.9524634882881	50.3434938411162	0	1277.26690415987	0	Mtfp1
ENSMUSG00000004768	-8.73397792506208	3.54582032499095e-10	1.52707128705106e-09	224.899497981092	326.215286697348	126.684037780514	0	0	0	Rab23
ENSMUSG00000004771	-0.780598911242938	0.662668701152131	0.764276344790191	2999.39217780794	3122.13215108409	3677.96361152351	652.813511252709	5047.64318277606	2.70871491757932	Rab11a
ENSMUSG00000004788	-11.8063292067293	4.43407850693401e-23	3.41371879404425e-21	1835.01769201703	1874.53857760278	1993.10717420157	0	0	0	Eif2b2
ENSMUSG00000004789	1.05688197202612	NA	NA	1073.97536376245	1128.86080369073	853.363485765805	14.7251167951739	6328.52328892789	13.5435745878966	Dlst
ENSMUSG00000004798	-9.2519542611445	3.9485416575433e-14	3.10941716088609e-13	274.57677251636	368.79117889498	327.645361556117	0	0	0	Ulk2
ENSMUSG00000004814	25.1277092314193	NA	NA	0	0	0	0	579.918919710492	0	Ccl24
ENSMUSG00000004815	-8.67229993303578	3.04526267886714e-09	1.18093030936335e-08	196.51248396094	343.605439848493	109.352671048326	0	0	0	Dgkq
ENSMUSG00000004837	-1.24170852034319	0.414547130803047	0.530464689866081	6735.15701692438	7037.61508213249	7606.40673748602	5104.70715566028	3920.32416128276	16.2522895054759	Grap
ENSMUSG00000004843	-10.8503342058695	9.07625830333107e-19	2.1137022895729e-17	1070.93389797458	1061.39900267336	806.733856224444	0	0	0	Chmp2b
ENSMUSG00000004846	-0.327065086197364	NA	NA	109.830709006544	243.462144116035	87.4821368386609	0	350.480593220671	0	Plod3
ENSMUSG00000004849	-0.0465733983289637	NA	NA	2520.53028653941	2913.45031327034	2002.59816074538	0	7193.88516600367	5.41742983515863	Ap1s1
ENSMUSG00000004865	-0.298322536786949	0.751896242153857	0.835241726133906	6550.47245547184	7763.2042308527	5956.62568521731	790.247934674332	5698.01954132988	9992.44933095009	Srpk1
ENSMUSG00000004880	-2.1303299601818	0.0578162353624658	0.0932929217635251	9423.98174372612	14614.924572404	6822.36871864896	211.060007397492	1840.92641490651	4994.87030801626	Lbr
ENSMUSG00000004895	-3.35891236218866	NA	NA	586.664956416494	628.144325028441	353.229760065536	0	151.754483662559	0	Prcc
ENSMUSG00000004896	-6.74656645224457	7.72986160277523e-08	2.57753958362095e-07	457.571630753417	711.197297836498	645.387084979555	0	14.4528079678627	0	Rrnad1
ENSMUSG00000004897	-0.773760968112509	NA	NA	1542.69903573807	1302.1626747487	1653.0822649796	0	2518.40178840008	111.057311620752	Hdgf
ENSMUSG00000004929	-6.80250732500744	1.83550589014345e-08	6.51209029281581e-08	533.270334807158	429.656714923989	282.666338370201	0	0	10.8348596703173	Thop1
ENSMUSG00000004931	-10.2450124496175	3.00463672803658e-16	3.67864223541092e-15	715.251371114924	730.086602121363	486.516223267836	0	0	0	Apba3
ENSMUSG00000004933	-11.4359758905024	2.149417002978e-21	1.0342488873153e-19	1454.49652788974	1610.08831761467	1346.48213445543	0	0	0	Matk
ENSMUSG00000004934	-2.42581337538245	NA	NA	1151.53274135323	1152.5473916035	1190.49983386574	0	0	650.091580219036	Pias4
ENSMUSG00000004936	-1.3902789563312	0.629068930177766	0.736756524220725	1705.07951474621	2037.34639072471	1356.38577258811	0	0	1944.85731082195	Map2k1
ENSMUSG00000004937	-0.382720351098363	0.843942826487289	0.902559545110773	2513.77147367747	2867.27645835178	2365.7315589436	0	1522.96463961353	4417.91403057186	Sgta
ENSMUSG00000004945	0.175907013207247	0.755297291109247	0.837881924566691	1398.39838113563	1491.35554782409	1852.80563398862	922.773985830897	2991.73124934758	1435.61890631704	Tmem242
ENSMUSG00000004947	0.243288937743908	NA	NA	673.515701692438	628.743985481929	245.940346961518	0	1831.8934099266	0	Dtx2
ENSMUSG00000004951	-5.57135175125716	1.29447426264385e-05	3.43792190533334e-05	18.4177650487897	27.8842110871814	29.7109143980358	0	0	0	Hspb1
ENSMUSG00000004952	-5.68699175628785	1.26867640152504e-05	3.37351416967893e-05	43.7633132810691	77.6560287266665	37.1386429975447	0	1.80660099598284	0	Rasa4
ENSMUSG00000004980	-1.07676385277503	0.0627716740889901	0.100507374699401	22240.8875441467	39502.9322037337	16437.1507391244	17046.7768765463	13092.4374178876	6928.89275916789	Hnrnpa2b1
ENSMUSG00000004988	1.69376262324202	NA	NA	20.445408907372	23.3867576860231	25.1717469205581	0	222.211922505889	0	Fxyd4
ENSMUSG00000004994	-9.94296834163051	1.59143130476931e-16	2.10178132359442e-15	528.032254839154	471.932776894877	567.395934684711	0	0	0	Ccdc130
ENSMUSG00000004996	-2.08890806580093	NA	NA	907.201656394054	1114.16912258028	826.128480900939	0	0	669.052584642091	Mri1
ENSMUSG00000005034	-10.9152943782465	1.0088294878791e-19	3.00080916758219e-18	3329.89812675687	5190.66088539016	1801.22418538092	0	1.80660099598284	2.70871491757932	Prkacb
ENSMUSG00000005043	-9.03077079870202	3.49317600173388e-08	1.2066161918895e-07	406.71156396731	344.205100301981	81.7050145945984	0	0	0	Sgsh
ENSMUSG00000005054	0.806164353374223	0.180933791713465	0.265412701528697	1975.9389401885	1956.99188995734	2241.93608228512	1850.45634392685	2534.66119736392	6408.81949499266	Cstb
ENSMUSG00000005057	-5.13651597755805	0.000449338687265596	0.000991059106661969	28.8939249847985	17.3901531511454	9.49098654381698	0	0	0	Sh2b2
ENSMUSG00000005069	-8.76594807274389	3.76350720383236e-12	2.11766045931891e-11	534.622097379547	510.311045918094	296.283840802634	0	1.80660099598284	0	Pex5
ENSMUSG00000005078	0.383690358720063	0.84588221902481	0.904042665572163	1063.33023350489	1159.44348681861	1653.90756815732	2915.57312544443	2142.62878123565	0	Jkamp
ENSMUSG00000005087	1.30464854697479	0.0121290368581212	0.0217399115857422	4446.79195219265	6264.9525878135	2485.40051971346	15093.2447150532	8449.47285821174	9063.36011422039	Cd44
ENSMUSG00000005102	-8.31658797047409	1.01912387817994e-10	4.66863609297131e-10	431.043290270298	354.399328011273	205.500491253081	0	0	2.70871491757932	Eif2ak4
ENSMUSG00000005103	-0.56638167520127	0.237857122817737	0.335605220293072	19151.0962443103	21431.2649471995	18311.8269073227	17316.7373511245	6604.93324131326	15856.8171275093	Wdr1
ENSMUSG00000005107	-6.90774714368876	4.71864391609519e-08	1.60701565375628e-07	76.2056150183867	67.1619707906305	47.4549327190849	0	0	0	Slc2a9
ENSMUSG00000005124	-6.14076718575954	1.87476354116571e-06	5.41414501914757e-06	29.2318656278956	49.7718176394851	33.4247786977902	0	0	0	Wisp1
ENSMUSG00000005125	1.24383317268349	NA	NA	293.332478208247	376.286934563577	255.431333505335	0	1.80660099598284	2188.64165340409	Ndrg1
ENSMUSG00000005142	1.39321272308449	0.470164781263382	0.586999585726905	4783.21186239577	5787.02320638375	3290.0711179936	28252.5907576736	8151.38369387457	2.70871491757932	Man2b1
ENSMUSG00000005150	-10.6409924902782	3.81460094573471e-18	7.57594797841819e-17	702.071686034139	935.770137667668	904.944934373506	0	0	0	Wdr83
ENSMUSG00000005161	-0.541607300767935	0.228895350280784	0.324886925981445	3220.06741775032	3017.79123217721	4241.64568190847	1919.17355563766	1638.58710335644	3640.5128492266	Prdx2
ENSMUSG00000005198	-2.02945107340478	0.32513282867115	0.434395514663946	3408.30035595538	5100.71181736699	1571.377250385	2459.09450479404	9.0330049799142	2.70871491757932	Polr2a
ENSMUSG00000005204	-7.68465799668608	4.43025809172307e-19	1.10866573431112e-17	896.049615171851	1163.34127976628	868.631594553685	4.90837226505796	0	10.8348596703173	Senp3
ENSMUSG00000005220	-2.73293287301076	0.485039771924887	0.601497113412254	10.1382192929118	0	0.412651588861608	0	0	0	Corin
ENSMUSG00000005225	1.67344276858693	NA	NA	103.071896144603	44.0750433313513	136.587675913192	0	0	904.710782471491	Plekha8
ENSMUSG00000005233	-0.195722047863951	NA	NA	847.217192244326	1049.10596337686	1581.69354010654	0	0	3036.46942260641	Spc25
ENSMUSG00000005237	-1.05941088942323	0.723882734998092	0.813373732456647	11.827922508397	0.299830226743886	0	0	0	5.41742983515863	Dnah2
ENSMUSG00000005251	-4.82285452769628	0.189068816430447	0.275849611709006	11.6589521868485	0	33.4247786977902	0	0	0	Ripk4
ENSMUSG00000005262	-5.32055199203835	0.0253603829542854	0.0434048243893928	2006.69153871033	2961.72297977611	3054.03440916476	0	0	200.444903900869	Ufd1
ENSMUSG00000005267	-9.57040175079352	5.30163443654287e-13	3.40136232869966e-12	354.837675251911	570.876751720359	284.729596314509	0	0	0	Zfp287
ENSMUSG00000005299	-9.19858271733953	2.08393425004901e-14	1.7327604617598e-13	3114.12302613939	3701.70397938002	2080.58931104023	0	12.6462069718799	0	Letm1
ENSMUSG00000005312	-0.770737678375525	0.685924572792798	0.783945046191461	3311.31139138653	2041.84384412586	3003.69091532364	0	1649.42670933233	3247.7491861776	Ubqln1
ENSMUSG00000005354	-2.95339845523202	NA	NA	4778.98760435705	5177.46835541343	5260.48245480778	0	1963.77528263335	0	Txn2
ENSMUSG00000005362	0.690639668985529	0.740764531477041	0.825890296274939	2533.3720309771	3296.93317327577	2148.26417161353	4962.3643599736	7914.71896340082	0	Crbn
ENSMUSG00000005370	-0.716613706850888	0.705330587039197	0.799598676757818	1925.92372501014	2431.02347843943	1750.05538836208	0	2856.23617464887	858.662628872643	Msh6
ENSMUSG00000005371	-0.329344286661977	NA	NA	714.744460150279	1218.8098717139	1067.11700879612	9.81674453011593	2325.09548182992	51.465583434007	Fbxo11
ENSMUSG00000005374	-10.2093148692456	2.19298080475047e-15	2.20782559789032e-14	563.0091113997	840.723955789857	481.151752612635	0	0	0	Tbl2
ENSMUSG00000005378	-1.81654703479277	NA	NA	1618.90465075646	2014.85912371891	1824.74532594603	0	0	1549.38493285537	Bud23
ENSMUSG00000005410	-13.1962811185892	4.58465655385739e-28	8.69622970679501e-26	4691.62994811646	5446.71589902943	4805.74040388229	0	0	0	Mcm5
ENSMUSG00000005413	3.65113288650217	0.0669538124794755	0.106708657785116	143.286832673153	186.794231261441	85.0062273054912	3156.08336643227	2059.52513542044	0	Hmox1
ENSMUSG00000005417	0.164495478177028	0.941804743685029	0.965257673089245	464.16147329381	656.928026795854	799.718779213796	0	2140.82218023967	10.8348596703173	Mprip
ENSMUSG00000005442	-8.28240223822896	1.82000785117207e-09	7.20734122727383e-09	356.696348788945	462.038379412328	152.681087878795	0	0	2.70871491757932	Cic
ENSMUSG00000005447	2.80371354804099	0.19727785566017	0.286249731139724	241.796530135945	283.93922472646	304.949524168728	5359.9425134433	0	441.520531565428	Pafah1b3
ENSMUSG00000005465	-2.64059339337306	0.252622060795236	0.353384537932009	2270.79215129069	3842.02452549616	1672.88954124496	0	1244.74808623218	2.70871491757932	Il27ra
ENSMUSG00000005469	-1.29619207543693	NA	NA	385.928214416841	265.949411121827	393.669615773974	0	5.41980298794852	419.850812224794	Prkaca
ENSMUSG00000005470	-1.2439217344612	0.527423448203599	0.643508724721609	4723.73430921068	4104.97563435054	8649.58995412816	0	2608.73183819922	4770.04696985717	Asf1b
ENSMUSG00000005474	-3.68278243614224	0.0093387601036037	0.0170539545466674	6.08293157574705	4.1976231744144	10.3162897215402	0	0	0	Myl10
ENSMUSG00000005481	-2.18522989468548	0.187179965752996	0.273355433137159	5895.03657818509	6365.69554399945	8128.82364898482	2095.87495717975	2384.71331469735	2.70871491757932	Ddx39
ENSMUSG00000005483	0.761601211952805	0.351839771045612	0.463220895628706	3864.35125381486	4345.1396459724	6435.71417988564	10292.8566398266	1848.15281889045	12690.3293888591	Dnajb1
ENSMUSG00000005493	-3.67467678031354	0.0292383417716284	0.0495752580783875	7.09675350503823	11.0937183895238	2.06325794430804	0	0	0	Msh4
ENSMUSG00000005501	-8.32586832153845	1.78300580721451e-10	7.93470928419703e-10	291.980715635859	479.428532563474	216.229432563483	0	1.80660099598284	0	Usp40
ENSMUSG00000005505	-9.85401953677366	3.18414123645494e-15	3.11698133902186e-14	499.138329854356	590.365716458712	383.765977641295	0	0	0	Kbtbd4
ENSMUSG00000005506	-0.865090503283745	NA	NA	2454.80083145703	2596.22993337531	2219.65289648659	14.7251167951739	3961.87598419037	13.5435745878966	Celf1
ENSMUSG00000005510	-0.739533428524652	0.701354265348081	0.796695300047637	2359.67054042521	2411.53451370108	3768.3343094842	0	1383.85636292286	3729.90044150672	Ndufs3
ENSMUSG00000005514	1.27423459165513	NA	NA	1439.45816927192	1665.55690956229	819.113403890292	9409.34963211612	83.1036458152106	0	Por
ENSMUSG00000005533	-8.6228280719733	5.83955848483744e-26	8.30740667929918e-24	1220.64160286658	1475.46454580666	1653.90756815732	4.90837226505796	0	8.12614475273795	Igf1r
ENSMUSG00000005534	-8.2579921857085	8.74272471723869e-10	3.5926147911843e-09	95.9751426395646	192.790835796319	198.898065831295	0	0	0	Insr
ENSMUSG00000005540	-6.41299661393576	1.44766446445139e-05	3.82150716231139e-05	29.7387765925412	77.0563682731787	28.8856112203126	0	0	0	Fcer2a
ENSMUSG00000005566	-0.780278677090364	NA	NA	1723.66625011655	1255.38915937665	1925.43231362826	9.81674453011593	2841.78336668101	2.70871491757932	Trim28
ENSMUSG00000005575	1.82211333161315	0.23639353543729	0.334044330792837	266.466197082031	183.795928994002	372.624384742032	4.90837226505796	1134.54542547722	1768.79084117929	Ube2m
ENSMUSG00000005580	-4.34918690934829	0.036930398903229	0.0616197170889164	2.36558450167941	26.385059953462	3.71386429975447	0	0	0	Adcy9
ENSMUSG00000005583	-6.50116560193312	4.58333029601961e-08	1.56296578724087e-07	81.2747246648426	103.441428226641	95.3225170270314	0	1.80660099598284	0	Mef2c
ENSMUSG00000005609	-0.585515655450154	NA	NA	1940.62414298486	2641.80412784038	1662.57325152342	4162.29968076915	0	0	Ctr9
ENSMUSG00000005610	-1.31087434634676	0.479410455540287	0.596267608297185	26983.8844700139	41072.543440738	17507.5689606314	4.90837226505796	22761.3659483878	11720.6094483657	Eif4g2
ENSMUSG00000005611	-4.28452476104944	0.258169030773988	0.359877071485111	28.8939249847985	2.0988115872072	0	0	0	0	Mrvi1
ENSMUSG00000005615	2.65332052212486	0.193036268566961	0.280811235189995	278.294119590428	483.326325511144	191.057685642924	0	762.385620304759	5230.52850584566	Pcyt1a
ENSMUSG00000005621	-10.7362277942374	4.60524509694688e-15	4.37398024882735e-14	837.923824559157	1321.65163948705	556.254341785448	0	0	0	Zfp592
ENSMUSG00000005625	0.174399263144492	0.87088172257765	0.921133019645731	6036.97164828585	5207.45137808781	10933.2038468883	20104.6927976774	1719.88414817566	3207.11846241391	Psmd4
ENSMUSG00000005628	-4.36142051914697	0.000345044756045555	0.000772088522332744	20.107468264275	25.7853994999742	17.7440183210491	0	0	2.70871491757932	Tmod4
ENSMUSG00000005640	-5.35854764335729	3.45682805825625e-05	8.73922457532505e-05	15.5452695824647	27.2845506336936	22.6958373873884	0	0	0	Insrr
ENSMUSG00000005656	0.0707520408252263	0.973100510908818	0.984066314580267	3763.1380312073	3593.46526752547	4257.73909387407	0	1506.70523064969	10691.2977796856	Snx6
ENSMUSG00000005667	-2.88014592213324	0.185210630867646	0.270842093496732	2425.23102518604	3144.31958786313	2091.31825235063	0	5.41980298794852	1034.7290985153	Mthfd2
ENSMUSG00000005672	-9.27826044937799	2.89673467571615e-10	1.25976316550114e-09	234.192865666262	557.984051970372	196.422156298125	0	0	0	Kit
ENSMUSG00000005674	0.908314669150049	NA	NA	296.880854960766	343.005779395006	187.34382134317	0	1551.87025554926	0	Tomm40l
ENSMUSG00000005677	0.784434500244957	0.679574615590813	0.778854801738316	8.95542704207205	12.5928695232432	8.66568336609377	0	50.5848278875195	0	Nr1i3
ENSMUSG00000005681	-3.88859126130385	0.00181670043536676	0.00370531016021197	7.60366446968382	7.79558589534104	8.25303177723216	0	0	0	Apoa2
ENSMUSG00000005682	1.79622798317575	NA	NA	1155.08111810575	1318.35350699287	560.793509262925	10538.2752530794	0	0	Pan2
ENSMUSG00000005683	-1.21065075376268	0.427533262361632	0.54383859828837	4385.79366611363	5245.82964711103	3361.45984286666	1079.84189831275	4516.5024899571	16.2522895054759	Cs
ENSMUSG00000005686	-9.43751304251449	8.89212258699692e-11	4.11819180532964e-10	569.429983618544	351.101195517091	183.217305454554	0	0	0	Ampd3
ENSMUSG00000005687	0.732452653637201	0.221436244643086	0.316116663382276	3802.8460567712	3719.09413253116	5698.30579058994	4270.28387060043	4944.66692600503	12747.2124021283	Bcas2
ENSMUSG00000005696	-12.3329049671774	5.07475755221963e-25	5.98364205796852e-23	2630.8679065106	2876.87102560759	2706.58177134329	0	0	0	Sh2d1a
ENSMUSG00000005698	-0.145837192592597	NA	NA	1388.59810248581	1486.85809442293	1958.44444073719	0	4368.36120828651	0	Ctcf
ENSMUSG00000005699	-0.238467549084607	NA	NA	159.67695386336	165.806115389369	160.934119656027	0	408.291825092122	2.70871491757932	Pard6a
ENSMUSG00000005718	-9.60568890057947	5.60530130709083e-11	2.65612539852298e-10	453.009432071607	598.760962807541	188.581776109755	0	0	0	Tfap4
ENSMUSG00000005732	-0.320139277893541	0.563484053547185	0.677215729368739	8529.62183176976	7932.60830896299	14970.1743407214	4309.55084872089	11172.0205591579	9689.07326018121	Ranbp1
ENSMUSG00000005763	-0.684479714240875	0.0570361426271893	0.0921363903609792	7003.31291722189	6732.98757176071	8677.65026217075	6007.84765243095	4870.59628516974	3074.39143145252	Cd247
ENSMUSG00000005774	-9.76114062025016	1.4574663417176e-13	1.04236718472131e-12	598.323908603342	296.232264022959	486.928874856697	0	0	0	Rfx5
ENSMUSG00000005779	0.309457202256215	0.188575023852055	0.275208509386228	3074.41500057549	2834.29513340996	2851.83513062257	4260.46712607031	3811.92810152379	2792.68508002427	Psmb4
ENSMUSG00000005802	-4.52081409281988	0.00200756617028041	0.00406986152983736	6.58984254039264	10.7938881627799	19.3946246764956	0	0	0	Slc30a4
ENSMUSG00000005803	-7.51808204185424	1.50589017780009e-08	5.38941499782544e-08	64.3776925099897	133.124620674285	94.4972138493082	0	0	0	Sqor
ENSMUSG00000005804	-10.6534464447838	1.17790379793573e-17	2.10606624417799e-16	932.378234304785	969.05129283624	662.718451711742	0	0	0	Bloc1s6
ENSMUSG00000005813	-1.59113994389791	0.569968858081031	0.683315234456768	1504.17380242501	2049.33959979446	1157.07505516795	0	1562.70986152516	0	Metap1
ENSMUSG00000005823	0.245464515758918	0.899360375538061	0.939786714175021	1942.1448758788	2101.21022902115	1755.41985901728	0	4505.6628839812	2367.41683796432	Gpr108
ENSMUSG00000005824	3.12134993492226	NA	NA	247.203580425498	408.968429278661	234.386102473393	7750.31980652653	0	0	Tnfsf14
ENSMUSG00000005846	-1.04077873189254	0.601275389865942	0.711913542841094	4077.42282928756	4957.69279921016	3628.44542086012	2945.02335903478	3210.32996986151	0	Rsl1d1
ENSMUSG00000005871	3.05306958069356	NA	NA	400.797602713111	456.941265557682	337.961651277657	9924.7287199472	0	0	Apc
ENSMUSG00000005873	0.331584989357318	0.752545512384662	0.835679252171258	4030.61805021862	4311.55866057708	3265.72467425077	3421.1354687454	576.305717718526	10610.0363321582	Reep5
ENSMUSG00000005881	-1.78467142202438	NA	NA	1885.20187751694	1818.77015542841	2216.3516837757	0	1709.04454219977	8.12614475273795	Ergic3
ENSMUSG00000005882	1.27891750902709	0.508507177173921	0.625631371032162	787.570668737695	1200.52022788252	859.140608009868	0	3643.91420889739	3264.00147568308	Uqcc1
ENSMUSG00000005883	-6.80551949160887	6.62034613113077e-06	1.81345940067475e-05	51.0290371076558	98.9439748254824	28.0603080425893	0	0	0	Spo11
ENSMUSG00000005886	0.835459355588526	0.678897427318319	0.778329496210771	2016.6607876817	2942.83367549124	1003.15601252257	0	5979.8492967032	4658.98965823642	Ncoa2
ENSMUSG00000005893	-1.83376441696513	0.421246834771931	0.537304217278534	644.114865742994	1548.02346067868	924.752210638863	0	1.80660099598284	872.20620346054	Nr2c2
ENSMUSG00000005897	-7.45709854329596	2.47989735186173e-09	9.68284503018087e-09	72.8262085874161	110.637353668494	96.5604717936163	0	0	0	Nr2c1
ENSMUSG00000005899	-8.64207924599017	1.51549084455115e-16	2.01367961152137e-15	588.18568931043	857.514448487514	701.095049475872	0	1.80660099598284	2.70871491757932	Smpd4
ENSMUSG00000005907	-9.04626907445059	2.40668536601987e-10	1.05771316556306e-09	214.254367723535	453.343302836756	174.138970499599	0	0	0	Pex1
ENSMUSG00000005936	0.307891054374698	NA	NA	3356.93337820463	3521.2061828802	2386.36413838668	0	11459.2701175192	8.12614475273795	Kctd20
ENSMUSG00000005947	-0.12363492878574	0.858321129748598	0.912271150410074	4009.83470066815	5464.40588240732	2884.02195455378	2601.43730048072	6960.83363752188	1776.91698593203	Itgae
ENSMUSG00000005949	-4.63769080516291	0.00894371821700243	0.0163874260148576	283.025288593787	364.593555720565	382.115371285849	0	39.7452219116225	0	Ctns
ENSMUSG00000005950	-3.19708691924958	0.232484368684773	0.329302534344838	12.6727741161397	29.3833622209008	0	0	3.61320199196568	0	P2rx5
ENSMUSG00000005951	-7.62626250861202	2.9917636433625e-06	8.47720341293104e-06	118.279225083971	164.007134028906	32.1868239312054	0	0	0	Shpk
ENSMUSG00000005968	-7.56097702683622	9.02292493686143e-09	3.32808479239502e-08	138.386693348246	90.5487284766536	71.3887248730582	0	0	0	Tuft1
ENSMUSG00000005973	-7.47928365489919	9.28615166483353e-09	3.41972855906982e-08	865.297016650018	969.05129283624	658.179284234265	0	0	13.5435745878966	Rcn1
ENSMUSG00000005980	-7.11320936136223	6.82717282391649e-08	2.28936812501714e-07	51.5359480723014	101.342616639434	67.6748605733037	0	0	0	Dnase1
ENSMUSG00000005981	-3.7134777582398	NA	NA	3251.6648678799	3631.54370632195	3178.2425374121	0	0	766.566321674946	Trap1
ENSMUSG00000005982	-0.950217293539955	0.674681264947514	0.774445570569467	1367.3078419707	1920.11277206785	1077.84595010652	0	2247.41163900265	10.8348596703173	Naa60
ENSMUSG00000005983	-5.8192664274437	8.58733431313235e-08	2.84894883372056e-07	113.210115437515	210.480819174208	142.777449746116	0	0	8.12614475273795	1700037C18Rik
ENSMUSG00000005986	1.55633097053021	NA	NA	135.176257238823	184.39558944749	37.5512945864063	0	1049.63517866603	0	Ankrd13d
ENSMUSG00000006005	0.15120861340691	0.881680861063961	0.928353910668151	7665.33863704903	10779.7961421229	6850.01637510269	1222.18469399943	7522.68654727255	19342.9332264339	Tpr
ENSMUSG00000006010	2.15958080640102	0.300460457611257	0.407674317770695	695.312873172198	931.572514493254	798.06817285835	7897.57097447826	2937.5332194681	0	BC003331
ENSMUSG00000006014	-9.6391163000727	7.50030349441308e-15	6.82167978699642e-14	476.496306766853	458.440416691402	334.247786977902	0	0	0	Prg4
ENSMUSG00000006019	-8.98853150553198	7.56994349990233e-12	4.06880577111793e-11	402.825246571694	798.148063592225	380.052113341541	0	0	2.70871491757932	Dhx34
ENSMUSG00000006021	2.57847597629927	0.211614135746689	0.304076759712752	439.153865704628	487.523948685559	474.961978779711	6385.79231684041	1987.26109558112	0	Kptn
ENSMUSG00000006024	0.891009725443007	0.369570515560571	0.481766823471788	3885.64151432998	3755.07375974043	3958.56669194941	15780.4168321614	1138.15862746919	4596.6892151321	Napa
ENSMUSG00000006050	-0.461632316536881	0.81502828432147	0.881067992500157	3439.72883576341	3107.44046997364	4761.58668387409	0	5564.33106762715	2646.41447447499	Sra1
ENSMUSG00000006057	-0.774846069467642	0.0711218220690973	0.112720078377373	4155.99402880763	3806.64455874038	5868.31824520093	2670.15451219153	1718.07754717968	3697.39586249577	Atp5g1
ENSMUSG00000006058	-0.735194642268707	0.700846925629283	0.796516547641199	235.206687595553	287.837017674131	371.799081564309	535.012576891318	1.80660099598284	2.70871491757932	Snf8
ENSMUSG00000006095	-0.196155620858862	0.920158539058897	0.952018865993053	2492.14327251926	2209.4489408757	3944.53653792811	0	2984.50484536365	4561.47592120357	Tbcb
ENSMUSG00000006127	-3.50108046830642	NA	NA	2638.13363033719	3035.18138532836	2907.95574670775	0	1.80660099598284	755.731462004629	Inpp5k
ENSMUSG00000006134	-9.04641698966425	1.11179308895224e-13	8.07948248095883e-13	1218.10704804335	1938.70224612597	652.814813579064	0	5.41980298794852	0	Crkl
ENSMUSG00000006154	-1.19244795133921	0.605929578997968	0.715951473546516	68.2640099056058	207.482516906769	102.337594037679	0	164.400690634438	0	Eps8l1
ENSMUSG00000006169	-4.7286891767383	0.000485997746888877	0.00106705896850891	1254.09772653318	1068.29509788847	1420.34676886165	4.90837226505796	5.41980298794852	130.018316043807	Clint1
ENSMUSG00000006179	-4.52550283141664	0.000152387667767904	0.000357300214214676	21.2902605151147	26.0852297267181	23.9337921539733	0	1.80660099598284	0	Prss16
ENSMUSG00000006191	0.48665048118979	NA	NA	802.102116390869	1070.99356992916	673.860044611006	0	3568.03696706611	0	Cdkal1
ENSMUSG00000006215	-7.87501126576381	1.13678511966896e-12	6.90085512348208e-12	576.188796480485	899.190850004914	466.708947002479	0	0	8.12614475273795	Zbtb17
ENSMUSG00000006216	-3.72280576223553	0.293015429228368	0.399311322130454	4.22425803871323	16.7904926976576	0	0	0	0	Clcnkb
ENSMUSG00000006219	-3.61339732965141	0.355507658648451	0.46734474049728	0	19.4889647383526	0	0	0	0	Fblim1
ENSMUSG00000006235	6.37917184047318	NA	NA	0	7.49575566859715	8.66568336609377	0	0	1343.52259911934	Epor
ENSMUSG00000006262	-9.66373075882273	3.51606779484e-13	2.34547886334689e-12	376.80381705322	611.653662557528	302.88626622442	0	0	0	Mob1b
ENSMUSG00000006273	-0.410149544421539	0.834647847216593	0.895105786985478	3058.19384970683	2912.85065281685	4717.4329638659	0	2998.95765333151	5043.62717653269	Atp6v1b2
ENSMUSG00000006276	-2.88660507110695	NA	NA	1299.88868367284	1737.21633375408	1271.79219687148	0	0	582.373707279553	Eps15l1
ENSMUSG00000006281	3.07889594660607	0.0708779341299371	0.112360756043195	393.193938243428	441.050263540256	245.527695372657	6881.53791561127	2238.37863402274	5.41742983515863	Tep1
ENSMUSG00000006288	-12.3459206109593	1.39096322268229e-23	1.21366177723105e-21	2435.03130383586	2513.17696056725	3340.82726342358	0	0	0	Ttc5
ENSMUSG00000006289	-10.0054581063863	7.16972653565437e-18	1.34630388663765e-16	1056.23347999986	1072.49272106288	1050.61094524165	4.90837226505796	0	0	Osgep
ENSMUSG00000006299	-0.0047449955985416	0.998151322149507	0.999104051048929	5557.60284605268	4841.95833168702	5843.55914986923	0	5432.4491949204	10756.3069377075	Aamp
ENSMUSG00000006301	-0.644178523538976	0.780921582383291	0.85622029573867	613.869178185807	989.439748254824	449.790231859153	0	1309.78572208756	2.70871491757932	Tmbim1
ENSMUSG00000006304	-0.423303467771024	0.4127531759866	0.528634266299308	31126.5298434192	33082.9673886936	35826.4109449648	12216.9385677293	37729.0552001056	24643.8883201366	Arpc2
ENSMUSG00000006307	1.1797372632552	NA	NA	481.058505448663	522.004424761106	474.961978779711	0	3347.6316455562	0	Kmt2b
ENSMUSG00000006310	-3.95063109989004	0.0173085114210202	0.0303258095687165	2034.90958240894	2517.07475351492	1817.31759734652	0	366.740002184517	43.339438681269	Zbtb32
ENSMUSG00000006313	2.43541675456048	NA	NA	58.6327015773397	86.0512750754953	51.1687970188394	0	1058.66818364594	0	Upk1a
ENSMUSG00000006315	0.0520430206372654	NA	NA	1341.11744213068	1160.34297749884	1953.07997008199	4618.77830141954	0	0	Tmem147
ENSMUSG00000006333	-0.311667475744844	0.47776760049681	0.594846114469392	15325.4391941301	13476.7690316842	11003.3546169948	14901.818196716	10897.4172077685	6278.80117894885	Rps9
ENSMUSG00000006335	-0.584798516074075	0.837047551561381	0.896895669851581	721.672243333769	571.176581947103	1063.81579608523	0	0	1571.054652196	Tfpt
ENSMUSG00000006342	-8.31559577441479	1.72356710837277e-10	7.68064225889781e-10	223.209794765607	166.105945616113	117.605702825558	0	0	0	Susd2
ENSMUSG00000006345	-7.22185114790902	6.66914220638513e-07	2.01583679439188e-06	39.5390552423559	77.0563682731787	121.319567125313	0	0	0	Ggt1
ENSMUSG00000006356	3.93649252034042	6.19777906698734e-18	1.18418295516395e-16	361.089577149207	324.416305336885	653.640116756787	4775.8462139014	7602.17699109579	8112.60117815005	Crip2
ENSMUSG00000006360	1.40777914718775	6.26200495747283e-13	3.97464213789546e-12	21104.2241910898	21364.7026368623	16089.698101303	54571.2828429144	53497.0686930439	47310.4147504403	Crip1
ENSMUSG00000006362	4.00962037848279	NA	NA	114.561878009903	32.6814947150836	35.4880366420983	0	2937.5332194681	5.41742983515863	Cbfa2t3
ENSMUSG00000006369	-8.59648665151417	7.00379900845409e-12	3.7988280738768e-11	238.079183061878	221.874367790476	155.982300589688	0	0	0	Fbln1
ENSMUSG00000006373	-0.270473715637845	0.927475322499848	0.956639374330366	1389.27398377201	2151.28187688738	942.908880548774	0	3716.1782487367	0	Pgrmc1
ENSMUSG00000006378	0.91529808782985	NA	NA	1167.24698125724	872.206129597965	1044.42117140873	5816.42113409369	0	0	Gcat
ENSMUSG00000006389	-2.95567249450893	0.411318709408989	0.527157422991869	10.8141005791059	1.49915113371943	0	0	0	0	Mpl
ENSMUSG00000006390	-12.3743812110519	2.86657868519394e-24	2.84225619938017e-22	2445.50746377186	2814.8061686716	3193.92329778885	0	0	0	Elovl1
ENSMUSG00000006392	0.126528064352341	0.951438157625306	0.971328144154202	2034.40267144429	1785.48900025984	3054.44706075362	4707.12900219059	0	2798.10250985943	Med8
ENSMUSG00000006395	2.10457096650185	NA	NA	233.854925023165	325.915456470604	214.991477796898	3332.78476797436	0	0	Hyi
ENSMUSG00000006398	-1.23636962117722	NA	NA	1521.9156861876	1326.7487533417	1979.90232335799	0	2048.68552944454	0	Cdc20
ENSMUSG00000006412	-0.251359132569174	NA	NA	1380.48752705148	1559.7168395217	1601.5008163719	3813.80524995004	0	2.70871491757932	Pfdn2
ENSMUSG00000006418	-13.274332399689	5.86902338976348e-28	1.09733968750321e-25	5349.93832086953	5798.71658522676	4625.82431113862	0	0	0	Rnf114
ENSMUSG00000006423	2.26801353086708	NA	NA	597.648027317148	1011.62718503387	383.353326052434	9595.86777818832	0	2.70871491757932	C330007P06Rik
ENSMUSG00000006442	-10.1388677886944	3.65953632421774e-20	1.24405224445096e-18	2109.59446453339	1414.8988400044	2397.09307969708	0	3.61320199196568	0	Srm
ENSMUSG00000006456	0.82046270150042	0.670786224664628	0.771327544228664	945.051008420924	1260.4862732313	380.877416519264	0	1616.90789140464	2949.79054524387	Rbm14
ENSMUSG00000006457	-3.05231611700502	0.281974302180504	0.386842732383483	0	10.7938881627799	16.0934119656027	4.90837226505796	0	0	Actn3
ENSMUSG00000006463	-9.07346588035061	1.81306194101713e-13	1.27783277781541e-12	313.60891679407	312.722926493873	231.0848897625	0	0	0	Zdhhc24
ENSMUSG00000006471	-10.7544102404109	8.25289105018926e-18	1.53357311706823e-16	964.820536042102	1080.88796741171	704.396262186765	0	0	0	Ndor1
ENSMUSG00000006476	-9.05878420671671	6.02735870936659e-11	2.84171724741318e-10	572.302479084869	829.330407173589	262.859062104844	0	0	2.70871491757932	Nsmf
ENSMUSG00000006494	-10.6898035768325	4.36764758524699e-16	5.19198652095483e-15	1655.90915117559	2407.93655098015	1077.84595010652	4.90837226505796	0	0	Pdk1
ENSMUSG00000006498	-8.71262056849958	5.34429461617693e-14	4.10000749921006e-13	5405.1916160159	5875.17329304645	4345.22123071273	0	3.61320199196568	32.5045790109518	Ptbp1
ENSMUSG00000006517	-10.3532580572057	4.12266187229394e-18	8.11389452399746e-17	663.039541756429	704.900863074876	715.125203497167	0	0	0	Mvd
ENSMUSG00000006519	0.515890316651523	0.254543362113222	0.355583682712974	15052.7210951507	14230.8420519451	20782.3719698372	26205.7995231445	31767.2719133623	13614.0011757536	Cyba
ENSMUSG00000006526	0.841847418896743	NA	NA	140.245366885279	141.519867023114	155.156997411965	0	0	782.818611180422	Tmem110
ENSMUSG00000006527	-3.27103219630515	0.152649577191494	0.227445089513009	279.645882162816	664.123952237708	288.443460614264	0	0	127.309601126228	Sfmbt1
ENSMUSG00000006575	-6.94138367386044	3.5336550076237e-07	1.09833810729903e-06	50.3531558214617	47.373175825534	98.2110781490627	0	0	0	Rundc3a
ENSMUSG00000006585	-8.24926179663293	1.43888720635242e-16	1.92952415540374e-15	723.024005906157	1063.49781426056	706.046868542211	0	0	8.12614475273795	Cdt1
ENSMUSG00000006587	-6.70448529504672	3.01753456497105e-05	7.67310907059279e-05	96.6510239257588	48.5724967325095	20.6325794430804	0	0	0	Snai3
ENSMUSG00000006589	-0.158087818297204	0.938049149641648	0.963143270613469	2143.55749916464	2106.60717310254	2367.79481688791	2773.23032975775	0	3158.36159389748	Aprt
ENSMUSG00000006599	-9.62346729013833	5.27449986281015e-16	6.18572170290854e-15	1558.92018660673	1729.72057808548	789.402489492256	0	3.61320199196568	0	Gtf2h1
ENSMUSG00000006638	-5.59322603309821	7.47318956832382e-06	2.035145756767e-05	30.5836282002838	21.2879460988159	24.7590953316965	0	0	0	Abhd1
ENSMUSG00000006641	-8.96854612243267	1.98337947432284e-13	1.388153505879e-12	285.221902773917	287.537187447387	224.482464340715	0	0	0	Slc5a6
ENSMUSG00000006649	-2.04220925798735	0.309975501677883	0.418113920020626	94.2854394240793	48.5724967325095	14.8554571990179	0	0	37.9220088461104	Nphs1
ENSMUSG00000006651	3.15258626090826	NA	NA	20.445408907372	36.2794574360102	37.9639461752679	0	1.80660099598284	839.701624449588	Aplp1
ENSMUSG00000006673	-1.2255861938681	0.406065379070532	0.52175374840714	4254.67269659197	5485.3939982794	4113.72368936137	19.6334890602319	4409.91303119411	1492.5019195862	Qrich1
ENSMUSG00000006675	-8.29863645583634	3.92208758196231e-11	1.89838322014507e-10	129.938177270819	204.48421463933	167.123893488951	0	0	0	P4htm
ENSMUSG00000006676	-10.6311854805666	2.37441233439214e-16	2.99675107353176e-15	1728.56638944145	2203.45233634082	1001.09275457826	0	0	2.70871491757932	Usp19
ENSMUSG00000006678	-0.54724182767304	NA	NA	888.783891345264	1905.4210909574	871.520155675716	0	0	2508.27001367845	Pola1
ENSMUSG00000006699	0.23068859804413	0.794820447583153	0.866378780542042	21317.1267962409	24813.0500746438	19168.4916057994	4535.33597291356	26275.2048855744	45807.0779711838	Cdc42
ENSMUSG00000006705	-3.55716290709403	NA	NA	1370.51827808012	2071.52703657351	1465.73844363643	0	410.098426088105	5.41742983515863	Pknox1
ENSMUSG00000006711	-6.92357008741119	8.55683339674582e-09	3.16182483050845e-08	65.2225441177323	60.8655360290089	67.2622089844421	0	0	0	D130043K22Rik
ENSMUSG00000006715	-1.83594133273962	0.39501768787767	0.509861094570311	1111.31780482468	1368.72498508584	1570.13929561842	0	7.22640398393136	1126.825405713	Gmnn
ENSMUSG00000006717	-0.46320784377758	NA	NA	958.23069350171	794.849931098042	1074.13208580677	0	0	2050.49719260754	Acot13
ENSMUSG00000006728	-1.80788458269047	NA	NA	4215.64055231426	4165.24150992607	4497.0770154138	368.127919879347	137.301675694696	3171.90516848538	Cdk4
ENSMUSG00000006731	-0.936385088328343	0.000123033237958705	0.000291766446530809	7727.68868570044	7383.61916379494	5879.04718651133	3352.41825703459	3204.91016687356	4409.78788581913	B4galnt1
ENSMUSG00000006732	-10.0135657236568	2.06317345059519e-16	2.65006290908005e-15	545.436197958653	623.946701854027	476.199933546296	0	0	0	Mettl1
ENSMUSG00000006736	0.805816004739395	0.692386859969231	0.789506815061622	1189.55106370165	1170.53720520813	1565.18747655208	5085.07366660005	1777.69538004711	0	Tspan31
ENSMUSG00000006740	0.541319451946775	0.621642479495486	0.730084060627864	6176.03422292029	7481.0639874867	6706.00097058999	1035.66654792723	6111.73116940995	22485.0425308259	Kif5b
ENSMUSG00000006763	-10.2235598402494	2.41631442061065e-17	4.0082031859255e-16	624.176367800267	701.602730580693	577.712224406251	0	0	0	Saal1
ENSMUSG00000006782	-7.08549996624782	5.57133394262403e-06	1.53737336371628e-05	6824.373346702	6775.56346395834	4229.67878583148	0	121.04226673085	8.12614475273795	Cnp
ENSMUSG00000006800	5.03029056204789	NA	NA	33.2871533450603	46.1738549185585	42.5031136527456	0	3970.90898917028	13.5435745878966	Sulf2
ENSMUSG00000006818	-0.171701599352989	0.931027019619688	0.958982136807804	2015.9849063955	1999.86761238172	2167.65879629003	3484.94430819115	2005.32710554095	0	Sod2
ENSMUSG00000006850	-8.42596777823436	2.22127040789817e-11	1.11515102027508e-10	225.575379267287	180.497796499819	141.12684339067	0	0	0	Tmco6
ENSMUSG00000006906	-10.2053548988811	9.38967272548997e-17	1.33288542983962e-15	547.125901174138	742.679471644606	590.091772072099	0	0	0	Stambp
ENSMUSG00000006920	-11.7863766684809	1.10735935896961e-17	1.99629742289177e-16	1907.84390060444	2639.40548602643	1076.60799533994	0	0	0	Ezh1
ENSMUSG00000006930	-7.36732477443531	1.58528290779777e-08	5.65962430367083e-08	66.9122473332176	120.531751151042	75.5152407616742	0	0	0	Hap1
ENSMUSG00000006932	1.13044038660768	0.591632211387532	0.703551006963477	1767.59853371916	1232.00240169063	1877.15207773145	5831.14625088886	0	4845.8909875494	Ctnnb1
ENSMUSG00000006941	-9.8630162116904	1.12116107006637e-16	1.55113700687406e-15	1084.95843466311	960.056386033923	830.254996789555	0	1.80660099598284	0	Eif1b
ENSMUSG00000006998	-0.136292438443133	0.94926699776088	0.969867795994879	9789.29557891405	10575.6117577104	14519.1461540957	0	8500.05768609926	23238.0652779129	Psmd2
ENSMUSG00000007021	-4.371340936824	1.80663176168621e-05	4.7083226795996e-05	35.9906784898367	39.8774201569369	36.3133398198215	0	0	5.41742983515863	Syngr3
ENSMUSG00000007029	-0.971960778722422	0.747926768688953	0.83231575109268	3279.37600061386	4388.61502885026	1299.02720173634	0	4570.70051983659	0	Vars
ENSMUSG00000007035	2.44089559173605	NA	NA	68.2640099056058	61.7650267092405	38.7892493529911	0	915.9467049633	0	Msh5
ENSMUSG00000007036	-4.63345098501389	0.00932240527612678	0.017028840230837	1492.51485023816	1818.47032520167	1047.30973253076	166.884657011971	0	10.8348596703173	Abhd16a
ENSMUSG00000007038	2.20232235397935	0.0120985559339242	0.0216882481938365	1192.59252948952	1814.572532254	914.023269328462	12310.1976407654	1602.45508343678	4138.91639406119	Neu1
ENSMUSG00000007039	-5.4675393928338	9.54592876083021e-06	2.56913665683212e-05	27.2042217693132	21.8876065523037	21.045231031942	0	0	0	Ddah2
ENSMUSG00000007041	0.458676329484999	0.302216442043687	0.409674654942287	15355.3469410441	14720.4648122178	20445.2356217372	12953.194407488	28224.5273602399	28243.7704455995	Clic1
ENSMUSG00000007050	-0.695027710887323	NA	NA	1337.73803569971	1062.89815380708	1357.21107576583	4.90837226505796	0	2315.95125453031	Lsm2
ENSMUSG00000007080	-6.29224749114967	3.95681014173285e-15	3.81908046718285e-14	533.777245771804	1261.68559413827	715.125203497167	0	12.6462069718799	16.2522895054759	Pole
ENSMUSG00000007097	-5.30334313253734	1.18536503327365e-06	3.47692908011778e-06	86.512804632847	72.2590846452765	64.3736478624108	9.81674453011593	0	0	Atp1a2
ENSMUSG00000007207	-8.3475621597378	1.81742573029228e-11	9.25280564329614e-11	171.673846693306	206.882856453281	139.888888624085	0	0	0	Stx1a
ENSMUSG00000007216	-8.22196166825955	3.17681511886941e-11	1.55840165951135e-10	140.076396563731	193.390496249807	141.952146568393	0	0	0	Zfp775
ENSMUSG00000007338	-0.324614757900446	NA	NA	1126.69410408559	936.369798121156	1063.81579608523	0	2493.10937445632	2.70871491757932	Mrpl49
ENSMUSG00000007379	-6.72446454265517	1.75679651310868e-10	7.82339325061805e-10	189.922641420547	227.271311871866	150.617829934487	0	1.80660099598284	2.70871491757932	Dennd2c
ENSMUSG00000007411	-5.15742508431275	1.40524747426554e-05	3.71328062652684e-05	328.985216054987	424.259770842599	481.564404201496	0	28.9056159357254	2.70871491757932	Mark3
ENSMUSG00000007415	0.553660870934605	0.780319188214921	0.855846604823337	1074.4822747271	555.885240383165	1282.93378977074	0	583.532121702457	3691.97843266061	Gatad1
ENSMUSG00000007458	-0.446576531778329	0.693054674157598	0.790130625032634	7470.17791566048	9340.91088397903	8436.66173427557	373.036292144405	7437.77630046135	10712.9674990262	M6pr
ENSMUSG00000007476	-0.596106768794298	0.770562297092863	0.848772878669533	4065.93284742226	1921.91175342831	5661.99245077012	0	6359.2355058596	1346.23131403692	Lrrc8a
ENSMUSG00000007564	0.302664040651813	0.763734099635602	0.844021945117856	4550.37075930189	5057.23643448913	2450.32513466023	8761.44449312847	5495.6802297798	617.587001208084	Ppp2r1a
ENSMUSG00000007570	1.49444467982424	NA	NA	266.635167403579	313.622417174105	146.903965634732	0	2039.65252446463	8.12614475273795	Fance
ENSMUSG00000007589	0.197687243208657	NA	NA	606.772424680769	816.137877196858	587.203210950068	0	2301.60966888214	2.70871491757932	Tinf2
ENSMUSG00000007591	-5.61390724321618	0.000135058561367328	0.000318552252869991	23.317904373697	41.3765712906563	13.2048508435715	0	0	0	Tssk4
ENSMUSG00000007603	1.05737989110125	NA	NA	735.865750343845	881.201036400281	647.037691335001	4702.22062992553	0	10.8348596703173	Dus3l
ENSMUSG00000007610	1.15304594416792	NA	NA	270.183544156098	325.015965790372	167.536545077813	0	0	1698.36425332223	Gtpbp3
ENSMUSG00000007613	-0.663402764062888	0.463539207079739	0.580277488499247	4222.7373058193	8022.25754675942	3278.51687350547	6812.82070390045	2039.65252446463	953.467650987919	Tgfbr1
ENSMUSG00000007617	4.63249475333447	NA	NA	42.4115507086809	68.0614614708621	37.5512945864063	0	3.61320199196568	3667.59999840239	Homer1
ENSMUSG00000007646	-7.84507684001441	1.25610218596894e-10	5.67478957886139e-10	105.775421289379	122.930392964993	137.825630679777	0	0	0	Rad51c
ENSMUSG00000007656	-0.0458935425905067	0.953673028572728	0.973002229338935	4818.52665959941	4797.28362790218	6359.37363594624	1433.24470139693	4297.90376944318	9740.53884361522	Arpp19
ENSMUSG00000007659	0.285563078046488	0.890397982098271	0.934300392022943	5910.58184776755	5386.45002345391	6920.57979679803	0	11596.5717932139	10607.3276172406	Bcl2l1
ENSMUSG00000007670	1.94050423444716	0.0435205937908154	0.0717648395532558	1247.50788399279	645.834308406331	869.456897731408	7873.02911315297	822.003453172192	1915.06144672858	Khsrp
ENSMUSG00000007721	-0.833335224244633	0.654754709084145	0.75788711705079	2358.82568881747	1947.0974924748	2941.7931769944	0	1804.79439498686	2261.77695617873	Ccdc124
ENSMUSG00000007739	0.0149681996947309	0.994265381993173	0.996778653353248	7032.20684220669	7656.16483990513	6356.89772641307	0	6753.07452298386	14510.5858134724	Cct4
ENSMUSG00000007777	-9.59283326092927	4.35331899548506e-13	2.84170768144182e-12	268.662811262162	407.769108371685	553.365780663416	0	0	0	0610009B22Rik
ENSMUSG00000007812	1.40262263828119	0.503003254244503	0.620247464815532	993.207550062255	1401.10664957418	647.862994512724	5129.24901698557	0	2914.57725131534	Zfp655
ENSMUSG00000007815	0.411937816215582	0.0312203693812938	0.0526969556954312	10096.6525938108	8815.60832672374	7728.55160778906	10405.7492019229	12595.6221439924	12433.0014716891	Rhoa
ENSMUSG00000007817	0.081105731805332	NA	NA	1972.89747440063	2320.68595499768	881.836445397256	0	5.41980298794852	5468.89541859264	Zmiz1
ENSMUSG00000007827	-9.56892213760308	4.10945865718239e-13	2.70682410192265e-12	274.069861551714	551.987447435494	383.353326052434	0	0	0	Ankrd26
ENSMUSG00000007833	-10.2975313713023	1.44916831478026e-15	1.5234309159714e-14	755.635277965023	792.751119510835	455.154702514354	0	0	0	Aldh16a1
ENSMUSG00000007836	-0.675464125700185	0.717797123518859	0.809315020039182	644.621776707639	708.198995569059	691.604062932055	0	101.169655775039	1178.290989147	Hnrnpa0
ENSMUSG00000007837	4.20407447186224	NA	NA	36.4975894544823	31.7820040348519	50.7561454299778	0	2193.21360912317	0	Prrg2
ENSMUSG00000007850	0.347068141956905	NA	NA	2405.46149756486	2905.654727375	2172.61061535637	4.90837226505796	14.4528079678627	9499.46321595066	Hnrnph1
ENSMUSG00000007867	-7.33507320820951	8.99926131185344e-06	2.43000478748789e-05	28.0490733770559	77.3561984999226	151.855784701072	0	0	0	Ift43
ENSMUSG00000007872	-12.1388974315256	8.18659041426499e-22	4.44589607227801e-20	5365.65256077355	5593.63271013394	3050.73319645387	0	0	2.70871491757932	Id3
ENSMUSG00000007880	-0.99797607008897	NA	NA	3852.35436098492	3425.26051032215	2940.55522222782	4.90837226505796	5096.42140966759	13.5435745878966	Arid1a
ENSMUSG00000007891	-0.085443793480122	0.90249271789446	0.941862351733606	3509.17563791986	3627.94574360102	2085.54113010657	4986.90622129889	2626.79784815905	1083.48596703173	Ctsd
ENSMUSG00000007892	0.017887249641726	0.966903219256601	0.980538457587974	9002.23182114099	6574.07755158645	7391.00260810026	10081.7966324291	8731.30261358507	4445.00117974766	Rplp1
ENSMUSG00000007950	-9.42402141984838	2.58336486155196e-19	6.83052107232163e-18	3278.70011932766	2941.93418481101	1793.38380519255	0	9.0330049799142	0	Abhd8
ENSMUSG00000007987	-8.1216296572146	6.95655086160649e-11	3.26334543644107e-10	119.799957977907	178.9986453661	144.840707690424	0	0	0	Ift22
ENSMUSG00000008035	0.523371932362485	NA	NA	502.517736285326	548.989145168055	507.974105888639	0	2180.56740215129	59.5917281867449	Mid1ip1
ENSMUSG00000008036	-0.14794079397651	0.940710339933622	0.964615401922531	3204.86008881095	2844.1895308925	4470.66731372666	0	6288.77806701627	3204.40974749633	Ap2s1
ENSMUSG00000008129	-6.58429901775007	4.18509822541546e-05	0.000104771548535267	91.5819142793029	40.7769108371685	20.2199278542188	0	0	0	4930432K21Rik
ENSMUSG00000008136	-6.77762697870933	9.24736729304192e-11	4.27062608085154e-10	258.355621647701	370.290330028699	195.184201531541	0	5.41980298794852	0	Fhl2
ENSMUSG00000008140	0.768778044706407	0.691561691468717	0.788978331410614	1117.23176607888	645.534478179587	1528.04883355453	0	1905.9640507619	3700.10457741334	Emc10
ENSMUSG00000008167	-7.34559356966562	1.48780217803922e-09	5.95667020684533e-09	81.9506059510367	97.7446539185069	79.2291050614287	0	0	0	Fbxw9
ENSMUSG00000008193	-6.35498153549576	0.000142576855241417	0.000335378483357236	52.8877106446897	65.3629894301672	11.9668960769866	0	0	0	Spib
ENSMUSG00000008200	-0.0596312429945535	NA	NA	2305.26209688659	3772.46391289157	1934.51064858322	0	0	7687.3329360901	Fnbp4
ENSMUSG00000008206	0.885196975159618	0.654639545995205	0.757820836545661	1693.58953288091	1882.63399372486	1983.20353606889	0	4950.08672899298	5317.2073832082	Cers4
ENSMUSG00000008226	2.70784560064278	NA	NA	104.423658716991	278.842110871814	169.599803022121	0	3611.3953909697	0	Scrn3
ENSMUSG00000008301	-0.471389117494223	NA	NA	1355.64888978385	1190.02616994648	1420.34676886165	0	2859.84937664084	0	Phax
ENSMUSG00000008305	3.45573900094054	NA	NA	19.4315869780809	24.8859088197425	56.9459192629019	0	0	1110.57311620752	Tle1
ENSMUSG00000008307	-7.26873902664399	3.43374145876304e-07	1.07052901887305e-06	50.1841854999132	131.025809087078	64.3736478624108	0	0	0	1700109H08Rik
ENSMUSG00000008318	-0.199440623632052	NA	NA	715.251371114924	814.938556289882	370.561126797724	4.90837226505796	1649.42670933233	0	Relt
ENSMUSG00000008333	1.50176420936862	0.00415306721569138	0.00805741828030963	1899.73332517011	2344.0727126837	1616.76892515978	8599.46820838155	2926.6936134922	5078.84047046122	Snrpb2
ENSMUSG00000008348	2.16591867584954	0.0285705071011377	0.0485372270170937	3963.53683256385	5102.51079872745	1956.38118279288	36243.420805188	9535.24005679743	3689.26971774303	Ubc
ENSMUSG00000008373	-0.983073884551341	NA	NA	2570.88344236087	2843.88970066576	2520.88855635556	0	0	4014.31550785255	Prpf31
ENSMUSG00000008384	-8.02662549584042	2.44344655126494e-10	1.0717100691339e-09	359.737814576819	257.254334546254	186.105866576585	0	1.80660099598284	0	Sertad1
ENSMUSG00000008393	1.12222724509706	0.611734703820524	0.721100946014862	2266.56789325197	2152.7810280211	3096.53752281751	2822.31405240833	0	13538.1571580614	Carhsp1
ENSMUSG00000008398	-2.68911491666507	0.163788147420989	0.242550268550113	949.782177424283	1145.95112661513	832.318254733863	0	444.423845011779	8.12614475273795	Elk3
ENSMUSG00000008429	-6.78993924603243	1.78117599699904e-20	6.56676942217563e-19	663.208512077978	569.077770359896	557.492296552032	0	1.80660099598284	13.5435745878966	Herpud2
ENSMUSG00000008435	2.44107706576645	0.270234405751826	0.373516517317551	796.357125458219	399.074031796112	1203.29203312045	10803.3273553926	0	2223.85494733262	Rdh13
ENSMUSG00000008450	-0.575415743737558	0.760105878035893	0.841288540571483	2095.06301688021	2116.20174035835	1950.60406054882	0	2917.66060851229	1216.21299799311	Nutf2
ENSMUSG00000008475	0.188667730649333	0.715819867863434	0.807851205535623	33203.1750952507	34925.7239622616	44718.6400333436	23250.9594195796	37766.9938210213	67590.5633383567	Arpc5
ENSMUSG00000008496	1.26269511816494	0.559916360020265	0.674104067698025	1180.42666633803	1669.7545327367	615.676170581519	7475.45095968328	841.876064128003	0	Pou2f2
ENSMUSG00000008604	-9.31790637129261	1.26428773783524e-19	3.63670283797529e-18	1258.82889553654	1215.51173921971	989.951161678997	0	0	5.41742983515863	Ubqln4
ENSMUSG00000008668	-1.03240815604066	0.00120490045325948	0.00252114102833894	24239.2995371012	22857.5573358202	23208.3506607546	11249.9892315129	15072.4721094848	8044.88330521057	Rps18
ENSMUSG00000008682	-0.217480771003864	0.626047616501921	0.734137730022144	7835.8296914915	7747.31322883527	4355.95017202313	8030.09702563483	4489.40347501736	4637.31993889579	Rpl10
ENSMUSG00000008683	-1.48696198114271	0.355043087628124	0.466780907169954	8804.70551525076	6683.51558434797	3757.6053681738	2395.28566534829	4462.30446007761	8.12614475273795	Rps15a
ENSMUSG00000008690	-12.8200543186355	6.67392281183087e-27	1.09185377201553e-24	3916.73205349491	3635.44149926962	3961.45525307144	0	0	0	Ncaph2
ENSMUSG00000008730	-0.297316424115916	0.849359468134463	0.906944335395598	1490.31823605803	1648.16675641114	1223.51196097467	4.90837226505796	1127.31902149329	2416.17370648075	Hipk1
ENSMUSG00000008763	0.583173021993603	NA	NA	1170.79535800976	2350.06931721858	1097.24057478302	0	6917.4752136183	0	Man1a2
ENSMUSG00000008822	-10.1207183166627	1.17852439604393e-16	1.61513374821183e-15	594.099650564629	504.914101836704	673.860044611006	0	0	0	Acyp1
ENSMUSG00000008845	29.1360986109617	8.80376887011318e-14	6.48052457660524e-13	0	0	0	9772.56917973041	420.938032064002	0	Cd163
ENSMUSG00000008855	-10.1788737818265	2.42335894742538e-10	1.06396920174114e-09	761.71820954077	888.996622295622	194.771549942679	0	0	0	Hdac5
ENSMUSG00000008859	0.311504755219739	0.840722732334547	0.899803030244738	1517.0155468627	1493.75418963804	1724.47098985266	903.140496770665	4955.50653198093	16.2522895054759	Rala
ENSMUSG00000008892	0.3251967963447	0.369649334874613	0.481773600362372	2952.9253393821	3768.5661199439	4380.29661576597	5644.62810481666	5136.16663157921	3131.27444472169	Vdac3
ENSMUSG00000008958	-10.086316381851	5.39947020237606e-23	4.06139459820103e-21	1684.80307616039	2081.12160382931	2081.00196262909	0	1.80660099598284	2.70871491757932	Vps72
ENSMUSG00000008976	-10.6228637478781	8.66330778671749e-16	9.60079359124119e-15	1511.43952625159	2404.93824871271	993.25237438989	0	0	2.70871491757932	Gabpa
ENSMUSG00000008999	-8.4610561684493	6.39869908952948e-09	2.39480050568378e-08	210.537020649468	264.150429761364	86.2441820720761	0	0	0	Bmp7
ENSMUSG00000009013	-0.553354782774286	0.792162817095806	0.864417788073195	5054.74716912425	5394.24560934925	2006.724676634	6577.21883517767	1911.38385374984	0	Dynll1
ENSMUSG00000009030	-5.19819841352095	0.0177734940921487	0.0310863945847979	724.375768478545	1270.98033116733	651.989510401341	73.6255839758695	0	0	Pdcl
ENSMUSG00000009035	0.0701910066976262	0.977006905334491	0.98611768438264	1223.1761576898	1916.21497912018	343.738773521719	0	3647.52741088935	8.12614475273795	Tmem184b
ENSMUSG00000009073	-1.26205506613305	0.667081430153907	0.768348422319225	1742.75989645153	2881.068648782	1035.34283645377	0	0	2359.29069321158	Nf2
ENSMUSG00000009075	0.376571274146929	0.796493987552584	0.867264002419985	6.58984254039264	4.79728362790218	15.6807603767411	0	1.80660099598284	32.5045790109518	Cabp7
ENSMUSG00000009076	-0.426340874183371	0.831848826723397	0.892908836558338	2281.77522219134	1834.06149699235	3726.24384742032	0	878.00808404766	4956.94829917015	Zmat5
ENSMUSG00000009079	-0.990928455552173	0.00790215070621534	0.0146119452448356	20597.8201374088	22224.6157271638	32011.8596575281	8633.82681423696	14884.5856059026	14125.9482951761	Ewsr1
ENSMUSG00000009090	-0.45078807854087	NA	NA	3556.3183576319	3468.43606297327	2449.91248307137	0	10.839605975897	6920.76661441515	Ap1b1
ENSMUSG00000009092	-6.78773934865116	6.50196740717969e-06	1.78364597411796e-05	49.3393338921706	98.0444841452507	28.4729596314509	0	0	0	Derl3
ENSMUSG00000009112	0.0124606759917818	0.99665131161267	0.998023899494004	1221.99336543896	1668.85504205647	840.983938099957	0	3763.14987463226	0	Bcl2l13
ENSMUSG00000009145	-4.39111623484759	0.00547561368055283	0.0103997724352163	7.77263479123235	42.8757224243757	13.6175024324331	0	1.80660099598284	0	Dqx1
ENSMUSG00000009185	8.69196319406547	2.0803132808227e-15	2.10736379407179e-14	5.06910964645588	17.3901531511454	17.7440183210491	3612.56198708266	912.333502971334	12045.6552384752	Ccl8
ENSMUSG00000009207	2.76418789321288	0.207853048508959	0.299502444003661	573.823211978805	913.282870661877	347.452637821474	11019.2957350551	1445.28079678627	0	Lnpk
ENSMUSG00000009210	-3.6075008355177	0.0697320900919062	0.110745491460122	6.58984254039264	0.899490680231658	11.9668960769866	0	0	0	Prr29
ENSMUSG00000009216	-3.9258773002024	NA	NA	24.1627559814397	0	0	0	0	0	Fam163b
ENSMUSG00000009248	-5.15887340469633	0.0003879107759406	0.000862652751181292	8.95542704207205	24.5860785929987	23.5211405651117	0	0	0	Ascl2
ENSMUSG00000009291	-10.1771768001641	2.907802993107e-22	1.77010816622253e-20	2155.55439199459	2434.02178070687	1717.04326125315	0	0	5.41742983515863	Pttg1ip
ENSMUSG00000009293	0.0597738631258655	NA	NA	2381.80565254807	2500.58409104401	2245.64994658487	19.6334890602319	7408.87068452563	0	Ube2g2
ENSMUSG00000009356	-4.3242395891349	0.000459756454344369	0.00101250083702828	10.4761599360088	11.0937183895238	10.3162897215402	0	0	0	Lpo
ENSMUSG00000009376	-4.19210753018744	0.239407699548502	0.337574657583581	22.4730527659544	6.59626498836549	0	0	0	0	Met
ENSMUSG00000009406	-8.8909722004038	7.34172941264191e-08	2.4543692095187e-07	253.455482322794	425.15926152283	77.1658471171207	0	0	0	Elk1
ENSMUSG00000009418	5.83098466236873	NA	NA	12.5038037945912	44.3748735580951	7.84038018837055	0	3656.56041586927	27.0871491757932	Nav1
ENSMUSG00000009470	0.528451828483056	0.80136138929961	0.871259167897765	2037.44413723217	2702.66966386939	1522.27171131047	0	843.682665123986	8188.44519584227	Tnpo1
ENSMUSG00000009535	-11.7749703099344	9.9968985349996e-21	3.98859453080117e-19	1628.02904812008	2392.64520941621	1558.99770271915	0	0	0	Rnmt
ENSMUSG00000009549	1.04104191713451	0.0560865994927551	0.0907368867937181	3155.52075491878	3281.34200148509	3571.08685000836	7195.67374057498	3091.09430412664	10309.3689763069	Srp14
ENSMUSG00000009551	-4.00998126539714	0.0381351664224853	0.0634470296213182	2.872495466325	19.4889647383526	3.30121271089286	0	0	0	6330409D20Rik
ENSMUSG00000009555	-9.64503976711337	9.08929762607809e-15	8.15357966621727e-14	365.144864866372	383.48286000543	526.543427387412	0	0	0	Cdk9
ENSMUSG00000009563	-1.63758152714959	0.350276286619587	0.461394528912758	1923.55814050846	1820.56913678888	2455.68960531543	0	1013.50315874637	977.846085246133	Tor2a
ENSMUSG00000009566	-8.13181154236273	2.53018511831662e-11	1.25721574899498e-10	317.326263868138	327.414607604324	220.355948452099	0	1.80660099598284	0	Fpgs
ENSMUSG00000009569	0.324750032303719	NA	NA	1497.75293020616	1325.24960220798	2080.58931104023	0	6140.63678534567	0	Mkl2
ENSMUSG00000009575	-10.7473727816285	1.17792779228568e-18	2.66467843886769e-17	1415.97129457668	2143.1864607653	1771.10061939402	4.90837226505796	0	0	Cbx5
ENSMUSG00000009585	-0.843233616843183	0.59696233496383	0.708409016230538	5817.98611155896	8672.88913879365	5680.56177226889	4378.2680604317	12.6462069718799	6853.04874147567	Apobec3
ENSMUSG00000009614	-6.67741203782359	1.77977108934318e-07	5.72184819880216e-07	64.3776925099897	38.6780992499613	59.8344803849332	0	0	0	Sardh
ENSMUSG00000009621	-7.54153488366868	1.65031551144696e-12	9.7690318470456e-12	537.494592845872	560.382693784323	292.982628091742	0	5.41980298794852	0	Vav2
ENSMUSG00000009628	-7.6794006749163	9.13832287758756e-06	2.46501174406154e-05	48.3255119628794	226.07199096489	51.9941001965626	0	0	0	Tex15
ENSMUSG00000009630	3.03632484155709	0.141418920177328	0.212379899860111	147.342120390318	145.417659970785	283.904293136786	3632.19547614289	0	1099.7382565372	Ppp2cb
ENSMUSG00000009633	-5.76137158765235	0.000107116191325758	0.00025606149992174	46.8047790689426	24.8859088197425	14.4428056101563	0	0	0	G0s2
ENSMUSG00000009640	0.796151032330798	NA	NA	702.071686034139	786.154854522469	583.489346650314	0	0	3597.17341054533	Dmap1
ENSMUSG00000009647	0.355943476277138	0.852408473479479	0.908681235054519	1399.07426242182	1277.5765961557	1537.12716850949	0	1716.2709461837	3675.72614315513	Mcu
ENSMUSG00000009654	3.99977437169598	NA	NA	93.6095581378852	97.7446539185069	90.7833495495537	0	4512.88928796513	0	Oit3
ENSMUSG00000009670	-6.73848125655793	0.000371937917042257	0.00082844170494368	85.4989827035558	76.1568775929471	8.25303177723216	0	0	0	Tex11
ENSMUSG00000009681	-7.99326532125479	3.11436777737292e-08	1.0803298560895e-07	160.183864828006	63.5640080697039	181.979350687969	0	0	0	Bcr
ENSMUSG00000009687	0.212134556887758	0.387587319206517	0.501804613094756	11710.8260755639	12959.8617207777	8453.16779783004	12020.603677127	13726.5543674776	12619.902801002	Fxyd5
ENSMUSG00000009731	-3.94377559336653	0.281306166040495	0.386087992988465	0	13.7921904302188	10.7289413104018	0	0	0	Kcnd1
ENSMUSG00000009733	-8.33222116621888	4.381075989406e-08	1.49868067300956e-07	123.855245695072	300.13005697063	89.1327431941073	0	0	0	Tfcp2
ENSMUSG00000009739	-6.23617165662791	1.34261040519544e-05	3.55350555777511e-05	34.3009752743514	62.9643476162161	22.6958373873884	0	0	0	Pou6f1
ENSMUSG00000009741	-7.51419002344375	5.71889548134396e-12	3.137003523044e-11	546.956930852589	781.657401121311	704.396262186765	0	0	10.8348596703173	Ubp1
ENSMUSG00000009772	-1.62063640986443	0.454212112416367	0.570840035270348	25.5145185538279	16.4906624709137	0.412651588861608	0	0	13.5435745878966	Nuak2
ENSMUSG00000009828	-0.434177060407544	0.872708519342035	0.922270995904652	349.599595283907	484.825476644864	249.241559672411	0	0	801.779615603477	Ick
ENSMUSG00000009863	-0.655750142014093	0.384330728040971	0.498377149370874	8763.64572711447	7344.34140409149	15309.3739467657	2434.55264346875	5450.51520488023	12053.781383228	Sdhb
ENSMUSG00000009876	0.665574811220163	0.731082591712758	0.818442302654741	3.37940643097059	12.8926997499871	1.65060635544643	0	27.0990149397426	0	Cox4i2
ENSMUSG00000009894	-11.4611381233865	1.21809669638908e-20	4.74477665545842e-19	1240.74907113085	1509.64519165547	1738.91379546282	0	0	0	Snap47
ENSMUSG00000009905	-2.89959906198619	NA	NA	704.944181500464	736.383036882984	509.624712244086	0	3.61320199196568	257.327917170035	Kdsr
ENSMUSG00000009907	0.137835569753976	0.946161548488109	0.967979547143936	4846.06882201182	5972.91794696495	4603.5411253401	0	8516.31709506311	8451.19054284746	Vps4b
ENSMUSG00000009927	-0.346083568550933	0.31953664440856	0.428449503331547	8999.52829599622	7021.42424988832	5977.67091624925	6940.43838279196	6310.45727896806	4060.36366145139	Rps25
ENSMUSG00000009941	-4.16800202083233	0.242714008213121	0.341500853525407	10.4761599360088	0	18.1566699099108	0	0	0	Nxf2
ENSMUSG00000009995	2.13831411749051	NA	NA	1255.28051878402	1408.30257501603	1329.97607090096	17581.7894534376	0	0	Taz
ENSMUSG00000010021	-6.17627628675005	4.51822686085696e-07	1.38943968878985e-06	34.4699455959	36.879117889498	44.153720008192	0	0	0	Kif19a
ENSMUSG00000010025	-11.0081122465031	1.34358297320198e-17	2.37954180693742e-16	1324.22040997582	1204.41802083019	750.200588550403	0	0	0	Aldh3a2
ENSMUSG00000010044	2.69078865471788	NA	NA	39.5390552423559	41.6764015174002	54.0573581408706	0	872.588281059712	0	Zmynd10
ENSMUSG00000010045	-0.346769893831811	NA	NA	931.026471732396	1066.496116528	582.66404347259	0	2025.19971649676	2.70871491757932	Tmem115
ENSMUSG00000010047	-9.74650763942166	3.52662264445653e-16	4.24622237080469e-15	480.044683519372	450.644830796061	436.585381015581	0	0	0	Hyal2
ENSMUSG00000010048	-10.8448349698418	5.86079474026051e-19	1.43644347491628e-17	1036.29498205713	1065.89645607452	825.715829312078	0	0	0	Ifrd2
ENSMUSG00000010051	-6.19750642807208	2.44988470507208e-05	6.28214949451086e-05	26.0214295184735	65.6628196569111	25.1717469205581	0	0	0	Hyal1
ENSMUSG00000010054	-9.20516389152944	7.02718042138702e-15	6.43609078762164e-14	678.246870695797	542.992540633178	605.77253244884	0	0	2.70871491757932	Tusc2
ENSMUSG00000010057	1.40491214539563	0.483731074713066	0.600215425279162	988.645351380445	838.025483749162	526.956078976273	3656.73733746818	2576.21302027153	0	Nprl2
ENSMUSG00000010066	-3.27238487974054	0.343673058401347	0.454572308070422	11.1520412222029	4.1976231744144	0	0	0	0	Cacna2d2
ENSMUSG00000010067	-1.85163700236914	NA	NA	824.91310979992	748.676076179484	652.814813579064	0	616.050939630148	0	Rassf1
ENSMUSG00000010095	0.200953660464254	0.785891243131719	0.860299815164598	3559.19085309822	3672.02078693237	3880.57554165456	1133.83399322839	4838.07746724205	6796.1657282065	Slc3a2
ENSMUSG00000010097	-0.760879032317973	0.701369441255262	0.796695300047637	4937.48176596957	5754.34171166866	5921.55030016407	0	6319.49028394797	3483.407384007	Nxf1
ENSMUSG00000010110	-10.2793726426575	4.11462169948733e-22	2.36193722819693e-20	2202.69711170663	2832.49615204949	1821.03146164628	4.90837226505796	0	2.70871491757932	Stx5a
ENSMUSG00000010136	-4.34850336375386	0.00497283132212433	0.00951248411925801	6.9277831834897	6.29643476162161	19.3946246764956	0	0	0	Pifo
ENSMUSG00000010142	0.749418215715006	0.731077122105462	0.818442302654741	4195.87102469308	5010.46291911708	5576.16092028691	0	2955.59922942793	21894.5426787936	Tnfrsf13b
ENSMUSG00000010175	-5.04950742820506	NA	NA	0	50.6713083197168	2.06325794430804	0	0	0	Prox1
ENSMUSG00000010205	-1.52167996398452	0.511305330888936	0.628412449119579	174.039431194985	217.376914389317	52.4067517854242	0	153.561084658541	0	Raver1
ENSMUSG00000010277	-7.3057664376381	1.26999535921154e-24	1.36633183580256e-22	647.494272173964	1054.2030772315	857.902653243283	4.90837226505796	3.61320199196568	8.12614475273795	2610507B11Rik
ENSMUSG00000010290	-10.0145596920218	4.17711019740354e-12	2.32836534342494e-11	578.892321625261	801.746026313151	266.160274815737	0	0	0	AI597479
ENSMUSG00000010307	-7.37339676963595	1.36911541292254e-08	4.93499931818512e-08	87.5266265621382	114.834976842908	61.4850867403796	0	0	0	Tmem86a
ENSMUSG00000010342	-3.19424974968368	0.0411041376432765	0.0680459086105746	7.43469414813529	2.0988115872072	4.9518190663393	0	0	0	Tex14
ENSMUSG00000010358	-0.312650043175563	0.69562236310171	0.792574692110663	2828.56318272238	2873.27306288666	4137.24482992648	4373.35968816665	2923.08041150024	628.421860878401	Ifi35
ENSMUSG00000010362	-10.4113438949951	6.01599367322945e-17	9.03987660105936e-16	780.13597458956	562.48150537153	825.715829312078	0	0	0	Rdm1
ENSMUSG00000010376	-0.100954506597876	0.960360363714841	0.977310974286591	4369.91045588806	4487.55900367574	6899.94721735495	0	6581.44742836549	8109.89246323247	Nedd8
ENSMUSG00000010392	-1.30953680199797	NA	NA	1679.05808522774	2294.60072527096	1713.74204854226	0	0	2294.28153518968	Gosr1
ENSMUSG00000010406	-0.565982732118842	0.770357476069242	0.848718774390238	1220.13469190193	1182.23058405114	763.405439393975	1516.68702990291	0	623.004431043243	Mrpl52
ENSMUSG00000010453	1.93205506583464	0.341929849670951	0.452720650360541	1007.23208675078	1534.83093070195	586.377907772345	0	7589.53078412391	4347.4874427148	Kansl3
ENSMUSG00000010492	-4.08138320468996	0.0135947328717292	0.0241618500577392	6.42087221884411	16.7904926976576	3.71386429975447	0	0	0	Uckl1os
ENSMUSG00000010517	2.60199598495835	NA	NA	318.509056118978	232.068595499768	962.716156814131	0	1.80660099598284	9185.25228551146	Faf1
ENSMUSG00000010538	-7.07277102967703	4.98264523537258e-08	1.69384054131315e-07	68.6019505487029	94.4465214243241	51.1687970188394	0	0	0	Tsacc
ENSMUSG00000010554	-1.35359590245544	NA	NA	1203.74457071172	1340.24111354517	1235.06620546279	4.90837226505796	0	1473.54091516315	Mettl16
ENSMUSG00000010607	-10.2768930696498	1.76021661132657e-15	1.8154227745502e-14	519.583738761728	561.881844918042	894.215993063104	0	0	0	Pigyl
ENSMUSG00000010608	0.274970443594519	0.882360711987119	0.928765361442668	4482.61366036093	6544.09452891206	4388.96229913206	16879.8922195343	5.41980298794852	1768.79084117929	Rbm25
ENSMUSG00000010609	-1.22823724176033	0.521393457359485	0.637697184367904	4324.62640971306	4781.39262588475	4235.86855966441	0	3764.95647562824	1928.60502131647	Psen2
ENSMUSG00000010651	-0.513880022868877	0.6282276858166	0.735968846398824	10.1382192929118	7.49575566859715	3.30121271089286	4.90837226505796	9.0330049799142	0	Acaa1b
ENSMUSG00000010660	-7.10551114208282	1.5623941478013e-06	4.53707890091488e-06	32.6112720588662	106.739560720823	80.0544082391519	0	0	0	Plcd1
ENSMUSG00000010663	-8.86822090569913	3.16230310753646e-12	1.79480585739103e-11	271.366336406938	294.133452435752	178.265486388215	0	0	0	Fads1
ENSMUSG00000010721	-6.85412785616022	2.70988306552977e-07	8.5380234861949e-07	118.955106370165	173.60170128471	67.6748605733037	0	0	2.70871491757932	Lmbr1
ENSMUSG00000010751	-8.81331735498123	7.99547498955131e-12	4.28170117280064e-11	199.384979427265	322.917154203165	193.946246764956	0	0	0	Tnfrsf22
ENSMUSG00000010755	-9.40292888626366	1.9125641730185e-17	3.26783810658826e-16	1078.70653276581	1663.75792820182	887.200916052457	0	1.80660099598284	2.70871491757932	Cars
ENSMUSG00000010830	-3.83754725606042	0.0166152832352113	0.0292011315942588	5.23807996800441	13.7921904302188	3.71386429975447	0	0	0	Kdelr3
ENSMUSG00000010911	-10.6104652829943	2.90328852071449e-15	2.86346949202044e-14	561.150437862666	729.187111441131	1199.16551723183	0	0	0	Apip
ENSMUSG00000010914	1.94488082603839	NA	NA	888.783891345264	766.965720010861	915.673875683908	9900.18685862191	0	0	Pdhx
ENSMUSG00000010936	-9.15872272251896	6.2542346164277e-12	3.40973103944119e-11	346.558129496034	185.894740581209	377.576203808371	0	0	0	Vac14
ENSMUSG00000011008	0.498578690902604	NA	NA	171.842817014854	200.286591464916	125.85873460279	0	702.767787437325	0	Mcoln2
ENSMUSG00000011096	-7.78346992433632	8.07386091700634e-11	3.75918504737741e-10	451.48869917767	537.595596551788	235.624057239978	0	0	5.41742983515863	Akt1s1
ENSMUSG00000011114	-0.604628130277174	0.75188198163639	0.835241726133906	3204.69111848941	3120.03333949688	3131.61290787074	0	2953.79262843194	3264.00147568308	Tbrg1
ENSMUSG00000011148	-8.20881297455657	7.5063721159584e-11	3.5112007953418e-10	134.669346274178	201.485912371891	134.937069557746	0	0	0	Adssl1
ENSMUSG00000011158	-1.98970418229241	NA	NA	895.373733885657	876.403752772379	1280.87053182643	0	767.805423292707	0	Brf1
ENSMUSG00000011179	1.71678312994106	0.377969191942597	0.491149799855512	578.216440339067	372.089311389163	931.354636060649	0	3808.31489953183	2375.54298271706	Odc1
ENSMUSG00000011254	-6.5608527016349	1.15524148419929e-16	1.59323504164387e-15	477.341158374595	328.613928511299	636.308750024599	0	7.22640398393136	5.41742983515863	Thg1l
ENSMUSG00000011256	-11.209998479474	1.57827778896815e-17	2.7505325834907e-16	2311.85193942698	3565.58105643829	1496.68731280105	0	0	2.70871491757932	Adam19
ENSMUSG00000011257	-8.35290044536806	3.768794897492e-18	7.5134980544947e-17	978.84507273063	890.495773429342	642.911175446385	0	5.41980298794852	0	Pabpc4
ENSMUSG00000011267	-6.92064843604853	1.64494534266803e-08	5.86622469886627e-08	71.6434163365764	54.2692710406434	66.8495573955805	0	0	0	Zfp296
ENSMUSG00000011306	-1.49816460458285	0.605943954192754	0.715951473546516	2146.26102430942	2573.14300591603	3055.27236393135	0	2751.45331688187	0	Sugp1
ENSMUSG00000011382	-0.418727569407444	0.77770688386925	0.853625268037633	65.7294550823779	121.13141160453	63.9609962735492	127.617678891507	61.4244338634166	0	Dhdh
ENSMUSG00000011427	-9.88245374146111	3.47313928066066e-14	2.77173456739554e-13	331.857711521312	621.548060040076	549.651916363662	0	0	0	Zfp790
ENSMUSG00000011658	-9.39027583693303	1.3241589255153e-14	1.14924350246315e-13	407.218474931956	349.602044383371	311.139298001652	0	0	0	Fuz
ENSMUSG00000011751	-5.01443259084883	0.000106638067961734	0.000255104922954336	21.2902605151147	12.2930392964993	17.7440183210491	0	0	0	Sptbn4
ENSMUSG00000011752	0.842086233678757	0.0009153214249291	0.00194349883346399	1308.67514039336	1325.24960220798	1325.02425183462	2149.86705209539	3017.02366329134	1920.47887656373	Pgam1
ENSMUSG00000011831	-5.86352781650443	3.77118466935927e-06	1.05871439194711e-05	54.577413860175	81.2539914475931	44.9790231859153	4.90837226505796	0	0	Evi5
ENSMUSG00000011832	-9.14764598230807	4.71456181225194e-12	2.60355210965204e-11	339.630346312544	374.18812297637	188.994427698616	0	0	0	Evi5l
ENSMUSG00000011837	-9.93389691094398	3.07436147587653e-16	3.75347416010001e-15	454.361194643995	517.506971359947	585.965256183483	0	0	0	Snapc2
ENSMUSG00000011877	0.572846242878761	NA	NA	289.615131134179	323.216984429909	293.395279680603	0	1338.69133802328	8.12614475273795	Git1
ENSMUSG00000011884	-0.903657806758049	0.650197372933774	0.754079150815883	5743.47019975606	4842.85782236725	7787.56078499627	0	6458.59856063865	3361.51521271593	Gltp
ENSMUSG00000011958	0.480961571523972	0.400909466401457	0.516294705919735	2509.37824531721	2698.17221046823	1882.92919997552	5335.40065211801	1575.35606849704	2993.12998392514	Bnip2
ENSMUSG00000011960	0.891953674871683	0.187842192592516	0.274230743630881	1324.22040997582	1899.72431664926	1021.72533402134	1310.53539477048	1763.24257207925	4802.55154886813	Ccnt1
ENSMUSG00000012076	-1.35069128503865	NA	NA	413.132436186154	649.732101354001	459.28121840297	0	596.178328674337	0	Brms1l
ENSMUSG00000012114	-0.203008895504762	0.91531044962042	0.949253816531859	1866.27720150351	2420.82925073014	1296.13864061431	0	3264.52799974099	1584.5982267839	Med15
ENSMUSG00000012117	0.240765962757965	NA	NA	966.341268936039	883.000017760745	794.766960147457	0	3123.61312205433	0	Dhdds
ENSMUSG00000012123	-9.1867309685968	6.61699333836674e-14	4.9800580110721e-13	363.455161650887	293.233961755521	270.699442293215	0	0	0	Crybg2
ENSMUSG00000012126	-4.08295516139487	0.0120476285643215	0.0216058320978131	797.37094738751	1172.03635634185	1379.08160997549	0	12.6462069718799	184.192614395393	Ubxn11
ENSMUSG00000012296	-10.3167176942316	1.56435708973305e-17	2.72990741205682e-16	613.700207864258	760.969115475983	656.116026289957	0	0	0	Tjap1
ENSMUSG00000012350	-3.86073720124059	0.268504918521489	0.37169040158927	6.9277831834897	16.1908322441698	0	0	0	0	Ehf
ENSMUSG00000012405	-0.259844739922755	0.367323688989952	0.479678376506435	13800.4820421546	12593.4691836967	10440.4978497875	10287.9482675615	7824.38891360168	12655.1160949306	Rpl15
ENSMUSG00000012422	-1.38140904834826	0.455821699902903	0.572258456434455	3010.20627838705	3962.25644642045	3100.66403870612	0	2055.91193342847	1809.42156494298	Tmem167
ENSMUSG00000012429	-3.42439830476757	0.119840096481233	0.182698565258751	318.340085797429	144.817999517297	311.139298001652	73.6255839758695	0	0	Mplkip
ENSMUSG00000012443	1.15193484792656	0.572829490414075	0.686484422887822	1913.41992121555	3299.63164531647	1833.41100931212	0	7609.40339507972	8047.59202012815	Kif11
ENSMUSG00000012483	-0.659841025011226	0.713356890551135	0.805975050374073	1154.06729617646	1277.5765961557	1542.07898757583	0	970.144734842785	1543.96750302021	Rpa3
ENSMUSG00000012519	-7.58020603652061	1.20686705583177e-09	4.87213942835479e-09	95.9751426395646	83.9524634882881	125.033431425067	0	0	0	Mlkl
ENSMUSG00000012535	-0.21275842102372	0.917286527977734	0.950474711279597	2158.08894681782	3364.69480451989	1657.62143245708	0	5528.19904770749	666.343869724512	Tnpo3
ENSMUSG00000012609	-9.23750398336638	4.70409445065507e-10	1.99634202886425e-09	162.380479008137	528.900519976215	269.874139115492	0	0	0	Ttll5
ENSMUSG00000012640	-9.34547353650017	5.60537992184034e-14	4.28023409667715e-13	666.587918508948	850.018692818917	488.992132801005	0	1.80660099598284	0	Zfp715
ENSMUSG00000012819	-8.28787021917561	1.63789587696769e-12	9.70429209495386e-12	331.181830235117	295.632603569472	340.437560810827	0	0	2.70871491757932	Cdh23
ENSMUSG00000012848	-0.610648832672588	0.348128519291379	0.459166185678279	15020.9546746996	13709.7371178642	12687.7984027279	13689.4502472467	10359.0501109656	3079.80886128768	Rps5
ENSMUSG00000012889	-8.72510547135349	4.63947142797683e-11	2.21934949010821e-10	191.105433671387	319.619021708983	162.997377600335	0	0	0	Podnl1
ENSMUSG00000013033	-7.65193722320455	9.89249374149146e-17	1.39218234503914e-15	809.198869895907	871.906299371221	416.365453161362	0	3.61320199196568	5.41742983515863	Adgrl1
ENSMUSG00000013076	2.7255802233574	NA	NA	96.1441129611132	87.2505959824709	67.2622089844421	0	0	1657.73352955854	Amotl1
ENSMUSG00000013089	-6.33366913345977	8.93559057535986e-08	2.95848746395927e-07	454.192224322447	503.115120476241	121.732218714174	0	1.80660099598284	10.8348596703173	Etv5
ENSMUSG00000013150	-6.3641749892096	3.57149176527901e-07	1.10924737123806e-06	105.099540003185	89.0495773429342	59.4218287960715	0	1.80660099598284	0	Gfod2
ENSMUSG00000013155	-6.28566945107965	7.31562036268364e-07	2.20006524142471e-06	52.7187403231411	88.1500866627025	99.8616845045091	0	1.80660099598284	0	Enkd1
ENSMUSG00000013160	0.812073523174522	0.681575234533687	0.780374129085547	1758.81207699864	2198.05539225943	1870.54965230967	0	5051.25638476802	5179.06292241165	Atp6v0d1
ENSMUSG00000013236	-0.566716370828815	0.756633568989415	0.838795540482252	985.096974627926	901.589491818865	833.556209500448	991.491197541709	845.489266119969	0	Ptprs
ENSMUSG00000013275	-9.93409241612515	2.3811687307442e-11	1.18903992170851e-10	622.993575549428	714.495430330681	219.943296863237	0	0	0	Slc41a1
ENSMUSG00000013418	-3.93174917233634	0.0218837684133716	0.0377606804211216	4.39322836026176	16.1908322441698	3.71386429975447	0	0	0	B4galnt2
ENSMUSG00000013419	-3.51142846813144	0.369282686351402	0.481535498552072	0.168970321548529	17.9898136046332	0	0	0	0	Zfp651
ENSMUSG00000013465	-0.493995250759499	0.797224083722767	0.867770193593111	3003.44746552511	3356.89921862455	3078.38085290759	0	3179.6177529298	3521.32939285311	Nelfb
ENSMUSG00000013495	-10.9996291097447	2.32607391470961e-19	6.17518365024733e-18	915.65017247148	1119.56606666167	1225.16256733011	0	0	0	Tmem175
ENSMUSG00000013523	1.83289158872604	NA	NA	100.537341321375	70.4601032848132	69.3254669287501	0	0	855.953913955064	Bcas1
ENSMUSG00000013539	-11.383198051151	6.41390914496092e-20	2.03750589537011e-18	1159.13640582291	1354.33313420213	1739.73909864054	0	0	0	Tango2
ENSMUSG00000013593	0.979743347100856	0.564240490106426	0.677813633273327	4530.09432071607	5117.2024798379	4086.4886844965	20845.8570097012	6223.74043116088	16.2522895054759	Ndufs2
ENSMUSG00000013622	0.147806306858753	0.930163921261022	0.958458710025225	1331.65510412396	1290.76912613243	1708.79022947592	3376.96011835988	1419.98838284251	2.70871491757932	Atraid
ENSMUSG00000013629	-10.594197708183	1.46400085154336e-14	1.25809869632301e-13	920.719282117936	1086.88457194659	453.504096158907	0	0	0	Cad
ENSMUSG00000013646	-0.930837089089622	NA	NA	545.267227637104	614.052304371479	292.157324914018	0	760.579019308776	0	Sh3bp5l
ENSMUSG00000013662	0.0179442275353207	0.993295102933982	0.996214675686844	2400.56135823996	2995.60379539817	1267.66568098286	0	364.933401188534	6381.73234581687	Atad1
ENSMUSG00000013663	-0.315665287942386	NA	NA	799.905502210738	678.21597289467	1312.64470416877	0	2195.02021011915	46.0481535988484	Pten
ENSMUSG00000013698	1.30127135794178	0.0306088136105195	0.0517581592421808	2133.25030955018	2284.40649756167	2044.68862280927	9581.14266139315	3083.86790014271	3269.41890551823	Pea15a
ENSMUSG00000013701	-1.54628264482836	0.40510248245242	0.520772153063283	3078.9771992573	2951.52875206681	4400.51654362019	0	2310.64267386205	1259.55243667438	Timm23
ENSMUSG00000013707	1.1726665582303	0.574693835093234	0.688223342821873	2068.36570607555	2144.38578167227	1019.66207607703	4613.86992915449	7181.23895903179	0	Tnfaip8l2
ENSMUSG00000013736	-1.11365213908207	NA	NA	2263.188486821	2729.3545540496	2820.06095828023	0	3609.58878997371	0	Trnt1
ENSMUSG00000013787	-7.36185584136445	3.82643721390718e-19	9.74327047774654e-18	1235.17305051975	938.768439935107	1303.97902080268	0	14.4528079678627	2.70871491757932	Ehmt2
ENSMUSG00000013822	-0.283329589776662	0.885569139134773	0.930768290075994	1784.49556587402	1616.38475237629	2939.72991905009	0	975.564537830734	4233.72141617647	Elof1
ENSMUSG00000013833	-1.42983992170207	0.594830904601412	0.706346248605236	816.633564044042	486.324627778583	704.396262186765	0	0	744.896602334312	Med16
ENSMUSG00000013846	0.898441655543473	NA	NA	415.329050366285	503.714780929729	429.157652416072	0	1.80660099598284	2510.97872859603	St3gal1
ENSMUSG00000013858	1.1709362177016	0.534978164901989	0.650482555020181	280.997644735204	225.472330511402	294.220582858326	1428.33632913187	375.773007164431	0	Tmem259
ENSMUSG00000013878	2.35482606921655	NA	NA	375.958965445478	552.287277662238	333.422483800179	6454.50952855122	0	0	Rnf170
ENSMUSG00000013921	-2.36230901121245	0.307590369914143	0.41553909593686	0	20.6882856453281	6.18977383292412	0	1.80660099598284	2.70871491757932	Clip3
ENSMUSG00000013973	-9.83047970841958	2.05711895957482e-14	1.71487725751052e-13	458.923393325806	357.097800051968	633.83284049143	0	0	0	Dedd
ENSMUSG00000013974	6.00450109343512	NA	NA	16.8970321548529	0	8.25303177723216	0	1615.10129040866	0	Mcemp1
ENSMUSG00000013997	-9.47189140493084	9.99510017873482e-13	6.12325293794769e-12	387.955858275423	501.915799569265	240.575876306317	0	0	0	Nit1
ENSMUSG00000014030	-4.42045955180391	0.00850212584405291	0.0156374118953014	3.54837675251912	19.4889647383526	11.1415928992634	0	0	0	Pax5
ENSMUSG00000014039	-9.85192452794183	4.38379304600181e-14	3.42129298664709e-13	324.423017373176	611.953492784271	535.209110753505	0	0	0	Prdm15
ENSMUSG00000014074	-6.8623482451539	1.41217281093612e-10	6.35138066994223e-10	754.283515392635	1313.25639313822	380.052113341541	0	3.61320199196568	16.2522895054759	Rnf168
ENSMUSG00000014075	-5.52583686159419	0.000736919201056115	0.00158345074756566	10.3071896144603	46.1738549185585	16.9187151433259	0	0	0	Tctex1d2
ENSMUSG00000014077	-8.88544314489998	2.49391545979115e-19	6.60736144488797e-18	1390.2878057013	1564.81395337634	814.574236412814	0	1.80660099598284	5.41742983515863	Chp1
ENSMUSG00000014158	5.12314776297648	NA	NA	13.1796850807853	19.4889647383526	12.3795476658482	0	1562.70986152516	5.41742983515863	Trpv4
ENSMUSG00000014164	4.80025171784167	NA	NA	0.844851607742646	88.1500866627025	33.4247786977902	3411.31872421528	0	0	Klhl3
ENSMUSG00000014177	-0.566313506650023	NA	NA	1104.39002164119	1179.2322817837	999.854799811676	0	2216.69942207094	0	Tvp23b
ENSMUSG00000014195	-1.58353249919849	NA	NA	4758.20425480658	6317.42287749368	6625.12125917312	4.90837226505796	139.108276690679	5761.4366296912	Dnajc7
ENSMUSG00000014226	-0.85344955221126	0.657286847508869	0.760340759198616	3252.00280852299	4001.5342061239	3025.56144953331	0	1763.24257207925	3924.92791557243	Cacybp
ENSMUSG00000014232	-9.20655431613622	1.63668083694054e-14	1.3873626161838e-13	309.384658755357	336.109684179896	295.04588603605	0	0	0	Cluap1
ENSMUSG00000014243	1.15907385276567	NA	NA	171.335906050209	150.514773825431	289.268763791987	0	1363.98375196704	0	Zswim7
ENSMUSG00000014245	-9.12260563399146	3.62610098992152e-12	2.04484040411948e-11	247.203580425498	414.965033813538	225.307767518438	0	0	0	Pigl
ENSMUSG00000014294	0.95719723870047	0.0916265266222339	0.142559198815002	3168.36249935647	2640.30497670666	3377.96590642112	8491.48401855028	6845.21117377898	2502.85258384329	Ndufa2
ENSMUSG00000014301	-1.2593638779459	NA	NA	372.072648049862	369.390839348468	419.666665872255	0	484.169066923401	0	Pam16
ENSMUSG00000014303	-4.37028193568529	0.000232541778325665	0.000532640321093158	21.7971714797603	21.8876065523037	20.2199278542188	0	0	2.70871491757932	Glis2
ENSMUSG00000014313	-0.0175541512169432	0.97456623264621	0.984799479066832	4908.92578162787	3858.51518796707	5492.80529933686	2562.17032236026	3750.50366766038	7771.30309853506	Cox6c
ENSMUSG00000014349	-3.28498958646061	NA	NA	563.347052042797	441.050263540256	590.917075249823	0	162.594089638456	0	Ube2z
ENSMUSG00000014353	0.47829552739879	0.868190302556795	0.918806070984339	418.032575511061	635.939910923782	237.274663595425	0	0	1798.58670527267	Tmem87b
ENSMUSG00000014355	-1.25997228929919	NA	NA	3722.58515403565	4897.72675386138	3292.95967911563	0	4973.57254194076	0	Anapc1
ENSMUSG00000014402	0.483851070695239	NA	NA	2095.06301688021	2550.95556913698	2355.82792081092	8142.98958773116	767.805423292707	885.749778048436	Tsg101
ENSMUSG00000014418	0.978825697878359	NA	NA	545.943108923298	938.768439935107	538.097671875537	0	3887.80534335507	97.5137370328553	Hps5
ENSMUSG00000014426	1.07172376064057	NA	NA	805.143582178742	1138.75520117328	649.513600868171	0	5450.51520488023	0	Map3k4
ENSMUSG00000014444	-8.34952976770286	1.04987324132688e-11	5.52058697568751e-11	192.96410720842	183.196268540514	142.777449746116	0	0	0	Piezo1
ENSMUSG00000014453	-6.56298910437458	7.38842900772298e-08	2.46935032821957e-07	55.9291764325632	50.071647866229	44.153720008192	0	0	0	Blk
ENSMUSG00000014470	-1.46899322032929	NA	NA	947.923503887249	560.982354237811	1018.83677289931	0	0	912.836927224229	Rnf166
ENSMUSG00000014496	-0.8607968321427	0.741324085343969	0.826313404849226	358.555022325979	493.220722993693	160.108816478304	0	556.433106762715	0	Ankrd28
ENSMUSG00000014498	-7.20398843710141	2.04912101053887e-06	5.89944913900853e-06	216.282011582117	190.692024209112	44.5663715970537	0	1.80660099598284	0	Ankrd52
ENSMUSG00000014503	-7.88219895835382	5.63181761878833e-10	2.36854848954697e-09	97.1579348904043	161.008831761467	117.605702825558	0	0	0	Pkd2l2
ENSMUSG00000014504	1.01634028720306	0.40075029476023	0.516222606862544	1702.54495992298	1931.80615091086	1412.91904026215	2675.06288445659	175.240296610335	7359.578431063	Srp19
ENSMUSG00000014547	-6.81365659932583	3.02808131249978e-05	7.69843205477799e-05	65.3915144392808	95.0461818778119	18.5693214987724	0	0	0	Wdfy2
ENSMUSG00000014550	-1.11230363926464	NA	NA	566.726458473767	1228.4044389697	569.459192629019	0	1092.99360256962	0	Rbsn
ENSMUSG00000014551	-9.5710283060273	5.58289144105314e-16	6.48348564157085e-15	798.046828673704	693.207484231865	858.315304832145	0	1.80660099598284	0	Mrps25
ENSMUSG00000014554	-11.26931114617	6.69600973418356e-21	2.84536933120112e-19	1375.08047676193	1190.62583039997	1364.22615277648	0	0	0	Dguok
ENSMUSG00000014592	1.22344421523174	NA	NA	256.665918432216	346.903572342676	492.293345511898	2557.2619500952	0	2.70871491757932	Camta1
ENSMUSG00000014599	-10.3022505297083	2.0245500113611e-14	1.69095791631743e-13	699.537131210911	903.388473179329	407.287118206407	0	0	0	Csf1
ENSMUSG00000014601	-9.76757442298022	1.37960605673666e-30	3.7617258480353e-28	2316.92104907343	2277.51040234656	2369.44542324335	0	1.80660099598284	5.41742983515863	Strip1
ENSMUSG00000014606	-0.0717173757028233	0.924403391826313	0.954749967820611	2371.66743325516	2511.97763966028	2174.26122171181	652.813511252709	1942.09607068155	4117.24667472056	Slc25a11
ENSMUSG00000014633	0.877020306462718	0.631048467289346	0.73837588591286	520.597560691019	462.038379412328	698.619139942702	0	1288.10651013576	1798.58670527267	Cmc2
ENSMUSG00000014668	-1.14324313602875	NA	NA	2771.78915468207	4067.49685600756	2763.52769060619	0	4341.26219334676	5.41742983515863	Chfr
ENSMUSG00000014686	-3.73814439619426	0.333180234936645	0.443156800289716	0	19.1891345116087	2.06325794430804	0	0	0	Ceacam16
ENSMUSG00000014748	-2.24378691528115	NA	NA	2843.77051166175	2646.90124169503	2391.31595745302	0	1654.84651232028	8.12614475273795	Tex261
ENSMUSG00000014763	-11.3686086635164	2.50969392329346e-20	8.81733971128749e-19	1352.94536463907	1664.35758865531	1192.56309181005	0	0	0	Fam120b
ENSMUSG00000014767	0.457335478994805	NA	NA	1169.27462511582	1396.30936594628	1266.01507462741	0	54.1980298794852	5206.15007158744	Tbp
ENSMUSG00000014769	-0.721614862271014	0.0613085570687351	0.0982859376427737	7675.3078860204	7352.73665044032	9377.09470529118	3961.05641790178	7125.23432815632	3705.5220072485	Psmb1
ENSMUSG00000014778	2.75832800079457	0.147062956727517	0.219997711469852	188.063967883513	217.976574842805	122.144870303036	0	791.291236240484	2781.85022035396	Fhod1
ENSMUSG00000014786	1.38925305587926	NA	NA	66.2363660470235	69.2607823778377	10.3162897215402	0	381.192810152379	0	Slc9a5
ENSMUSG00000014791	-7.52824590817378	2.00283934578387e-09	7.89553052940338e-09	103.240866466151	115.73446752314	74.689937583951	0	0	0	Elmo3
ENSMUSG00000014837	-4.38253184231559	0.000465079843221596	0.00102314387382742	56.4360873972088	22.7870972325353	27.2350048648661	0	3.61320199196568	0	4931428F04Rik
ENSMUSG00000014846	-5.10070670613317	0.000194097109930841	0.000448506881139626	12.6727741161397	14.9915113371943	27.2350048648661	0	0	0	Tppp3
ENSMUSG00000014850	1.22660599459231	NA	NA	872.562740476605	1482.36064102177	800.544082391519	0	7383.57827058187	0	Msh3
ENSMUSG00000014856	-4.27138130739286	0.0718787061034061	0.113809400614733	1608.9354017851	1333.64484855681	1786.3687281819	0	243.891134457683	0	Tmem208
ENSMUSG00000014859	-0.227214071370901	NA	NA	825.588991086114	734.284225295777	1145.10815909096	0	0	2310.53382469516	E2f4
ENSMUSG00000014867	-0.63188768713842	NA	NA	6063.66895909052	6706.3026815805	5591.01637748593	0	11842.2695286675	5.41742983515863	Surf4
ENSMUSG00000014873	0.866279538068147	NA	NA	858.20026314498	976.247218278093	972.61979494681	0	0	5116.76247930733	Surf2
ENSMUSG00000014905	3.90778663702459	1.03757409091578e-05	2.78331004343221e-05	388.969680204714	742.97930187135	313.20255594596	7431.27560929776	1606.06828542874	12655.1160949306	Dnajb9
ENSMUSG00000014907	-7.73091976352888	3.6705512666002e-09	1.4104572806008e-08	136.69699013276	73.1585753255082	128.33464413596	0	0	0	Naf1
ENSMUSG00000014932	-0.0645416759415301	0.963399136379533	0.978721747148006	25.6834888753765	88.7497471161903	40.027204119576	0	110.202660754953	35.2132939285311	Yes1
ENSMUSG00000014956	-0.654836661715798	NA	NA	2651.48228573952	2827.99869864833	2356.65322398864	4.90837226505796	4962.73293596486	8.12614475273795	Ppp1cb
ENSMUSG00000014959	-2.97756984854898	0.0759301086794174	0.119688457472747	2986.55043337026	3600.66119296733	3452.65584400507	0	601.598131662286	671.76129955967	Gorasp2
ENSMUSG00000014980	-9.42665210483115	7.99894774963942e-15	7.23998811530296e-14	395.897463388204	382.883199551943	316.503768656853	0	0	0	Tsen15
ENSMUSG00000015002	-0.690482412294277	0.406417000099221	0.522154284607697	4857.89674452022	6670.62288459798	4175.62142769061	809.881423734564	6174.96220426935	2741.21949659027	Efr3a
ENSMUSG00000015013	1.42093020385331	0.478038021622966	0.595069585980728	814.943860828557	958.557234900204	1046.07177776418	0	1421.7949838385	6127.11314356441	Trappc2l
ENSMUSG00000015016	-7.64670056960513	5.86557836985603e-09	2.20472974453405e-08	173.53252023034	311.523605586898	138.6509338575	0	0	2.70871491757932	Acsf3
ENSMUSG00000015023	-10.3809142778212	1.21141444356995e-17	2.1600806863002e-16	728.43105619571	779.858419760848	614.438215814934	0	0	0	Ddx19a
ENSMUSG00000015027	-9.52486401359816	4.91624769350712e-14	3.79162344211086e-13	480.044683519372	399.074031796112	293.395279680603	0	0	0	Galns
ENSMUSG00000015083	-6.46458183093022	1.64483746416727e-05	4.31242642848983e-05	56.6050577187573	64.4634987499355	19.3946246764956	0	0	0	C8g
ENSMUSG00000015087	-5.54012464463934	0.000712878736763036	0.00153355636205697	792.977719027248	1010.4278641269	717.188461441475	53.9920949156376	0	2.70871491757932	Rabl6
ENSMUSG00000015092	-0.108249468197338	0.793460196297571	0.865474002904904	4873.61098442423	3650.43301060681	6611.09110515182	3254.25081173343	4762.20022541077	6018.76454686124	Edf1
ENSMUSG00000015094	-5.1231463917058	0.155760295465633	0.231631717651881	37.1734707406764	18.2896438313771	0	0	0	0	Npdc1
ENSMUSG00000015095	0.670834868598503	0.732893007172464	0.820033572898821	1898.38156259773	2022.35487938751	1692.28416592145	0	5275.27490826989	3659.47385364966	Fbxw5
ENSMUSG00000015112	-8.85547505918412	3.32921656291869e-13	2.22799728331098e-12	460.951037184388	588.266904871504	386.654538763327	0	0	2.70871491757932	Slc25a13
ENSMUSG00000015120	0.0998955074630802	0.697864953523131	0.794369152175225	6552.66906965197	6971.05277179535	9310.2451478956	8516.02587987557	9130.56143369727	6823.2528773823	Ube2i
ENSMUSG00000015126	0.413666929309903	NA	NA	1115.37309254184	1170.83703543488	1298.61455014748	4775.8462139014	0	0	Tsr3
ENSMUSG00000015127	-9.06910700490069	1.78499414210209e-10	7.940857692669e-10	369.876033869731	344.804760755469	140.301540212947	0	0	0	Unkl
ENSMUSG00000015133	-4.88022649799298	3.72342232486234e-05	9.3842001517039e-05	32.4423017373176	63.5640080697039	67.6748605733037	0	0	5.41742983515863	Lrrk1
ENSMUSG00000015134	-4.48140899772249	0.00790481652362445	0.0146148098122894	23.317904373697	6.29643476162161	5.77712224406251	0	0	0	Aldh1a3
ENSMUSG00000015143	-10.2036768044235	2.38471756498388e-17	3.96584288316506e-16	1455.67932014058	1144.15214525467	1053.91215795255	4.90837226505796	0	0	Actn1
ENSMUSG00000015149	-0.2394563743834	0.903019062495745	0.942027409157351	2591.32885126825	2841.79088907855	3186.9082207782	0	1999.907302553	5300.95509370272	Sirt2
ENSMUSG00000015165	-0.950134336472914	0.254781966695779	0.355879016020743	2162.82011582118	1813.67304157377	1857.3448014661	191.426518337261	1336.8847370273	1487.08448975104	Hnrnpl
ENSMUSG00000015176	-1.06211814653996	NA	NA	2413.06516203455	2393.84453032319	1941.113074005	0	0	3231.49689667212	Nolc1
ENSMUSG00000015189	-9.13501107166785	1.44647785116252e-13	1.03620701237083e-12	361.93442875695	269.547373842754	263.271713693706	0	0	0	Casd1
ENSMUSG00000015202	-8.48465233943485	2.29899475413993e-12	1.32844341466593e-11	202.595415536687	199.387100784684	167.949196666674	0	0	0	Magi1
ENSMUSG00000015214	-9.56910216331985	1.1565381185458e-14	1.01657292783932e-13	322.226403193045	468.634644400694	418.841362694532	0	0	0	Mtmr1
ENSMUSG00000015217	-1.75478890056935	0.534910045952772	0.650482555020181	1654.2194479601	2076.02448997467	2460.64142438177	0	1833.70001092258	0	Hmgb3
ENSMUSG00000015222	2.93477868347526	NA	NA	57.787849969597	66.8621405638866	29.7109143980358	0	1179.71045037679	0	Map2
ENSMUSG00000015243	2.81848910237417	NA	NA	273.900891230166	203.284893732355	49.1055390745313	9.81674453011593	0	3702.81329233092	Abca1
ENSMUSG00000015247	0.343911822715648	0.856831196832336	0.911427723028415	1486.76985930551	1563.01497201588	1462.8498825144	0	2456.97735453666	3269.41890551823	Nipsnap3b
ENSMUSG00000015289	-11.2551571153853	8.25383133621249e-19	1.9347947416395e-17	1153.56038521181	1044.00884952221	1694.34742386576	0	0	0	Lage3
ENSMUSG00000015290	0.924129058134454	0.33865253971615	0.448976192560997	1799.53392449184	1729.72057808548	2260.91805537275	8550.38448573097	1027.95596671424	1413.9491869764	Ubl4a
ENSMUSG00000015291	0.268794517208091	0.43571312260103	0.55232818454885	4306.88452595046	5930.34205476732	4323.35069650307	7259.48258002073	6193.02821422918	4095.57695537992	Gdi1
ENSMUSG00000015312	3.14242207235812	0.0520979685734871	0.084737271930382	280.152793127462	407.169447918197	141.952146568393	5526.82717045527	1786.72838502703	10.8348596703173	Gadd45b
ENSMUSG00000015314	-1.18947463581153	0.603018304405594	0.713718897455273	4830.6925227509	7303.56449325432	3416.75515577411	6812.82070390045	1.80660099598284	5.41742983515863	Slamf6
ENSMUSG00000015316	-1.00091013444112	0.657912937705428	0.760735447361838	1494.88043473984	1923.11107433529	897.517205773997	0	2144.43538223163	10.8348596703173	Slamf1
ENSMUSG00000015335	-9.4232959351847	2.113759402775e-14	1.75094196604552e-13	384.238511201356	413.166052453075	295.458537624911	0	0	0	Zdhhc12
ENSMUSG00000015337	-4.49737654947229	0.000255240833721772	0.00058147816044396	47.1427197120397	22.7870972325353	56.1206160851787	0	0	5.41742983515863	Endog
ENSMUSG00000015340	4.4453431094327	7.51138691247566e-09	2.79445798494831e-08	205.974821967657	394.576578394954	177.440183210491	9556.60080006786	1858.99242486634	5539.3220064497	Cybb
ENSMUSG00000015341	0.559116395380792	0.757191422614333	0.838989929431911	3156.02766588343	3596.76340001966	3442.33955428353	4.90837226505796	2162.50139219146	12852.8522839139	Golga7
ENSMUSG00000015342	-6.39977989250422	2.43853020341784e-06	6.95932911084446e-06	30.5836282002838	65.9626498836549	37.9639461752679	0	0	0	Xk
ENSMUSG00000015355	-0.0950188904447466	0.956629548949988	0.975192320485534	6021.08843806029	7414.50167714956	4822.24646743675	4.90837226505796	8823.43926438019	8264.28921353449	Cd48
ENSMUSG00000015357	0.167847941390478	0.930243344358356	0.958458710025225	1756.44649249696	2012.46048190496	1825.15797753489	0	3636.68780491346	2646.41447447499	Clpx
ENSMUSG00000015363	-2.48738802066622	0.225288939126371	0.320811841506468	990.504024917479	1467.66895991132	608.661093570872	0	540.173697798869	5.41742983515863	Trabd
ENSMUSG00000015377	-9.08204021920502	2.05316289456825e-11	1.03672052330669e-10	323.071254800788	372.089311389163	167.536545077813	0	0	0	Dennd6b
ENSMUSG00000015396	1.33780102534922	2.54701886969445e-08	8.90606010327572e-08	9591.09339173762	10279.9791541409	11226.5991265689	23206.7840691941	22652.9698886288	32740.2372087812	Cd83
ENSMUSG00000015437	2.48143058283598	1.39525716093995e-14	1.2069481640702e-13	2792.0655932679	2952.72807297379	2388.84004791985	12408.3650860665	20564.5391372727	12441.1276164418	Gzmb
ENSMUSG00000015441	-4.44031021565367	0.00994835413525064	0.0180788751627548	22.4730527659544	7.79558589534104	4.12651588861608	0	0	0	Gzmf
ENSMUSG00000015451	-3.54850718185953	0.0110313310432643	0.0199032341734551	14.8693882962706	5.39694408138995	15.6807603767411	0	1.80660099598284	0	C4a
ENSMUSG00000015452	4.3152349174456	NA	NA	62.5190189729558	65.6628196569111	34.2500818755135	3234.6173226732	0	0	Ager
ENSMUSG00000015461	-1.04813792666634	0.575263515388483	0.688653515906382	1504.34277274656	1627.77830099256	641.260569090939	677.355372577999	1147.1916324491	0	Atf6b
ENSMUSG00000015467	-5.28189364984146	0.000120247546791803	0.00028555781318643	11.827922508397	26.385059953462	23.9337921539733	0	0	0	Egfl8
ENSMUSG00000015468	-4.56106333296151	0.00315404098836299	0.00621875391016795	21.6282011582117	6.29643476162161	9.49098654381698	0	0	0	Notch4
ENSMUSG00000015474	-9.34686149099305	1.33798945676601e-14	1.16047753546412e-13	393.362908564976	325.61562624386	317.329071834576	0	0	0	Ppt2
ENSMUSG00000015476	-4.13189607671043	0.261676441911526	0.36372358450914	0	16.7904926976576	11.1415928992634	0	0	0	Prrt1
ENSMUSG00000015478	-10.8096059568799	1.42622189299416e-19	4.02292933954903e-18	913.622528612898	942.06657242929	1002.33070934485	0	0	0	Rnf5
ENSMUSG00000015488	-9.43161370992187	1.00635475727476e-14	8.93566557884127e-14	651.549559891129	895.293057057244	594.218287960715	0	0	2.70871491757932	Cacfd1
ENSMUSG00000015501	-8.53350749176771	3.81567500178098e-20	1.29377083998211e-18	1431.85450480224	1688.04417656808	843.872499221988	0	1.80660099598284	8.12614475273795	Hivep2
ENSMUSG00000015522	1.51248091483976	0.413288649244438	0.529134546404822	1220.30366222348	1965.98679675966	990.363813267859	11367.7901658742	541.980298794852	8.12614475273795	Arnt
ENSMUSG00000015533	-6.81615179246256	1.11295397758626e-05	2.97515148256719e-05	49.5083042137191	103.441428226641	26.4097016871429	0	0	0	Itga2
ENSMUSG00000015536	-10.6716277815209	1.0182373869389e-18	2.33392135205891e-17	775.573775907749	953.460121045558	868.218942964823	0	0	0	Mocs2
ENSMUSG00000015542	-8.47218363043214	1.35624285961897e-12	8.10895685093336e-12	195.836602674745	186.494401034697	182.804653865692	0	0	0	Nat9
ENSMUSG00000015568	7.20012475241314	NA	NA	0	9.89439748254824	0	0	1454.31380176619	0	Lpl
ENSMUSG00000015575	-0.516851198990179	0.409910293514756	0.525713466097122	4478.55837264377	4416.1994097107	6212.46967031151	2930.2982422396	1566.32306351712	6062.10398554251	Atp6v0e
ENSMUSG00000015597	-7.83352821387167	4.32855235334355e-11	2.07821325020398e-10	228.447874733612	267.448562255546	208.389052375112	0	1.80660099598284	0	Zfp318
ENSMUSG00000015599	-3.53873785430821	0.00591534594202628	0.0111652794475396	6.25190189729558	7.19592544185327	4.9518190663393	0	0	0	Ttbk1
ENSMUSG00000015605	-0.968461193452663	NA	NA	377.479698339414	250.658069557889	359.832185487322	0	504.041677879212	0	Srf
ENSMUSG00000015619	0.071714689333058	0.880142328572902	0.927181487150848	17323.5132464414	14233.5405239858	30128.9304575526	15677.3410145951	20262.8367709435	28885.7358810658	Gata3
ENSMUSG00000015647	-5.52933170875837	3.46491385306563e-05	8.7579746058175e-05	20.2764385858235	35.0801365290347	18.1566699099108	0	0	0	Lama5
ENSMUSG00000015656	0.664161716352806	0.00657503003038033	0.0123233557264238	40471.9403876253	40304.6782300469	42810.1264348587	57202.1703769855	55735.4473270666	82900.220052515	Hspa8
ENSMUSG00000015659	-6.57130238217387	0.0001925915643113	0.000445342472386272	10.9830709006544	79.4550100871298	61.072435151518	0	0	0	Serac1
ENSMUSG00000015668	-9.63321231168824	2.44395634269838e-16	3.07267056803423e-15	741.948681919592	866.509355289831	849.649621466051	0	0	2.70871491757932	Pdzd11
ENSMUSG00000015671	-1.7251530057952	0.0496136821471947	0.081076772623609	6386.74021389131	6157.0137061857	7501.59323391517	353.402803084173	3486.73992224688	2218.43751749746	Psma2
ENSMUSG00000015672	-0.66342957048171	0.326054034757446	0.435359641594109	1257.81507360725	1375.32125007421	993.25237438989	343.586058554058	1425.40818583046	514.65583434007	Mrpl32
ENSMUSG00000015697	-9.58055933220644	2.67132907200273e-14	2.17022687115902e-13	650.873678604935	1078.7891558245	630.118976191675	0	1.80660099598284	0	Setdb1
ENSMUSG00000015709	-5.49668279938741	8.59760036903292e-05	0.00020784151021408	70.4606240857367	46.4736851453023	21.4578826208036	0	1.80660099598284	0	Arnt2
ENSMUSG00000015711	-8.91687413787144	2.0067797045007e-10	8.88222278407343e-10	291.473804671213	344.205100301981	133.699114791161	0	0	0	Prune1
ENSMUSG00000015714	0.233850311469783	0.908697279252967	0.945767792513943	3827.51572371729	5110.30638462279	3539.72532925487	0	9690.60774245195	4981.32673342836	Cers2
ENSMUSG00000015733	0.293314738945831	0.700488227429243	0.796316331155558	11210.3359831372	15158.8166037174	11859.1940122938	4324.27596551607	27462.1417399352	15055.0375119058	Capza2
ENSMUSG00000015745	0.258481257541436	0.896335572537324	0.937871144381049	114.054967045257	88.7497471161903	162.172074422612	0	5.41980298794852	430.685671895111	Plekho1
ENSMUSG00000015747	-10.7070583795829	6.63732343542239e-18	1.25715324345598e-16	703.08550796343	1037.71241476059	921.038346339109	0	0	0	Vps45
ENSMUSG00000015748	-10.0882129596991	5.58607321681231e-17	8.47160569621056e-16	952.654672890608	1346.23771808005	1061.33988655206	0	1.80660099598284	0	Prpf3
ENSMUSG00000015749	-2.05532411798552	NA	NA	5986.61849246439	9451.24840742078	5174.65092432456	0	4955.50653198093	2.70871491757932	Anp32e
ENSMUSG00000015750	0.150175793255353	NA	NA	497.617596960419	626.045513441234	424.618484938595	9.81674453011593	1707.23794120378	0	Aph1a
ENSMUSG00000015755	-8.40069211306167	2.46519417170272e-20	8.74375645508001e-19	762.394090826964	847.91988123171	1088.57489141692	0	1.80660099598284	5.41742983515863	Tab2
ENSMUSG00000015757	-10.9881564568814	2.82524699510502e-19	7.38474213986126e-18	2022.91268957899	2623.81431423575	1652.66961339074	0	0	2.70871491757932	Ppil4
ENSMUSG00000015759	-10.6587721445338	5.34608024811382e-17	8.13598817294345e-16	895.373733885657	1053.60341677802	624.754505536474	0	0	0	Cnih1
ENSMUSG00000015766	11.8670402260709	0.00138776185172025	0.00288027705602833	0	0	5.3644706552009	14234.2795686681	5672.72712738612	0	Eps8
ENSMUSG00000015776	-10.6701477658045	2.16814720788747e-14	1.79259069215611e-13	902.301517069146	1222.70766466157	469.184856535648	0	0	0	Med22
ENSMUSG00000015790	-0.592918605046011	NA	NA	1106.75560614287	1090.48253466751	1516.90724065527	0	0	2462.2218600796	Surf1
ENSMUSG00000015804	0.0150192445255908	0.966002797948335	0.97993048270854	4164.9494558497	4292.96918651896	6033.37888074557	3676.37082652841	6417.04673773105	4539.80620186293	Med28
ENSMUSG00000015806	-0.773546052355644	NA	NA	1727.38359719061	1959.3905317713	1777.70304481581	0	0	3196.28360274359	Qdpr
ENSMUSG00000015837	-2.2437793279722	0.278084345185141	0.382267399410054	4822.75091763812	5844.89044014532	3343.71582454561	4.90837226505796	2946.56622444801	5.41742983515863	Sqstm1
ENSMUSG00000015839	0.328460543526085	NA	NA	798.384769316801	816.737537650346	678.811863677345	0	2879.72198759665	0	Nfe2l2
ENSMUSG00000015843	-3.57658542862083	0.323203446465053	0.432345631215731	16.5590915117559	2.39864181395109	0	0	0	0	Rxrg
ENSMUSG00000015846	-0.0149933293183685	0.995922046488913	0.997675296168917	973.438022441077	1425.39289794043	730.805963873908	0	3096.51410711459	0	Rxra
ENSMUSG00000015850	-7.80936696452137	1.02626723639497e-08	3.76451389852505e-08	143.62477331625	371.789481162419	174.138970499599	0	1.80660099598284	0	Adamtsl4
ENSMUSG00000015852	28.7634909454124	NA	NA	0	0	0	7799.40352917711	0	5.41742983515863	Fcrls
ENSMUSG00000015869	-2.37319037070063	NA	NA	2207.59725103154	2440.91787592198	2047.98983552016	0	1291.71971212773	0	Prpsap1
ENSMUSG00000015879	-3.49285459390869	0.0170881548574479	0.029983881321126	7.09675350503823	7.79558589534104	2.88856112203126	0	0	0	Fam184b
ENSMUSG00000015880	-3.81009130300231	0.102888004817336	0.158759515096591	556.08132821621	1097.07879965588	631.35693095826	0	0	162.522895054759	Ncapg
ENSMUSG00000015882	0.305169023527474	0.914310387586441	0.94889337504808	364.468983580178	565.179977412225	201.786626953326	0	0	1397.69689747093	Lcorl
ENSMUSG00000015889	-1.02838607743656	0.601243715552147	0.711913542841094	6515.49559891129	6648.43544781893	6019.76137831314	0	4373.78101127446	5030.08360194479	Lta4h
ENSMUSG00000015890	-4.45301160673161	0.00134627559898263	0.00279994518345537	6.75881286194117	15.891002017426	12.3795476658482	0	0	0	Amdhd1
ENSMUSG00000015932	-6.83379919292259	0.00018365655573762	0.00042580992054809	1310.70278425194	1785.78883048659	971.381840180225	0	0	35.2132939285311	Dstn
ENSMUSG00000015937	0.0827447266967526	0.882723674568942	0.928861901740052	2668.54828821592	1994.17083807359	3351.14355314512	4221.20014794985	2915.8540075163	1354.35745878966	H2afy
ENSMUSG00000015942	-9.03764573480482	1.03119931193306e-12	6.30669934326162e-12	330.84388959202	302.528698784581	203.024581719911	0	0	0	Gtf2ird2
ENSMUSG00000015943	-1.09916886383377	0.686779875551604	0.784480276769017	584.299371914814	380.184727511248	1111.68338039317	0	968.338133846802	0	Bola1
ENSMUSG00000015944	1.51038681498503	NA	NA	332.02668184286	277.342959738095	169.599803022121	0	2218.50602306693	0	Gatsl2
ENSMUSG00000015947	7.25987796145693	NA	NA	0	4.1976231744144	9.07833495495538	0	2030.61951948471	0	Fcgr1
ENSMUSG00000015950	-9.38256294712125	4.1774496785852e-13	2.74192162320802e-12	401.980394963951	421.561298801904	238.925269950871	0	0	0	Ncf1
ENSMUSG00000015961	-0.810427399981764	0.682227466209154	0.780984262900849	4789.29479397151	5528.56955093052	6072.99343327628	0	6059.33974052645	3285.67119502371	Adss
ENSMUSG00000015966	-9.39624226117976	9.80559659212806e-11	4.50712138098742e-10	225.406408945738	595.762660540102	251.717469205581	0	0	0	Il17rb
ENSMUSG00000015968	-7.21800291092256	4.99982462552166e-08	1.69835724627115e-07	62.0121080083102	112.736165255701	62.3103899181028	0	0	0	Cacna1d
ENSMUSG00000015970	-9.78291721980223	4.54653038944448e-10	1.93260765628611e-09	290.62895306347	864.410543702624	247.590953316965	0	0	0	Chdh
ENSMUSG00000015971	-3.79815777059889	NA	NA	923.591777584261	1235.9001946383	895.453947829689	0	218.598720513924	0	Actr8
ENSMUSG00000015980	-6.7974973834133	4.05157760007241e-08	1.38996193000649e-07	48.3255119628794	60.2658755755211	68.9128153398885	0	0	0	Lrrc27
ENSMUSG00000015994	-1.29941238241059	0.59453259057827	0.70616594477615	1723.32830947345	1138.45537094654	3177.00458264552	0	2449.75095055273	2.70871491757932	Fnta
ENSMUSG00000016018	-12.0037640221815	1.47289559487007e-22	9.78540992165454e-21	2116.86018835997	2565.04758979395	1856.51949828837	0	0	0	Skiv2l2
ENSMUSG00000016028	-8.23039022411196	5.19129548419962e-12	2.85958229365339e-11	262.917820329512	349.002383929883	318.567026601161	0	0	2.70871491757932	Celsr1
ENSMUSG00000016087	-0.192206788892759	0.923435664261234	0.954126941963451	4230.34097028898	5065.33185061121	3338.76400547927	0	6872.31018871872	4184.96454766004	Fli1
ENSMUSG00000016181	-9.04834955446159	5.94957840007339e-14	4.51409171595133e-13	277.280297661137	307.625812639227	257.907243038505	0	0	0	Diexf
ENSMUSG00000016194	-1.47579149975374	0.460372956267757	0.576920839872884	5878.13954603024	5141.18889797741	10117.8043072978	0	1766.85577407122	5831.86321754827	Hsd11b1
ENSMUSG00000016200	-3.96229213768719	0.0720528668715068	0.114017333448452	20.9523198720176	2.0988115872072	1.65060635544643	0	0	0	Syt14
ENSMUSG00000016206	0.873677541614878	0.616897899289885	0.725944947483008	1013.48398864808	1310.85775132427	1084.44837552831	2625.97916180601	1.80660099598284	3618.84312988597	H2-M3
ENSMUSG00000016252	-1.22201174838216	0.529590657440382	0.645611263466814	3624.41339721595	3336.21093297922	2659.53949021306	2375.65217628805	1748.78976411139	0	Atp5e
ENSMUSG00000016253	-11.4109348116295	1.93797859374072e-21	9.4290943624084e-20	2355.95319335114	2839.99190771809	3240.55292733021	4.90837226505796	0	0	Nelfcd
ENSMUSG00000016256	0.565051692494504	0.066783930479894	0.106476803766702	3470.48143428524	3788.354914909	4390.20025389865	5708.43694426241	4203.96051765207	7324.36513713447	Ctsz
ENSMUSG00000016257	-1.10323718350565	0.557752217662255	0.672116842350022	2886.18206237043	3437.8533798454	3570.67419841949	0	1790.34158701899	2814.35479936491	Prelid3b
ENSMUSG00000016283	7.18508776679544	0.0107634365025998	0.0194601266674992	16.0521805471103	26.9847204069497	0	3043.19080433594	0	3223.37075191939	H2-M2
ENSMUSG00000016308	-0.961072161090177	NA	NA	1554.18901760337	1610.68797806816	905.770237551229	0	2090.23735235215	0	Ube2a
ENSMUSG00000016319	-0.616525619208824	0.201824784845375	0.29210248634925	26007.2360114634	26211.4582521773	34318.5820392645	9752.93569067017	20909.5999275054	25773.4224407672	Slc25a5
ENSMUSG00000016344	-1.56704698302826	0.389530897345389	0.503922149298849	3100.77437073706	2538.96236006723	3485.25531952514	0	1331.46493403935	1747.12112183866	Ppdpf
ENSMUSG00000016356	-4.30108466452281	NA	NA	0.506910964645588	30.8825133546203	0	0	0	0	Col20a1
ENSMUSG00000016382	-7.16088727732233	0.066834623252925	0.106544646666782	0	141.22003679637	86.6568336609377	0	0	0	Pls3
ENSMUSG00000016386	-2.97829043250203	0.272202767002421	0.37571145445379	19.0936463349838	6.29643476162161	0	4.90837226505796	0	0	Mpped2
ENSMUSG00000016409	-8.86543222268828	8.63915820064945e-18	1.59477154485331e-16	908.046508001796	910.884228847926	714.299900319443	0	0	5.41742983515863	Nkap
ENSMUSG00000016427	-0.0180872410220784	0.959318397990485	0.976782261778393	2709.77704667376	2681.08188754383	3274.39035761686	3303.33453438401	3421.7022863915	1833.7999992012	Ndufa1
ENSMUSG00000016477	-1.98410034731135	0.331881081852745	0.441787998300317	255.990037146022	421.561298801904	180.741395921384	215.96837966255	0	2.70871491757932	E2f3
ENSMUSG00000016481	0.138629673193158	0.944282615563989	0.966813022960297	2651.48228573952	2596.8295938288	2178.38773760043	0	2126.3693722718	6048.56041095461	Cr1l
ENSMUSG00000016487	1.6883364685761	NA	NA	845.527489028841	1035.01394271989	604.121926093394	0	8001.435811208	5.41742983515863	Ppfibp1
ENSMUSG00000016493	-6.25157249016327	0.000126916874510319	0.000300268990164688	18.9246760134353	77.6560287266665	24.7590953316965	0	0	0	Cd46
ENSMUSG00000016495	0.382274423215798	0.847601320241585	0.905418882316905	2564.29359982048	3130.22756720617	1698.88659134324	0	3649.33401188534	5986.25996785029	Plgrkt
ENSMUSG00000016496	0.267625576359187	0.891418322626826	0.935015133195658	878.983612695449	1376.22074075444	452.266141392322	0	2789.39193779751	468.607680741222	Cd274
ENSMUSG00000016498	-10.1249329526131	6.99048948255443e-15	6.41145944973177e-14	554.053684357628	797.848233365481	425.856439705179	0	0	0	Pdcd1lg2
ENSMUSG00000016503	-10.3468167990897	4.25023909404778e-18	8.3025566064026e-17	675.54334555102	721.991185999278	675.923302555314	0	0	0	Gtf3a
ENSMUSG00000016510	1.80846812886098	0.355995389745951	0.467865990873601	735.020898736102	703.701542167901	950.749260737145	0	4890.46889612555	3477.98995417184	Mtif3
ENSMUSG00000016520	-9.17984383327482	1.68185463196282e-16	2.2078348468535e-15	1486.26294834086	1937.20309499225	857.07735006556	0	5.41980298794852	0	Lnx2
ENSMUSG00000016528	2.48657437301992	0.15677313326208	0.232979081200648	719.813569796735	632.941608656344	884.312354930426	8182.25656585163	3.61320199196568	4352.90487254996	Mapkapk2
ENSMUSG00000016529	3.84658755473965	7.88710155025803e-16	8.83952402347109e-15	359.061933290625	513.909008639021	207.97640078625	5148.8825060458	6422.466540719	3981.81092884159	Il10
ENSMUSG00000016534	3.12819419036146	0.000165185283170151	0.000385442144077543	1620.93229461504	2512.27746988702	1509.89216364462	32954.8113875992	11560.4397732942	4829.63869804392	Lamp2
ENSMUSG00000016541	-0.925392048516081	NA	NA	3328.54636418448	3682.21501464167	2902.17862446369	0	5204.81746942656	13.5435745878966	Atxn10
ENSMUSG00000016552	-8.83548935381822	4.45335164336503e-10	1.89546231897111e-09	174.039431194985	389.479464540308	163.822680778058	0	0	0	Foxred2
ENSMUSG00000016554	-12.0826959034883	8.88311719244254e-24	8.13022642060755e-22	2405.12355692177	2412.73383460805	2088.01703963974	0	0	0	Eif3d
ENSMUSG00000016559	0.594703402011158	0.313471511923621	0.421829647137194	45820.695916244	42146.5353129346	75938.6212918463	47390.3342191346	63153.3510165721	136977.004667068	H3f3b
ENSMUSG00000016619	-12.2523189181944	5.26417396318161e-24	4.92125063072292e-22	2245.10866241531	2737.44997017168	2785.81087640472	0	0	0	Nup50
ENSMUSG00000016624	-4.91056146977712	0.000166619879633898	0.000388374173579422	10.9830709006544	18.5894740581209	18.5693214987724	0	0	0	Phf21b
ENSMUSG00000016637	-10.7395093389827	6.1360458048407e-17	9.19914862471421e-16	799.905502210738	709.698146702778	1212.78301966427	0	0	0	Ift27
ENSMUSG00000016664	0.338141174644814	0.860607490183712	0.913588355221382	1800.37877609958	1406.50359365557	1230.93968957418	0	3875.15913638319	1733.57754725076	Pacsin2
ENSMUSG00000016756	-0.313232919214089	NA	NA	1587.47617094843	3212.98070978748	1384.85873221956	0	23.4858129477769	4954.23958425257	Cmah
ENSMUSG00000016757	2.45977780670186	0.247505528181293	0.347275791958176	820.012970475013	1002.03261777807	552.953129074555	10096.5217492242	2970.05203739579	0	Ttll12
ENSMUSG00000016758	-5.9307655171576	1.41129801973985e-06	4.11107689346875e-06	31.0905391649294	37.4787783429858	28.4729596314509	0	0	0	Bik
ENSMUSG00000016831	0.157456114941148	NA	NA	3438.54604351257	4945.09992968691	3190.62208507795	12909.0190571024	0	0	Tox4
ENSMUSG00000016833	-1.38118109804909	0.543142619449909	0.658086521325718	1961.91440349997	1557.31819770774	3301.21271089286	2581.80381142049	0	37.9220088461104	Mrps18c
ENSMUSG00000016921	0.50258251916219	0.776065892823412	0.852610627488695	4980.56919796445	6260.75496463909	2621.98819562666	9188.47288018851	5.41980298794852	10447.5134371034	Srsf6
ENSMUSG00000016933	-0.495767781381019	0.733360354153445	0.820430832990879	2308.13459235291	2435.22110161384	1840.83873791163	1030.75817566217	19.8726109558112	3618.84312988597	Plcg1
ENSMUSG00000016940	-6.16933932410193	2.68998043775787e-06	7.65357912377719e-06	50.3531558214617	61.7650267092405	112.241232170357	0	0	2.70871491757932	Kctd2
ENSMUSG00000016946	0.307049420327201	NA	NA	976.986399193596	629.343645935417	1043.18321664214	0	3277.17420671287	0	Kctd5
ENSMUSG00000016984	-1.49164261751015	NA	NA	325.436839302467	262.951108854388	273.175351826384	0	0	306.084785686463	Etaa1
ENSMUSG00000017002	-3.7203531146637	0.289680341279881	0.39575535560241	11.4899818653	0	9.49098654381698	0	0	0	Slpi
ENSMUSG00000017009	4.23649155076396	9.65370592539097e-13	5.92625249303551e-12	705.113151822013	415.86452449377	1035.75548804264	12855.0269621868	7676.24763193109	20120.3344077792	Sdc4
ENSMUSG00000017057	6.63701666838883	0.00280188638396642	0.00555956225584571	51.70491839385	6.89609521510938	14.0301540212947	0	464.29645596759	6769.07857903071	Il13ra1
ENSMUSG00000017119	-0.367224128724138	0.85904174238845	0.912558857867183	1140.04275948793	1661.35928638787	522.004259909934	0	2464.20375852059	111.057311620752	Nbr1
ENSMUSG00000017132	-3.45427403405786	NA	NA	7189.51821156837	7220.21169021952	3004.51621850137	0	1588.00227546892	0	Cyth1
ENSMUSG00000017144	4.04714132140533	NA	NA	0.675881286194117	0.599660453487772	14.0301540212947	0	0	251.910487334876	Rnd3
ENSMUSG00000017146	-5.97515365283104	5.29900303867081e-07	1.61964857006361e-06	404.852890430276	674.618010173744	404.398557084376	4.90837226505796	0	18.9610044230552	Brca1
ENSMUSG00000017167	-6.70460531340586	6.86996630763734e-07	2.07366510688094e-06	230.644488913742	278.54228064507	79.2291050614287	0	0	5.41742983515863	Cntnap1
ENSMUSG00000017176	0.811528179659278	0.249421094248648	0.349472570552008	3312.32521331582	3351.50227454316	3868.60864557757	12025.512049392	3638.49440590944	2827.89837395281	Nt5c3b
ENSMUSG00000017188	0.545152915106057	0.505501998060611	0.622859174413225	3002.26467327427	2073.32601793397	5669.00752778077	3676.37082652841	1992.68089856907	10008.7016204556	Coa3
ENSMUSG00000017195	-6.57371091791764	5.91996503925776e-07	1.79894363672639e-06	39.3700849208073	71.059763738301	41.2651588861608	0	0	0	Zpbp2
ENSMUSG00000017210	-11.1095550164394	2.4817231631648e-16	3.11416996735387e-15	1379.81164576529	1461.67235537644	676.335954144175	0	0	0	Med24
ENSMUSG00000017221	-2.76786299881737	0.314457249580389	0.422808350370673	2420.66882650423	2704.46864522985	1813.60373304677	0	0	1018.47680900982	Psmd3
ENSMUSG00000017264	-0.00163656137966493	0.99936465695485	0.999909007331009	3171.40396514435	3336.21093297922	3509.18911167911	6302.34998833443	3703.53204176482	0	Exosc10
ENSMUSG00000017286	0.920744463677135	0.660269830302971	0.762557843790694	1556.55460210505	1556.41870702751	1621.72074422612	5998.03090790083	0	2966.04283474935	Glod4
ENSMUSG00000017288	-7.54404572035924	5.21385054083276e-06	1.44237742292156e-05	1575.14133747539	1901.52329800973	1161.61422264543	0	0	24.3784342582138	Vps53
ENSMUSG00000017291	1.06423276833736	0.244936374724149	0.344220688541787	1878.94997561965	2074.2255086142	2097.92067777241	5742.79555011782	612.437737638183	6300.47089828949	Taok1
ENSMUSG00000017299	1.16241564803351	NA	NA	174.377371838082	87.8502564359586	201.373975364465	0	0	1037.43781343288	Dnttip1
ENSMUSG00000017307	-9.69340923686317	9.82970622234579e-16	1.07612950116624e-14	393.531878886525	478.529041883242	446.48901914826	0	0	0	Acot8
ENSMUSG00000017309	9.69369135437108	NA	NA	0	1.49915113371943	4.12651588861608	4638.41179047978	0	0	Cd300lg
ENSMUSG00000017314	-7.61493796632861	1.40014307252991e-08	5.03436058606359e-08	229.799637306	268.048222709034	104.813503570848	0	1.80660099598284	0	Mpp2
ENSMUSG00000017376	0.548806429584528	NA	NA	299.415409783994	429.656714923989	279.365125659309	1452.87819045716	21.6792119517941	2.70871491757932	Nlk
ENSMUSG00000017386	1.16565901949403	NA	NA	501.503914356035	414.065543133307	285.967551081094	0	2691.83548401443	2.70871491757932	Traf4
ENSMUSG00000017390	-8.48068451478164	1.95489881053424e-12	1.14272959500992e-11	204.285118752172	172.402380377734	191.882988820648	0	0	0	Aldoc
ENSMUSG00000017400	-4.03369447263091	0.272664919328419	0.376200554941002	0	16.1908322441698	9.90363813267859	0	0	0	Stac2
ENSMUSG00000017404	-0.381566989575052	0.0531112107995107	0.0862431174868481	12469.1648786737	10577.7105692976	9781.90591396442	8329.50773380336	7390.8046745658	9483.21092644518	Rpl19
ENSMUSG00000017405	-9.44493406090576	1.62218957576006e-12	9.6286699172552e-12	318.509056118978	532.798312923886	258.319894627367	0	0	0	Nek8
ENSMUSG00000017412	-6.89709491580041	9.85998886171004e-09	3.61984668224575e-08	60.9982860790191	61.7650267092405	67.2622089844421	0	0	0	Cacnb4
ENSMUSG00000017417	0.62049076387462	0.751646590411954	0.835241726133906	705.620062786658	676.117161307463	513.33857654384	0	2641.25065612691	270.871491757932	Plxdc1
ENSMUSG00000017418	2.72543923277934	0.174288239485824	0.256647668585786	237.403301775684	675.817331080719	207.97640078625	0	4870.59628516974	2543.48330760698	Arl5b
ENSMUSG00000017421	-0.678826520427322	0.74538612477338	0.829982440108389	7685.95301627795	9753.77710620536	8235.70041049997	0	3038.70287524314	12999.1228894631	Zfp207
ENSMUSG00000017428	-1.34422117486232	0.502070304864261	0.619272090289648	6009.42948587344	5804.11352930815	9675.44180403812	0	2054.10533243249	6408.81949499266	Psmd11
ENSMUSG00000017453	-1.94961449956207	0.108309928252827	0.166438926966421	8.11057543432941	8.09541612208492	16.0934119656027	0	0	8.12614475273795	Pipox
ENSMUSG00000017466	1.29028735357709	0.489248046808009	0.605797392301156	585.9890751303	259.952806586949	586.377907772345	0	1497.67222566977	2004.44903900869	Timp2
ENSMUSG00000017478	-8.59810233766151	1.70899170555327e-11	8.73380845071505e-11	1137.67717498625	1561.51582088216	534.796459164644	0	0	8.12614475273795	Zc3h18
ENSMUSG00000017485	1.26554163816983	0.545126750004025	0.659757620126936	2897.84101455728	2439.11889456151	2814.69648762503	0	4785.68603835854	14811.2531693237	Top2b
ENSMUSG00000017491	4.10495247607638	NA	NA	0.168970321548529	16.7904926976576	12.7921992547098	0	1.80660099598284	509.238404504911	Rarb
ENSMUSG00000017493	0.406299343077079	NA	NA	1061.80950061096	914.782021795596	808.797114168752	3676.37082652841	0	16.2522895054759	Igfbp4
ENSMUSG00000017499	1.22784391530433	NA	NA	1145.78775042058	1748.60988237034	1282.93378977074	0	0	9783.87828229649	Cdc6
ENSMUSG00000017548	0.764064540341524	NA	NA	1285.52620634121	1380.41836392885	1090.63814936123	0	0	6379.02363089929	Suz12
ENSMUSG00000017550	1.5936392032327	NA	NA	511.30419300585	795.749421778274	532.320549631474	0	3.61320199196568	5547.44815120244	Atad5
ENSMUSG00000017561	-10.242420277332	3.98274495329479e-21	1.79127718036846e-19	4192.32264794056	5410.13661136668	3865.72008445554	0	0	10.8348596703173	Crlf3
ENSMUSG00000017607	-5.94473311594535	1.34173249866675e-06	3.91540578429217e-06	29.7387765925412	30.2828529011325	38.3765977641295	0	0	0	Tns4
ENSMUSG00000017615	-2.10687862737743	0.312336928888008	0.42056231741628	1006.72517578614	1203.51853014996	713.47459714172	14.7251167951739	0	663.635154806932	Tnfaip1
ENSMUSG00000017631	-9.11071255349709	7.80218412298442e-21	3.23148689245633e-19	1514.31202171792	1996.86931011428	1133.55391460284	4.90837226505796	0	5.41742983515863	Abr
ENSMUSG00000017639	-2.42937077088327	NA	NA	2157.07512488852	2208.24961996872	2739.59389845221	0	1315.20552507551	2.70871491757932	Rab11fip4
ENSMUSG00000017652	-4.58081760718885	0.000263972490475276	0.000599700044322238	11.6589521868485	15.2913415639382	11.1415928992634	0	0	0	Cd40
ENSMUSG00000017664	0.461523143885201	NA	NA	912.777677005155	599.060793034284	474.961978779711	0	2735.19390791802	0	Slc35c2
ENSMUSG00000017670	2.01033867490508	1.03859524485298e-05	2.78547839439258e-05	1671.79236140115	2018.45708643984	1096.82792319415	9090.30543488735	4424.36583916198	5780.39763411426	Elmo2
ENSMUSG00000017677	1.36442977434881	0.504822036900328	0.622079918929619	1587.30720062688	2484.69308902658	1095.58996842757	0	4297.90376944318	9006.47710095122	Wsb1
ENSMUSG00000017679	-5.85307197478412	0.00688737822403006	0.0128682378581164	1291.94707856005	2583.63706385207	842.634544455403	0	0	81.2614475273795	Ttpal
ENSMUSG00000017686	0.333058796137689	0.863694211170111	0.91589935470705	1335.03451055493	2365.66048900926	1793.79645678141	0	3027.86326926724	3892.42333656148	Rhot1
ENSMUSG00000017692	-3.10708730939674	0.0433170795909604	0.0714652637950952	3.21043610942206	16.4906624709137	7.42772859950894	0	0	2.70871491757932	Rhbdl3
ENSMUSG00000017697	-9.48293605883891	2.0409492149853e-14	1.70248204752885e-13	333.378444415248	340.007477127567	466.296295413617	0	0	0	Ada
ENSMUSG00000017707	-0.184183296106346	0.827995025838194	0.889939960431164	1292.62295984625	2237.63298218962	1201.22877517614	1624.67121973419	301.702366329134	2240.10723683809	Serinc3
ENSMUSG00000017713	2.46809466204503	NA	NA	175.898104732019	111.536844348726	104.813503570848	0	2169.72779617539	0	Tha1
ENSMUSG00000017715	-0.776451035947501	NA	NA	940.826750382211	735.483546202753	728.330054340738	0	1400.1157718867	2.70871491757932	Pgs1
ENSMUSG00000017716	-0.61236115614858	NA	NA	1702.37598960143	2047.24078820725	2440.00884493869	0	4034.14002402968	13.5435745878966	Birc5
ENSMUSG00000017718	-1.04420373248689	0.672566273901476	0.772695522544112	232.165221807679	305.52700105202	179.503441154799	0	346.867391228705	0	Afmid
ENSMUSG00000017721	-11.8325694015869	9.05530809993468e-23	6.44108002238832e-21	1769.96411822084	2125.79630761415	1911.40215960697	0	0	0	Pigt
ENSMUSG00000017723	-4.2946624931539	0.00187624201032443	0.00382139051215783	15.3762992609162	7.79558589534104	7.84038018837055	0	0	0	Wfdc2
ENSMUSG00000017724	-5.41892317876946	0.000352666931325602	0.000788200955804214	24.3317263029882	34.180645848803	9.49098654381698	0	0	0	Etv4
ENSMUSG00000017734	2.53310646814126	0.290048625971076	0.396175789679549	7.60366446968382	16.1908322441698	9.49098654381698	0	0	192.318759148131	Dbndd2
ENSMUSG00000017737	-4.58946371862346	0.0436181398191951	0.0719166306315981	13.0107147592368	0.599660453487772	24.7590953316965	0	0	0	Mmp9
ENSMUSG00000017747	-7.14742157248336	1.21891769801624e-07	3.97240907162263e-07	67.5881286194117	108.538542081287	49.518190663393	0	0	0	Ghdc
ENSMUSG00000017754	5.9262863121619	NA	NA	23.317904373697	33.5809853953152	2.47590953316965	3612.56198708266	0	0	Pltp
ENSMUSG00000017756	1.75296555580614	NA	NA	1546.24741249059	1699.1378949576	685.001637510269	13247.6967433914	0	0	Slc12a7
ENSMUSG00000017760	0.247369345487362	0.514104516291948	0.631259959586172	4488.86556225823	4982.87853825664	4003.54571513532	7652.15236122537	3820.96110650371	4534.38877202777	Ctsa
ENSMUSG00000017764	-10.3694804861293	1.95819956745131e-17	3.33709842953161e-16	645.804568958479	641.336855005172	819.526055479153	0	0	0	Zswim1
ENSMUSG00000017765	-9.22953578730739	1.83538699067411e-12	1.0791349925401e-11	363.624131972435	385.581671592638	206.325794430804	0	0	0	Slc12a4
ENSMUSG00000017774	-10.3724003867027	3.68853331717928e-15	3.57861557118179e-14	1442.49963505979	1899.42448642252	784.863322014778	0	0	2.70871491757932	Myo1c
ENSMUSG00000017776	1.96271761501483	NA	NA	336.926821167767	384.082520458918	324.756800434085	112.892562096333	3956.45618120242	5.41742983515863	Crk
ENSMUSG00000017778	-0.422093236618462	0.618732069554693	0.72771075901616	3960.83330741908	3410.86865943845	4440.54374773976	1212.36794946932	1206.80946531654	6395.27592040476	Cox7c
ENSMUSG00000017781	-9.96655245321015	2.92251613910661e-17	4.70478366895785e-16	918.860608580902	1058.40070040592	1120.34906375927	0	0	2.70871491757932	Pitpna
ENSMUSG00000017801	0.0187274808707778	0.967728805193867	0.981113957541718	1637.4913861268	1944.3990204341	1399.71418941857	1526.50377443303	2511.17538441615	1004.93323442193	Mlx
ENSMUSG00000017802	-11.6876289121069	4.34192325572717e-21	1.93289427112099e-19	1684.80307616039	2119.79970307927	1447.16912213766	0	0	0	Retreg3
ENSMUSG00000017830	1.9914308301781	NA	NA	185.360442738737	342.106288714774	231.910192940224	0	3018.83026428733	0	Dhx58
ENSMUSG00000017831	0.566562879256126	0.748726374921493	0.833063911839879	440.167687633919	408.968429278661	590.091772072099	0	914.140103967317	1216.21299799311	Rab5a
ENSMUSG00000017837	-9.80240956873207	1.45368324705604e-16	1.94737014713095e-15	895.204763564108	1050.00545405709	819.526055479153	0	0	2.70871491757932	Nkiras2
ENSMUSG00000017843	-0.273513315004005	0.763380027405386	0.843773144048788	23551.2523877556	16809.3820019425	33358.7544435724	6773.55372577999	9345.54695221923	44867.1538947838	Ppp2r5c
ENSMUSG00000017858	0.408797821149938	0.870535552683269	0.920915722075543	1189.21312305855	1619.98271509722	815.399539590537	0	3.61320199196568	4807.96897870328	Ift52
ENSMUSG00000017861	-7.23822215218258	7.65437526415311e-09	2.84522759037875e-08	148.355942319609	113.935486162677	206.738446019666	0	0	2.70871491757932	Mybl2
ENSMUSG00000017897	-7.46582764566773	2.91401479550564e-08	1.01270912489585e-07	89.8922110638176	131.625469540566	59.8344803849332	0	0	0	Eya2
ENSMUSG00000017929	0.161970000721815	0.935539849337684	0.961453439969666	2911.86555124581	2646.30158124154	4505.7426987799	0	4749.55401843889	6509.04194694309	B4galt5
ENSMUSG00000017999	-10.8020998242076	4.32283980585085e-19	1.08593718577689e-17	1654.05047763855	2256.52228647449	1599.85021001645	0	1.80660099598284	0	Ddx27
ENSMUSG00000018001	-8.20434371621106	5.8661453205654e-15	5.45672423280455e-14	1375.24944708348	2287.40479982911	927.640771760895	9.81674453011593	0	8.12614475273795	Cyth3
ENSMUSG00000018008	-2.98629521848521	0.309569713558081	0.4176096074055	8536.21167431015	10390.9163380361	7478.89739652778	0	3331.37223659236	0	Cyth4
ENSMUSG00000018040	-0.945677904974294	0.621598618198798	0.730084060627864	2997.70247459246	2827.69886842159	4407.11896904197	0	1741.56336012746	3570.08626136954	Rrp7a
ENSMUSG00000018042	-0.0948984938070591	0.961234196429714	0.977972105322768	2295.46181823677	2990.20685131678	3342.89052136789	0	3844.44691945148	4233.72141617647	Cyb5r3
ENSMUSG00000018068	0.728167857439524	NA	NA	703.254478284979	1354.33313420213	577.712224406251	0	4364.74800629454	0	Ints2
ENSMUSG00000018076	-2.78598169021731	0.0441461949681627	0.0726865517352262	594.944502172372	637.738892284246	484.040313734666	0	74.0706408352964	173.357754725076	Med13l
ENSMUSG00000018102	1.29921293343144	NA	NA	168.125469940787	143.918508837065	111.003277403773	4.90837226505796	1035.18237069817	0	Hist1h2bc
ENSMUSG00000018126	-3.25507621214759	0.3800308616369	0.493533673193874	13.5176257238823	0	1.65060635544643	0	0	0	Baiap2l2
ENSMUSG00000018143	-8.68916962638899	4.77980842980299e-10	2.0258462671393e-09	481.39644609176	616.750776412174	190.645034054063	0	0	2.70871491757932	Mafk
ENSMUSG00000018160	0.573365131490088	0.784441851996098	0.859288161945508	5649.86064161817	5495.88805621543	3808.77416519264	0	15636.1316202315	6614.68182872869	Med1
ENSMUSG00000018166	-3.12777782850939	0.164822271129332	0.243778266983919	392.687027278782	612.852983464503	235.624057239978	0	140.914877686662	0	Erbb3
ENSMUSG00000018167	-9.97582250717481	4.8373021681688e-16	5.71911569801203e-15	1235.67996148439	1100.37693215006	769.595213226899	0	1.80660099598284	0	Stard3
ENSMUSG00000018168	-0.813638531653906	0.0736531751090465	0.116365615140898	5131.12175446419	7134.76007559751	3725.83119583146	1928.99030016778	3822.76770749969	3339.8454933753	Ikzf3
ENSMUSG00000018169	-1.0133167771727	NA	NA	1810.17905474939	1875.43806828301	1228.05112845215	0	2433.49154158889	0	Mfng
ENSMUSG00000018171	0.251569203393533	0.719620339378958	0.810463041200568	8890.37346827587	9331.01648649648	11052.4601560693	3396.59360742011	15356.1084658541	16092.4753253387	Vmp1
ENSMUSG00000018189	0.192837768301173	0.923288312987121	0.954050011082855	1612.31480821607	1953.09409700967	2089.25499440632	2522.90334423979	3940.19677223857	0	Uchl5
ENSMUSG00000018196	-2.25420132416243	0.306332375237876	0.414295369317763	1045.75732006385	1476.96369694038	1305.21697556927	0	798.517640224415	2.70871491757932	Glrx2
ENSMUSG00000018199	-6.52479486538029	9.20249350680914e-06	2.48129862004775e-05	55.9291764325632	68.6611219243499	21.8705342096652	0	0	0	Trove2
ENSMUSG00000018209	0.551727550294178	0.686342052204388	0.784185489240596	2047.24441588198	2174.06897411992	2263.80661649478	1497.05354084268	93.9432517911077	7914.86498916676	Stk4
ENSMUSG00000018217	16.4788223805755	4.2294012144814e-26	6.29027307899233e-24	0	0	0	8309.87424474313	2164.30799318744	3412.98079614994	Pmp22
ENSMUSG00000018239	1.06411528762484	0.723273316728312	0.812949446986463	599.168760211085	804.74432858059	369.735823620001	0	0	3708.23072216608	Zcchc10
ENSMUSG00000018286	-0.778243894880177	0.711546339246295	0.804485011062155	7731.06809213141	5264.41912116915	14852.9812894847	0	3779.4092835961	12457.3799059473	Psmb6
ENSMUSG00000018287	-1.85653980131467	NA	NA	1117.56970672197	1286.27167273127	981.285478312904	0	0	934.506646564864	Spag7
ENSMUSG00000018293	-0.300596843712937	0.0547685117866256	0.0887361082276994	114327.00926295	107033.694173259	135095.527767869	100606.906316893	90189.1349214553	98624.3101490629	Pfn1
ENSMUSG00000018322	-1.28635720678478	0.507816414716394	0.624946049441295	2154.37159974375	2518.87373487539	1999.29694803449	0	272.796750393409	2462.2218600796	Tomm34
ENSMUSG00000018326	0.000190619156694373	0.999883438693967	0.999909007331009	9881.38440415799	10034.7180286644	9873.92721828055	294.502335903478	21793.027814541	7703.58522559557	Ywhab
ENSMUSG00000018334	-7.93254268838494	2.98245098311382e-09	1.15760137802472e-08	391.504235027942	211.680140081184	157.632906945134	0	0	2.70871491757932	Ksr1
ENSMUSG00000018339	-5.95429446263946	1.1599410795565e-06	3.40617205502254e-06	36.3286191329338	33.5809853953152	28.4729596314509	0	0	0	Gpx3
ENSMUSG00000018340	0.235316552417462	0.659926050660072	0.762255065840528	16001.3204803242	18549.596637964	15549.5371714831	8766.35286539352	27053.849914843	23148.6776856328	Anxa6
ENSMUSG00000018347	-9.71594205862878	6.89189467125908e-14	5.16615792997932e-13	585.482164165654	439.551112406537	313.615207534822	0	0	0	Zkscan6
ENSMUSG00000018362	0.2513428291211	0.773244940870583	0.85051094933307	5629.0772920677	6649.93459895265	9326.75121145006	1762.10564315581	8160.41669885449	15791.8079694874	Kpna2
ENSMUSG00000018363	-0.0875701810123168	0.956161056102362	0.974961709510503	308.370836826066	365.193216174053	450.615535036876	117.800934361391	935.819315919111	2.70871491757932	Smurf2
ENSMUSG00000018372	-1.88305670960969	0.447976952533259	0.565305216633464	333.040503772151	645.534478179587	250.892166027858	0	332.414583260843	0	Cep95
ENSMUSG00000018377	-6.18324952347741	0.00150731979178219	0.0031131136870515	1545.40256088285	1858.64757558535	1029.56571420971	0	59.6178328674337	0	Vezf1
ENSMUSG00000018378	-7.02080407311166	7.18721467418075e-09	2.6791872872594e-08	65.0535737961838	64.4634987499355	77.5784987059823	0	0	0	Cuedc1
ENSMUSG00000018379	-1.26362575448185	NA	NA	1341.62435309532	1364.82719213817	1502.87708663398	0	1752.40296610335	0	Srsf1
ENSMUSG00000018381	-3.4226742869361	0.0809373507731052	0.127152568349346	228.447874733612	286.937526993899	119.256309181005	0	57.8112318714509	0	Abi3
ENSMUSG00000018395	3.10315781756125	NA	NA	149.538734570448	243.462144116035	124.208128247344	0	4440.62524812582	2.70871491757932	Kif3a
ENSMUSG00000018398	-2.07096076998413	0.378990505253923	0.492330296055915	233.685954701616	319.319191482239	210.864961908282	0	0	181.483899477814	Sept8
ENSMUSG00000018401	1.05608381996842	0.734325798276525	0.821022892727095	1102.02443713951	1533.93144002172	630.118976191675	0	0	6790.74829837134	Mtmr4
ENSMUSG00000018405	0.898143693959858	NA	NA	398.263047889884	426.358582429806	339.199606044242	0	1.80660099598284	2166.97193406345	Mrm1
ENSMUSG00000018411	-3.19789302072288	0.0449568320773346	0.0738911237257509	7.77263479123235	2.69847204069497	17.7440183210491	0	1.80660099598284	0	Mapt
ENSMUSG00000018412	-0.873388154285964	0.28111478589406	0.385906263664932	1797.16833999016	2623.81431423575	1341.53031538909	770.6144456141	2041.45912546061	330.463219944676	Kansl1
ENSMUSG00000018415	-0.0610947523011154	NA	NA	959.582456074098	754.073020260873	1132.31595983625	0	0	2727.67592200237	Gid4
ENSMUSG00000018417	-4.99080501231619	0.00351537492444033	0.00688554729288761	31.597450129575	13.4923602034749	5.3644706552009	0	0	0	Myo1b
ENSMUSG00000018425	1.73826428779041	NA	NA	869.69024501028	887.197640935159	531.907898042613	0	0	7635.86735265609	Dhx40
ENSMUSG00000018427	-8.01837777989845	1.61519927224977e-19	4.43180882079769e-18	704.437270535819	774.761305906202	591.329726838684	0	1.80660099598284	5.41742983515863	Ypel2
ENSMUSG00000018428	-6.30557458543538	9.12081633435088e-10	3.74093526117155e-09	134.331405631081	164.30696425565	130.81055366913	0	0	5.41742983515863	Akap1
ENSMUSG00000018433	0.737299501216689	NA	NA	1639.35005966383	2445.41532932313	1243.31923724002	8712.36077047789	166.207291630421	5.41742983515863	Nol11
ENSMUSG00000018442	0.487848117466539	0.813390844348257	0.880185232702387	3570.17392399888	3672.62044738586	4561.03801168735	0	4422.55923816599	12129.6254009202	Derl2
ENSMUSG00000018446	-2.01181384766309	NA	NA	2477.10491390144	2406.43739984643	2212.63781947594	4.90837226505796	1750.59636510737	2.70871491757932	C1qbp
ENSMUSG00000018449	0.267653233165506	NA	NA	663.715423042623	633.841099336575	722.965583685537	0	2431.6849405929	0	Rpain
ENSMUSG00000018451	-0.737698430776141	NA	NA	885.742425557391	973.548746237398	524.892821031965	0	1429.02138782243	0	6330403K07Rik
ENSMUSG00000018470	-5.42743041479193	2.70711060994827e-05	6.910603406086e-05	34.1320049528029	65.0631592034233	34.6627334643751	0	0	2.70871491757932	Kcnab3
ENSMUSG00000018474	-0.868736822702889	0.657105025880813	0.760204241026083	4256.531370129	5505.78245369798	2701.62995227695	0	4549.02130788479	2275.32053076662	Chd3
ENSMUSG00000018476	2.09543545497655	0.000169698757194129	0.000395128506343491	3016.2892099628	1856.2489337714	2257.204191073	4608.96155688943	12601.0419469803	13253.7420917156	Kdm6b
ENSMUSG00000018481	0.695224746508508	0.0668618627791559	0.106575089520593	1645.77093188268	1976.78068492244	2095.44476823925	3808.89687768498	1911.38385374984	3545.70782711132	Appbp2
ENSMUSG00000018500	-4.56223010757869	0.000289979113563453	0.000655030486420171	10.1382192929118	14.0920206569626	13.6175024324331	0	0	0	Adora2b
ENSMUSG00000018501	-0.963276755610127	0.611878593870291	0.721140660655054	3447.83941119774	3860.01433910079	3039.5916035546	0	3082.06129914673	2223.85494733262	Ncor1
ENSMUSG00000018507	0.950958321529955	0.0331170516457395	0.0557186752322477	4287.79087961548	5056.33694380889	3545.50245149894	7966.28818618908	11950.6655884265	4997.57902293384	Trpv2
ENSMUSG00000018509	-3.43214493617167	0.0111966401987107	0.0201903591789371	15.2073289393676	24.8859088197425	50.3434938411162	0	0	8.12614475273795	Cenpv
ENSMUSG00000018537	-7.09080355272917	7.20328416760356e-08	2.41116581037328e-07	58.9706422204367	101.942277092921	56.1206160851787	0	0	0	Pcgf2
ENSMUSG00000018541	-8.53207054376563	1.13071122610731e-20	4.45745437569049e-19	853.63806446317	1008.32905253969	1138.09308208031	0	0	8.12614475273795	Cwc25
ENSMUSG00000018547	-7.99151815031336	2.71029057903173e-10	1.18240943661224e-09	311.919213578585	300.729717424118	171.250409377567	0	1.80660099598284	0	Pip4k2b
ENSMUSG00000018548	-10.7530740144727	6.256233763516e-17	9.35789571393114e-16	715.75828207957	1228.70426919645	803.432643513551	0	0	0	Trim37
ENSMUSG00000018559	0.131531860195528	NA	NA	481.734386734857	371.789481162419	469.59750812451	0	0	1449.16248090493	Ctdnep1
ENSMUSG00000018565	0.370080854459532	0.857980052239812	0.912186624408959	1445.71007116922	1550.12227226589	1666.28711582317	5134.15738925063	892.460892015523	0	Elp5
ENSMUSG00000018567	0.529703486785439	0.0445337363095487	0.0732601232804642	3754.52054480832	3872.60720862403	3471.22516550385	4191.7499143595	5036.80357680016	6785.33086853619	Gabarap
ENSMUSG00000018570	-6.62943543430106	6.42131860422134e-07	1.94362206040816e-06	68.2640099056058	56.0682524011067	33.0121271089286	0	0	0	2810408A11Rik
ENSMUSG00000018572	-1.3084535275297	NA	NA	1897.19877034689	1837.95928994002	1797.0976694923	0	2232.95883103479	0	Phf23
ENSMUSG00000018574	-1.65555593109076	0.374961763877515	0.487774531918191	3748.09967258948	4083.08802779824	3753.89150387405	0	2565.37341429563	1110.57311620752	Acadvl
ENSMUSG00000018581	-4.77945326699346	0.000297113504983418	0.000670220881286276	16.0521805471103	17.9898136046332	9.49098654381698	0	0	0	Dnah11
ENSMUSG00000018583	-0.528971532685934	0.555426975903174	0.670425920927855	12049.6115702687	12037.8837735403	9752.19499956638	13561.8325683552	8595.80753888635	1297.47444552049	G3bp1
ENSMUSG00000018585	0.568824872490909	0.00137021039270597	0.00284610595456843	2329.08691222493	2118.6003821723	2101.63454207217	3529.11965857668	3477.70691726697	2714.13234741447	Atox1
ENSMUSG00000018593	-1.76308222436031	0.226686089724146	0.322555723234357	15.5452695824647	9.59456725580436	1.23795476658482	0	1.80660099598284	5.41742983515863	Sparc
ENSMUSG00000018599	-6.60855448028248	1.17930075547142e-12	7.13061836087267e-12	326.450661231759	239.864181395109	212.102916674866	0	1.80660099598284	5.41742983515863	Mief2
ENSMUSG00000018648	1.51436436227722	NA	NA	339.123435347898	371.189820708931	276.476564537277	0	2818.29755373323	0	Dusp14
ENSMUSG00000018651	-9.87571855449767	5.23731023284043e-16	6.14761581411799e-15	576.864677766679	466.236002586743	452.266141392322	0	0	0	Tada2a
ENSMUSG00000018654	-1.507221042246	0.329019334125447	0.438647758483636	6240.58088575183	6552.18994503414	4140.54604263737	1232.00143852955	14.4528079678627	4710.45524167043	Ikzf1
ENSMUSG00000018659	-10.5949988027968	5.96258345244045e-17	8.96991864661387e-16	940.657780060663	924.976249504889	596.694197493885	0	0	0	Pnpo
ENSMUSG00000018661	-1.85802029533528	NA	NA	1352.26948335288	1396.30936594628	748.137330606095	0	0	964.302510658236	Cog1
ENSMUSG00000018666	0.225748656860904	0.907680058099351	0.945160044586228	1709.64171342802	2016.65810507938	1770.2753162163	0	1802.98779399087	4623.77636430789	Cbx1
ENSMUSG00000018669	0.212381221479375	0.919318966183119	0.951651026299472	2754.04727091948	2492.48867492192	4157.05210619184	8113.53935414081	2782.16553381357	0	Cdk5rap3
ENSMUSG00000018672	13.4561124827328	NA	NA	0.168970321548529	0	0	4.90837226505796	0	2191.35036832167	Copz2
ENSMUSG00000018677	0.458339022020429	0.823121310202944	0.886448754047242	2499.91590731049	2479.59597517194	2141.66174619175	5929.31369619002	3855.28652542738	0	Slc25a39
ENSMUSG00000018678	-3.81715617044907	0.129907416282057	0.196535459981454	2086.95244144589	2375.55488649181	1712.50409377567	0	437.197441027847	0	Sp2
ENSMUSG00000018697	-11.2063338419172	9.20585559799379e-21	3.74180863560692e-19	1214.72764161238	1356.43194578934	1190.9124854546	0	0	0	Aatf
ENSMUSG00000018707	0.517490171937555	NA	NA	2111.79107871352	2210.34843155593	1569.3139924407	0	8407.92103530414	24.3784342582138	Dync1h1
ENSMUSG00000018733	-8.75864360398877	5.05747722758085e-13	3.25909709279066e-12	252.610630715051	234.767067540463	201.786626953326	0	0	0	Pex12
ENSMUSG00000018736	0.261873870063101	NA	NA	1557.39945371279	1679.34909999251	1198.34021405411	0	5311.40692818955	5.41742983515863	Ndel1
ENSMUSG00000018740	-8.53050202856264	1.23834417383944e-11	6.44944231882633e-11	147.511090711866	209.281498267232	232.322844529085	0	0	0	Slc25a35
ENSMUSG00000018750	-10.0936999107268	4.76287553499787e-14	3.6820150621413e-13	657.463521145327	732.18541370857	349.928547354644	0	0	0	Zbtb4
ENSMUSG00000018761	-11.1020673198873	4.78839509303605e-20	1.58258876206201e-18	1284.51238441192	1187.32769790579	1027.5024562654	0	0	0	Mpdu1
ENSMUSG00000018765	-8.53680931006637	4.26154253445863e-10	1.81855457094863e-09	142.104040422313	298.630905836911	150.617829934487	0	0	0	Fxr2
ENSMUSG00000018770	-1.16610288210842	0.560768808263055	0.675006177002378	6004.52934654854	6024.4887459649	5857.17665230166	0	6422.466540719	1546.67621793779	Atp5g3
ENSMUSG00000018774	5.58848228854809	1.94772778394822e-59	1.96091240279341e-56	115.575699939194	101.04278641269	184.455260221139	5821.32950635875	6122.57077538585	7318.94770729931	Cd68
ENSMUSG00000018776	-3.42514774413957	NA	NA	17.0660024764015	0	0	0	0	0	Slc35g3
ENSMUSG00000018796	-6.09283112374849	1.08919872201704e-08	3.9808525198992e-08	177.418837625956	430.55620560422	240.575876306317	9.81674453011593	0	5.41742983515863	Acsl1
ENSMUSG00000018800	3.2196053323303	NA	NA	3.04146578787353	45.2743642383268	24.3464437428349	0	1.80660099598284	674.470014477249	Abca5
ENSMUSG00000018809	-9.80758803685583	9.74341683949341e-15	8.67495507450951e-14	442.702242457147	610.154511423808	373.862339508617	0	0	0	Smyd4
ENSMUSG00000018819	0.358402897742736	0.47373904244305	0.590729476704901	24574.1987144104	26162.8857554448	26146.4299734492	52558.8502142407	18443.5895679888	27572.0091460399	Lsp1
ENSMUSG00000018820	-3.94150550824841	0.03741476137296	0.0623563474913154	1232.46952537497	1905.4210909574	1659.68469040139	0	305.3155683211	5.41742983515863	Zfyve27
ENSMUSG00000018821	3.1613863331129	NA	NA	99.0166084274382	87.2505959824709	122.557521891898	0	0	2762.8892159309	Avpi1
ENSMUSG00000018841	-10.4736365941765	5.12373929729199e-17	7.83842855786765e-16	730.965611018938	927.075061092096	605.77253244884	0	0	0	Rad51d
ENSMUSG00000018844	-4.79647450741371	0.0155630088454239	0.0274365112835275	16.8970321548529	1.79898136046332	25.5843985094197	0	0	0	Fndc8
ENSMUSG00000018846	-6.11459585375106	0.000188249527981492	0.000435918227569315	316.650382581944	758.570473662032	269.048835937768	0	0	18.9610044230552	Pank3
ENSMUSG00000018848	-0.569585432338243	NA	NA	2120.40856511249	2516.17526283469	2357.47852716637	0	1.80660099598284	4710.45524167043	Rars
ENSMUSG00000018849	-4.388355709653	0.00361225657743635	0.00706368057455356	12.5038037945912	4.79728362790218	16.0934119656027	0	0	0	Wwc1
ENSMUSG00000018858	-1.33704777340033	0.646387950733405	0.751320955529305	1693.25159223781	1361.52905964399	2673.56964423436	0	0	2267.19438601389	Mrpl58
ENSMUSG00000018861	-9.68292384060617	7.73295673099896e-13	4.83559186313016e-12	515.190510401466	539.094747685507	254.19337873875	0	0	0	Fdxr
ENSMUSG00000018882	-12.1303356519454	1.64464245810627e-19	4.4843917691031e-18	2236.99808698098	1541.12736546357	3360.22188810007	0	0	0	Mrpl45
ENSMUSG00000018899	0.0197913208553373	0.992309902397143	0.995710223322154	2205.4006368514	3098.74539339806	1488.84693261268	0	6086.43875546619	799.070900685898	Irf1
ENSMUSG00000018900	-8.29073498233798	5.11481014503237e-10	2.16240217828455e-09	224.899497981092	500.71647866229	237.687315184286	0	1.80660099598284	0	Slc22a5
ENSMUSG00000018909	-8.52069328559744	2.97700543569941e-14	2.39772597799593e-13	778.615241695623	780.757910441079	408.525072972992	0	1.80660099598284	2.70871491757932	Arrb1
ENSMUSG00000018919	-5.975140319677	7.89948020151087e-07	2.36208354757538e-06	31.4284798080264	33.8808156220591	35.0753850532367	0	0	0	Tm4sf5
ENSMUSG00000018920	0.500034335155867	0.801628844721542	0.871477557913077	49.0013932490735	47.373175825534	35.4880366420983	186.518146072203	1.80660099598284	0	Cxcl16
ENSMUSG00000018921	-8.77039366631751	5.18596968862793e-11	2.46724722954425e-10	705.282122143561	1357.63126669632	398.208783251452	0	0	5.41742983515863	Pelp1
ENSMUSG00000018923	-5.28206841437387	0.014669142793222	0.0259585912490115	1243.28362595408	1015.2251477548	1444.69321260449	0	0	94.805022115276	Med11
ENSMUSG00000018924	4.52261145277829	NA	NA	44.7771352103603	57.2675733080822	34.6627334643751	0	3141.67913201416	0	Alox15
ENSMUSG00000018927	8.84115717793491	1.78495466607659e-09	7.08138425874824e-09	13.6865960454309	0	7.84038018837055	4358.63457137147	2258.25124497855	3288.37990994129	Ccl6
ENSMUSG00000018930	5.86127425274587	1.98084922961353e-11	1.00213972621499e-10	123.010394087329	125.928695232432	48.2802358968081	11740.8264580186	2030.61951948471	3521.32939285311	Ccl4
ENSMUSG00000018931	-9.35306008675573	4.35521917174949e-12	2.42145745623863e-11	435.267548309011	402.671994517039	203.024581719911	0	0	0	Natd1
ENSMUSG00000018932	2.31073024840823	1.76765731288676e-06	5.11272904111866e-06	1658.78164664191	2456.20921748591	1438.91609036043	7789.58678464699	6032.2407255867	13733.1846321271	Map2k3
ENSMUSG00000018965	1.03791096790643	0.00457948705684984	0.00881935353149657	11380.320126615	11312.8942852736	18148.4168781335	27634.1358522763	34829.4606015532	21390.7217041239	Ywhah
ENSMUSG00000018974	-11.5400971977936	3.85701295512507e-17	6.03834755462642e-16	1868.30484536209	1994.77049852707	878.122581097502	0	0	0	Sart3
ENSMUSG00000018983	-2.96288962601549	NA	NA	1497.24601924152	2232.53586833498	1362.16289483217	0	0	652.800295136615	E2f2
ENSMUSG00000018986	-8.03804477650734	2.15204464517178e-11	1.08372298253206e-10	140.076396563731	147.816301784736	130.397902080268	0	0	0	Slfn3
ENSMUSG00000018995	-10.1900467268731	3.35718197995519e-16	4.05339462672081e-15	528.201225160703	775.960626813177	555.841690196586	0	0	0	Nars2
ENSMUSG00000018999	-0.688462064899997	NA	NA	1883.00526333681	2033.44859777704	1433.13896811636	0	3318.72602962048	0	Slc35b4
ENSMUSG00000019039	0.92875477104337	NA	NA	355.513556538106	436.852640365842	283.904293136786	0	2039.65252446463	8.12614475273795	Dalrd3
ENSMUSG00000019054	-1.44997812250785	0.358964787818068	0.471136644381817	4011.35543356209	3234.56848611304	5097.48507720744	3583.11175349231	928.59291193518	8.12614475273795	Fis1
ENSMUSG00000019055	-7.59113519382323	1.73184361777767e-10	7.71489764107357e-10	198.371157497973	223.973179377683	172.901015733014	0	1.80660099598284	0	Plod1
ENSMUSG00000019066	0.828924914135844	NA	NA	564.867784936733	477.629551203011	383.765977641295	0	2532.85459636794	0	Rab3d
ENSMUSG00000019080	-8.62138290245319	1.52022910341888e-12	9.05633068072201e-12	229.292726341354	178.099154685868	219.530645274375	0	0	0	Mfsd3
ENSMUSG00000019082	-10.524604435148	7.68094941635242e-12	4.12001090005002e-11	899.091080959724	1148.64959865583	297.521795569219	0	0	0	Slc25a22
ENSMUSG00000019087	0.875398848516504	0.304195417228719	0.41194061910447	3571.69465689281	3896.89345699029	2786.63617958244	1187.82608814403	7743.09186878245	9878.68330441176	Atp6ap1
ENSMUSG00000019088	3.73761532144328	NA	NA	155.452695824647	232.068595499768	202.611930131049	7873.02911315297	0	0	Dnase1l1
ENSMUSG00000019122	7.82638683684619	NA	NA	0	0	10.3162897215402	73.6255839758695	2252.8314419906	2.70871491757932	Ccl9
ENSMUSG00000019132	-0.424056770403983	0.808762638710671	0.876393890995633	2289.71682730412	1368.4251548591	1839.60078314505	4.90837226505796	3833.60731347559	257.327917170035	BC005537
ENSMUSG00000019139	-0.286818816601669	NA	NA	1927.78239854717	2225.04011266638	1299.85250491407	0	4465.91766206958	2.70871491757932	Isyna1
ENSMUSG00000019143	-8.07293306382406	4.07876558771853e-23	3.22278557482853e-21	752.762782498698	1042.50969838849	1045.24647458645	4.90837226505796	5.41980298794852	0	Hars2
ENSMUSG00000019158	1.21750944192566	0.0176732186892838	0.030927541944825	1330.30334155157	632.042117976112	1419.52146568393	2616.16241727589	3499.38612921876	1747.12112183866	Tmem160
ENSMUSG00000019173	-0.248756422047299	0.896660506623835	0.937871144381049	2400.05444727531	2698.17221046823	2399.56898923025	0	3378.34386248791	2930.82954082082	Rab5c
ENSMUSG00000019178	-5.08045941303717	0.000988736392147593	0.00208887520588018	7.09675350503823	26.6848901802059	20.2199278542188	0	0	0	Styxl1
ENSMUSG00000019179	-0.171687587397573	0.745380577083567	0.829982440108389	14809.7417727639	13070.798904673	22677.6807174785	19780.7402281836	7647.34201599536	17463.0850736338	Mdh2
ENSMUSG00000019188	-1.31650632761151	0.421086655812415	0.537152256459345	4821.90606603038	5199.05613173898	4270.11864153992	4967.27273223866	9.0330049799142	763.857606757367	H13
ENSMUSG00000019189	-0.493520257407235	NA	NA	2191.71404080597	3081.35524024692	1823.09471959058	5040.89831621453	0	0	Rnf145
ENSMUSG00000019194	-2.9180080263685	NA	NA	11.9968928299456	0	0	0	0	0	Scn1b
ENSMUSG00000019210	-5.72873834300971	0.010180579794719	0.0184752396496509	1515.66378429031	1769.59799824242	1322.13569071259	88.3507007710433	0	0	Atp6v1e1
ENSMUSG00000019214	-8.47157252734585	2.81655706142524e-13	1.90539058023585e-12	568.416161689253	859.013599621234	416.778104750224	0	3.61320199196568	0	Chtf18
ENSMUSG00000019235	-7.05655859255883	9.69278521877163e-09	3.56245922334409e-08	62.0121080083102	66.5623103371427	83.7682725389064	0	0	0	Rps6kl1
ENSMUSG00000019254	2.93748454818953	NA	NA	313.439946472522	265.049920441595	517.052440843595	8393.31657324912	0	0	Ppp1r12c
ENSMUSG00000019256	3.26710202442915	0.0702043594137804	0.111373897697886	553.208832749885	452.14398192978	427.507046060626	13026.8199914638	758.772418312793	10.8348596703173	Ahr
ENSMUSG00000019261	-9.35286796675435	2.75852899068348e-12	1.58002745864619e-11	1302.59220881761	1557.31819770774	440.711896904197	0	3.61320199196568	0	Map1s
ENSMUSG00000019295	0.0297821217698297	0.991697458134456	0.995238061799198	702.747567320333	883.899508440976	530.669943276028	0	2160.69479119548	0	Tmem129
ENSMUSG00000019297	-0.676841202896816	NA	NA	1264.91182711229	1329.14739515565	1519.7958017773	0	2572.59981827956	0	Nop9
ENSMUSG00000019302	1.7316541403765	0.312004803006946	0.420158335400237	487.986288632153	614.651964824967	260.383152571675	1114.20050416816	3409.05607941962	2.70871491757932	Atp6v0a1
ENSMUSG00000019303	-9.71065269275597	3.32711312707467e-14	2.65844057430728e-13	427.832854160876	330.412909871762	576.061618050805	0	0	0	Psmc3ip
ENSMUSG00000019312	-8.91408374228212	4.67480310487429e-12	2.583776310667e-11	210.19908000637	346.603742115932	211.277613497143	0	0	0	Grb7
ENSMUSG00000019320	-4.28687215875213	0.0024429261374387	0.00488403973131029	6.58984254039264	15.891002017426	8.66568336609377	0	0	0	Noxo1
ENSMUSG00000019338	-4.8036068173838	0.0132124064941293	0.0235366783986885	382.886748628967	583.469621243602	179.916092743661	0	0	40.6307237636897	Zfp687
ENSMUSG00000019362	-0.38457749363649	0.545730645979623	0.660406789463467	3795.24239230152	3520.30669219997	5652.08881263744	5580.8192653709	2919.46720950827	1438.32762123462	D8Ertd738e
ENSMUSG00000019370	-0.55579589964223	0.361037321468842	0.473140729286492	6851.23962782822	7495.75566859715	9342.4319718268	2591.62055595061	9356.38655819513	4160.58611340183	Calm3
ENSMUSG00000019373	-1.34787464219403	0.649283217709642	0.753486323229633	2013.28138125073	2309.29240638141	1535.06391056518	2302.02659231219	0	0	Cops3
ENSMUSG00000019428	-0.550062575319776	NA	NA	3116.15066999798	3205.18512389214	2813.8711844473	0	6232.7734361408	5.41742983515863	Fkbp8
ENSMUSG00000019432	-0.786822686363111	0.691878375701353	0.78914817027588	6010.78124844583	6087.75292380786	5291.4313239724	0	6375.49491482344	3702.81329233092	Ddx39b
ENSMUSG00000019433	-1.20265689965959	0.638750666155984	0.744896081141363	2537.25834837272	2154.28017915482	3150.59488095838	3406.41035195023	1.80660099598284	0	Gipc1
ENSMUSG00000019437	-4.21188202327375	1.4227111549198e-10	6.39438310288131e-10	108.985857398801	157.41086904054	125.033431425067	0	5.41980298794852	13.5435745878966	Tlcd1
ENSMUSG00000019461	-9.50422587007931	3.54841187425687e-12	2.00352090639663e-11	452.164580463864	487.224118458815	216.642084152344	0	0	0	Plscr3
ENSMUSG00000019464	-5.5219778341104	1.38752923743725e-05	3.66868336557145e-05	18.4177650487897	29.3833622209008	25.5843985094197	0	0	0	Ptger1
ENSMUSG00000019470	-0.789526393003348	NA	NA	2312.69679103472	2526.36949054398	2709.05768087646	0	0	4366.44844713786	Xab2
ENSMUSG00000019471	-3.62768071638287	NA	NA	5213.41030105832	5646.70266026761	5087.58143907476	0	195.112907566147	1094.32082670204	Cdc37
ENSMUSG00000019478	1.42596814873076	NA	NA	559.460734647181	597.561641900565	578.124875995113	4662.95365180507	0	0	Rab4a
ENSMUSG00000019487	-0.340377764643071	0.885151453233386	0.930511021680205	64.8846034746353	81.2539914475931	87.4821368386609	0	0	184.192614395393	Trip10
ENSMUSG00000019489	-5.30508341849975	0.00408675038815808	0.00793463715772333	21.9661418013088	3.89779294767052	37.1386429975447	0	0	0	Cd70
ENSMUSG00000019494	-0.918355386460519	0.220082164423023	0.314458009603551	6577.8456475627	6388.78247145873	9308.59454154015	1202.5512049392	7040.32408134513	3537.58168235859	Cops6
ENSMUSG00000019505	0.993831277086981	0.218132957197852	0.312081782226222	68120.5541026111	50976.2356603153	150656.206532251	89356.9170853802	106759.27925661	341084.091136505	Ubb
ENSMUSG00000019518	2.36473361917141	NA	NA	177.756778269053	188.593212621904	127.096689369375	4.90837226505796	3.61320199196568	2532.64844793666	Ap4m1
ENSMUSG00000019528	-4.00392443869975	0.00185645047489881	0.00378225775458835	1838.397098448	2080.22211314908	1201.641426765	220.876751927608	97.5564537830734	2.70871491757932	Gyg
ENSMUSG00000019539	-8.07948603260164	5.67605659082187e-10	2.38562070201274e-09	102.564985179957	134.923602034749	193.533595176094	0	0	0	Rcn3
ENSMUSG00000019558	-3.02253639318731	NA	NA	26.5283404831191	0	0	0	0	2.70871491757932	Slc6a8
ENSMUSG00000019564	0.391794859818953	NA	NA	145.990357817929	127.427846366152	132.048508435715	0	531.140692818955	0	Arid3a
ENSMUSG00000019578	1.55320009315441	0.36711491155607	0.479533170674178	869.69024501028	792.751119510835	503.0222868223	4339.00108231124	2014.36011052087	2.70871491757932	Ubxn6
ENSMUSG00000019579	-1.80436587697056	NA	NA	1420.70246358003	1343.53924603935	1485.13306831293	0	1215.84247029645	0	Mydgf
ENSMUSG00000019590	3.2078589347412	NA	NA	67.9260692625088	194.889647383526	115.54244488125	0	3486.73992224688	8.12614475273795	Cyb561
ENSMUSG00000019659	-2.31754018177272	NA	NA	2658.41006892301	2648.70022305549	4062.55489234253	0	1878.86503582215	0	Ccdc12
ENSMUSG00000019689	0.0185694247804668	0.992362786752306	0.995710223322154	719.306658832089	584.968772377322	890.089477174488	1565.77075255349	0	658.217724971774	Fmc1
ENSMUSG00000019699	-7.99707339366675	3.41771647089354e-11	1.67094035005807e-10	294.177329815989	284.239054953204	212.92821985259	4.90837226505796	0	0	Akt3
ENSMUSG00000019710	-11.2872980632181	9.52603498532073e-21	3.83620756578085e-19	1200.5341346023	1302.76233520219	1476.46738494683	0	0	0	Mrpl24
ENSMUSG00000019715	-0.733360969038994	NA	NA	1532.39184612361	1927.60852773644	1596.1363457167	0	3040.50947623912	0	Gle1
ENSMUSG00000019726	-7.92110697721077	1.74760686548435e-08	6.21202570762063e-08	150.383586178191	434.753828778635	172.075712555291	0	0	2.70871491757932	Lyst
ENSMUSG00000019731	-0.0600512616539435	NA	NA	270.183544156098	319.319191482239	373.862339508617	0	5.41980298794852	918.254357059388	Slc35e1
ENSMUSG00000019732	-4.8893925063982	0.00132641084108384	0.00276170300478927	8.95542704207205	10.7938881627799	27.6476564537277	0	0	0	Calr3
ENSMUSG00000019734	-7.68631672333205	2.41443862397179e-09	9.43570400434241e-09	128.417444376882	124.129713871969	75.1025891728126	0	0	0	Tmc4
ENSMUSG00000019737	-5.89214645044114	5.23455984776504e-06	1.4478004921291e-05	31.935390772672	40.1772503836807	22.2831857985268	0	0	0	Syne4
ENSMUSG00000019738	-10.0720708291608	3.33925384753151e-16	4.03920095716196e-15	563.347052042797	474.031588482084	676.748605733037	0	0	0	Polr2i
ENSMUSG00000019761	-8.27016902492482	7.30306896333237e-12	3.94317518944282e-11	157.987250647875	152.313755185894	181.566699099107	0	0	0	Krt10
ENSMUSG00000019763	-10.145923606126	1.73568744424909e-15	1.79295006079969e-14	438.477984418433	749.575566859715	616.088822170381	0	0	0	Rmnd1
ENSMUSG00000019768	-3.78086606117124	NA	NA	0	21.8876065523037	0	0	0	0	Esr1
ENSMUSG00000019773	-10.9630735881012	2.06327483523271e-16	2.65006290908005e-15	813.761068577717	1539.32838410311	825.303177723216	0	0	0	Fbxo5
ENSMUSG00000019774	-8.9078208244936	5.14635450188447e-12	2.8360205356069e-11	242.810352065237	336.109684179896	185.693214987724	0	0	0	Mtrf1l
ENSMUSG00000019777	-7.84743103750424	2.20534104608724e-12	1.27771153657325e-11	368.355300975794	301.929038331093	536.034413931229	0	3.61320199196568	0	Hdac2
ENSMUSG00000019782	-0.6270255977244	NA	NA	2020.04019411267	2293.10157413724	2132.58341123679	0	1.80660099598284	4171.42097307215	Rwdd1
ENSMUSG00000019790	-9.54286151971051	3.50702202967383e-14	2.7911838701522e-13	480.551594484017	300.429887197374	406.461815028684	0	0	0	Stxbp5
ENSMUSG00000019791	-8.59413217421656	1.34083557854093e-12	8.0241682907836e-12	315.805530974201	467.735153720462	409.350376150715	0	1.80660099598284	0	Hint3
ENSMUSG00000019792	0.733493259701474	0.700192825158391	0.796049660847205	811.226513754489	1082.98677899892	843.047196044265	0	1275.46030316389	3274.83633535339	Trmt11
ENSMUSG00000019794	1.78699681411079	0.414218228152468	0.530095645845263	1805.95479671068	2094.91379425953	1654.73287133505	16094.5526571251	3078.44809715476	0	Katna1
ENSMUSG00000019795	-0.701772049011535	0.729425184205154	0.817355891342213	3240.85076730079	3424.66084986867	4463.65223671601	0	890.65429101954	5951.04667392176	Pcmt1
ENSMUSG00000019796	-6.73975959859882	1.19324786116884e-06	3.4992668624194e-06	41.0597881362926	87.8502564359586	41.2651588861608	0	0	0	Lrp11
ENSMUSG00000019797	0.452254380619885	NA	NA	622.824605227879	541.193559272714	819.938707068015	0	0	2714.13234741447	1700021F05Rik
ENSMUSG00000019802	-0.923502235693255	NA	NA	521.61138262031	780.158249987592	752.263846494711	0	1082.15399659372	0	Sec63
ENSMUSG00000019804	-0.941169739521794	0.416487334817964	0.53242686443617	7023.92729645081	6976.74954610349	8666.50866927149	201.243262867377	5967.20308973132	5634.12702856498	Snx3
ENSMUSG00000019806	-1.28239035973484	0.596153904047734	0.707577971903214	163.901211902073	308.825133546203	206.325794430804	0	278.216553381357	0	Aig1
ENSMUSG00000019808	-7.56276716055419	3.74498988803151e-10	1.60861265686106e-09	91.0750033146573	102.242107319665	108.114716281741	0	0	0	Adat2
ENSMUSG00000019809	-8.91986071910214	4.01071250366082e-13	2.64978320282246e-12	387.786887953875	627.24483434821	479.088494668327	0	1.80660099598284	0	Pex3
ENSMUSG00000019810	0.555170616662006	0.77201484235947	0.849800694432358	1153.72935553336	1671.25368387042	968.905930647055	0	3457.83430631116	2115.50635062945	Fuca2
ENSMUSG00000019813	-9.48993168002175	5.06505638268577e-14	3.90179269785705e-13	283.025288593787	425.15926152283	436.998032604443	0	0	0	Cep57l1
ENSMUSG00000019814	1.75140151562233	0.401006890098613	0.516318561496375	1142.91525495425	1560.01666974844	1188.43657592143	7779.77004011687	5322.24653416545	0	Ltv1
ENSMUSG00000019817	-9.0137821930384	2.23765701647939e-11	1.12251648262485e-10	237.065361132587	399.373862022856	186.518518165447	0	0	0	Plagl1
ENSMUSG00000019818	0.830953725341224	0.280535021022999	0.385150776791043	5150.04643047762	6105.44290718575	3160.08586750219	15505.5479853181	2724.35430194212	7419.17015924974	Cd164
ENSMUSG00000019820	0.890350277970488	0.671692187103407	0.771962359045433	2056.87572421025	5082.12234330887	2089.25499440632	0	4585.15332780445	12519.6803490516	Utrn
ENSMUSG00000019822	-6.89703153680986	8.95043790328872e-12	4.75805569773529e-11	539.184296061357	635.340250470295	470.422811302233	0	10.839605975897	0	Smpd2
ENSMUSG00000019823	-1.62192431187157	NA	NA	4348.1132844083	4240.49889683878	3044.13077103208	0	3775.79608160414	2.70871491757932	Mical1
ENSMUSG00000019826	-10.7352255611056	4.32270164370824e-16	5.14322901025941e-15	661.011897897847	1279.37557751616	773.721729115515	0	0	0	Zbtb24
ENSMUSG00000019832	-8.23578357638608	2.48973450526889e-10	1.09128081731277e-09	129.431266306173	220.974877110244	129.572598902545	0	0	0	Rab32
ENSMUSG00000019837	0.0788921574239728	0.968002224941152	0.981164376778187	1571.76193104442	1722.52465264363	1799.16092743661	0	939.432517911077	4439.5837499125	Gtf3c6
ENSMUSG00000019838	-9.72474566485913	5.85842965764656e-15	5.45342299852619e-14	387.448947310778	558.283882197116	401.509995962345	0	0	0	Slc16a10
ENSMUSG00000019841	-8.07349433348446	4.12506793756196e-13	2.7130095058699e-12	436.6193108814	662.0251406505	382.940674463572	0	0	5.41742983515863	Rev3l
ENSMUSG00000019842	1.11734552236146	NA	NA	853.131153498524	907.885926580487	631.769582547122	0	5190.3646614587	0	Traf3ip2
ENSMUSG00000019843	0.183440284367525	0.62091308902234	0.729554763365148	2100.80800781286	1748.60988237034	2314.56276192476	2302.02659231219	1560.90326052917	3139.40058947443	Fyn
ENSMUSG00000019845	-8.78583753825956	4.06961898937822e-12	2.27328951485199e-11	174.884282802728	288.736508354362	239.337921539733	0	0	0	Tube1
ENSMUSG00000019848	-4.61954488775233	0.0355483188459527	0.0594590331878778	27.0352514477647	0.899490680231658	11.1415928992634	0	0	0	Popdc3
ENSMUSG00000019849	-0.570995518752223	0.808902339963198	0.876416815105538	1644.58813963184	2920.04657825871	1140.56899161348	0	12.6462069718799	3827.41417853957	Prep
ENSMUSG00000019850	3.52465160575624	1.16710302659946e-16	1.60620866583951e-15	1393.32927148917	1647.26726573091	757.628317149912	17886.1085338712	12241.5283487797	13595.0401713306	Tnfaip3
ENSMUSG00000019851	-7.47328848165663	1.46609341892699e-07	4.74721194134499e-07	123.348334730426	112.736165255701	46.6296295413617	0	0	0	Perp
ENSMUSG00000019852	-6.60997519267595	7.53025528398317e-05	0.000183291763356466	44.1012539241661	94.4465214243241	16.9187151433259	0	0	0	Arfgef3
ENSMUSG00000019854	0.701888043555303	0.697945249063685	0.794380602447087	519.076827797082	482.726665057657	610.311699926318	0	1716.2709461837	904.710782471491	Reps1
ENSMUSG00000019857	-3.95760361592053	0.125176601020102	0.190103429351485	1329.79643058693	1128.56097346399	2481.68665541371	319.044197228768	0	0	Asf1a
ENSMUSG00000019861	-6.61049326975089	2.29802908509107e-09	8.99151111081374e-09	184.346620809445	121.431241831274	207.151097608527	0	3.61320199196568	0	Gopc
ENSMUSG00000019863	1.04179519927092	NA	NA	468.216761010975	514.208838865765	432.458865126965	0	2912.24080552434	0	Qrsl1
ENSMUSG00000019864	-9.86596964253689	2.11723367977978e-14	1.75271058829587e-13	375.789995123929	665.623103371427	444.425761203952	0	0	0	Rtn4ip1
ENSMUSG00000019866	0.838485107305448	0.61330033093896	0.722360936944665	3711.2641424919	3943.66697236233	3895.43099885358	13498.0237289094	7143.30033811615	13.5435745878966	Crybg1
ENSMUSG00000019868	0.948184707386457	0.268656482320784	0.37176739697763	1585.11058644675	1800.48051159704	2097.09537459469	2630.88753407107	845.489266119969	7102.25051389296	Vta1
ENSMUSG00000019872	-0.402165672513793	0.846680080186089	0.904747623242614	4546.48444190628	5026.35392113451	3725.00589265373	7431.27560929776	2632.217651147	0	Smpdl3a
ENSMUSG00000019873	0.977204267878271	0.62761688191714	0.735516632390001	2280.08551897585	2664.89105529966	1491.32284214585	0	6594.09363533737	6075.6475601304	Reep3
ENSMUSG00000019876	-2.18369219008711	0.135484597677863	0.204217714431402	42.5805210302294	30.2828529011325	26.8223532760045	0	19.8726109558112	0	Pkib
ENSMUSG00000019877	1.21698378903175	0.577791245419948	0.690984267183505	2987.90219594264	4283.6744494899	2180.45099554474	0	2368.4539057335	19602.9698585215	Serinc1
ENSMUSG00000019878	1.73228325643083	0.333976281537334	0.444170467712694	209.016287755531	195.18947761027	232.322844529085	0	1517.54483662559	595.917281867449	Hsf2
ENSMUSG00000019883	-8.12466419551151	1.17716628754249e-10	5.33844503511992e-10	145.821387496381	184.095759220746	114.304490114665	0	0	0	Echdc1
ENSMUSG00000019891	-4.86328415729848	0.000278700188050903	0.000631295960749432	20.2764385858235	15.891002017426	9.90363813267859	0	0	0	Dcbld1
ENSMUSG00000019897	-0.283276990005035	NA	NA	1428.81303901436	1578.30631357982	1256.93673967246	3484.94430819115	12.6462069718799	8.12614475273795	Ccdc59
ENSMUSG00000019907	0.103741425523889	0.84357783314414	0.902316662323513	2930.45228661614	4901.32471658231	2991.3113676578	2424.73589893863	3145.29233400612	6056.68655570735	Ppp1r12a
ENSMUSG00000019916	-2.24895006658743	0.405711556303243	0.521452700471064	1206.61706617805	1634.37456598092	958.589640925515	0	0	799.070900685898	P4ha1
ENSMUSG00000019917	0.203173731491434	0.907286011005662	0.944923840222341	46.4668384258456	76.4567078196909	62.7230415069644	0	7.22640398393136	205.862333736028	Sept10
ENSMUSG00000019920	0.0672933810315952	0.969355813380876	0.981656521628668	2713.66336406938	3451.94540050236	3155.54670002472	5796.78764503346	3967.29578717832	2.70871491757932	Lims1
ENSMUSG00000019923	1.38622174489125	0.0147458197393081	0.0260836989793302	2810.48335831669	3418.66424533379	3643.713529648	5698.6201997323	5181.33165647879	14925.019195862	Zwint
ENSMUSG00000019927	0.0241108247680295	NA	NA	706.971825359047	693.207484231865	691.191411343193	0	0	2126.34121029976	Ube2d1
ENSMUSG00000019935	-6.04839054219103	0.000364169303369255	0.000812520941441666	17.4039431194985	71.059763738301	16.9187151433259	0	0	0	Slc17a8
ENSMUSG00000019942	0.292402255818558	0.878365015443224	0.925830822430612	958.399663823258	1173.23567724883	1271.79219687148	0	930.399512931163	3236.91432650728	Cdk1
ENSMUSG00000019943	2.18187802275472	0.00524131407632774	0.00998810696432404	4885.26993661108	7112.57263881847	4917.98163605264	29489.5005684682	6352.00910187567	40915.1388300356	Atp2b1
ENSMUSG00000019945	-7.27122585360545	1.912981967085e-07	6.12453717837782e-07	128.248474055334	59.6662151220333	57.7712224406251	0	0	0	Cabcoco1
ENSMUSG00000019947	-0.17335059730271	0.953503462350729	0.972980922754276	693.792140278261	1282.07404955686	464.233037469309	2164.59216889056	0	0	Arid5b
ENSMUSG00000019948	0.0495167390950188	NA	NA	1042.54688395443	1056.00205859197	997.791541867368	3205.16708908285	0	0	Actr6
ENSMUSG00000019951	-0.419359487689683	0.840118833407144	0.899320828514059	2400.7303285615	3794.05168921713	1972.88724634735	0	5629.36870348253	476.73382549396	Uhrf1bp1l
ENSMUSG00000019952	3.53897725095656	0.116799861478397	0.178437794680665	389.138650526263	471.932776894877	330.94657426701	12702.86742197	0	1153.91255488879	Poc1b
ENSMUSG00000019960	-5.52481815187604	0.000281137312421765	0.000636485927171088	1132.27012469669	722.590846452766	529.431988509443	49.0837226505796	0	5.41742983515863	Dusp6
ENSMUSG00000019961	1.00119963592861	0.621603666265779	0.730084060627864	1667.90604400553	1638.57218915534	2049.64044187561	0	2431.6849405929	8288.6676477927	Tmpo
ENSMUSG00000019969	0.372490651283073	0.823472475625467	0.886681016946616	2483.35681579874	3712.79769776954	1759.13372331703	7509.80956553869	2782.16553381357	8.12614475273795	Psen1
ENSMUSG00000019970	1.49095546317552	NA	NA	380.690134448836	644.934817726099	236.449360417701	4.90837226505796	1.80660099598284	3540.29039727617	Sgk1
ENSMUSG00000019971	-6.90477376529936	1.63134848057601e-07	5.26148075746152e-07	60.8293157574705	43.4753828778635	86.6568336609377	0	0	0	Cep290
ENSMUSG00000019975	3.64055367229714	0.0592189126754213	0.0953212555769172	117.603343797776	211.38030985444	155.156997411965	0	2269.09085095445	3767.82245035283	Ikbip
ENSMUSG00000019977	0.443725704377861	0.464780372382187	0.581553108387961	4106.823665237	4867.44390096025	4514.82103373485	8270.60726662267	2274.5106539424	7806.51639246359	Hbs1l
ENSMUSG00000019978	-0.426483502223672	NA	NA	965.158476685199	1766.00003552149	1080.73451122855	0	0	2836.02451870554	Epb41l2
ENSMUSG00000019979	0.228735669668877	0.938515657999634	0.963319969563109	865.297016650018	1518.93992868453	605.77253244884	0	3502.99933121073	0	Apaf1
ENSMUSG00000019982	1.08532928387412	0.602645246573768	0.713406384511349	766.956289508774	605.057397569162	720.489674152367	397.578153469695	4041.36642801361	0	Myb
ENSMUSG00000019984	-8.16987736016758	1.51464430802338e-15	1.58462547589209e-14	612.179474970322	1017.32395934201	736.170434529109	0	0	8.12614475273795	Med23
ENSMUSG00000019986	-7.58430272925573	1.30186812996737e-14	1.13139774800883e-13	426.819032231585	631.442457522624	407.287118206407	0	5.41980298794852	0	Ahi1
ENSMUSG00000019988	-1.19607529869789	NA	NA	1343.6519969539	1765.400375068	1590.7718750615	0	2050.49213044052	0	Nedd1
ENSMUSG00000019992	-1.91787967049409	0.065762673655384	0.10492525573591	24.8386372676338	26.385059953462	49.1055390745313	0	3.61320199196568	21.6697193406345	Mtfr2
ENSMUSG00000019996	1.3270540437077	0.488036783642325	0.604640801241078	738.400305167073	936.6696283479	642.911175446385	0	3495.7729272268	2318.65996944789	Map7
ENSMUSG00000019998	1.18751379608588	NA	NA	919.536489867096	1035.91343340013	814.574236412814	0	0	6308.59704304223	Stx7
ENSMUSG00000020003	-1.31706753242972	NA	NA	784.022291985176	767.565380464348	989.951161678997	1020.94143113206	0	0	Pex7
ENSMUSG00000020009	0.267059212230177	0.871624228492151	0.921620447770663	6262.88496819624	6989.94207608022	5565.01932738764	14.7251167951739	13204.4466796386	9423.61919825844	Ifngr1
ENSMUSG00000020014	-4.69566413684104	0.00459565368083806	0.00884658264080138	23.6558450167941	12.8926997499871	4.53916747747769	0	0	0	Cfap54
ENSMUSG00000020015	0.744622373445579	NA	NA	1342.46920470307	1584.90257856818	979.634871957457	0	7.22640398393136	6538.83781103647	Cdk17
ENSMUSG00000020018	0.00162802069645309	0.997965655560962	0.999034304725552	1919.84079343439	1519.83941936476	1495.44935803447	2449.27776026392	1909.57725275386	585.082422197132	Snrpf
ENSMUSG00000020020	-3.26241563599674	0.359192570582155	0.471242217700406	12.8417444376882	2.39864181395109	0	0	0	0	Usp44
ENSMUSG00000020021	-8.68552574506647	1.23138822612386e-08	4.46809234918467e-08	156.635488075487	384.98201113915	113.891838525804	0	0	0	Fgd6
ENSMUSG00000020022	-0.592646239431565	0.770211154809447	0.848671796105913	4153.4594739844	3710.39905595559	8175.04062693732	0	3107.35371309049	7527.51875595292	Ndufa12
ENSMUSG00000020023	-3.94306575712715	0.000437241051914679	0.000965515587558515	35.8217081682882	28.4838715406692	17.7440183210491	0	1.80660099598284	2.70871491757932	Tmcc3
ENSMUSG00000020024	-3.48870144498639	0.0584529845836124	0.094192644943403	370.045004191279	424.559601069343	424.618484938595	107.984189831275	0	2.70871491757932	Cep83
ENSMUSG00000020027	1.51089173690618	0.0043177361685187	0.00835213286632763	1694.2654141671	1380.41836392885	1342.35561856681	4285.0089873956	6288.77806701627	2012.57518376143	Socs2
ENSMUSG00000020029	-8.48164678630731	3.73848462221486e-13	2.48246000687712e-12	382.886748628967	351.101195517091	371.799081564309	0	0	2.70871491757932	Nudt4
ENSMUSG00000020034	-3.59847585436665	0.119063953989251	0.181621099045608	3509.17563791986	3933.77257487979	1896.95935399681	770.6144456141	1.80660099598284	0	Tcp11l2
ENSMUSG00000020038	1.18642436632114	0.495970339402394	0.612903389868618	2186.47596083797	2450.81227340453	1092.28875571668	9232.64823057403	3802.89509654388	5.41742983515863	Cry1
ENSMUSG00000020042	-8.37230564153412	3.08843085851469e-11	1.51731918454355e-10	152.74917067987	225.472330511402	149.379875167902	0	0	0	Btbd11
ENSMUSG00000020048	0.74217243875316	0.730422503493692	0.817983205760712	7125.64743002303	10999.2718680995	6383.72007968907	0	15804.1455128579	25188.3400185701	Hsp90b1
ENSMUSG00000020053	6.24952642996094	0.00418355567997207	0.00810815589211823	5.91396125419852	11.0937183895238	25.1717469205581	142.342795686681	3062.18868819091	0	Igf1
ENSMUSG00000020056	-11.0500671498504	1.76614205382348e-20	6.52973649729992e-19	1106.07972485667	1108.47234827215	1161.61422264543	0	0	0	Washc3
ENSMUSG00000020057	-4.03312840879177	0.24560877713957	0.344980433054593	15.5452695824647	10.494057936036	0	0	0	0	Dram1
ENSMUSG00000020063	-8.55756360810675	2.53905226967196e-12	1.4587847280714e-11	223.209794765607	207.482516906769	168.774499844398	0	0	0	Sirt1
ENSMUSG00000020064	-9.56325689904226	1.9826021031547e-21	9.61048012077362e-20	1740.05637130675	2515.87543260795	1486.37102307951	0	5.41980298794852	0	Herc4
ENSMUSG00000020069	-0.393120050590021	0.841960395727087	0.900881103603345	762.225120505416	1408.90223546952	819.938707068015	0	2113.72316529992	162.522895054759	Hnrnph3
ENSMUSG00000020070	-8.35198336183014	1.35434706257962e-09	5.44233784312007e-09	231.658310843034	566.379298319201	221.593903218683	0	0	2.70871491757932	Rufy2
ENSMUSG00000020074	0.696897091271577	NA	NA	3295.59715148252	3478.93012090931	3886.35266389862	0	137.301675694696	17143.4567133595	Ccar1
ENSMUSG00000020075	-1.91513712719809	0.517473288093591	0.634384637932645	3966.24035770863	4476.16545505948	2888.14847044239	0	0	3003.96484359546	Ddx21
ENSMUSG00000020076	-2.36738401087644	0.148479228281162	0.221812137854565	1737.18387584043	1973.48255242826	1282.10848659302	0	424.551234055967	541.742983515863	Ddx50
ENSMUSG00000020077	0.384430937980115	0.307930090078041	0.415955105680813	12359.8410806318	13985.5809264686	9106.39526299796	21263.0686522311	12366.1838175025	12657.8248098481	Srgn
ENSMUSG00000020078	-12.1873199026751	1.83337618328231e-23	1.53815560812813e-21	2268.42656678901	2895.16066943896	2262.15601013933	0	0	0	Vps26a
ENSMUSG00000020079	-9.35447968918374	7.58402116720317e-14	5.65061817588295e-13	355.682526859654	416.464184947258	269.874139115492	0	0	0	Supv3l1
ENSMUSG00000020083	-8.49433289515064	5.10703200469555e-12	2.81553643123232e-11	205.467911003012	156.211548133565	212.515568263728	0	0	0	Fam241b
ENSMUSG00000020085	-8.75538499059372	1.99315783814504e-12	1.16353478080474e-11	184.008680166348	275.244148150887	229.021631818192	0	0	0	Aifm2
ENSMUSG00000020086	-5.13821563331159	0.000141626159221284	0.000333430422338059	14.362477331625	27.2845506336936	14.4428056101563	0	0	0	H2afy2
ENSMUSG00000020087	-9.93993249177689	2.02652739383173e-14	1.69153000832077e-13	641.918251562863	572.975563307566	348.690592588059	0	0	0	Tysnd1
ENSMUSG00000020088	-0.949019475156225	0.619908337479597	0.728717576786528	3662.93863052902	4316.65577443173	3669.71057974628	0	3546.35775511432	2486.60029433781	Sar1a
ENSMUSG00000020089	-0.236505663106714	0.902647508198289	0.941862351733606	2421.51367811197	2283.20717665469	2846.88331155623	0	2169.72779617539	4239.13884601163	Ppa1
ENSMUSG00000020091	-9.78458422607627	3.76548575840543e-13	2.49912158245488e-12	461.626918470582	650.331761807489	292.157324914018	0	0	0	Eif4ebp2
ENSMUSG00000020092	-4.4504778052695	0.0675662305575432	0.107540657368008	7.09675350503823	27.2845506336936	0.412651588861608	0	0	0	Pald1
ENSMUSG00000020097	-10.0164278231016	1.39865110992949e-19	3.9708342140471e-18	1639.85697062848	2529.96745326491	1521.44640813275	0	0	5.41742983515863	Sgpl1
ENSMUSG00000020100	-5.53875601037757	0.00329408283256541	0.00647536138669511	313.946857437167	646.134138633074	315.265813890268	29.4502335903478	0	0	Slc29a3
ENSMUSG00000020101	-1.36435883773857	0.468957082484716	0.585715268208795	3219.39153646413	3800.04829375201	2311.26154921387	49.0837226505796	3568.03696706611	5.41742983515863	Vsir
ENSMUSG00000020105	-3.49157366436656	0.308243318811875	0.416163457459235	10.9830709006544	6.89609521510938	0	0	0	0	Lrig3
ENSMUSG00000020107	-10.4316690296032	3.30626134710551e-19	8.48477421782686e-18	1440.13405055812	1372.92260826025	1455.42215391489	0	1.80660099598284	0	Anapc16
ENSMUSG00000020108	-1.74309535480946	NA	NA	2917.27260153536	2853.48426792156	2099.98393571672	0	2350.38789577368	0	Ddit4
ENSMUSG00000020109	-5.5967250651218	4.10764166968933e-05	0.000102950620783022	363.455161650887	313.022756720617	307.83808529076	0	18.0660099598284	0	Dnajb12
ENSMUSG00000020111	1.67028544852909	0.00814406944070922	0.0150210795997748	1907.3369896398	2059.53382750375	1742.21500817371	9095.21380715241	2171.53439717137	6909.93175474483	Micu1
ENSMUSG00000020114	-0.882823653142595	NA	NA	4171.53929839009	5304.29654132609	3709.73778386586	0	1.80660099598284	7148.29866749181	Cand1
ENSMUSG00000020115	-0.654134532820314	0.729152633743322	0.81730931891552	1414.28159136119	2508.67950716609	1828.45919024578	0	2702.67508999033	950.75893607034	Tbk1
ENSMUSG00000020116	0.941465292169758	1.44913171128693e-05	3.82460896094442e-05	1548.61299699227	1682.94706271343	1645.65453638009	3686.18757105853	2500.33577844025	3196.28360274359	Pno1
ENSMUSG00000020120	4.99523153179769	0.00454571784473659	0.0087607650054355	342.502841778869	216.77725393583	135.762372735469	15785.3252044264	6377.30151581943	8.12614475273795	Plek
ENSMUSG00000020122	-4.15897635126468	0.234300126269074	0.33144401779179	10.1382192929118	18.2896438313771	0	0	0	0	Egfr
ENSMUSG00000020123	-5.24075945898732	0.000248840283599503	0.000567687228821735	28.0490733770559	10.1942277092921	21.8705342096652	0	0	0	Avpr1a
ENSMUSG00000020124	0.480080105415787	0.795333522593054	0.866644235805324	2491.29842091152	3513.11076675811	2958.29924054887	3327.8763957093	1.80660099598284	9171.70871092356	Usp15
ENSMUSG00000020128	1.25327202974588	0.545057278213954	0.659757620126936	1912.40609928625	3000.10124879932	2230.38183779699	0	12277.6603686994	4748.37725051654	Vps54
ENSMUSG00000020130	0.878737247749728	0.681437338882859	0.780291166678674	2519.00955364547	2938.33622209008	2509.7469634563	8761.44449312847	0	5888.74623081743	Tbc1d15
ENSMUSG00000020131	-2.76480296385678	0.168724660851161	0.249127748332581	135.345227560372	144.518169290553	127.921992547098	0	0	59.5917281867449	Pcsk4
ENSMUSG00000020132	-7.32525145055911	2.76013767803077e-12	1.58025730227763e-11	348.247832711519	251.257730011377	273.588003415246	0	0	5.41742983515863	Rab21
ENSMUSG00000020133	-0.848213906708278	0.649807516033967	0.753693793854357	2280.5924299405	2328.78137111976	1951.84201531541	0	1067.70118862586	2575.98788661793	2310011J03Rik
ENSMUSG00000020134	0.0220854243130348	0.96904950237107	0.981617573193474	7824.3397096262	10217.9142972049	6043.69517046711	4427.35178308228	6653.7114682048	13372.9255480891	Peli1
ENSMUSG00000020135	-2.82023543345312	0.444369787417042	0.561652513540728	10.3071896144603	0.899490680231658	0	0	0	0	Apc2
ENSMUSG00000020137	-8.68098550536295	2.73751566535436e-10	1.19388887131482e-09	166.435766725301	333.111381912457	153.91904264538	0	0	0	Thap2
ENSMUSG00000020142	-6.33302346584612	1.29476336389139e-05	3.43799206869761e-05	66.067395725475	40.1772503836807	21.8705342096652	0	0	0	Slc1a4
ENSMUSG00000020143	0.449319603058829	0.617733554268796	0.726732292878202	11380.320126615	16085.292004356	10458.2418681086	32306.9062486115	16291.9277817733	3185.44874307327	Dock2
ENSMUSG00000020149	-1.04986435702455	0.590830123425654	0.702852631830118	3429.08370550585	4546.32572811754	2879.89543866516	9.81674453011593	5204.81746942656	27.0871491757932	Rab1
ENSMUSG00000020150	-5.17500542392671	0.000106593406553227	0.000255044699263005	21.6282011582117	11.9932090697554	23.9337921539733	0	0	0	Gamt
ENSMUSG00000020152	0.902145574833447	0.245846864930258	0.345203708637186	32566.6638939773	32639.2186531127	40316.472883368	16231.9870805467	71633.5360917156	109334.568933171	Actr2
ENSMUSG00000020153	-0.786732442917991	NA	NA	2370.82258164741	2028.35148392239	2466.00589503697	0	0	3979.10221392401	Ndufs7
ENSMUSG00000020155	-4.05815957288056	0.272253012992034	0.37571145445379	0	8.39524634882881	18.1566699099108	0	0	0	Kcnmb1
ENSMUSG00000020156	-10.946756002534	9.24911996381274e-21	3.74775486335545e-19	2105.70814713777	2128.1949494281	1873.4382134317	0	0	2.70871491757932	Mum1
ENSMUSG00000020160	-5.68255665611083	1.00292025256425e-05	2.6958760044282e-05	39.2011145992588	44.0750433313513	76.7531955282591	0	0	2.70871491757932	Meis1
ENSMUSG00000020163	0.0798945904105653	0.820343300231231	0.88440305711914	3343.07781183765	2681.68154799732	4434.7666254957	4731.67086351588	3356.66465053612	2974.16897950209	Uqcr11
ENSMUSG00000020166	-0.712772270486255	NA	NA	2794.76911841267	3155.11347602591	2246.47524976259	0	4780.26623537059	219.405908323925	Cnot2
ENSMUSG00000020167	-0.779595105938334	0.72717832338908	0.815885974840659	1257.6461032857	529.200350202959	945.797441670805	0	1582.58247248097	8.12614475273795	Tcf3
ENSMUSG00000020170	-9.92414739751096	2.48617328287508e-09	9.70445449635223e-09	395.559522745107	970.550443969959	180.741395921384	0	0	0	Frs2
ENSMUSG00000020171	-9.34095717558325	4.19695555994817e-18	8.23534548254897e-17	1210.33441325212	1432.58882338229	904.944934373506	0	0	5.41742983515863	Yeats4
ENSMUSG00000020175	-5.40091302394402	0.000810869351158308	0.00173381115307302	38.0183223484191	8.09541612208492	21.045231031942	0	0	0	Rab36
ENSMUSG00000020176	-5.0311267259731	0.00441462162155793	0.00852568507937881	25.5145185538279	69.2607823778377	4.9518190663393	0	1.80660099598284	0	Grb10
ENSMUSG00000020178	-0.129577858349043	0.946826945430276	0.968273710226226	2521.5441084687	3060.96678482833	2484.9878681246	0	2939.33982046408	4434.16632007734	Adora2a
ENSMUSG00000020180	-1.69867854665561	0.350060081453307	0.461249002925691	3163.46236003157	3538.2965058046	2206.86069723188	0	999.050350778511	1744.41240692108	Snrpd3
ENSMUSG00000020182	-10.10793182854	2.09840179559452e-17	3.53916014184808e-16	587.340837702688	590.665546685456	578.950179172836	0	0	0	Ddc
ENSMUSG00000020183	1.61042461908929	1.09477486649105e-06	3.22349009058153e-06	994.390342313095	1263.48457549874	794.354308558595	3372.05174609482	3611.3953909697	2337.62097387095	Cpm
ENSMUSG00000020184	0.392492412704884	NA	NA	1713.35906050209	2393.54470009644	1384.44608063069	0	10.839605975897	7197.05553600824	Mdm2
ENSMUSG00000020185	-9.02943158370249	3.10592626796077e-08	1.07768724801353e-07	125.544948910557	533.997633830861	172.488364144152	0	0	0	E2f7
ENSMUSG00000020186	-6.26700815432268	0.000113761533939921	0.000271006726648287	47.6496306766853	62.0648569359844	12.7921992547098	0	0	0	Csrp2
ENSMUSG00000020189	-8.11343877154557	6.90815235311985e-20	2.16819899274898e-18	1377.78400190671	2616.31855856715	998.616845045091	0	5.41980298794852	10.8348596703173	Osbpl8
ENSMUSG00000020190	0.135961095012127	0.913295844236945	0.948414262382814	1924.57196243775	1529.73381684731	1388.98524810817	176.701401542087	482.362465927418	4661.698373154	Mknk2
ENSMUSG00000020193	-4.78230258567784	0.00026263437389516	0.000596956230213975	14.1935070100765	19.1891345116087	10.3162897215402	0	0	0	Zpbp
ENSMUSG00000020196	-8.61118435775923	2.55580729159417e-12	1.46776682020116e-11	1624.81861201066	1813.07338112028	927.640771760895	0	0	10.8348596703173	Cabin1
ENSMUSG00000020198	-0.655759094562338	NA	NA	1490.65617670113	1865.54367080046	1273.03015163806	4.90837226505796	2926.6936134922	5.41742983515863	Ap3d1
ENSMUSG00000020205	1.91221946657658	6.2024393095802e-07	1.88041523474139e-06	885.235514592745	933.071665626974	795.179611736319	4437.1685276124	3356.66465053612	2050.49719260754	Phlda1
ENSMUSG00000020211	-9.99422602541061	5.23008168357981e-24	4.92125063072292e-22	3258.42368074184	3129.32807652594	1742.21500817371	0	1.80660099598284	5.41742983515863	Sf3a2
ENSMUSG00000020212	0.527658434775202	0.851075490550732	0.908035870247655	238.586094026523	498.917497301826	370.973778386586	0	1597.03528044883	0	Mdm1
ENSMUSG00000020219	-1.21682505809692	0.514296604278516	0.631436581313059	2894.63057844786	2266.71651418378	4088.13929085195	0	2122.75617027984	1855.46971854183	Timm13
ENSMUSG00000020220	-1.04806380137893	NA	NA	906.018864143214	820.335500371272	630.118976191675	0	1062.28138563791	75.8440176922208	Vps13d
ENSMUSG00000020224	-1.85045374019074	0.329446812850993	0.438952285313754	978.169191444436	1210.41462536507	803.845295102412	0	793.097837236467	35.2132939285311	Llph
ENSMUSG00000020225	1.02547288059807	0.130876921384933	0.197864981758808	1582.91397226662	1593.29782491701	2482.51195859143	3740.17966597417	1414.56857985456	6365.48005631139	Tmbim4
ENSMUSG00000020227	-6.64009100542187	4.50654247670931e-08	1.53878497091499e-07	47.1427197120397	55.4685919476189	56.5332676740403	0	0	0	Irak3
ENSMUSG00000020228	-11.2079038364287	4.85414561572954e-18	9.3842035182671e-17	1059.27494578773	1715.32872720177	991.601768034444	0	0	0	Helb
ENSMUSG00000020230	-9.7895982887361	7.33804131304749e-16	8.28647840424207e-15	419.891249048095	532.198652470398	457.217960458662	0	0	0	Prmt2
ENSMUSG00000020231	-7.69164498723154	8.12977985580091e-10	3.35548908081748e-09	137.203901097406	99.5436352789702	92.0213043161386	0	0	0	Dip2a
ENSMUSG00000020232	-0.562378375550954	0.725335961868785	0.81430825662329	1313.57527971827	1144.75180570816	981.285478312904	1688.48005917994	639.536752577925	2.70871491757932	Hmg20b
ENSMUSG00000020235	-0.908318627494261	NA	NA	2071.74511250652	1439.78474882414	1789.66994089279	0	2823.71735672118	0	Fzr1
ENSMUSG00000020238	-10.6190463691793	2.7495132625582e-14	2.22545637479046e-13	834.713388449735	1206.21700219065	462.995082702724	0	0	0	Ncln
ENSMUSG00000020241	-4.85674674493793	0.00937013068264015	0.0171064681788805	6.58984254039264	34.180645848803	5.3644706552009	0	0	0	Col6a2
ENSMUSG00000020246	-0.38240904690343	0.854190867830485	0.909358229881681	605.927573073026	1049.70562383035	786.926579959086	0	1831.8934099266	40.6307237636897	Hcfc2
ENSMUSG00000020248	-0.370081415273779	0.847300442078578	0.905262709055056	2446.6902560227	3197.3895379968	2451.15043783795	0	3775.79608160414	2486.60029433781	Nfyb
ENSMUSG00000020250	-4.12997903020685	NA	NA	1324.05143965428	1022.42107319665	1257.76204285018	0	198.726109558112	5.41742983515863	Txnrd1
ENSMUSG00000020253	0.850432419786617	0.648699713496734	0.753209887353198	897.570348065788	824.832953772431	617.739428525827	0	1989.06769657711	2229.27237716778	Ppm1m
ENSMUSG00000020255	-9.4725253489609	8.8159833309342e-17	1.26378521177729e-15	1386.57045862723	1670.05436296345	864.092427076207	0	0	5.41742983515863	D10Wsu102e
ENSMUSG00000020257	-11.8631860921641	1.12621750260256e-21	5.86837455475715e-20	2206.4144587807	1554.91955589379	2170.1347058232	0	0	0	Wdr82
ENSMUSG00000020258	-7.30390631934005	1.44578915946639e-08	5.18708566861189e-08	70.4606240857367	113.035995482445	68.0875121621653	0	0	0	Glyctk
ENSMUSG00000020260	-1.40796659157625	NA	NA	436.6193108814	505.813592516936	389.130448296496	0	495.008672899298	5.41742983515863	Pofut2
ENSMUSG00000020261	-7.22959893281877	1.83727449121731e-08	6.51659852061033e-08	103.916747752346	75.2573869127154	59.4218287960715	0	0	0	Slc36a1
ENSMUSG00000020262	-7.44068736012456	5.90661901480518e-10	2.47616366642441e-09	89.2163297776235	89.0495773429342	98.6237297379243	0	0	0	Adarb1
ENSMUSG00000020263	-9.08917877105943	6.30260338670844e-12	3.43415791528893e-11	214.761278688181	411.067240865868	241.401179484041	0	0	0	Appl2
ENSMUSG00000020265	-0.0803729892320129	0.968120168223832	0.981164376778187	3478.59200971957	3685.51314713585	5740.39625265383	0	5280.69471125784	6923.47532933273	Sumo3
ENSMUSG00000020267	0.28280741411628	0.236717733463602	0.334394138755707	4861.27615095119	4919.31453018694	4871.76465810014	4481.34387799792	6783.78673991556	6544.25524087163	Hint1
ENSMUSG00000020268	-6.90682488289473	9.59284647409058e-09	3.52870080530909e-08	102.733955501506	145.117829744041	124.208128247344	0	0	2.70871491757932	Lyrm7
ENSMUSG00000020271	-3.64282889790176	0.15592710860965	0.231853442113508	2332.4663186559	2704.7684754566	1382.38282268639	0	513.074682859127	0	Fbxw11
ENSMUSG00000020272	-0.803984421637248	0.626018960064852	0.734137730022144	11374.4061653608	13792.4902604455	10629.0796258973	14523.8735323065	5963.58988773936	16.2522895054759	Stk10
ENSMUSG00000020273	0.574568780179326	0.769878025934744	0.848516056288653	1978.64246533328	2189.36031568386	1519.38315018844	0	3316.91942862449	5151.97577323586	Papolg
ENSMUSG00000020275	2.76687912071769	8.88325969873586e-06	2.40115867280163e-05	1665.87840014695	2695.17390820079	825.715829312078	13070.9953418494	7123.42772716034	15111.920525175	Rel
ENSMUSG00000020277	-0.687842701360381	0.737749452441399	0.823706666310275	3177.82483736319	3027.08596920627	4759.52342592979	0	6090.05195745815	715.100738240939	Pfkl
ENSMUSG00000020279	-0.473415732158836	0.875457682271198	0.9238079614259	1875.06365822403	2566.84657115441	1222.27400620808	0	0	4079.32466587445	Il9r
ENSMUSG00000020280	-7.02288935411467	8.17572966190939e-05	0.000198449461823201	876.449057872221	1308.45910951032	716.775809852613	24.5418613252898	0	0	Pus10
ENSMUSG00000020282	-5.15440285004307	0.00043063196154958	0.000952151258041122	58.9706422204367	35.9796272092663	14.0301540212947	0	1.80660099598284	0	Rhbdf1
ENSMUSG00000020283	0.772658219528506	0.708540419511948	0.802533661138762	949.951147745832	1010.4278641269	1195.03900134322	1197.64283267414	0	4193.09069241278	Pex13
ENSMUSG00000020284	2.10662692217928	NA	NA	182.318976950863	276.443469057863	134.524417968884	0	2554.53380831974	0	1810043G02Rik
ENSMUSG00000020287	-10.0284372671165	1.46712619745284e-16	1.96258260778104e-15	494.914071815642	539.094747685507	629.293673013952	0	0	0	Mpg
ENSMUSG00000020288	-7.41061486918387	1.75702247357626e-22	1.14407513105304e-20	600.013611818827	570.876751720359	616.914125348104	0	7.22640398393136	0	Ahsa2
ENSMUSG00000020289	-9.90592939305259	9.26781936650136e-16	1.01844852954467e-14	528.708136125348	583.769451470346	414.714846805916	0	0	0	Nprl3
ENSMUSG00000020290	-0.832664425845468	0.707879833399303	0.802002359723864	3766.85537828136	5210.749510582	2231.20714097471	0	133.68847370273	6159.61772257536	Xpo1
ENSMUSG00000020297	-12.3977793520981	3.12200261573907e-21	1.42869825995779e-19	3342.40193055146	3403.97256422334	1845.37790538911	0	0	0	Nsg2
ENSMUSG00000020299	-3.48409946787431	0.31891209418193	0.427787382254085	9.96924897136323	0	7.84038018837055	0	0	0	4930524B15Rik
ENSMUSG00000020300	3.24948534281843	NA	NA	279.645882162816	246.760276610218	103.162897215402	5988.21416337072	0	0	Cpeb4
ENSMUSG00000020303	-7.50350138186019	5.56064558017414e-08	1.88250722590065e-07	57.1119686834029	140.320546116139	91.608652727277	0	0	0	Stc2
ENSMUSG00000020305	-10.1997405683381	8.26375844373104e-17	1.19245943232141e-15	1059.95082707392	1542.62651659729	1025.4391983211	0	1.80660099598284	0	Asb3
ENSMUSG00000020307	-9.65245305357344	4.31685636095561e-15	4.1421566020665e-14	466.696028117038	466.835663040231	347.452637821474	0	0	0	Cdc34
ENSMUSG00000020308	0.221805975888964	0.906601531311201	0.944638232768171	1190.56488563094	995.736183016446	1792.55850201482	0	1971.00168661728	2668.08419381563	Tpgs1
ENSMUSG00000020309	-7.99590581573386	1.10283838053785e-10	5.02399885989535e-10	112.534234151321	131.325639313822	162.997377600335	0	0	0	Chac2
ENSMUSG00000020311	-3.86654847440525	0.0404558005733281	0.0670574364113118	859.720996038917	1232.90189237086	977.984265602011	4.90837226505796	204.145912546061	0	Erlec1
ENSMUSG00000020315	-1.85695639126011	0.346989100598732	0.457940238846042	7957.15038236334	10823.2715250008	6200.50277423452	0	1710.85114319575	5184.48035224681	Sptbn1
ENSMUSG00000020319	-6.20419782420615	1.29668032627535e-06	3.78985085089143e-06	49.0013932490735	39.577589930193	28.4729596314509	0	0	0	Wdpcp
ENSMUSG00000020321	-0.0840516157716355	0.909332932700237	0.946203643121379	8420.12906340631	8513.97911861939	10144.6266605738	2272.57635872184	13077.9846099198	10190.1855199334	Mdh1
ENSMUSG00000020325	-4.7660571876316	0.20113466637755	0.291232494031351	0	21.8876065523037	21.4578826208036	0	0	0	Fstl3
ENSMUSG00000020326	0.214603089943988	0.917595167539874	0.950719248952016	5066.57509163265	7525.73869127154	3021.02228205583	0	7354.67265464614	10761.7243675426	Ccng1
ENSMUSG00000020328	0.176228236803996	NA	NA	1407.6917488208	1658.66081434718	1303.15371762496	4937.82249864831	0	0	Nudcd2
ENSMUSG00000020329	-10.2271955025591	4.36656138117775e-15	4.18371561909622e-14	768.64599272426	721.091695319046	418.42871110567	0	0	0	Polrmt
ENSMUSG00000020330	-10.6387583435408	2.22053985098352e-16	2.82983695907227e-15	575.343944872742	1057.20137949894	906.182889140091	0	0	0	Hmmr
ENSMUSG00000020340	-1.97425554481963	0.437141194223102	0.553799627334426	4699.74052355079	6957.86024181862	3636.28580104849	4.90837226505796	0	3887.00590672632	Cyfip2
ENSMUSG00000020346	-1.77382556935232	0.444306145579891	0.561626311893917	2459.70097078194	2991.10634199701	1379.49426156436	0	1990.87429757309	5.41742983515863	Mgat1
ENSMUSG00000020349	-7.27248152210623	9.22659162315171e-13	5.69880279206275e-12	970.565526974752	680.314784481877	1280.04522864871	0	1.80660099598284	16.2522895054759	Ppp2ca
ENSMUSG00000020358	0.687799549571543	0.705172459111353	0.799557926435882	1333.00686669635	851.517843952636	2449.4998314825	5364.85088570835	1.80660099598284	2099.25406112397	Hnrnpab
ENSMUSG00000020359	-4.49030046217934	0.00569455704674104	0.0107843094527198	441.18150956321	659.926329063293	536.859717108952	0	1.80660099598284	70.4265878570622	Phykpl
ENSMUSG00000020361	-0.712075188461841	0.731864174550792	0.819177141582208	4688.58848232859	6235.26939536586	3774.52408331713	0	7952.65758431646	1018.47680900982	Hspa4
ENSMUSG00000020362	-11.5796903900446	2.21611035756133e-21	1.05855665546579e-19	1838.397098448	1391.51208231838	1643.17862684692	0	0	0	Cnot6
ENSMUSG00000020363	-6.71035902137629	3.06278490865206e-06	8.66905901480065e-06	27.5421624124103	59.3663848952894	80.0544082391519	0	0	0	Gfpt2
ENSMUSG00000020366	-3.37893769629616	0.107611833557994	0.165541099859781	1231.45570344568	1046.70732156291	1830.93509977895	0	1.80660099598284	392.763663049001	Mapk9
ENSMUSG00000020368	1.24818741582488	0.0997882362274738	0.154249254251232	13210.2687089856	18173.9093638539	17874.0035715405	11902.8027427656	32950.595565731	72152.0392595602	Canx
ENSMUSG00000020372	-0.564369880307493	0.125199448072273	0.190116066407926	11667.9076138906	9066.86605673511	12222.7400620808	9963.99569806767	5063.9025917399	7270.19083878288	Rack1
ENSMUSG00000020375	-5.46681617842092	0.0057385934654618	0.0108582783397375	581.933787413135	361.295423226383	711.823990786274	39.2669781204637	0	0	Rufy1
ENSMUSG00000020376	2.35324251123058	0.192865076083986	0.28069843941567	77.0504666261294	40.7769108371685	82.5303177723216	255.235357783014	767.805423292707	0	Rnf130
ENSMUSG00000020380	1.62948095287592	NA	NA	1126.86307440714	2111.40445673045	1388.15994493045	14317.7218971741	0	0	Rad50
ENSMUSG00000020381	-0.696131954959323	NA	NA	142.610951386959	140.920206569626	200.961323775603	0	298.089164337169	0	Mrnip
ENSMUSG00000020383	-3.67454281436403	0.284656828483007	0.389828248528367	8.61748639897499	11.6933788430116	0	0	0	0	Il13
ENSMUSG00000020385	1.03694089383805	0.12153504265623	0.185066973622425	1835.18666233858	3266.05065992115	1894.8960960525	1874.99820525214	7685.280636911	4789.00797428023	Clk4
ENSMUSG00000020386	0.236872452342729	0.905310338850997	0.943478203615351	2299.34813563239	2596.8295938288	3129.9623015153	0	2883.33518958861	6574.051104965	Sar1b
ENSMUSG00000020387	-5.85214576574683	0.00066751496500712	0.0014421320340068	714.744460150279	856.914788034026	403.985905495514	0	32.5188179276911	0	Jade2
ENSMUSG00000020388	-6.23529877510105	1.25348018307491e-06	3.66686379885659e-06	40.552877171647	28.7837017674131	50.7561454299778	0	0	0	Pdlim4
ENSMUSG00000020389	-8.03741484722906	7.75465832946825e-08	2.58449116924065e-07	160.183864828006	199.387100784684	58.5965256183483	0	0	0	Cdkl3
ENSMUSG00000020390	-0.596703528652918	0.77876819784419	0.854503535662706	4712.41329766693	5774.73016708725	3898.73221156447	0	8801.7600524284	709.683308405781	Ube2b
ENSMUSG00000020392	-0.999902564056991	NA	NA	3805.88752255907	3919.08089376934	4518.53489803461	0	0	6121.69571372925	Cdkn2aipnl
ENSMUSG00000020393	-8.43702819130434	2.200682896655e-11	1.10566363729062e-10	207.833495504691	207.482516906769	136.175024324331	0	0	0	Kremen1
ENSMUSG00000020395	-0.599514290887883	0.816704121295908	0.882296619027721	3764.32082345814	5345.37328239	2072.336279263	0	3.61320199196568	7375.83072056848	Itk
ENSMUSG00000020396	-9.59954721620908	8.86058894543038e-16	9.78627747829476e-15	429.353587054813	405.670296784478	399.859389606898	0	0	0	Nefh
ENSMUSG00000020397	0.0704046723125251	0.969878038878839	0.982037293127128	928.660887230717	1382.8170057428	1319.65978117942	0	1376.62995893892	2435.1347109038	Med7
ENSMUSG00000020399	1.73646006708451	NA	NA	352.641061071781	532.798312923886	245.527695372657	0	3764.95647562824	2.70871491757932	Havcr2
ENSMUSG00000020400	-1.61741552380151	0.385960122098576	0.500192700071905	4365.17928688471	4704.93591806506	3816.20189379215	0	2440.71794557282	1757.95598150898	Tnip1
ENSMUSG00000020402	0.882136781476861	0.67312202207806	0.773062568002602	1839.91783134194	2414.23298574177	1346.06948286657	7666.87747802054	2655.70346409477	0	Vdac1
ENSMUSG00000020409	-1.01461498985429	NA	NA	2643.0337696621	3097.84590271783	3661.87019955791	0	0	4653.57222840126	Slu7
ENSMUSG00000020411	-3.70681599367466	0.293845282580551	0.400107682829696	13.3486554023338	0	7.42772859950894	0	0	0	Nipal4
ENSMUSG00000020412	-11.5075900242801	1.06029237264085e-20	4.2051838100374e-19	1491.16308766577	1843.35623402141	1301.09045968065	0	0	0	Ascc2
ENSMUSG00000020413	-8.91591570963682	5.81368691095927e-10	2.43876712469984e-09	215.099219331278	409.867919958892	144.015404512701	0	0	0	Hus1
ENSMUSG00000020415	0.533528475137111	0.787175298268113	0.861332235921535	1567.19973236261	1758.20444962615	2728.86495714181	0	3363.89105452005	5398.46883073558	Pttg1
ENSMUSG00000020419	-5.93353524586104	2.99582398286082e-05	7.62234531253546e-05	25.5145185538279	85.1517843952636	77.1658471171207	0	1.80660099598284	0	Hormad2
ENSMUSG00000020420	-8.38092522424152	1.54649186753506e-08	5.52565808416567e-08	160.014894506457	284.838715406692	85.8315304832145	0	0	0	Zfp607a
ENSMUSG00000020423	1.86224145722229	0.00051108520642088	0.00111988668703105	4704.3027222326	5973.51760741844	4821.00851267017	31619.7341315034	11793.491301776	12944.9485911115	Btg2
ENSMUSG00000020424	-7.74585096365636	1.86326756441793e-17	3.19194317841648e-16	601.365374391216	644.035327045867	492.70599710076	0	0	8.12614475273795	Gatsl3
ENSMUSG00000020430	-0.374162232084009	0.856228717348796	0.910966790761999	3084.21527922531	3244.76271382234	3203.41428433266	5919.4969516599	1436.24779180636	0	Pes1
ENSMUSG00000020432	-9.63857669510382	1.41058828303067e-13	1.0110503531383e-12	416.173901974028	559.783033330835	292.982628091742	0	0	0	Tcn2
ENSMUSG00000020437	0.0371445575924158	0.98580531337724	0.992096881313442	6694.60413975273	9035.38388292701	5122.656824128	0	14160.1386065135	7234.97754485435	Myo1g
ENSMUSG00000020439	3.65010183068385	NA	NA	71.9813569796735	163.707303802162	48.2802358968081	0	3564.42376507414	0	Smtn
ENSMUSG00000020440	-0.292843581169995	0.882430968094646	0.928765361442668	3377.04084646891	2051.13858115492	3983.73843886996	0	5457.74160886416	2223.85494733262	Arf5
ENSMUSG00000020441	0.882138313222181	0.00435962946182347	0.00842569852279173	714.068578864085	502.815290249497	727.917402751876	1001.30794207182	1499.47882666576	1075.35982227899	2310033P09Rik
ENSMUSG00000020444	0.71805107171061	0.675275809000943	0.77499208946022	1568.2135542919	1355.53245510911	1455.00950232603	4181.93316982939	3018.83026428733	2.70871491757932	Guk1
ENSMUSG00000020448	-10.1449526554297	5.21535593487658e-15	4.91732753367557e-14	419.215367761901	782.856722028287	600.820713382501	0	0	0	Rnf185
ENSMUSG00000020451	-9.8975745542017	7.64512509931712e-18	1.43146491129989e-16	1981.17702015651	2334.4781454279	1076.60799533994	4.90837226505796	0	2.70871491757932	Limk2
ENSMUSG00000020453	-9.89572372877332	1.23006477169283e-16	1.67176404277423e-15	532.932394164061	486.624458005327	496.832512989376	0	0	0	Patz1
ENSMUSG00000020454	0.727206469885301	0.706290092279916	0.800547737746561	1158.62949485827	1270.98033116733	1606.03998384938	0	3851.67332343542	2827.89837395281	Eif4enif1
ENSMUSG00000020455	-10.5998729592951	4.51343205289109e-16	5.35070640473175e-15	898.246229351982	1027.81801727804	544.700097297322	0	0	0	Trim11
ENSMUSG00000020456	-1.94980438724012	NA	NA	6837.21509113969	8261.22223747429	6304.90362621651	0	5381.86436703288	157.1054652196	Ogdh
ENSMUSG00000020457	-12.1335765334144	4.06355430946561e-24	3.93954065202118e-22	4055.11874684315	4361.63030844331	5503.53424064727	0	0	2.70871491757932	Drg1
ENSMUSG00000020458	2.77264695969604	0.196128237699204	0.284799244514218	448.1092927467	699.80374922023	667.670270778082	0	1024.34276472227	11382.0200836683	Rtn4
ENSMUSG00000020459	1.37392142426704	NA	NA	874.928324978285	1240.99730849294	1117.8731542261	0	0	8380.7639549904	Mtif2
ENSMUSG00000020460	-0.411788308430782	0.589188218299905	0.701600891739528	8583.18542370064	8248.92919817779	4921.6955003524	8339.32447833348	6525.44279749002	1489.79320466862	Rps27a
ENSMUSG00000020461	-5.44667832908727	0.00151235229932712	0.00312202947848475	7.26572382658676	44.0750433313513	18.1566699099108	0	0	0	Clhc1
ENSMUSG00000020462	-9.53797296510927	8.25520079745134e-16	9.18742075144924e-15	734.851928414554	872.206129597965	694.492624054086	0	0	2.70871491757932	Cfap36
ENSMUSG00000020463	0.297255998936017	0.453871523406142	0.570576361381191	5851.61120554712	8703.17199169478	5733.38117564318	11245.0808592478	7833.42191858159	5858.95036672406	Ppp4r3b
ENSMUSG00000020464	1.27179329279524	0.682860696312184	0.781435760543313	919.367519545548	1353.73347374865	579.775482350559	0	0	6888.2620354042	Pnpt1
ENSMUSG00000020469	-3.1914160169514	0.02790304411968	0.047490562819582	7.26572382658676	2.99830226743886	4.12651588861608	0	0	0	Myl7
ENSMUSG00000020471	-1.03480793796674	NA	NA	2123.11209025727	2025.65301188169	2950.04620877164	0	0	3464.44637958394	Pold2
ENSMUSG00000020472	0.219903170493401	NA	NA	746.510880601402	696.205786499303	427.094394471764	0	2176.95420015932	0	Zkscan17
ENSMUSG00000020473	-4.4214654248764	0.000409061813054755	0.000907577726608006	23.6558450167941	67.1619707906305	26.8223532760045	4.90837226505796	1.80660099598284	0	Aebp1
ENSMUSG00000020474	1.39667981903595	NA	NA	346.727099817582	776.860117493409	427.919697649487	0	0	4084.74209570961	Polm
ENSMUSG00000020475	-6.53136193649331	6.81890707382139e-06	1.86433791063661e-05	64.7156331530867	59.6662151220333	22.6958373873884	0	0	0	Pgam2
ENSMUSG00000020476	-0.0833790818478644	0.968527369955021	0.981425071072416	8655.50472132341	8300.200166951	9493.46245335015	0	6510.98998952216	18451.7660185503	Dbnl
ENSMUSG00000020477	-0.0813971722129875	0.966004209039241	0.97993048270854	1952.79000613635	1654.76302139951	2308.7856396807	0	2115.52976629591	3475.28123925426	Mrps24
ENSMUSG00000020482	1.52009349090294	NA	NA	595.958324101663	435.653319458866	1143.04490114665	0	6236.38663813276	0	Ccdc117
ENSMUSG00000020483	2.5121670347154	NA	NA	130.107147592368	80.9541612208492	160.108816478304	0	2113.72316529992	2.70871491757932	Dynll2
ENSMUSG00000020484	0.669660242224029	0.284413950994028	0.389577162805843	4874.79377667507	4903.42352816951	3864.0694781001	12334.7395020907	3040.50947623912	6332.97547730044	Xbp1
ENSMUSG00000020485	-0.982674145596019	0.609828669486673	0.71956704167342	3528.77619521949	3190.49344278169	4823.07177061447	0	1985.45449458514	3854.50132771537	Supt4a
ENSMUSG00000020486	-3.62089578576647	0.0882930704767479	0.137667346485546	12.3348334730426	0.599660453487772	6.60242542178573	0	0	0	Sept4
ENSMUSG00000020491	-8.43902745197387	1.62063733126366e-09	6.45886156869024e-09	111.351441900481	282.440073592741	158.870861711719	0	0	0	2810021J22Rik
ENSMUSG00000020492	0.0690664838869511	NA	NA	421.580952263581	497.418346168107	445.663715970537	0	1430.82798881841	0	Ska2
ENSMUSG00000020493	-0.292156943763867	0.913413949979781	0.948414262382814	203.947178109075	500.416648435546	336.31104492221	0	849.102468111935	0	Prr11
ENSMUSG00000020495	-9.40377497983269	1.03591076368875e-11	5.45187991721177e-11	420.567130334289	462.93787009256	194.771549942679	0	0	0	Smg8
ENSMUSG00000020496	0.665309174224689	0.738955052315232	0.824715931159014	4970.93788963618	1456.27541129505	2732.57882144157	14204.8293350777	317.96177529298	5.41742983515863	Rnf187
ENSMUSG00000020513	-9.54559656316319	1.88909978371711e-15	1.93372220611561e-14	384.91439248755	374.487953203114	430.808258771519	0	0	0	Tubd1
ENSMUSG00000020514	-1.46883448728516	NA	NA	876.280087550673	817.936858557321	1198.34021405411	0	1044.21537567808	0	Mrpl22
ENSMUSG00000020515	0.45949899853474	0.817476846729866	0.882853480929984	2367.44317521644	2518.87373487539	3163.38708021309	0	5978.04269570722	5089.67533013153	Cnot8
ENSMUSG00000020516	-0.609558212125514	NA	NA	2485.38445965732	2983.91041655515	2119.37856039322	0	0	4973.20058867562	Rps6kb1
ENSMUSG00000020519	2.4935514037372	NA	NA	86.6817749543955	80.3545007673615	111.003277403773	0	0	1565.63722236084	Sap30l
ENSMUSG00000020520	-9.75927461415889	8.41449622835176e-15	7.60034000253056e-14	556.250298537758	350.501535063603	472.898720835403	0	0	0	Galnt10
ENSMUSG00000020521	0.401659520279169	NA	NA	2022.40577861435	2512.87713034051	2107.82431590509	8776.16960992364	0	0	Rnft1
ENSMUSG00000020522	0.588941407320361	NA	NA	1445.71007116922	1538.42889342288	1962.98360821467	0	0	7440.83987859038	Mfap3
ENSMUSG00000020523	-0.231279865062407	NA	NA	1784.66453619557	1997.46897056777	2358.30383034409	0	5230.10988337032	0	Fam114a2
ENSMUSG00000020525	-0.779558725040778	0.770448331183559	0.848718774390238	522.118293584955	292.634301302033	352.817108476675	0	0	679.887444312408	Ppm1d
ENSMUSG00000020526	-9.98685505598619	2.19148450431639e-16	2.80647252372729e-15	462.97868104297	560.082863557579	592.980333194131	0	0	0	Znhit3
ENSMUSG00000020527	-5.12140111535731	8.74756701188871e-05	0.000211349745341701	169.815173156272	147.216641331248	71.8013764619198	0	0	10.8348596703173	Myo19
ENSMUSG00000020528	-10.4075897638073	2.48162986759379e-18	5.1967314731308e-17	741.779711598044	719.89237441207	700.68239788701	0	0	0	Prpsap2
ENSMUSG00000020530	0.16347882036451	0.935595278992487	0.961453439969666	3915.38029092252	3865.71111340892	4766.9511545293	0	5609.49609252672	8443.06439809473	Ggnbp2
ENSMUSG00000020532	-8.67821820351675	1.26475797650853e-12	7.60714724105864e-12	182.487947272412	233.267916406743	236.862012006563	0	0	0	Acaca
ENSMUSG00000020534	-3.16614630060422	NA	NA	1196.30987656359	1500.65028485315	1101.36709067163	0	419.131431068019	2.70871491757932	Shmt1
ENSMUSG00000020536	-9.90684230206985	4.08377995690907e-14	3.20242732630473e-13	569.936894583189	628.144325028441	330.121271089286	0	0	0	Llgl1
ENSMUSG00000020537	0.50046303815272	0.793461381483492	0.865474002904904	1220.81057318812	1703.63534835876	1062.16518972978	0	2317.86907784598	3320.88448895224	Drg2
ENSMUSG00000020538	-0.705143881208238	NA	NA	1941.4689945926	2145.58510257925	735.757782940247	0	0	2957.91668999661	Srebf1
ENSMUSG00000020541	-6.61451769695703	1.14939070898081e-07	3.75329980018486e-07	52.8877106446897	41.3765712906563	61.8977383292412	0	0	0	Tom1l1
ENSMUSG00000020544	0.495121262243605	NA	NA	250.582986856469	294.73311288924	408.11242138413	0	0	1343.52259911934	Cox11
ENSMUSG00000020546	-6.01511951186781	7.88388483637628e-06	2.14308926225643e-05	45.2840461750058	104.94057936036	48.6928874856697	0	1.80660099598284	0	Stxbp4
ENSMUSG00000020547	-2.00687085111453	NA	NA	2865.73665346306	2590.53315906718	1909.75155325152	1825.91448260156	0	8.12614475273795	Bzw2
ENSMUSG00000020549	-11.0795046593195	2.00972498576162e-20	7.34728508761119e-19	1084.28255337691	1215.51173921971	1145.93346226869	0	0	0	Elac2
ENSMUSG00000020553	-9.45857582682396	2.09516690863197e-14	1.73994571701619e-13	320.874640620657	453.6431330635	345.802031466027	0	0	0	Pctp
ENSMUSG00000020561	1.40965157142553	NA	NA	994.559312634643	1088.98338353379	652.402161990202	7264.39095228579	5.41980298794852	0	Twistnb
ENSMUSG00000020564	0.586388967245683	0.770903507032848	0.849012715459845	1257.6461032857	2082.92058518978	1247.8584047175	0	1132.73882448124	5756.01919985604	Atxn7l1
ENSMUSG00000020570	-0.959986716780949	0.681902442394306	0.780680472888092	1795.64760709622	2540.46151120095	1107.96951609342	0	2789.39193779751	8.12614475273795	Sypl
ENSMUSG00000020571	0.315141178043064	0.173324674057597	0.255343689111417	6240.58088575183	7209.41780205674	7779.72040480789	7023.88071129795	9925.46587192972	9447.99763251665	Pdia6
ENSMUSG00000020572	-0.0451330501978651	NA	NA	958.061723180161	1084.18609990589	940.020319426743	4.90837226505796	2881.52858859263	2.70871491757932	Nampt
ENSMUSG00000020573	1.75868199916748	0.425009317214384	0.541206649513705	1819.64139275611	2461.30633134056	1123.2376248813	13645.2748968611	0	4642.73736873095	Pik3cg
ENSMUSG00000020576	0.623342827541822	NA	NA	269.507662869904	610.454341650552	194.771549942679	0	1654.84651232028	0	Nbas
ENSMUSG00000020577	-1.9432367761534	0.332466049817323	0.442431688867221	7593.18830974781	7553.62290235872	10809.8210218187	0	1114.67281452141	5634.12702856498	Tspan13
ENSMUSG00000020580	0.297227112251799	0.866410603554917	0.917738910596209	469.568523583363	551.087956755263	507.148802710916	0	1304.36591909961	571.538847609236	Rock2
ENSMUSG00000020585	0.654296710600116	0.170049780108358	0.250886204718543	2498.22620409501	3283.74064329904	2589.80137169545	4427.35178308228	2388.32651668931	6362.77134139381	Laptm4a
ENSMUSG00000020589	-9.71096967928352	6.97709337314429e-15	6.40366045355627e-14	398.094077568335	554.985749702933	381.290068108126	0	0	0	Fam49a
ENSMUSG00000020590	-5.92930384532549	0.000417427291876448	0.000924315162040964	920.043400831742	1731.81938967269	656.94132946768	53.9920949156376	0	2.70871491757932	Snx13
ENSMUSG00000020592	-4.85357256108053	0.000205197169694188	0.000473070381708214	11.3210115437515	20.3884554185843	14.4428056101563	0	0	0	Sdc1
ENSMUSG00000020593	1.59933192083572	NA	NA	578.723351303713	847.320220778222	614.850867403796	6184.54905397303	0	0	Lpin1
ENSMUSG00000020594	-1.85095504781938	NA	NA	4658.17382444986	4211.11553461788	3931.7443386734	3534.02803084173	5.41980298794852	10.8348596703173	Pum2
ENSMUSG00000020599	-8.7665417669472	5.35070676055609e-11	2.54284858686122e-10	264.438553223448	288.436678127618	140.301540212947	0	0	0	Rgs9
ENSMUSG00000020601	-1.89808462813468	0.518893544055461	0.635606948445704	4137.74523408039	5024.55493977404	3459.67092101572	0	3385.57026647184	0	Trib2
ENSMUSG00000020604	-6.99698462771172	1.09373618372743e-08	3.99632026036422e-08	60.1534344712764	78.5555194068982	64.7862994512724	0	0	0	Arsg
ENSMUSG00000020605	1.07161243197809	NA	NA	205.467911003012	220.375216656756	73.0393312285046	0	1047.82857767005	0	Hs1bp3
ENSMUSG00000020607	-7.40805658983071	1.33924557962373e-08	4.83665732508701e-08	121.151720550296	84.5521239417759	64.3736478624108	0	0	0	Fam84a
ENSMUSG00000020608	-1.19923169156578	0.533700829258622	0.649351720120559	4594.13407258296	4999.06937050081	3892.95508932041	0	1860.79902586233	4011.60679293497	Smc6
ENSMUSG00000020610	-4.5667442639694	0.00956944349993704	0.0174484364066838	878.138761087707	1286.27167273127	1108.79481927114	0	133.68847370273	2.70871491757932	Amz2
ENSMUSG00000020611	1.88755257768746	0.00367604800922558	0.00717876997086607	2871.65061471726	3427.95898236285	2811.807926503	20885.1239878216	5573.36407260706	7262.06469403014	Gna13
ENSMUSG00000020612	-0.848022445078128	0.0146813687194985	0.0259767140463426	23873.1408503055	28507.8579588087	25581.9225998865	14872.3679631256	18837.4285851131	9599.68566790109	Prkar1a
ENSMUSG00000020614	-8.39694707678283	3.09606089155742e-08	1.07454905724486e-07	177.925748590601	282.739903819485	75.9278923505359	0	0	0	Fam20a
ENSMUSG00000020617	-5.74314706792832	1.72760956665126e-05	4.51496685469882e-05	17.7418837625956	35.9796272092663	31.7741723423438	0	0	0	1700012B07Rik
ENSMUSG00000020620	-3.91297697616569	NA	NA	0	23.9864181395109	0	0	0	0	Abca8b
ENSMUSG00000020621	0.172562267266643	NA	NA	582.102757734683	691.108672644657	421.729923816563	0	1909.57725275386	0	Rdh14
ENSMUSG00000020623	-8.41800959086371	6.3010245308484e-11	2.96433533643939e-10	137.034930775857	241.363332528828	166.298590311228	0	0	0	Map2k6
ENSMUSG00000020627	-1.13930468147842	0.534974469624382	0.650482555020181	19.6005572996294	0.299830226743886	2.88856112203126	0	1.80660099598284	8.12614475273795	Klhl29
ENSMUSG00000020628	-10.1554623310375	1.69509223996464e-17	2.92682945074634e-16	1169.10565479427	1345.03839717307	1007.28252841119	0	1.80660099598284	0	Trappc12
ENSMUSG00000020629	-9.71614426411022	7.95651008559644e-15	7.21155152356553e-14	456.726779145675	535.196954737837	347.039986232612	0	0	0	Adi1
ENSMUSG00000020630	-7.76583149735173	2.68203962318452e-17	4.39330845910375e-16	560.305586254923	480.328023243706	653.640116756787	0	5.41980298794852	0	Rnaseh1
ENSMUSG00000020634	1.38335967862171	NA	NA	588.861570596625	1161.84212863256	563.269418796095	0	6035.85392757867	0	Ubxn2a
ENSMUSG00000020635	-3.44647808728214	0.328224315992447	0.437855452829391	5.40705028955294	0	11.9668960769866	0	0	0	Fkbp1b
ENSMUSG00000020638	-9.60659056614125	3.80882652709777e-11	1.8497187972785e-10	298.232617533154	688.410200603962	254.606030327612	0	0	0	Cmpk2
ENSMUSG00000020639	-3.91490891141348	0.287784140590593	0.393534513849094	0	16.1908322441698	7.84038018837055	0	0	0	Pfn4
ENSMUSG00000020640	0.658308341287189	NA	NA	1502.14615856643	2433.72195048012	1133.55391460284	7985.92167524931	5.41980298794852	10.8348596703173	Itsn2
ENSMUSG00000020641	-6.72281107114682	1.60146904374951e-07	5.16638571471372e-07	72.6572382658676	53.0699501336678	42.090462063884	0	0	0	Rsad2
ENSMUSG00000020642	-8.62946255076973	1.00025748970653e-11	5.27665055432451e-11	161.028716435748	266.249241348571	203.437233308773	0	0	0	Rnf144a
ENSMUSG00000020644	2.13521135040593	0.0107057310945195	0.0193611453040031	1249.36655752983	1671.55351409716	1336.99114791161	9541.87568327268	1230.29527826431	7936.53470850739	Id2
ENSMUSG00000020646	-4.69706291677428	0.184028976096001	0.269354869061112	19.0936463349838	22.1874367790476	0	0	0	0	Mboat2
ENSMUSG00000020647	-9.33267604434275	4.16157906219059e-14	3.25953002788453e-13	274.745742837909	368.491348668236	383.765977641295	0	0	0	Ncoa1
ENSMUSG00000020648	-8.63126956374726	8.12570848937848e-13	5.06184068105595e-12	196.343513639391	232.068595499768	203.024581719911	0	0	0	Dus4l
ENSMUSG00000020649	0.150464274005533	0.647505005511388	0.752089591066121	6350.58056507992	9715.69866740888	9142.70860281779	6999.33884997266	9880.30084703015	11092.1875874873	Rrm2
ENSMUSG00000020650	-1.92604129393452	NA	NA	2918.96230475084	3927.47614011816	3310.29104584782	0	2671.96287305862	0	Bcap29
ENSMUSG00000020652	-1.38128071979593	0.45780112088538	0.574357847981964	366.158686795663	478.828872109986	314.440510712545	0	429.971037043916	13.5435745878966	Cenpo
ENSMUSG00000020653	3.47350762212667	NA	NA	254.131363608988	301.929038331093	223.24450957413	0	1.80660099598284	8654.34416166591	Klf11
ENSMUSG00000020654	1.73341387715838	NA	NA	262.410909364866	383.183029778686	255.431333505335	0	2995.34445133955	0	Adcy3
ENSMUSG00000020656	-5.4500025934506	3.14929127774798e-06	8.90235944776794e-06	495.589953101836	492.321232313461	527.781382153997	0	28.9056159357254	2.70871491757932	Grhl1
ENSMUSG00000020657	-8.06285956009663	2.5378181103104e-10	1.11123999423695e-09	171.16693572866	152.313755185894	101.924942448817	0	0	0	Dnajc27
ENSMUSG00000020659	-1.03150274486518	NA	NA	842.823963884064	1288.97014477197	912.785314561877	0	1488.63922068986	0	Cbll1
ENSMUSG00000020660	-5.82116697957513	5.32824985809267e-05	0.00013185126515923	28.0490733770559	15.891002017426	46.2169779525001	0	0	0	Pomc
ENSMUSG00000020661	-0.222197176789993	0.915202875528718	0.949253816531859	3429.9285571136	3771.86425243809	3384.56833184291	0	894.267493011506	8180.31905108953	Dnmt3a
ENSMUSG00000020664	-0.484012941010366	0.807003952732525	0.875069544769714	2181.57582151306	3132.62620902012	2300.1199563146	3160.99173869733	2283.54365892231	0	Dld
ENSMUSG00000020668	-8.23275996350571	2.21379122093664e-10	9.75558905711071e-10	119.799957977907	216.477423709086	142.777449746116	0	0	0	Kif3c
ENSMUSG00000020669	-5.72936749917097	0.000733880304840437	0.00157769800094475	8.95542704207205	52.4702896801801	23.10848897625	0	0	0	Sh3yl1
ENSMUSG00000020671	2.20359689735678	0.000591120368026385	0.00128707093274486	1886.38466976778	2014.55929349217	2350.05079856686	11407.0571439947	3342.21184256825	14047.3955625663	Rab10
ENSMUSG00000020677	-5.42070654858208	0.001526142675551	0.00314801502562828	2257.78143653145	2604.02551927065	2475.08422999192	0	5.41980298794852	165.231609972338	Ddx52
ENSMUSG00000020680	-5.88444435086257	1.81059458821183e-07	5.81522993141507e-07	120.64480958565	373.288632296138	135.762372735469	0	1.80660099598284	8.12614475273795	Taf15
ENSMUSG00000020687	-6.67718922401311	1.17406152002472e-17	2.10206801287053e-16	908.891359609539	1262.5850848185	517.877744021318	14.7251167951739	3.61320199196568	10.8348596703173	Cdc27
ENSMUSG00000020689	-10.4682596643677	4.31130846525703e-13	2.81991030451195e-12	737.724423880879	1140.55418253374	377.16355221951	0	0	0	Itgb3
ENSMUSG00000020691	-8.63565063667995	1.59585784622494e-16	2.10338242612206e-15	697.847427995426	820.93516082476	593.392984782992	0	3.61320199196568	0	Mettl2
ENSMUSG00000020692	-10.8022123303937	9.91689945704175e-19	2.28106116157755e-17	1027.8464659797	1023.32056387688	791.465747436564	0	0	0	Nle1
ENSMUSG00000020694	-9.97012570278419	8.71228362011518e-16	9.63060540710029e-15	580.750995162295	420.361977894928	595.868894316162	0	0	0	Tlk2
ENSMUSG00000020696	-9.28862646327627	7.14000876500405e-14	5.33991055522131e-13	320.53669997756	401.472673610063	273.588003415246	0	0	0	Rffl
ENSMUSG00000020697	-10.8126479497387	2.32441096040702e-17	3.88529893356412e-16	893.177119705526	1240.39764803946	729.980660696184	0	0	0	Lig3
ENSMUSG00000020698	-4.29132417605905	0.244926919076153	0.344220688541787	0	17.9898136046332	13.2048508435715	0	0	0	Cct6b
ENSMUSG00000020700	1.83466271854134	0.364670537095274	0.477008670487073	538.677385096711	639.238043417965	552.540477485693	0	5439.67559890433	731.353027746415	Map3k3
ENSMUSG00000020702	-4.83713017971102	0.0065319358654463	0.0122496026088209	13.8555663669794	27.8842110871814	3.71386429975447	0	0	0	Ccl1
ENSMUSG00000020705	-0.486187153357659	0.805857800779993	0.874846964628644	4303.84306016259	5250.02727028545	3098.60078076181	0	5618.52909750663	3412.98079614994	Ddx42
ENSMUSG00000020706	0.538773688133599	0.793189101356124	0.865321243523294	2279.40963768966	2799.51482710766	2167.24614470116	5428.65972515411	5098.22801066357	0	Ftsj3
ENSMUSG00000020707	-9.36813589461884	1.76983890476264e-14	1.49250332381015e-13	305.836282002838	340.307307354311	406.461815028684	0	0	0	Rnf135
ENSMUSG00000020708	-0.38011022913939	0.46359893238306	0.58029675086357	4557.80545345003	4823.96851808238	6113.84594057358	5168.51599510604	1868.02542984626	4875.68685164277	Psmc5
ENSMUSG00000020709	6.29674541370409	0.000932727445222515	0.00197788995513161	28.72495466325	13.4923602034749	17.3313667321875	0	2485.88297047239	2196.76779815682	Adap2
ENSMUSG00000020712	-3.77962321749605	0.186513272880669	0.272594719761272	0	32.0818342615958	9.49098654381698	0	1.80660099598284	0	Tcam1
[truncated: 13,899 more rows]
