# Supplementary material for: Early skin seeding regulatory T cells modulate PPARγ-dependent skin pigmentation
Source: Nat Commun. 2025 Dec 9;16:11411. doi: 10.1038/s41467-025-66229-2 (PMC12738793; doi:10.1038/s41467-025-66229-2)
Supplement: Supplementary file 7 — Supplementary Data 5 [file 41467_2025_66229_MOESM7_ESM.csv]

	p_val	avg_log2FC	pct.1	pct.2	p_val_adj	cluster	gene
IGFBP7	0	3.90504718625611	0.959	0.249	0	0	IGFBP7
TYRP1	0	3.80251473333815	0.958	0.206	0	0	TYRP1
DCT	0	3.73948525253578	0.989	0.212	0	0	DCT
MLANA	0	3.65562368519806	0.984	0.223	0	0	MLANA
PMEL	0	3.62328973439032	0.967	0.262	0	0	PMEL
TYR	0	3.55618798949449	0.944	0.161	0	0	TYR
CAPN3	0	3.44804861453402	0.969	0.224	0	0	CAPN3
QPCT	0	3.37751514833115	0.976	0.3	0	0	QPCT
APOD	0	3.23631915582824	0.801	0.149	0	0	APOD
MFSD12	0	3.15699125398285	0.843	0.242	0	0	MFSD12
GPM6B	0	3.0721551307793	0.935	0.304	0	0	GPM6B
BCAN	0	3.05526144530086	0.855	0.151	0	0	BCAN
CD59	0	3.02494122024466	0.991	0.767	0	0	CD59
MITF	0	2.97559848341366	0.941	0.256	0	0	MITF
PRELP	0	2.9457615761201	0.885	0.233	0	0	PRELP
CYB561A3	0	2.93888378122253	0.83	0.354	0	0	CYB561A3
FRZB	0	2.9325602687297	0.72	0.171	0	0	FRZB
GPR143	0	2.81079906398088	0.894	0.192	0	0	GPR143
PCSK2	0	2.7959598489268	0.865	0.14	0	0	PCSK2
PLP1	0	2.77910504948181	0.875	0.198	0	0	PLP1
SDCBP	0	2.77760589936466	0.907	0.45	0	0	SDCBP
VIM	0	2.58140254406042	0.995	0.464	0	0	VIM
PMP22	0	2.55275127230578	0.92	0.278	0	0	PMP22
SNCA	0	2.52685020171838	0.894	0.258	0	0	SNCA
CDC42EP3	0	2.47032829477447	0.923	0.2	0	0	CDC42EP3
TRPM1	0	2.44441849439747	0.887	0.142	0	0	TRPM1
EDNRB	0	2.42428279007071	0.809	0.132	0	0	EDNRB
BACE2	0	2.38757334764919	0.896	0.271	0	0	BACE2
CRYM	0	2.35241944378922	0.548	0.068	0	0	CRYM
CD63	0	2.32468849290488	0.989	0.824	0	0	CD63
CTSF	0	2.29621727672736	0.866	0.337	0	0	CTSF
KIT	0	2.26529962548196	0.956	0.31	0	0	KIT
GPNMB	0	2.20673355904798	0.951	0.603	0	0	GPNMB
CDH3	0	2.19126149524102	0.935	0.461	0	0	CDH3
GMPR	0	2.18301921686813	0.74	0.17	0	0	GMPR
SLC7A8	0	2.14131768016025	0.775	0.281	0	0	SLC7A8
NOV	0	2.13845135543059	0.591	0.175	0	0	NOV
APOE	0	2.11807928951428	0.93	0.607	0	0	APOE
RAB32	0	2.11026601080705	0.811	0.222	0	0	RAB32
PSAP	0	2.08851957052442	0.954	0.79	0	0	PSAP
GPR155	0	2.04891741951904	0.784	0.289	0	0	GPR155
SLC24A5	0	2.04435254566616	0.724	0.114	0	0	SLC24A5
TPPP3	0	2.03153447612899	0.781	0.426	0	0	TPPP3
NSG1	0	2.01984027706921	0.952	0.564	0	0	NSG1
SLC1A4	0	2.01409645417499	0.689	0.163	0	0	SLC1A4
FAM69C	0	2.00937789651313	0.609	0.09	0	0	FAM69C
LGALS1	0	2.0048932400942	0.984	0.356	0	0	LGALS1
TPP1	0	2.00397221734652	0.828	0.344	0	0	TPP1
VAT1	0	1.99521218575821	0.897	0.436	0	0	VAT1
PIP4K2A	0	1.98786475323273	0.778	0.227	0	0	PIP4K2A
PLOD3	0	1.98265277238065	0.734	0.176	0	0	PLOD3
MLEC	0	1.95133497808737	0.866	0.552	0	0	MLEC
EMP3	0	1.91814685454035	0.951	0.283	0	0	EMP3
LGALS3BP	0	1.91562799941163	0.78	0.364	0	0	LGALS3BP
CPQ	0	1.90639103085497	0.764	0.218	0	0	CPQ
CA14	0	1.90594581617904	0.619	0.108	0	0	CA14
TFAP2B	0	1.87638892107539	0.856	0.333	0	0	TFAP2B
ASAH1	0	1.87208373272078	0.875	0.5	0	0	ASAH1
CTSZ	0	1.85397090034803	0.742	0.294	0	0	CTSZ
FEZ1	0	1.8377589544029	0.7	0.136	0	0	FEZ1
CD99	0	1.81869960173611	0.967	0.744	0	0	CD99
MYO5A	0	1.80982673669526	0.825	0.288	0	0	MYO5A
DPYSL2	0	1.80869024885883	0.771	0.328	0	0	DPYSL2
PRKCDBP	0	1.79815882957938	0.631	0.244	0	0	PRKCDBP
MYO10	0	1.78981474663903	0.863	0.464	0	0	MYO10
MBP	0	1.78543004820938	0.758	0.371	0	0	MBP
VAMP5	0	1.78008245689135	0.676	0.17	0	0	VAMP5
AGPAT2	0	1.77394066503033	0.772	0.398	0	0	AGPAT2
AP1S2	0	1.7730440634189	0.766	0.223	0	0	AP1S2
CTSB	0	1.76612644443328	0.924	0.663	0	0	CTSB
LSAMP	0	1.76472583426852	0.672	0.108	0	0	LSAMP
MC1R	0	1.75720007633325	0.718	0.122	0	0	MC1R
SYNGR1	0	1.74874834329174	0.795	0.455	0	0	SYNGR1
LGI3	0	1.70979424407442	0.6	0.071	0	0	LGI3
CD44	0	1.70411793188034	0.939	0.679	0	0	CD44
ARPC1B	0	1.70340138925787	0.796	0.361	0	0	ARPC1B
PAX3	0	1.683929949218	0.708	0.1	0	0	PAX3
ST3GAL4	0	1.68322256536714	0.748	0.275	0	0	ST3GAL4
RETSAT	0	1.66630173104091	0.701	0.292	0	0	RETSAT
MMP17	0	1.66039502887535	0.617	0.091	0	0	MMP17
PHLDA1	0	1.65565380910111	0.835	0.24	0	0	PHLDA1
P2RX7	0	1.65220371835353	0.677	0.185	0	0	P2RX7
ADGRG1	0	1.63070566949668	0.836	0.397	0	0	ADGRG1
ILVBL	0	1.62356002578739	0.733	0.399	0	0	ILVBL
DSTYK	0	1.61942874857587	0.751	0.348	0	0	DSTYK
MLPH	0	1.61895504434714	0.555	0.107	0	0	MLPH
RAB7A	0	1.61612599727722	0.911	0.719	0	0	RAB7A
TBC1D16	0	1.60670056096435	0.757	0.218	0	0	TBC1D16
TIMP2	0	1.60627120709281	0.829	0.207	0	0	TIMP2
SEPT4	0	1.60562125556387	0.619	0.192	0	0	SEPT4
SLCO4A1	0	1.59723575509011	0.537	0.112	0	0	SLCO4A1
TUBB3	0	1.58967105697879	0.622	0.16	0	0	TUBB3
PLXNC1	0	1.57963225326399	0.756	0.131	0	0	PLXNC1
TRPV2	0	1.57754037604216	0.595	0.095	0	0	TRPV2
AKAP12	0	1.576131527737	0.699	0.17	0	0	AKAP12
CCDC80	0	1.57594662157056	0.643	0.156	0	0	CCDC80
CHCHD6	0	1.57486426117723	0.749	0.296	0	0	CHCHD6
CYSTM1	0	1.57368197801777	0.763	0.256	0	0	CYSTM1
SLCO4A1-AS1	0	1.57139073399616	0.627	0.082	0	0	SLCO4A1-AS1
C9orf3	0	1.56031156784287	0.921	0.637	0	0	C9orf3
QDPR	0	1.55812798101188	0.733	0.387	0	0	QDPR
SLC25A4	0	1.55714643830235	0.741	0.344	0	0	SLC25A4
PLAT	0	1.55284630269737	0.476	0.111	0	0	PLAT
AIF1L	0	1.54912449513488	0.729	0.22	0	0	AIF1L
ANXA5	0	1.54381690418934	0.924	0.666	0	0	ANXA5
CAV1	0	1.53911872060128	0.895	0.489	0	0	CAV1
TMEM204	0	1.53387149184823	0.47	0.095	0	0	TMEM204
INPP4B	0	1.52919604159289	0.757	0.109	0	0	INPP4B
MAGED2	0	1.52800678947406	0.889	0.617	0	0	MAGED2
KCNAB2	0	1.51772520342984	0.753	0.148	0	0	KCNAB2
CYP27A1	0	1.51405071229459	0.65	0.22	0	0	CYP27A1
GLMP	0	1.51182304766974	0.658	0.268	0	0	GLMP
CTSA	0	1.49886296071656	0.752	0.45	0	0	CTSA
SERPINE2	0	1.49717176694591	0.533	0.167	0	0	SERPINE2
DHRS7	0	1.49579116635979	0.745	0.361	0	0	DHRS7
EID1	0	1.49316418008983	0.938	0.703	0	0	EID1
SLC3A2	0	1.48882240690593	0.854	0.655	0	0	SLC3A2
SAT1	0	1.48327154816425	0.943	0.706	0	0	SAT1
ZNF106	0	1.48270982902672	0.769	0.548	0	0	ZNF106
HMG20B	0	1.46857981610504	0.833	0.487	0	0	HMG20B
PAG1	0	1.46840856896993	0.789	0.203	0	0	PAG1
TSPAN4	0	1.46783172460254	0.742	0.373	0	0	TSPAN4
GYPC	0	1.46686375037018	0.829	0.195	0	0	GYPC
OCA2	0	1.46639813745325	0.486	0.065	0	0	OCA2
FBXO7	0	1.46462378950073	0.791	0.495	0	0	FBXO7
LOC101930452	0	1.46091996776649	0.581	0.071	0	0	LOC101930452
PSEN2	0	1.44331961656289	0.525	0.08	0	0	PSEN2
HEXA	0	1.44250041629686	0.695	0.338	0	0	HEXA
IRS2	0	1.44100765193611	0.778	0.288	0	0	IRS2
FDFT1	0	1.43782604243562	0.879	0.586	0	0	FDFT1
SERPINB6	0	1.41653492984704	0.629	0.211	0	0	SERPINB6
HABP4	0	1.41372807274666	0.591	0.128	0	0	HABP4
BSG	0	1.41275892452116	0.952	0.79	0	0	BSG
FTH1	0	1.41211215172344	0.998	0.929	0	0	FTH1
LRPAP1	0	1.40758704563417	0.85	0.616	0	0	LRPAP1
QPRT	0	1.40325294605468	0.505	0.147	0	0	QPRT
PEPD	0	1.38172596703887	0.723	0.408	0	0	PEPD
ILK	0	1.37627417764956	0.746	0.44	0	0	ILK
CTSD	0	1.37032855100695	0.919	0.744	0	0	CTSD
SPTBN1	0	1.36052375649556	0.913	0.65	0	0	SPTBN1
SEPW1	0	1.35638899335694	0.967	0.805	0	0	SEPW1
PTTG1IP	0	1.35196437891907	0.813	0.518	0	0	PTTG1IP
SLC6A17	0	1.34686618121131	0.657	0.076	0	0	SLC6A17
LYST	0	1.33393533645899	0.824	0.325	0	0	LYST
C1orf198	0	1.31807668663394	0.668	0.274	0	0	C1orf198
ENPP2	0	1.3067258187757	0.591	0.106	0	0	ENPP2
SLC35B2	0	1.30118963182599	0.688	0.371	0	0	SLC35B2
SPARC	0	1.30001033740719	0.839	0.531	0	0	SPARC
SRPX	0	1.29050901497593	0.519	0.088	0	0	SRPX
CISD1	0	1.28861689197425	0.782	0.45	0	0	CISD1
CSRP1	0	1.28217221809254	0.778	0.491	0	0	CSRP1
ATP6AP1	0	1.27713501421321	0.829	0.617	0	0	ATP6AP1
ZEB2	0	1.27597675575749	0.781	0.148	0	0	ZEB2
FTL	0	1.27349455734454	0.997	0.911	0	0	FTL
CALM1	0	1.26377525942051	0.973	0.868	0	0	CALM1
CCNDBP1	0	1.25246558293051	0.707	0.397	0	0	CCNDBP1
TPCN2	0	1.25218011650402	0.58	0.134	0	0	TPCN2
NPC2	0	1.24370113197168	0.922	0.701	0	0	NPC2
SOX10	0	1.23973575959294	0.779	0.239	0	0	SOX10
OSTM1	0	1.2389319738702	0.628	0.164	0	0	OSTM1
SCD	0	1.23518118772653	0.623	0.164	0	0	SCD
LZTS1	0	1.23209496714022	0.561	0.099	0	0	LZTS1
CRYL1	0	1.23024057481893	0.571	0.214	0	0	CRYL1
MSC	0	1.21962068377051	0.396	0.054	0	0	MSC
GPR137B	0	1.20112967215522	0.617	0.218	0	0	GPR137B
CYTH3	0	1.19884552088023	0.708	0.152	0	0	CYTH3
FMN1	0	1.19682399892418	0.713	0.166	0	0	FMN1
CELF2	0	1.19489856313929	0.731	0.262	0	0	CELF2
TUBB4A	0	1.18963885496725	0.631	0.104	0	0	TUBB4A
STX7	0	1.17901032765248	0.688	0.285	0	0	STX7
MAL	0	1.17519138441304	0.539	0.139	0	0	MAL
TNFRSF14	0	1.17202323613318	0.598	0.199	0	0	TNFRSF14
KLF6	0	1.16902671202055	0.919	0.742	0	0	KLF6
TUBB2B	0	1.16167469905592	0.581	0.21	0	0	TUBB2B
SCARB1	0	1.16123823897104	0.671	0.255	0	0	SCARB1
C4orf48	0	1.15970746803167	0.903	0.295	0	0	C4orf48
GNG11	0	1.1584308069543	0.595	0.088	0	0	GNG11
CLCN7	0	1.14951806034125	0.638	0.212	0	0	CLCN7
ARL2	0	1.14894339117005	0.821	0.561	0	0	ARL2
GJB1	0	1.1473350731987	0.414	0.068	0	0	GJB1
TMEM147	0	1.1453059858679	0.844	0.644	0	0	TMEM147
ALX1	0	1.14433899102568	0.425	0.059	0	0	ALX1
CST3	0	1.13940809263221	0.92	0.723	0	0	CST3
PEBP1	0	1.11975231943707	0.964	0.874	0	0	PEBP1
SORT1	0	1.1191495383921	0.664	0.228	0	0	SORT1
DPP7	0	1.11496184858027	0.784	0.522	0	0	DPP7
PLEKHA5	0	1.11259145663718	0.691	0.364	0	0	PLEKHA5
ARL6IP5	0	1.11156100348902	0.827	0.608	0	0	ARL6IP5
ROPN1B	0	1.10911465214467	0.594	0.187	0	0	ROPN1B
RPS6KA2	0	1.10770294871919	0.558	0.134	0	0	RPS6KA2
CLEC12B	0	1.10598089557909	0.397	0.032	0	0	CLEC12B
IRF4	0	1.10506242323309	0.63	0.071	0	0	IRF4
SOAT1	0	1.09638569742391	0.528	0.121	0	0	SOAT1
LRRN4CL	0	1.09597250141913	0.456	0.073	0	0	LRRN4CL
STXBP6	0	1.08897843651442	0.56	0.205	0	0	STXBP6
VEPH1	0	1.08248338266217	0.494	0.088	0	0	VEPH1
TACC1	0	1.07211709272937	0.623	0.261	0	0	TACC1
RAB27A	0	1.05248275504422	0.584	0.149	0	0	RAB27A
IFITM2	0	1.04827148110624	0.684	0.249	0	0	IFITM2
BEST1	0	1.04274506238954	0.497	0.071	0	0	BEST1
CDR1	0	1.03221356266225	0.72	0.278	0	0	CDR1
ITM2C	0	1.02235927214863	0.694	0.288	0	0	ITM2C
CABLES1	0	1.00912070893132	0.554	0.132	0	0	CABLES1
FAM174B	0	1.00901516402651	0.537	0.156	0	0	FAM174B
CHPF	0	1.00584335024148	0.564	0.21	0	0	CHPF
PTPRJ	0	1.00544264374637	0.645	0.156	0	0	PTPRJ
SEMA3C	0	1.00506642336118	0.685	0.287	0	0	SEMA3C
MCOLN3	0	1.00394053173387	0.494	0.057	0	0	MCOLN3
C11orf24	0	0.992637254651489	0.602	0.224	0	0	C11orf24
RUNX3	0	0.98615069873816	0.665	0.17	0	0	RUNX3
TTYH3	0	0.985628725251308	0.6	0.241	0	0	TTYH3
LMNA	0	0.975868584558808	0.964	0.885	0	0	LMNA
ANXA6	0	0.972471424315817	0.518	0.146	0	0	ANXA6
UBB	0	0.96593445983801	0.984	0.918	0	0	UBB
S100A10	0	0.961813086101595	0.97	0.81	0	0	S100A10
SIGIRR	0	0.956317956479892	0.574	0.18	0	0	SIGIRR
LIMS2	0	0.954750766910484	0.492	0.073	0	0	LIMS2
BRI3	0	0.952667213038606	0.915	0.713	0	0	BRI3
ANKRD44	0	0.94211227122066	0.549	0.136	0	0	ANKRD44
HACD1	0	0.940057321779932	0.54	0.133	0	0	HACD1
TRIM63	0	0.929862555478801	0.439	0.054	0	0	TRIM63
FYN	0	0.927793608023431	0.616	0.242	0	0	FYN
C3orf79	0	0.908769567951934	0.433	0.061	0	0	C3orf79
PTPRM	0	0.903962759543682	0.479	0.069	0	0	PTPRM
TRAK2	0	0.872176827194029	0.571	0.206	0	0	TRAK2
ST3GAL6	0	0.858615413294621	0.567	0.189	0	0	ST3GAL6
CDK2	0	0.845204184651967	0.55	0.178	0	0	CDK2
LOC729732	0	0.834390753108753	0.708	0.139	0	0	LOC729732
AEBP1	0	0.79736507876824	0.548	0.103	0	0	AEBP1
SLC6A15	0	0.794764977780252	0.467	0.057	0	0	SLC6A15
LOC100130370	0	0.790027340669132	0.422	0.049	0	0	LOC100130370
TTYH2	0	0.78344301723111	0.506	0.094	0	0	TTYH2
C11orf96	0	0.777678966703567	0.473	0.071	0	0	C11orf96
RNASEK	0	0.757477031303884	0.876	0.692	0	0	RNASEK
IFI27L2	0	0.723451221287432	0.777	0.427	0	0	IFI27L2
CYBA	0	0.721628508897658	0.797	0.458	0	0	CYBA
SLITRK2	0	0.708946490921153	0.615	0.087	0	0	SLITRK2
GNG2	0	0.700418433533033	0.496	0.109	0	0	GNG2
MYEF2	0	0.681447397149001	0.636	0.152	0	0	MYEF2
CDH19	0	0.671237757414848	0.399	0.05	0	0	CDH19
L1CAM	0	0.60417498663159	0.492	0.072	0	0	L1CAM
MEF2C	0	0.526304029268907	0.517	0.107	0	0	MEF2C
ETS1	0	0.47494700316919	0.475	0.112	0	0	ETS1
A1BG	0	0.419928440736491	0.504	0.093	0	0	A1BG
FOXD3-AS1	0	0.388252788456172	0.404	0.045	0	0	FOXD3-AS1
SEMA3F	0	-0.26141022268535	0.005	0.267	0	0	SEMA3F
ARHGEF5	0	-0.269485722369935	0.026	0.289	0	0	ARHGEF5
CYP2W1	0	-0.272633042063535	0.005	0.191	0	0	CYP2W1
PLAGL1	0	-0.293816306530097	0.012	0.213	0	0	PLAGL1
LOC102723517	0	-0.309891708022958	0.002	0.179	0	0	LOC102723517
POU2F3	0	-0.316605688954701	0.006	0.246	0	0	POU2F3
CKMT1B	0	-0.32962874224901	0.004	0.251	0	0	CKMT1B
TSPAN13	0	-0.332232448289347	0.009	0.262	0	0	TSPAN13
PITPNM3	0	-0.336491232080887	0.005	0.225	0	0	PITPNM3
MAGI1	0	-0.337475382039654	0.011	0.274	0	0	MAGI1
ZNF185	0	-0.338749024160175	0.017	0.23	0	0	ZNF185
HES2	0	-0.358608985615401	0.006	0.19	0	0	HES2
SNX24	0	-0.369135831263636	0.014	0.227	0	0	SNX24
OGFRL1	0	-0.373690121516519	0.062	0.382	0	0	OGFRL1
VIPR1	0	-0.388419436734281	0.002	0.223	0	0	VIPR1
INADL	0	-0.389599497470923	0.04	0.337	0	0	INADL
BARX2	0	-0.401331105159939	0.003	0.218	0	0	BARX2
MPP7	0	-0.403505030303149	0.009	0.217	0	0	MPP7
IGSF9	0	-0.40698152199516	0.003	0.206	0	0	IGSF9
CASZ1	0	-0.414959021764518	0.038	0.308	0	0	CASZ1
NEBL	0	-0.419594550602235	0.006	0.253	0	0	NEBL
DLX3	0	-0.421670210564521	0.008	0.239	0	0	DLX3
SOX7	0	-0.423048013571236	0.009	0.226	0	0	SOX7
CSTA	0	-0.423056425738198	0.012	0.316	0	0	CSTA
EPPK1	0	-0.423567894530215	0.015	0.372	0	0	EPPK1
WEE1	0	-0.433632590220741	0.066	0.359	0	0	WEE1
DEFB1	0	-0.435616509633129	0.006	0.302	0	0	DEFB1
MYCL	0	-0.445949217883181	0.016	0.231	0	0	MYCL
TNS4	0	-0.448524760781384	0.005	0.264	0	0	TNS4
FGFR3	0	-0.451252089032131	0.01	0.362	0	0	FGFR3
LAMC2	0	-0.453403878453276	0.007	0.223	0	0	LAMC2
GNA15	0	-0.453732574194172	0.005	0.192	0	0	GNA15
TMEM154	0	-0.456057733491357	0.013	0.292	0	0	TMEM154
SGMS1	0	-0.456287638057007	0.016	0.273	0	0	SGMS1
CENPU	0	-0.459219654512223	0.038	0.304	0	0	CENPU
MGST2	0	-0.459435366428981	0.09	0.384	0	0	MGST2
ERRFI1	0	-0.460968424743376	0.027	0.255	0	0	ERRFI1
RAPGEFL1	0	-0.462238975890549	0.015	0.264	0	0	RAPGEFL1
GRHL2	0	-0.473689068501568	0.009	0.441	0	0	GRHL2
DSG2	0	-0.482797644838915	0.023	0.259	0	0	DSG2
IL20RA	0	-0.491416032753459	0.003	0.221	0	0	IL20RA
CHMP4C	0	-0.491462982323198	0.013	0.248	0	0	CHMP4C
PLA2G4F	0	-0.494868402702642	0.004	0.187	0	0	PLA2G4F
ZBTB7C	0	-0.500737940981715	0.004	0.241	0	0	ZBTB7C
VAV3	0	-0.501953769518359	0.035	0.313	0	0	VAV3
ANK3	0	-0.502764190538173	0.015	0.338	0	0	ANK3
NMU	0	-0.509247526715258	0.005	0.226	0	0	NMU
MDFI	0	-0.509446868478158	0.004	0.257	0	0	MDFI
JAG1	0	-0.509566148500934	0.041	0.376	0	0	JAG1
PAIP2B	0	-0.515649563474546	0.052	0.317	0	0	PAIP2B
LIMK2	0	-0.521833838457874	0.064	0.337	0	0	LIMK2
CERS3	0	-0.527515104513923	0.006	0.302	0	0	CERS3
TP53AIP1	0	-0.533528465295584	0.007	0.214	0	0	TP53AIP1
TACC2	0	-0.53583801245373	0.019	0.294	0	0	TACC2
GRHL1	0	-0.536217891564454	0.004	0.235	0	0	GRHL1
MYOF	0	-0.537726903889311	0.056	0.395	0	0	MYOF
KIAA1217	0	-0.548043902984526	0.097	0.45	0	0	KIAA1217
CLCA2	0	-0.554075939963752	0.007	0.313	0	0	CLCA2
FERMT1	0	-0.558699714105507	0.007	0.281	0	0	FERMT1
IRX2	0	-0.56077702425459	0.042	0.35	0	0	IRX2
ZNF750	0	-0.562019508141532	0.005	0.265	0	0	ZNF750
NET1	0	-0.563922078666151	0.097	0.404	0	0	NET1
FAM84A	0	-0.566790937143351	0.006	0.32	0	0	FAM84A
TCEA3	0	-0.576098008496413	0.059	0.376	0	0	TCEA3
NFATC3	0	-0.584207778672	0.138	0.509	0	0	NFATC3
SVIL	0	-0.584609041745227	0.143	0.502	0	0	SVIL
TFCP2L1	0	-0.587942315424701	0.005	0.231	0	0	TFCP2L1
PALMD	0	-0.592125739138863	0.006	0.349	0	0	PALMD
KRTCAP3	0	-0.596464112788296	0.013	0.251	0	0	KRTCAP3
TMEM40	0	-0.599793259601597	0.004	0.184	0	0	TMEM40
COL7A1	0	-0.618258231710527	0.015	0.236	0	0	COL7A1
MAST4	0	-0.62713920539991	0.039	0.353	0	0	MAST4
PALLD	0	-0.628398357078759	0.039	0.36	0	0	PALLD
SLCO3A1	0	-0.63225414691646	0.033	0.315	0	0	SLCO3A1
KDF1	0	-0.632702046874151	0.007	0.258	0	0	KDF1
FGFR2	0	-0.633189206809413	0.007	0.374	0	0	FGFR2
SERPINB2	0	-0.637109705662174	0.007	0.225	0	0	SERPINB2
IRX4	0	-0.64044058900406	0.003	0.257	0	0	IRX4
IFFO2	0	-0.643027335226147	0.067	0.346	0	0	IFFO2
FXYD3	0	-0.648765785609	0.346	0.74	0	0	FXYD3
RHOD	0	-0.649091514897153	0.007	0.251	0	0	RHOD
FAM83B	0	-0.649170060257233	0.004	0.347	0	0	FAM83B
IRF6	0	-0.649947233508315	0.01	0.443	0	0	IRF6
PVRL1	0	-0.650740691719657	0.059	0.383	0	0	PVRL1
EBPL	0	-0.651968862847492	0.155	0.492	0	0	EBPL
PER2	0	-0.652828871290857	0.188	0.544	0	0	PER2
AIM1	0	-0.659659259062494	0.01	0.366	0	0	AIM1
LAMB4	0	-0.659766364933495	0.012	0.215	0	0	LAMB4
BCL11B	0	-0.662107898288232	0.016	0.466	0	0	BCL11B
IL18	0	-0.663080727703975	0.01	0.285	0	0	IL18
HOOK2	0	-0.663157659239569	0.071	0.363	0	0	HOOK2
IGFBP5	0	-0.669243494242001	0.016	0.304	0	0	IGFBP5
LAMA3	0	-0.672852503317688	0.017	0.252	0	0	LAMA3
FAM83C	0	-0.67468272064303	0.003	0.217	0	0	FAM83C
PPP1R13L	0	-0.68838058056126	0.008	0.36	0	0	PPP1R13L
NOTCH3	0	-0.695222156451936	0.048	0.452	0	0	NOTCH3
SMAGP	0	-0.696665232272803	0.022	0.277	0	0	SMAGP
AK4	0	-0.709445802544793	0.025	0.318	0	0	AK4
DAPL1	0	-0.720042247263139	0.132	0.443	0	0	DAPL1
GSTO2	0	-0.721432752027555	0.019	0.342	0	0	GSTO2
CASP14	0	-0.72151212872448	0.008	0.224	0	0	CASP14
TRIM59	0	-0.723826363693768	0.038	0.325	0	0	TRIM59
AP1M2	0	-0.725596858952194	0.006	0.282	0	0	AP1M2
MPZL2	0	-0.730196382488791	0.005	0.292	0	0	MPZL2
SCEL	0	-0.730252714437492	0.01	0.216	0	0	SCEL
TBX3	0	-0.733325180912759	0.013	0.28	0	0	TBX3
TNFRSF18	0	-0.734177049518069	0.004	0.183	0	0	TNFRSF18
TNFSF10	0	-0.738022307570102	0.008	0.238	0	0	TNFSF10
TCF4	0	-0.751668585203475	0.088	0.423	0	0	TCF4
LYPD6B	0	-0.754755460913559	0.038	0.271	0	0	LYPD6B
C10orf54	0	-0.764356427169347	0.006	0.226	0	0	C10orf54
C6orf132	0	-0.764776903962942	0.009	0.38	0	0	C6orf132
PRSS3	0	-0.770400409053333	0.004	0.193	0	0	PRSS3
EPHB3	0	-0.771506685740835	0.017	0.353	0	0	EPHB3
CLEC2B	0	-0.772187283733136	0.034	0.307	0	0	CLEC2B
WFDC5	0	-0.777413271668131	0.006	0.204	0	0	WFDC5
WNT3	0	-0.779284926326619	0.008	0.214	0	0	WNT3
LTB4R	0	-0.780714270386484	0.028	0.329	0	0	LTB4R
CBLC	0	-0.783049047004232	0.004	0.233	0	0	CBLC
NDUFA4L2	0	-0.796786985991114	0.037	0.384	0	0	NDUFA4L2
TTC39C	0	-0.796963765788894	0.12	0.481	0	0	TTC39C
POU3F1	0	-0.799081941786123	0.044	0.309	0	0	POU3F1
CEBPA	0	-0.79929322447018	0.019	0.363	0	0	CEBPA
RIN2	0	-0.801048085782157	0.169	0.5	0	0	RIN2
EVPL	0	-0.808557780929998	0.004	0.309	0	0	EVPL
ANXA8	0	-0.811103407716786	0.013	0.439	0	0	ANXA8
FHL2	0	-0.811559537336564	0.011	0.277	0	0	FHL2
MMP28	0	-0.812482517509046	0.006	0.214	0	0	MMP28
BNIPL	0	-0.816566999468075	0.019	0.289	0	0	BNIPL
SEPP1	0	-0.817670541957904	0.01	0.465	0	0	SEPP1
LAMB3	0	-0.819513625090153	0.009	0.244	0	0	LAMB3
FLNB	0	-0.828790508470862	0.018	0.396	0	0	FLNB
TPD52L1	0	-0.829429203096001	0.019	0.318	0	0	TPD52L1
SLPI	0	-0.832277239796418	0.008	0.271	0	0	SLPI
ZBTB16	0	-0.837251058874095	0.006	0.203	0	0	ZBTB16
ABLIM1	0	-0.840557610392697	0.104	0.43	0	0	ABLIM1
CDCP1	0	-0.850149879817754	0.006	0.358	0	0	CDCP1
TP63	0	-0.853223270092188	0.008	0.414	0	0	TP63
CHP2	0	-0.858180793926976	0.005	0.198	0	0	CHP2
OCIAD2	0	-0.865909195629964	0.009	0.463	0	0	OCIAD2
SOX15	0	-0.869424929411505	0.046	0.379	0	0	SOX15
RARG	0	-0.875902543028297	0.129	0.448	0	0	RARG
TINCR	0	-0.887653715137784	0.031	0.429	0	0	TINCR
PLXDC2	0	-0.889539712790609	0.008	0.406	0	0	PLXDC2
ALDH3B2	0	-0.890549967216023	0.005	0.275	0	0	ALDH3B2
BTG2	0	-0.904185323439525	0.064	0.373	0	0	BTG2
PPP1R14C	0	-0.910173362987953	0.006	0.317	0	0	PPP1R14C
CDHR1	0	-0.925238919396978	0.026	0.281	0	0	CDHR1
GYLTL1B	0	-0.925451574630066	0.007	0.31	0	0	GYLTL1B
ITGB8	0	-0.931043229731238	0.025	0.341	0	0	ITGB8
RPL3	0	-0.935755797617087	0.978	0.96	0	0	RPL3
RPL18A	0	-0.947468465476796	0.971	0.934	0	0	RPL18A
GJB6	0	-0.950779442309484	0.004	0.22	0	0	GJB6
PTGES	0	-0.951282883296693	0.006	0.234	0	0	PTGES
KLK10	0	-0.956542768981818	0.003	0.244	0	0	KLK10
CA2	0	-0.960299962740187	0.01	0.274	0	0	CA2
S100A2	0	-0.961563025174907	0.016	0.391	0	0	S100A2
PVRL4	0	-0.96881181663245	0.006	0.368	0	0	PVRL4
SLC38A1	0	-0.969863215230344	0.009	0.476	0	0	SLC38A1
PRRG4	0	-0.971424257480161	0.017	0.356	0	0	PRRG4
BCL11A	0	-0.983381551529132	0.309	0.672	0	0	BCL11A
IL1RN	0	-1.00866436373798	0.007	0.28	0	0	IL1RN
KLK8	0	-1.0093132023717	0.011	0.309	0	0	KLK8
EHF	0	-1.00947588677391	0.009	0.341	0	0	EHF
F11R	0	-1.01658622088099	0.108	0.506	0	0	F11R
RPS3A	0	-1.01794015307601	0.975	0.934	0	0	RPS3A
DDR1	0	-1.02096267585583	0.097	0.551	0	0	DDR1
EFNA3	0	-1.034805000107	0.014	0.441	0	0	EFNA3
TSTD1	0	-1.05486776157123	0.126	0.602	0	0	TSTD1
EXPH5	0	-1.06217148618258	0.017	0.454	0	0	EXPH5
MAPK13	0	-1.0655822178228	0.022	0.407	0	0	MAPK13
ST14	0	-1.06655367239612	0.007	0.432	0	0	ST14
IL20RB	0	-1.07534748276173	0.009	0.277	0	0	IL20RB
GATA3	0	-1.07690929174124	0.01	0.397	0	0	GATA3
DSC1	0	-1.07752015790068	0.014	0.274	0	0	DSC1
EGFR	0	-1.08332899704615	0.043	0.463	0	0	EGFR
GJA1	0	-1.09297969275347	0.06	0.489	0	0	GJA1
SYTL1	0	-1.10694387809208	0.024	0.379	0	0	SYTL1
ETS2	0	-1.11416935718414	0.062	0.465	0	0	ETS2
DSC2	0	-1.11772739687974	0.006	0.434	0	0	DSC2
MFSD2A	0	-1.134249350686	0.01	0.338	0	0	MFSD2A
TMEM54	0	-1.13670764565114	0.122	0.509	0	0	TMEM54
CCL27	0	-1.14387954475259	0.014	0.302	0	0	CCL27
CCND2	0	-1.15008710452559	0.054	0.317	0	0	CCND2
LSR	0	-1.15583037770156	0.049	0.487	0	0	LSR
CAPNS2	0	-1.16176348021146	0.01	0.373	0	0	CAPNS2
CNN2	0	-1.16315980388682	0.044	0.497	0	0	CNN2
PLLP	0	-1.16370705217916	0.024	0.304	0	0	PLLP
SOSTDC1	0	-1.17007917229243	0.013	0.246	0	0	SOSTDC1
STAP2	0	-1.17042741023684	0.058	0.409	0	0	STAP2
DLX5	0	-1.17285580124051	0.018	0.303	0	0	DLX5
VSNL1	0	-1.1835961802003	0.006	0.346	0	0	VSNL1
GJB2	0	-1.1882930078607	0.003	0.208	0	0	GJB2
FBXW7	0	-1.19097473939724	0.193	0.551	0	0	FBXW7
CITED4	0	-1.19923399381121	0.035	0.46	0	0	CITED4
KCNK7	0	-1.21061854871357	0.011	0.218	0	0	KCNK7
PRSS8	0	-1.2148980086235	0.007	0.351	0	0	PRSS8
GJB5	0	-1.21923968145136	0.005	0.323	0	0	GJB5
CLIC3	0	-1.22674597139032	0.009	0.203	0	0	CLIC3
GJB3	0	-1.23950065242656	0.006	0.344	0	0	GJB3
RPS18	0	-1.24345878658073	0.987	0.959	0	0	RPS18
RPS19	0	-1.25629432903416	0.979	0.949	0	0	RPS19
SFRP1	0	-1.26500410125237	0.009	0.28	0	0	SFRP1
CD24	0	-1.27007516285067	0.013	0.343	0	0	CD24
TM4SF1	0	-1.27883221057635	0.023	0.251	0	0	TM4SF1
EPCAM	0	-1.28006745306157	0.009	0.297	0	0	EPCAM
ANXA8L1	0	-1.29696545356286	0.015	0.496	0	0	ANXA8L1
KLK11	0	-1.30137617179942	0.009	0.307	0	0	KLK11
STON2	0	-1.3019133056087	0.023	0.525	0	0	STON2
TMSB4X	0	-1.32722243534689	0.774	0.9	0	0	TMSB4X
SPINT1	0	-1.32968820898044	0.113	0.566	0	0	SPINT1
ALDH3A1	0	-1.36284962615193	0.008	0.245	0	0	ALDH3A1
CRABP2	0	-1.37128840668008	0.047	0.494	0	0	CRABP2
TFAP2C	0	-1.37325268260403	0.026	0.68	0	0	TFAP2C
DSG3	0	-1.40244923307638	0.013	0.513	0	0	DSG3
IDH2	0	-1.40383311788906	0.287	0.632	0	0	IDH2
SYNGR2	0	-1.40569571160177	0.306	0.647	0	0	SYNGR2
TMEM79	0	-1.44222966771718	0.051	0.369	0	0	TMEM79
ASS1	0	-1.45503799206805	0.011	0.255	0	0	ASS1
CLDN1	0	-1.4653390037809	0.016	0.349	0	0	CLDN1
RHOV	0	-1.46544425279262	0.006	0.397	0	0	RHOV
SFN	0	-1.47294214527273	0.032	0.67	0	0	SFN
SERPINB5	0	-1.48015466844511	0.012	0.508	0	0	SERPINB5
PDLIM1	0	-1.49124488356205	0.102	0.511	0	0	PDLIM1
SDC4	0	-1.49815518430668	0.195	0.696	0	0	SDC4
IMPA2	0	-1.5548309153197	0.15	0.563	0	0	IMPA2
PTPRF	0	-1.55878208596383	0.155	0.701	0	0	PTPRF
FAM46B	0	-1.5661954762137	0.037	0.455	0	0	FAM46B
FABP7	0	-1.58228273392748	0.055	0.352	0	0	FABP7
DHRS3	0	-1.61704296600736	0.014	0.461	0	0	DHRS3
PKP3	0	-1.66511588653567	0.013	0.532	0	0	PKP3
ALDH2	0	-1.67696329095466	0.111	0.539	0	0	ALDH2
EMP2	0	-1.67867685678664	0.186	0.674	0	0	EMP2
CXADR	0	-1.69174170266756	0.07	0.604	0	0	CXADR
PPAP2C	0	-1.70506811551859	0.025	0.367	0	0	PPAP2C
MAFB	0	-1.71234856672809	0.067	0.552	0	0	MAFB
LAD1	0	-1.72233640575669	0.012	0.489	0	0	LAD1
SYT8	0	-1.73518368067176	0.008	0.231	0	0	SYT8
CA12	0	-1.7932015118996	0.012	0.417	0	0	CA12
LSP1	0	-1.84604964862691	0.012	0.386	0	0	LSP1
GABRP	0	-1.8856875893106	0.004	0.217	0	0	GABRP
RAB25	0	-1.8991708770035	0.015	0.493	0	0	RAB25
KLC3	0	-1.92601622444983	0.017	0.46	0	0	KLC3
PKP1	0	-1.96528581909771	0.072	0.605	0	0	PKP1
SLC2A1	0	-1.98365018700467	0.161	0.623	0	0	SLC2A1
DUSP1	0	-1.99439677643665	0.277	0.667	0	0	DUSP1
LGALS7	0	-2.0176802313695	0.066	0.579	0	0	LGALS7
SDC1	0	-2.01959332584527	0.06	0.653	0	0	SDC1
DSG1	0	-2.02803928712548	0.025	0.52	0	0	DSG1
DSC3	0	-2.23532547875313	0.02	0.638	0	0	DSC3
KRT18	0	-2.2563859044254	0.013	0.34	0	0	KRT18
CALML3	0	-2.36834243640886	0.018	0.341	0	0	CALML3
MIR205HG	0	-2.38684542967948	0.017	0.65	0	0	MIR205HG
KLF5	0	-2.41846661137368	0.178	0.735	0	0	KLF5
HOPX	0	-2.47366029545549	0.062	0.453	0	0	HOPX
JUP	0	-2.50378292822275	0.177	0.749	0	0	JUP
DCN	0	-2.50808475484183	0.019	0.4	0	0	DCN
CLDN4	0	-2.57716741939466	0.011	0.349	0	0	CLDN4
IGFBP2	0	-2.5913883498744	0.052	0.358	0	0	IGFBP2
TUBA4A	0	-2.66278253750063	0.035	0.557	0	0	TUBA4A
SPINT2	0	-2.76347755700316	0.043	0.743	0	0	SPINT2
KRT6A	0	-2.80514570947364	0.01	0.222	0	0	KRT6A
KRT8	0	-2.93246213466961	0.027	0.316	0	0	KRT8
TACSTD2	0	-2.93708058009621	0.027	0.616	0	0	TACSTD2
COL17A1	0	-3.02127006454403	0.027	0.352	0	0	COL17A1
S100A14	0	-3.0765846517055	0.029	0.611	0	0	S100A14
LYPD3	0	-3.10497613453386	0.048	0.463	0	0	LYPD3
CALML5	0	-3.19039975255252	0.047	0.473	0	0	CALML5
S100A16	0	-3.19869421889939	0.073	0.709	0	0	S100A16
TRIM29	0	-3.23334049219549	0.034	0.743	0	0	TRIM29
LGALS7B	0	-3.26165855089041	0.132	0.62	0	0	LGALS7B
LY6D	0	-3.51282855131383	0.041	0.452	0	0	LY6D
DMKN	0	-3.5888984554506	0.252	0.582	0	0	DMKN
KRT15	0	-3.61337341598507	0.026	0.446	0	0	KRT15
PERP	0	-3.98406551512956	0.3	0.795	0	0	PERP
AQP3	0	-3.99697027425664	0.035	0.599	0	0	AQP3
KRT19	0	-4.03223815936214	0.023	0.334	0	0	KRT19
KRT5	0	-4.25733700638759	0.072	0.685	0	0	KRT5
KRT16	0	-4.29360066733601	0.015	0.403	0	0	KRT16
KRT17	0	-4.41961736593029	0.037	0.392	0	0	KRT17
CXCL14	0	-4.53901657111951	0.084	0.57	0	0	CXCL14
DSP	0	-4.59372980920471	0.084	0.779	0	0	DSP
KRT14	0	-7.06402642164384	0.148	0.657	0	0	KRT14
CFL1	1.570494288465e-307	0.624492275557019	0.982	0.933	3.50659964728466e-303	0	CFL1
CYP2U1	4.03469291780344e-307	0.893936764943172	0.418	0.075	9.00866234687153e-303	0	CYP2U1
RBMS3	1.50453884752775e-306	-0.644759002571976	0.028	0.248	3.35933433875995e-302	0	RBMS3
PLEK2	5.0193930646706e-306	-0.561734005573465	0.013	0.211	1.12073008347965e-301	0	PLEK2
MUC15	7.21473651050637e-306	-0.33394178518214	0.006	0.189	1.61090636806586e-301	0	MUC15
TMEM59	1.66478456458789e-305	1.03398459280356	0.93	0.827	3.71713097581185e-301	0	TMEM59
PMAIP1	1.26884374599185e-304	-0.471481883294202	0.027	0.25	2.8330743160506e-300	0	PMAIP1
KRT6B	1.8520406046783e-304	-1.6158249417447	0.003	0.179	4.1352362621257e-300	0	KRT6B
EPHB6	4.08243163358787e-304	-0.652878189599764	0.109	0.406	9.115253351475e-300	0	EPHB6
PARVA	4.8007006293009e-304	1.07752950973733	0.628	0.287	1.0719004365103e-299	0	PARVA
SH2D3A	1.43207948833923e-303	-0.402476507356624	0.01	0.2	3.19754708156383e-299	0	SH2D3A
GABARAP	4.02258385803316e-303	0.846753416316599	0.955	0.852	8.98162523821645e-299	0	GABARAP
FAM195B	8.02271081599765e-303	1.04634916041626	0.696	0.362	1.79131087099596e-298	0	FAM195B
KREMEN2	1.02727757359911e-302	-1.46935868631924	0.009	0.195	2.29370536633209e-298	0	KREMEN2
CALD1	1.60289767951179e-302	0.951161535386941	0.889	0.64	3.57894993881393e-298	0	CALD1
NUAK1	9.43048741161739e-302	-0.360885311882394	0.014	0.211	2.10563922926593e-297	0	NUAK1
SOX9	1.17103913391852e-301	-0.523704470393389	0.027	0.244	2.61469617821327e-297	0	SOX9
RAPGEF5	1.47160005869967e-301	-0.372263369215241	0.01	0.2	3.28578861106463e-297	0	RAPGEF5
PLK2	1.11652722085135e-300	-0.909186845777391	0.113	0.402	2.49298197871688e-296	0	PLK2
MTURN	2.08683434743005e-300	0.831693540303256	0.606	0.253	4.65948373094181e-296	0	MTURN
RORA	8.24024934196669e-300	-0.881101627110816	0.098	0.374	1.83988287307432e-295	0	RORA
GSTP1	1.00019170967535e-299	0.924727910790978	0.983	0.922	2.23322804936312e-295	0	GSTP1
TMSB10	2.88604360210226e-299	0.654938687850721	0.973	0.854	6.44395815477393e-295	0	TMSB10
TMEM55A	3.65725605475286e-299	1.02433978533247	0.512	0.161	8.16592131905217e-295	0	TMEM55A
SBSN	4.3563574779467e-299	-1.41070230145597	0.018	0.22	9.72687497675939e-295	0	SBSN
RNF144A	6.87694129426981e-299	0.711384203945194	0.45	0.104	1.53548345218456e-294	0	RNF144A
C3orf70	1.12999513348581e-298	1.11688535830653	0.477	0.132	2.52305313404712e-294	0	C3orf70
RRAGD	3.43757071543316e-298	0.822193151434004	0.521	0.164	7.67540789341917e-294	0	RRAGD
HSD17B14	6.52397414294627e-298	0.989363313888549	0.374	0.05	1.45667294663704e-293	0	HSD17B14
ST6GALNAC2	8.0174100883501e-298	1.27034948260793	0.729	0.437	1.79012732452681e-293	0	ST6GALNAC2
C2orf40	9.48971630272848e-298	-0.543370730729262	0.008	0.191	2.11886385607322e-293	0	C2orf40
RAB38	2.17829683220771e-297	1.29531994972363	0.676	0.379	4.86370116695338e-293	0	RAB38
LLGL2	2.41666807054576e-297	-0.513225801659148	0.019	0.224	5.39593646791457e-293	0	LLGL2
SGCD	2.75032484337418e-297	0.604495187472423	0.393	0.058	6.14092531028586e-293	0	SGCD
GSN	3.13162046122986e-296	1.51584165103809	0.838	0.624	6.99228216583403e-292	0	GSN
HNMT	3.8270887044651e-296	0.843085717050761	0.505	0.155	8.54512365932967e-292	0	HNMT
PON2	7.95632298138894e-296	1.17860947346308	0.697	0.382	1.77648779528452e-291	0	PON2
RPL7	1.12679379089717e-295	-0.947704008667937	0.967	0.939	2.5159051763152e-291	0	RPL7
KRTDAP	1.29212556166663e-295	-3.25162178554519	0.117	0.386	2.88505795408926e-291	0	KRTDAP
ELF3	5.07067782338868e-295	-0.954615487216464	0.006	0.181	1.13218094440623e-290	0	ELF3
FAM69B	4.53093914650493e-294	1.25981740627332	0.512	0.176	1.01166809263162e-289	0	FAM69B
H2AFJ	5.07368115799324e-294	0.970168692985964	0.78	0.514	1.13285152895673e-289	0	H2AFJ
TNFSF12	8.9771009906623e-294	0.648012381208962	0.443	0.105	2.00440710919508e-289	0	TNFSF12
MIB2	1.72928092214997e-293	-0.753423222400822	0.173	0.475	3.86113844297646e-289	0	MIB2
ADRB2	1.31123815940977e-292	-0.869171494825849	0.028	0.241	2.92773256233013e-288	0	ADRB2
GPAT4	1.37656046601359e-292	1.11353714524667	0.551	0.207	3.07358420851513e-288	0	GPAT4
PDLIM3	4.11755993156294e-292	1.38618446554551	0.449	0.105	9.19368781519374e-288	0	PDLIM3
C1orf116	5.40879227786264e-292	-0.365076971357841	0.004	0.175	1.20767513980117e-287	0	C1orf116
FAT2	1.62213186626216e-291	-0.387201990455524	0.043	0.277	3.62189603099015e-287	0	FAT2
LY6G6C	2.942166672148e-291	-0.896190339731932	0.009	0.191	6.56926974557206e-287	0	LY6G6C
ITPRIP	4.06550412152706e-291	-0.345210786550048	0.023	0.231	9.07745760254561e-287	0	ITPRIP
FGFBP1	5.09165108013078e-291	-0.734186531670634	0.002	0.169	1.1368638531716e-286	0	FGFBP1
PIR	2.98364848401859e-290	0.896466700321893	0.454	0.116	6.66189033511672e-286	0	PIR
KRT7	8.80675538743059e-290	-2.33865388239645	0.008	0.186	1.9663723429055e-285	0	KRT7
ALS2CL	1.74011966538867e-289	-0.421419384563184	0.014	0.204	3.88533918887982e-285	0	ALS2CL
KIAA1522	3.20116642526932e-289	-0.494383909784251	0.08	0.346	7.14756439434134e-285	0	KIAA1522
PTK6	1.10864584323534e-288	-0.492168647785982	0.018	0.214	2.47538443877587e-284	0	PTK6
ESRP2	1.28562733830183e-288	-0.358300486084088	0.009	0.191	2.87054872096033e-284	0	ESRP2
BBOX1	4.7948992258741e-288	-0.563382752907938	0.004	0.175	1.07060509915317e-283	0	BBOX1
MTHFD1L	9.0935865673594e-288	0.724190215678477	0.464	0.126	2.03041600876001e-283	0	MTHFD1L
EGR1	1.86173433039525e-287	-1.39368468887895	0.363	0.665	4.15688041290652e-283	0	EGR1
MT1F	2.06158889875785e-287	0.631312405312841	0.464	0.124	4.60311569314652e-283	0	MT1F
SLC45A2	2.54078014473908e-287	1.20913934755545	0.383	0.062	5.67305390717341e-283	0	SLC45A2
CAMK1D	5.19562578746709e-287	-0.381987145073559	0.021	0.222	1.16007932582565e-282	0	CAMK1D
MGST3	1.48481144759706e-286	0.86567103219997	0.877	0.738	3.31528700019472e-282	0	MGST3
RPS2	1.63976649955895e-286	-0.889683875300767	0.974	0.942	3.66127064021522e-282	0	RPS2
IER3	1.68400237629107e-286	-1.21455634809529	0.125	0.406	3.76004050578271e-282	0	IER3
PTGS1	4.47645791071567e-286	-0.640762645725227	0.007	0.181	9.99503522304595e-282	0	PTGS1
NUPR1	2.38089488806778e-285	-0.787222228473791	0.212	0.541	5.31606210607775e-281	0	NUPR1
C19orf48	3.63579665911315e-285	-1.14925685478605	0.225	0.539	8.11800678046783e-281	0	C19orf48
ARHGEF28	7.42935376355022e-285	-0.335938774297167	0.025	0.234	1.65882610832549e-280	0	ARHGEF28
GGT6	8.77438728929292e-285	-0.465711037344093	0.005	0.173	1.95914519395332e-280	0	GGT6
SPINK5	4.53286362544818e-283	-1.05885036573871	0.018	0.212	1.01209779029007e-278	0	SPINK5
AJUBA	5.36440256257647e-283	-0.347179390946133	0.013	0.198	1.19776380417207e-278	0	AJUBA
ANKRD22	1.3927222878437e-282	-0.39796224449874	0.003	0.167	3.10967032429742e-278	0	ANKRD22
GPR87	2.65083089839293e-282	-0.419441703090688	0.002	0.162	5.91877522993174e-278	0	GPR87
CYGB	4.11760542873415e-282	0.948786384142339	0.346	0.037	9.19378940127761e-278	0	CYGB
COL4A5	6.96410631165077e-282	-0.317276770491782	0.008	0.182	1.55494565726538e-277	0	COL4A5
GUCY1A3	8.11057418682706e-282	-0.461772652783236	0.006	0.175	1.81092900443475e-277	0	GUCY1A3
RASSF10	2.16876955485554e-281	-0.251165010015112	0.002	0.161	4.84242866208145e-277	0	RASSF10
SLC44A2	2.28296189568488e-281	-0.536680660339589	0.109	0.394	5.09739732068521e-277	0	SLC44A2
CPNE8	2.42768620578265e-281	1.022261346061	0.514	0.174	5.42053776027151e-277	0	CPNE8
TMTC3	6.7822116142137e-281	-0.642738819125436	0.262	0.579	1.51433220922163e-276	0	TMTC3
SULT1E1	8.27490183209417e-281	-0.373542981966405	0.004	0.169	1.84762008106999e-276	0	SULT1E1
CXCL16	2.42625689661376e-280	-0.389067439640677	0.012	0.194	5.4173463987592e-276	0	CXCL16
KCNK6	3.67105084551825e-280	-0.406865249616648	0.014	0.201	8.19672232787314e-276	0	KCNK6
GCNT2	1.05788690344672e-279	0.729605979658973	0.437	0.105	2.36204987801583e-275	0	GCNT2
SYNPO2	1.37524056157246e-279	-0.549088200956884	0.007	0.177	3.07063712587898e-275	0	SYNPO2
TGFB1I1	1.51793120473736e-279	1.02740710343463	0.463	0.13	3.38923679393757e-275	0	TGFB1I1
ITGB1BP1	1.55924187057495e-279	1.14801058555028	0.681	0.394	3.48147524861976e-275	0	ITGB1BP1
JUNB	2.93437945856025e-279	-1.7275784651274	0.416	0.714	6.55188245507333e-275	0	JUNB
IER2	5.72760706710807e-279	-1.86245663778109	0.438	0.713	1.27886010594389e-274	0	IER2
C6orf1	6.40930189673304e-279	1.09489788465824	0.693	0.383	1.43106892750255e-274	0	C6orf1
ARAP2	8.67983440679729e-279	-0.278291482335547	0.019	0.213	1.9380334263497e-274	0	ARAP2
TIAM1	2.20077032324933e-278	-0.474486321216312	0.09	0.362	4.91387997775112e-274	0	TIAM1
TM7SF3	4.79849778198847e-278	1.14951424752903	0.694	0.394	1.07140858476238e-273	0	TM7SF3
ITGA2	1.35866291132732e-277	-0.584217112960769	0.057	0.296	3.03362254841163e-273	0	ITGA2
RUNX1	2.02545236285959e-277	-0.325554694051495	0.014	0.199	4.5224300357929e-273	0	RUNX1
BMPR1B	4.63949923224461e-277	0.990327746177883	0.405	0.083	1.03590738857558e-272	0	BMPR1B
IGDCC4	1.0534823576049e-275	0.693608391593853	0.348	0.041	2.35221540806023e-271	0	IGDCC4
SLC35F2	3.03405434270321e-275	-0.624041519880419	0.081	0.343	6.77443653638773e-271	0	SLC35F2
KCNJ13	3.74258660192034e-275	1.1243635050118	0.399	0.083	8.35644736476773e-271	0	KCNJ13
NIPAL1	7.72861162305754e-275	-0.26855261912034	0.003	0.163	1.72564440319629e-270	0	NIPAL1
ECE1	1.49414101349234e-274	-0.526941954447346	0.038	0.255	3.33611805492569e-270	0	ECE1
RBP1	1.59284750726729e-274	-0.682567037764696	0.049	0.282	3.55650991422641e-270	0	RBP1
C19orf71	3.48415274852686e-274	0.381311959812285	0.338	0.036	7.77941625691077e-270	0	C19orf71
DOCK5	7.38759678622605e-274	0.700500041972033	0.449	0.12	1.64950261042855e-269	0	DOCK5
RAB5C	8.84215291015658e-274	0.840103508152578	0.79	0.603	1.97427590177976e-269	0	RAB5C
CDCA4	8.42106303223339e-273	-0.727043649297441	0.118	0.404	1.88025495383707e-268	0	CDCA4
NPR3	1.43887781741871e-272	-0.421479898541277	0.007	0.175	3.2127263907325e-268	0	NPR3
HPCAL1	1.80334743729276e-272	1.08721240018769	0.574	0.254	4.02651415798728e-268	0	HPCAL1
ASPA	3.39231036907657e-272	0.666157050921341	0.346	0.041	7.57435059207418e-268	0	ASPA
EFNA4	1.37074853124471e-271	-0.571563326115139	0.046	0.274	3.06060732056318e-267	0	EFNA4
DLC1	1.86613280538797e-271	0.754831033528011	0.468	0.129	4.16670132787026e-267	0	DLC1
RPL4	2.69511458666845e-271	-0.929618317284192	0.872	0.913	6.01765184911331e-267	0	RPL4
RPS21	1.1940789206427e-270	-0.682075571421477	0.832	0.869	2.66613941401102e-266	0	RPS21
PRRX2	4.45170376843621e-270	-0.544054049599501	0.013	0.193	9.93976417416437e-266	0	PRRX2
SULT2B1	5.24011542950959e-270	-0.607669260941844	0.026	0.224	1.1700129731009e-265	0	SULT2B1
TSPAN3	5.66262077873875e-270	1.05036228800285	0.836	0.662	1.26434996747679e-265	0	TSPAN3
POSTN	2.98256101828686e-269	-1.57981570027247	0.013	0.19	6.6594622416309e-265	0	POSTN
TNFRSF12A	4.42453387399914e-269	-0.721087418416689	0.037	0.248	9.87909923386528e-265	0	TNFRSF12A
SH3YL1	3.73478580189131e-268	-0.498750479757946	0.111	0.383	8.33902973846292e-264	0	SH3YL1
CLEC2A	7.87145015639822e-268	-0.515612353069224	0.002	0.155	1.75753739092059e-263	0	CLEC2A
KRT23	8.4016619492535e-268	-0.864560722767137	0.002	0.156	1.87592308002932e-263	0	KRT23
TPM1	1.17211875784595e-267	-0.919468854587613	0.171	0.462	2.61710676251844e-263	0	TPM1
IDI2-AS1	1.44985956635354e-267	0.878815477892176	0.384	0.073	3.23724643975418e-263	0	IDI2-AS1
DIP2C	1.99899543295525e-267	0.649522109116818	0.502	0.167	4.46335700270249e-263	0	DIP2C
BSPRY	2.08759051422156e-267	-0.469329909854427	0.004	0.163	4.6611721001539e-263	0	BSPRY
LPPR4	3.24375143016045e-267	0.617647364749759	0.308	0.019	7.24264819326226e-263	0	LPPR4
SH3RF2	3.43541190345683e-267	-0.286131441105858	0.004	0.162	7.6705876980384e-263	0	SH3RF2
TOB1	4.42463730245247e-267	-1.18531618525091	0.364	0.698	9.87933016891588e-263	0	TOB1
SERTAD4	5.78278226311601e-267	-0.410722301240964	0.017	0.201	1.29117962370854e-262	0	SERTAD4
ST3GAL5	8.30499246950497e-267	0.54795834712624	0.47	0.136	1.85433871859107e-262	0	ST3GAL5
C2orf54	9.54735884316056e-267	-0.586176803082281	0.004	0.162	2.13173428250089e-262	0	C2orf54
MXI1	1.43681583624794e-266	1.01786529222312	0.709	0.428	3.2081223991744e-262	0	MXI1
PLBD1	6.72656943921311e-266	-0.469672134698349	0.02	0.209	1.5019084243875e-261	0	PLBD1
FAM110A	1.37876145772711e-265	-0.644019563105974	0.06	0.296	3.0784985828131e-261	0	FAM110A
TSPO	2.23428851472468e-265	0.829424905298945	0.948	0.87	4.98871939567727e-261	0	TSPO
S100A13	1.07653811618951e-264	0.748060253737374	0.652	0.334	2.40369430582793e-260	0	S100A13
WNT7B	1.11626086447991e-264	-0.286383132770751	0.004	0.162	2.49238725821073e-260	0	WNT7B
EPS15	1.51582639462144e-264	0.732455171903833	0.602	0.275	3.38453717391074e-260	0	EPS15
SOWAHC	2.71107495161335e-264	-0.358827393885089	0.079	0.334	6.05328815196228e-260	0	SOWAHC
CCDC88C	3.10368509269025e-264	-0.287148705821683	0.007	0.171	6.92990807495879e-260	0	CCDC88C
FADS1	3.96110464156559e-264	1.26044762433725	0.468	0.145	8.84435444368766e-260	0	FADS1
ATP6V0C	4.66071251127032e-264	0.329246669809547	0.791	0.563	1.04064388951644e-259	0	ATP6V0C
NDFIP2	7.47344260166622e-264	-0.591206125361395	0.116	0.39	1.66867026410003e-259	0	NDFIP2
TSPAN10	1.04663045748427e-263	0.724954542884927	0.398	0.086	2.33691648547088e-259	0	TSPAN10
RAB3D	1.19056167081395e-261	-0.805054909782559	0.239	0.555	2.65828609859339e-257	0	RAB3D
ADORA2B	1.50690004551815e-261	-0.55487519078143	0.012	0.184	3.36460642163292e-257	0	ADORA2B
TNFRSF25	2.05133798454643e-261	-0.329275703019237	0.003	0.154	4.58022745189527e-257	0	TNFRSF25
DENND2C	4.39413950642052e-261	-0.268872032650626	0.015	0.192	9.81123468993574e-257	0	DENND2C
FBXO32	5.15539729514643e-261	1.07062843875116	0.591	0.269	1.15109710806029e-256	0	FBXO32
RHOQ	5.35988973085465e-261	0.517100137811133	0.553	0.224	1.19675617910523e-256	0	RHOQ
RPL36	7.9454152571969e-261	-0.912111254222178	0.946	0.921	1.77405231862692e-256	0	RPL36
RHOA	1.50767109177699e-260	0.957403915510934	0.917	0.803	3.36632801371967e-256	0	RHOA
KRT1	7.67545298403932e-260	-6.12380804010127	0.213	0.464	1.7137751422763e-255	0	KRT1
SDR16C5	1.2094206104623e-259	-0.564726780561022	0.006	0.163	2.70039433904022e-255	0	SDR16C5
RAB27B	1.40324818064688e-259	-0.335971680636666	0.016	0.194	3.13317253774835e-255	0	RAB27B
TNNT1	3.2872005646631e-259	-0.319606802951295	0.008	0.17	7.33966142077977e-255	0	TNNT1
ANK2	5.93457738213559e-259	0.611901606783412	0.351	0.052	1.32507243788324e-254	0	ANK2
CNKSR1	3.17331700791885e-258	-0.329132017084645	0.006	0.164	7.0853822152812e-254	0	CNKSR1
LIMD2	9.92756905589296e-258	0.55183632523866	0.509	0.179	2.21662761879978e-253	0	LIMD2
S100B	1.42069456835056e-257	1.0109295109634	0.404	0.093	3.17212683221314e-253	0	S100B
CTSL	3.05042708839259e-257	1.18824540148747	0.508	0.19	6.81099360296298e-253	0	CTSL
TRIB2	3.37871772711203e-257	0.619150183996644	0.418	0.101	7.54400094109575e-253	0	TRIB2
TNFAIP8	6.09649509998855e-257	-0.398506769909203	0.041	0.254	1.36122542592544e-252	0	TNFAIP8
RASSF7	7.67707476492301e-257	-0.72716907922753	0.06	0.293	1.71413725351201e-252	0	RASSF7
GNPTAB	9.24771683100156e-256	0.999679454169071	0.686	0.395	2.06483021402603e-251	0	GNPTAB
SPRY1	1.71943462786167e-255	-0.362943707626953	0.132	0.414	3.83915363708953e-251	0	SPRY1
P3H2	1.7999444309261e-255	-0.303777131381497	0.004	0.157	4.01891592537181e-251	0	P3H2
ANXA2	2.91444597795139e-255	0.653846203653134	0.992	0.927	6.50737497956987e-251	0	ANXA2
TMEM45A	3.04228526572002e-255	-1.29338662791801	0.091	0.334	6.79281454129966e-251	0	TMEM45A
RPL13A	4.80809080613475e-255	-0.910265217063579	0.988	0.953	1.07355051519377e-250	0	RPL13A
RPS3	7.0166297645606e-254	-0.892343874702084	0.967	0.94	1.56667309383109e-249	0	RPS3
ZFAND5	8.54205646271526e-254	1.02496860852	0.841	0.62	1.90727036699506e-249	0	ZFAND5
OSBPL9	9.11946623332024e-254	0.932953132287598	0.606	0.3	2.03619442057574e-249	0	OSBPL9
EPS8L2	1.54045348788288e-253	-0.367752625344423	0.069	0.31	3.43952454774489e-249	0	EPS8L2
HSPB1	1.74409048531478e-253	0.663898220902785	0.987	0.855	3.89420523561084e-249	0	HSPB1
TFAP2A	2.39874494760219e-253	0.901460091152615	0.859	0.687	5.35591771900618e-249	0	TFAP2A
FCGRT	2.46281356278971e-253	0.880793123096899	0.8	0.587	5.49897012299686e-249	0	FCGRT
LFNG	6.25983719476394e-253	-0.314788814151967	0.009	0.17	1.39769644884689e-248	0	LFNG
PLEKHG5	1.06392288571203e-252	-0.300832701037859	0.008	0.167	2.37552701921781e-248	0	PLEKHG5
ARHGAP29	1.92130332605852e-252	-0.414180907725399	0.012	0.178	4.28988606642346e-248	0	ARHGAP29
KCTD1	2.42373078361514e-252	-0.554329168508665	0.13	0.398	5.41170609365589e-248	0	KCTD1
STARD10	1.21112064467636e-251	-0.862549821024175	0.179	0.469	2.70419017543338e-247	0	STARD10
PPL	2.86509898981992e-251	-0.763422182419284	0.132	0.405	6.39719302446991e-247	0	PPL
CCND1	4.03042597680418e-251	-1.42787905585175	0.436	0.711	8.99913512100837e-247	0	CCND1
ARNT2	5.34729457137471e-251	0.605076822359621	0.385	0.081	1.19394393189655e-246	0	ARNT2
TSC22D3	1.33935034245484e-250	1.66043733926264	0.698	0.421	2.99050144463316e-246	0	TSC22D3
CTNNBIP1	3.44171208420606e-250	-0.512930553178781	0.174	0.46	7.68465474161528e-246	0	CTNNBIP1
KIAA1456	6.92061094944935e-250	0.397562757879438	0.37	0.071	1.54523401279305e-245	0	KIAA1456
THEM5	5.64498545082211e-248	-0.997694453374966	0.025	0.207	1.26041235145956e-243	0	THEM5
RAB7B	8.84138856430877e-247	-0.424403952892805	0.016	0.188	1.97410523863886e-242	0	RAB7B
LAMA5	1.8736662168109e-246	-0.442868406671966	0.075	0.314	4.18352192889538e-242	0	LAMA5
BARD1	2.1683951458326e-246	-0.546826987242435	0.13	0.406	4.84159268161504e-242	0	BARD1
ITGB4	2.27401544318142e-246	-0.873013744049018	0.124	0.394	5.07742168153548e-242	0	ITGB4
LINGO1	3.8797520993317e-246	0.668037605511312	0.373	0.075	8.66271048738782e-242	0	LINGO1
OLFM1	1.69227791407009e-244	0.971718793896617	0.398	0.097	3.7785181265357e-240	0	OLFM1
MRC2	3.73287149814117e-244	-0.264664133761128	0.007	0.161	8.33475548104959e-240	0	MRC2
GRB7	5.71105959598361e-244	-0.272823738330477	0.003	0.146	1.27516538659122e-239	0	GRB7
GNAI2	9.40033611784663e-244	0.946526108873684	0.799	0.57	2.0989070483928e-239	0	GNAI2
PRKD3	1.06783684473186e-243	0.859114207897103	0.635	0.341	2.3842661069173e-239	0	PRKD3
TET2	1.75427545226152e-243	-0.430299511796371	0.082	0.325	3.91694622980951e-239	0	TET2
WIPI1	4.6482751809587e-243	1.07537323848114	0.543	0.249	1.03786688240446e-238	0	WIPI1
RPLP0	5.50290809796075e-243	-0.872000904578014	0.936	0.935	1.22868932011268e-238	0	RPLP0
DEF6	7.20463573357715e-243	-0.345666874223914	0.009	0.165	1.60865106659311e-238	0	DEF6
CRTAP	8.0169506211658e-243	1.00724028950933	0.776	0.536	1.7900247346939e-238	0	CRTAP
TMEM265	1.12762079391927e-242	-0.425933957604758	0.052	0.264	2.51775170866295e-238	0	TMEM265
KIAA1671	1.23019446209575e-242	-0.311424230599988	0.037	0.237	2.74677819496739e-238	0	KIAA1671
PGAP2	1.39956819763774e-242	-0.625723538449299	0.099	0.353	3.12495587168556e-238	0	PGAP2
GAPDHS	3.78369236459245e-242	1.52310595164864	0.349	0.065	8.44822831166202e-238	0	GAPDHS
RPS5	1.35982399810424e-241	-1.01918425817767	0.924	0.923	3.03621502296715e-237	0	RPS5
GPT2	3.13092848008333e-241	-0.379279531522138	0.016	0.185	6.99073711033006e-237	0	GPT2
RHOBTB3	8.99837139981722e-241	1.01885657572523	0.603	0.31	2.00915636615119e-236	0	RHOBTB3
CYP4F12	3.11147864817894e-240	-0.538844614641442	0.003	0.143	6.94730952565394e-236	0	CYP4F12
ARHGEF19	3.61144248743902e-240	-0.497753607718603	0.066	0.296	8.06362878595384e-236	0	ARHGEF19
VDR	4.10919010268811e-240	-0.26448708110623	0.003	0.146	9.17499966128202e-236	0	VDR
CCDC64B	9.66866770006294e-240	-0.347162665167856	0.003	0.143	2.15882012407005e-235	0	CCDC64B
NAGLU	1.6539266813417e-239	1.1074536895767	0.512	0.211	3.69288749409974e-235	0	NAGLU
MT1X	2.14271281731713e-239	-2.14960961369323	0.374	0.604	4.78424917850568e-235	0	MT1X
WDFY1	4.29301771341263e-239	0.854637565644296	0.532	0.22	9.58544995050771e-235	0	WDFY1
GRN	4.31640697982422e-239	0.943621365638284	0.891	0.769	9.63767350455151e-235	0	GRN
IGF2	4.33417031849805e-239	-0.77310643031951	0.006	0.154	9.67733548714245e-235	0	IGF2
SEMA3E	5.72097305770822e-239	-0.462799862530586	0.01	0.164	1.27737886432509e-234	0	SEMA3E
AK1	9.97507735153517e-239	1.11679594176992	0.548	0.246	2.22723527105077e-234	0	AK1
CDCA7	1.0387311380198e-238	-0.262200031269865	0.035	0.229	2.31927888497061e-234	0	CDCA7
GAS2L1	1.35305968328872e-238	-0.353027453121699	0.087	0.33	3.02111166084706e-234	0	GAS2L1
LRP4	2.87733895413444e-238	-0.429130783992401	0.032	0.221	6.42452241679137e-234	0	LRP4
KU-MEL-3	6.42205849209445e-238	0.859021465546703	0.335	0.053	1.43391722011485e-233	0	KU-MEL-3
CYB5R3	8.29860239838263e-238	1.04750796213353	0.857	0.728	1.85291194351087e-233	0	CYB5R3
MFGE8	8.44088900476658e-238	0.552449867809999	0.595	0.292	1.88468169698428e-233	0	MFGE8
AP3M2	1.0897919244576e-237	0.882965120683478	0.5	0.19	2.43328740892894e-233	0	AP3M2
PAK6	1.28080762745299e-237	-0.387478615153486	0.018	0.189	2.85978727057704e-233	0	PAK6
PBX1	6.19090801431709e-237	-0.313316416181003	0.06	0.279	1.38230594143672e-232	0	PBX1
RPS6	7.58298440367063e-237	-0.814267111561997	0.986	0.95	1.69312875765158e-232	0	RPS6
METTL7A	8.52143747352503e-237	-0.311264404017762	0.036	0.232	1.90266655908867e-232	0	METTL7A
UBL3	4.43544438742965e-236	0.689281392369951	0.557	0.253	9.90346022825293e-232	0	UBL3
S1PR5	6.56242104574163e-235	-0.348160882733125	0.001	0.134	1.46525737109319e-230	0	S1PR5
COMT	1.89709076137525e-234	0.991255020603532	0.865	0.733	4.23582425199866e-230	0	COMT
BGN	3.99653737614183e-234	-0.61050311323148	0.044	0.247	8.92346865344948e-230	0	BGN
SERPINB7	4.71389121594259e-234	-0.705701894241112	0.006	0.15	1.05251763069566e-229	0	SERPINB7
MDK	5.40691966112192e-234	-1.55800346312015	0.126	0.37	1.2072570219353e-229	0	MDK
DSE	5.61011235781809e-234	-0.272560472876749	0.016	0.182	1.25262588725362e-229	0	DSE
LRRC1	7.2929292774194e-234	-0.273572665273128	0.042	0.244	1.6283652490622e-229	0	LRRC1
FAM150B	1.08731634690168e-233	-0.516115952653289	0.005	0.147	2.42775993936206e-229	0	FAM150B
CEP72	1.9972749110804e-233	0.981354719408145	0.351	0.073	4.45951542146033e-229	0	CEP72
HECTD2-AS1	2.7060540787644e-233	0.689524217682554	0.331	0.053	6.04207754706515e-229	0	HECTD2-AS1
AQP1	6.83349618951537e-233	-0.548493467958403	0.007	0.153	1.52578302919499e-228	0	AQP1
SPTSSB	9.24994794236448e-233	-0.338400840023152	0.002	0.137	2.06532837657114e-228	0	SPTSSB
NFIX	1.19126249870093e-232	-0.390563364066769	0.141	0.411	2.65985090709944e-228	0	NFIX
KCNN4	2.67406872173337e-232	-0.869682709029936	0.004	0.143	5.97066064188628e-228	0	KCNN4
FUCA2	3.46964496484495e-232	1.03551543827272	0.485	0.19	7.74702327750581e-228	0	FUCA2
CYR61	3.77553863431673e-232	-1.59495419727749	0.097	0.332	8.43002266270239e-228	0	CYR61
CYB5R2	1.37541539076133e-231	-0.583258633833221	0.074	0.302	3.0710274844919e-227	0	CYB5R2
AKR1C2	1.41043503154557e-231	-0.455328269085683	0.012	0.166	3.14921933843496e-227	0	AKR1C2
FBLIM1	1.87230703136836e-231	-0.279974800567674	0.024	0.197	4.18048713963928e-227	0	FBLIM1
MAGEH1	1.5003984560772e-230	0.996665917634381	0.498	0.2	3.35008967272917e-226	0	MAGEH1
PARD3	4.87460766615412e-230	-0.555385341326566	0.185	0.464	1.08840239969889e-225	0	PARD3
LTB4R2	8.69102985786579e-230	-0.354768664104143	0.046	0.242	1.94053314666427e-225	0	LTB4R2
MSRB2	1.68972298045762e-229	0.808805795263585	0.596	0.304	3.77281347076577e-225	0	MSRB2
LIME1	1.73702323269246e-229	-0.453755017160206	0.025	0.197	3.87842547395572e-225	0	LIME1
CRACR2B	1.96322992162324e-229	-0.636243489882604	0.014	0.172	4.38349976900038e-225	0	CRACR2B
MYO9B	2.16136766018131e-229	0.78700160609715	0.552	0.243	4.82590171165282e-225	0	MYO9B
FCRLA	3.21962129056491e-229	0.937352036834142	0.316	0.047	7.18877041757334e-225	0	FCRLA
MXRA5	7.71293829097178e-229	-0.33694049079354	0.004	0.141	1.72214486160818e-224	0	MXRA5
HNRNPA3	2.83032567174559e-228	-1.11270008605568	0.581	0.75	6.31955115987354e-224	0	HNRNPA3
FAM127A	3.27520144399092e-228	0.999653538910048	0.777	0.554	7.31286978414293e-224	0	FAM127A
PSD4	4.68264150537034e-228	-0.261518701210232	0.01	0.16	1.04554019531909e-223	0	PSD4
RPS8	6.14972378132403e-228	-0.85025862816167	0.945	0.92	1.37311032589403e-223	0	RPS8
NAV1	1.37600437178095e-227	0.786008051467126	0.641	0.331	3.07234256131252e-223	0	NAV1
C1R	1.77716993288445e-227	-0.559793202816298	0.007	0.15	3.9680650261444e-223	0	C1R
CPA4	1.6800020163667e-226	-0.301343944982465	0.002	0.135	3.75110850214356e-222	0	CPA4
GRTP1	2.10302299463883e-226	-0.417635409373874	0.032	0.215	4.69562974242958e-222	0	GRTP1
EDN1	8.92413179979949e-226	-0.435715899813693	0.004	0.141	1.99258014825923e-221	0	EDN1
IL16	2.26770848873446e-225	0.551587110005193	0.34	0.063	5.06333951364631e-221	0	IL16
AXL	3.24708825825057e-225	-0.653258815397459	0.013	0.167	7.25009866302186e-221	0	AXL
RPL13	3.37228335556524e-225	-0.839286523608257	0.975	0.944	7.52963427630607e-221	0	RPL13
ARMC9	5.0590546239593e-225	0.726029521259823	0.385	0.101	1.12958571643763e-220	0	ARMC9
WIPF3	5.75356057459125e-225	1.04720077591259	0.402	0.115	1.28465500509474e-220	0	WIPF3
LIX1L	7.07996536432165e-225	0.578656970393399	0.431	0.13	1.58081466654574e-220	0	LIX1L
PTPRK	1.00206918011837e-224	-0.31993010036827	0.067	0.287	2.2374200653683e-220	0	PTPRK
HOTAIR	3.19257075143737e-224	-0.251728351427665	0.001	0.129	7.12837197380935e-220	0	HOTAIR
DERA	3.92910053399501e-224	0.931929037953677	0.632	0.366	8.77289567230406e-220	0	DERA
TMEM237	6.34641007315984e-224	-0.450557598297069	0.127	0.385	1.41702644113513e-219	0	TMEM237
TMEM246	1.51447992476504e-223	-0.493608879334935	0.031	0.212	3.38153077601538e-219	0	TMEM246
TUBB4B	1.83750515319887e-223	-1.47883377262957	0.515	0.733	4.10278150606244e-219	0	TUBB4B
DAD1	2.24935406001997e-223	0.698747350922954	0.865	0.738	5.02235774521258e-219	0	DAD1
KRT31	2.2554814888079e-223	-0.956454926358536	0.002	0.13	5.03603906821028e-219	0	KRT31
CDH13	2.47092303377383e-223	-0.550144011099884	0.015	0.172	5.5170769498102e-219	0	CDH13
NRXN3	5.48488225346874e-223	0.653614937652663	0.332	0.06	1.2246645095545e-218	0	NRXN3
HCAR2	7.22267211892157e-223	-0.326278274902202	0.005	0.142	1.61267823071281e-218	0	HCAR2
HS3ST6	8.7161572342257e-223	-0.371568307685267	0.002	0.133	1.94614358725791e-218	0	HS3ST6
ARL4D	9.21026133677014e-223	-0.864963358423189	0.092	0.324	2.05646715127404e-218	0	ARL4D
PSMB4	1.1574934645608e-222	0.85953501582035	0.874	0.768	2.58445140767136e-218	0	PSMB4
ANXA1	1.19352418915425e-222	-1.14555609019941	0.268	0.572	2.66490080954361e-218	0	ANXA1
TMEM120A	1.43264631289242e-222	0.978694599231139	0.505	0.218	3.19881268742619e-218	0	TMEM120A
THSD4	3.66609584702968e-222	-0.260762795570361	0.008	0.152	8.18565880724786e-218	0	THSD4
KLRG2	4.78827313347915e-222	-0.272558271017141	0.002	0.133	1.06912562524322e-217	0	KLRG2
TMBIM4	2.51022361189655e-221	0.910170809960142	0.817	0.644	5.60482728064261e-217	0	TMBIM4
FN1	6.1040008173958e-221	0.834929303563865	0.417	0.122	1.36290130250813e-216	0	FN1
ATP6V1B2	1.04260426801313e-220	0.966570045691061	0.579	0.284	2.32792680961971e-216	0	ATP6V1B2
PDGFC	1.09876460979808e-220	-0.296113067460296	0.018	0.18	2.45332162075716e-216	0	PDGFC
HMGN2	1.44111882850908e-220	-1.24852664828829	0.796	0.859	3.21773012029507e-216	0	HMGN2
ZFP36	1.95047880563869e-220	-1.02412832658843	0.317	0.612	4.35502907723006e-216	0	ZFP36
AREG	5.71058381557354e-220	-0.336986756223783	0.003	0.133	1.27505915434126e-215	0	AREG
SAPCD2	6.65481689179535e-220	-0.266463651301911	0.01	0.157	1.48588751560006e-215	0	SAPCD2
FXYD5	5.96097076368049e-219	0.750995014138547	0.526	0.22	1.33096555211458e-214	0	FXYD5
RPS14	1.15316056678566e-218	-0.856867564120443	0.984	0.943	2.57477691351903e-214	0	RPS14
UPP1	2.68465193695393e-218	0.907951886753578	0.415	0.125	5.99429084483074e-214	0	UPP1
MARCKSL1	3.21733836194504e-218	0.672613145714146	0.789	0.486	7.18367309455089e-214	0	MARCKSL1
CRB3	1.26704872925678e-217	-0.252074569447734	0.004	0.137	2.82906640268454e-213	0	CRB3
FBXW5	2.10971047893712e-217	1.17741297051532	0.656	0.406	4.71056155737081e-213	0	FBXW5
SAP30	2.57809300165854e-217	0.708859639779887	0.525	0.225	5.75636605410319e-213	0	SAP30
RPL8	3.00753099570969e-217	-0.773586677384648	0.957	0.937	6.7152152072206e-213	0	RPL8
RPARP-AS1	9.80591464008044e-217	-0.300194671907371	0.033	0.213	2.18946462083716e-212	0	RPARP-AS1
RNF130	1.00108338234086e-216	0.832454546531231	0.586	0.291	2.23521897609067e-212	0	RNF130
CTH	1.59554890052764e-216	0.462832799726697	0.301	0.043	3.56254158509811e-212	0	CTH
FAM126A	3.02082827900576e-216	0.571706617865872	0.445	0.147	6.74490538136406e-212	0	FAM126A
MARVELD3	1.42922975667536e-215	-0.25799333273086	0.007	0.145	3.19118420070473e-211	0	MARVELD3
METRN	2.03434832549567e-215	0.787275629924624	0.463	0.166	4.54229294116674e-211	0	METRN
SLC2A8	2.14072189447814e-215	1.08944086398191	0.493	0.208	4.77980384599079e-211	0	SLC2A8
WNT10A	2.86498456520459e-215	-0.398289182913829	0.004	0.135	6.39693753718882e-211	0	WNT10A
EPHA4	4.67111783804649e-215	-0.286692549155089	0.03	0.205	1.04296719087902e-210	0	EPHA4
KLF4	1.52781679832277e-214	-0.679308122129449	0.265	0.548	3.41130934729509e-210	0	KLF4
NXN	1.96765297055883e-214	-0.359685093307505	0.073	0.29	4.39337555266376e-210	0	NXN
SECISBP2L	2.0455627069369e-214	1.05017684868251	0.592	0.319	4.5673324120487e-210	0	SECISBP2L
CRABP1	2.34331774541653e-214	1.69882201796769	0.505	0.234	5.23215986196603e-210	0	CRABP1
VEGFB	2.684511235518e-214	0.556353329914939	0.603	0.318	5.99397668666459e-210	0	VEGFB
CWH43	4.12533901008886e-214	-0.318285933977976	0.003	0.131	9.21105694172641e-210	0	CWH43
KAZN	2.13434666170138e-213	1.00823996819402	0.601	0.328	4.76556922624684e-209	0	KAZN
H2AFY2	3.19582720380193e-213	-0.495241242481048	0.081	0.3	7.13564298064894e-209	0	H2AFY2
RABAC1	3.14269618822844e-212	0.836654518726689	0.793	0.606	7.01701204907647e-208	0	RABAC1
SHMT1	1.00027689106429e-211	-0.437553206247977	0.09	0.321	2.23341824236834e-207	0	SHMT1
DGKA	2.36260346209961e-211	-0.432826533196669	0.054	0.252	5.27522101017601e-207	0	DGKA
EEF1G	9.34542463713587e-211	-0.792252400220083	0.928	0.913	2.0866464129797e-206	0	EEF1G
COL24A1	1.40783438245468e-210	0.374282080858116	0.296	0.042	3.14341260914481e-206	0	COL24A1
RPS24	1.45737770829229e-210	-0.728464763842428	0.911	0.895	3.25403294707502e-206	0	RPS24
STAT2	2.00195833119125e-210	0.31815440894117	0.755	0.552	4.46997256188383e-206	0	STAT2
MOK	5.34704856836911e-210	0.987521851359566	0.409	0.139	1.19388900434546e-205	0	MOK
EPHX3	9.79976235494618e-210	-0.695289151570145	0.03	0.199	2.18809093861238e-205	0	EPHX3
MGLL	2.27871057075966e-209	-0.545449936288851	0.017	0.167	5.08790496239217e-205	0	MGLL
RPL21	8.18619883143486e-209	-0.739799769253129	0.973	0.922	1.82781447508278e-204	0	RPL21
MAD1L1	1.00243815561824e-208	1.12913863554039	0.512	0.248	2.2382439138644e-204	0	MAD1L1
SFXN3	2.39618050707075e-208	0.693731043419711	0.445	0.16	5.35019183618757e-204	0	SFXN3
TRIM16	2.41746588081326e-208	-0.497391326965788	0.053	0.245	5.39771781867984e-204	0	TRIM16
NBAT1	2.64018761986856e-208	0.44918607142715	0.319	0.059	5.89501091764253e-204	0	NBAT1
LMO1	3.29299820495099e-207	-0.490524686574843	0.008	0.142	7.35260639201457e-203	0	LMO1
NSMF	4.42815657324049e-207	0.797168561147543	0.461	0.179	9.88718799673136e-203	0	NSMF
PDZK1IP1	1.37277667212312e-206	-0.460397350049399	0.006	0.135	3.06513575351651e-202	0	PDZK1IP1
SGCE	1.5415794226172e-206	0.935278325636507	0.507	0.22	3.44203853481969e-202	0	SGCE
BIRC7	2.63869554456852e-206	1.10441157966624	0.295	0.046	5.8916794119126e-202	0	BIRC7
FAM124A	3.34383235547128e-206	0.564059215234368	0.267	0.028	7.46610888329627e-202	0	FAM124A
RHOC	1.40930779367983e-205	1.03678826084908	0.768	0.628	3.14670244172832e-201	0	RHOC
LGALSL	3.84126206237939e-205	-0.376889794152874	0.041	0.223	8.57676993288069e-201	0	LGALSL
GSDMC	7.89464497457799e-205	-0.303657899460058	0.005	0.132	1.76271632992377e-200	0	GSDMC
PPP1R1B	8.04011894340241e-205	-0.429766489550882	0.003	0.124	1.79519775768289e-200	0	PPP1R1B
RAB3IP	1.61862251772846e-204	-0.274990699646702	0.039	0.218	3.6140603575841e-200	0	RAB3IP
GGTA1P	3.30982322881842e-204	-0.280093637984969	0.002	0.123	7.39017330530576e-200	0	GGTA1P
NLRP1	5.27682819086224e-204	-0.252092417851302	0.003	0.126	1.17821019845572e-199	0	NLRP1
ALDH3A2	6.95979781525303e-204	-1.08470531769329	0.277	0.529	1.5539836561897e-199	0	ALDH3A2
TNNT3	1.70488295883246e-203	-0.427484887916604	0.003	0.123	3.80666267048111e-199	0	TNNT3
IGSF11	1.97534777105099e-203	0.481778424408911	0.276	0.033	4.41055650320265e-199	0	IGSF11
PLTP	1.98759980700353e-203	0.628755588447439	0.648	0.394	4.43791284907748e-199	0	PLTP
TK1	2.35986900970584e-203	-1.06437782846983	0.028	0.191	5.2691155248712e-199	0	TK1
TP73	7.66093301762323e-203	-0.471649336408431	0.011	0.147	1.71053312417492e-198	0	TP73
HLA-DPA1	2.71331984913977e-202	0.546099322970134	0.331	0.075	6.05830055915929e-198	0	HLA-DPA1
ANKRD35	2.95204713799009e-202	-0.323507809588479	0.004	0.127	6.59133084970427e-198	0	ANKRD35
LGR6	3.04364431858315e-202	-0.486029795580487	0.003	0.125	6.79584903453246e-198	0	LGR6
ECM1	3.0746998327885e-202	1.17499725430112	0.436	0.168	6.86518978665016e-198	0	ECM1
GULP1	7.92330027378935e-202	0.474501754920058	0.356	0.09	1.76911448513169e-197	0	GULP1
DEGS2	1.068490168801e-201	-0.843364234164116	0.004	0.128	2.38572484889888e-197	0	DEGS2
GLIPR2	1.72995105338282e-201	0.79413111371586	0.436	0.154	3.86263471199316e-197	0	GLIPR2
RPS13	1.93168166321395e-201	-0.779308333410136	0.925	0.9	4.3130588176241e-197	0	RPS13
RPL9	2.41318132880115e-201	-0.647605888456621	0.946	0.912	5.38815127094721e-197	0	RPL9
DHCR24	4.39650400797977e-201	-0.547370533723981	0.124	0.361	9.81651414901723e-197	0	DHCR24
PTPN3	5.33116017727586e-201	-0.313311800585386	0.058	0.253	1.19034144438216e-196	0	PTPN3
SQRDL	5.45261610350514e-201	-0.617103607555492	0.041	0.221	1.21746012359063e-196	0	SQRDL
EFNA1	6.40537800422244e-201	-0.816295940012009	0.282	0.566	1.43019280078279e-196	0	EFNA1
GAS7	7.63297788953036e-201	0.783784449162092	0.451	0.17	1.70429130317434e-196	0	GAS7
RPL7A	7.7136978749955e-201	-0.879782196275045	0.928	0.921	1.722314461529e-196	0	RPL7A
TMOD1	2.25988921260519e-200	0.723231136625585	0.312	0.061	5.04588063390486e-196	0	TMOD1
GDPD2	2.78115096823346e-200	-1.08206415703711	0.005	0.128	6.20975388187168e-196	0	GDPD2
NUSAP1	8.70457478953442e-200	-0.567411328464047	0.024	0.179	1.94355745900724e-195	0	NUSAP1
C6orf15	1.05543820208509e-199	-0.711602952944157	0.001	0.115	2.3565824176156e-195	0	C6orf15
PREX1	1.07146243417773e-199	0.505333993531075	0.346	0.081	2.39236132303204e-195	0	PREX1
IL6R	1.12252237356616e-199	0.618729928659739	0.399	0.124	2.50636795569852e-195	0	IL6R
IFI30	1.49658549879423e-199	-0.585578102977791	0.024	0.181	3.34157610170775e-195	0	IFI30
MAGI2-AS3	1.93279016880496e-199	0.520477508607213	0.325	0.068	4.31553388890771e-195	0	MAGI2-AS3
SSH2	3.00544241016812e-199	0.315986562527568	0.51	0.222	6.71055181342337e-195	0	SSH2
CLU	4.13811996281491e-199	2.32524198723916	0.386	0.136	9.23959425297313e-195	0	CLU
WFDC2	5.20709765915828e-199	-0.329636188859343	0.007	0.136	1.16264076533686e-194	0	WFDC2
AGR2	2.04082399704355e-198	-0.647639385420738	0.005	0.128	4.55675182059884e-194	0	AGR2
VAMP2	4.63035701605378e-198	0.621764362046834	0.821	0.631	1.03386611454449e-193	0	VAMP2
CDS2	5.89598193487256e-198	0.724466041977806	0.704	0.449	1.31645484641834e-193	0	CDS2
PHACTR3	9.42836927440856e-198	0.539239143770555	0.343	0.078	2.10516629158994e-193	0	PHACTR3
MORF4L1	1.82709664230075e-197	0.67641531551167	0.895	0.801	4.07954138292913e-193	0	MORF4L1
PLP2	2.72617713774648e-197	-0.965733404474354	0.602	0.767	6.08700831316035e-193	0	PLP2
HSPB2	2.76646027160307e-197	0.799536533247897	0.335	0.08	6.17695249443534e-193	0	HSPB2
CTSK	2.87833579664247e-197	1.32330702189188	0.384	0.123	6.4267481667433e-193	0	CTSK
LIMCH1	3.21324659327879e-197	-0.433106374194068	0.021	0.171	7.17453699347288e-193	0	LIMCH1
SLC38A5	4.20841986001092e-197	-0.533830106480772	0.009	0.14	9.39655986343238e-193	0	SLC38A5
ZMAT3	4.40672564265144e-197	0.465787604696145	0.423	0.148	9.83933701491213e-193	0	ZMAT3
EFEMP1	6.26926172310746e-197	-0.747936730907115	0.036	0.209	1.39980075753543e-192	0	EFEMP1
PLEKHN1	8.4610139473646e-197	-0.290879009601025	0.004	0.123	1.88917519416757e-192	0	PLEKHN1
CRYAB	2.75854507033428e-196	1.14748873839975	0.692	0.458	6.15927943304239e-192	0	CRYAB
NOL4L	6.6489677688691e-196	0.849112828284276	0.536	0.245	1.48458152343309e-191	0	NOL4L
ID1	7.38361564472529e-196	-0.55916465507402	0.033	0.2	1.64861370115426e-191	0	ID1
RPS9	9.44225471026207e-196	-0.736788663034428	0.91	0.917	2.10826663170731e-191	0	RPS9
SEPT3	9.79869342921175e-196	0.439586240751883	0.29	0.047	2.1878522688744e-191	0	SEPT3
KANK4	2.61301978002235e-195	-0.295291122537434	0.003	0.122	5.83435056483391e-191	0	KANK4
DEGS1	3.39719251148847e-195	-1.76406706403509	0.486	0.668	7.58525143965146e-191	0	DEGS1
KIAA1324	3.5411986226479e-195	-0.571498837982927	0.011	0.145	7.90678828464824e-191	0	KIAA1324
UACA	3.60357498881306e-195	0.853446212604802	0.616	0.357	8.04606223502181e-191	0	UACA
RPS15A	5.21473397666179e-195	-0.736217622713101	0.878	0.877	1.16434580230904e-190	0	RPS15A
KLF3	6.08453702889344e-195	-0.584447562073164	0.211	0.474	1.35855542781133e-190	0	KLF3
HSD11B2	6.39318457847489e-195	-0.746053139980743	0.004	0.124	1.42747025268187e-190	0	HSD11B2
RPL5	9.30372214004422e-195	-0.813695684378553	0.962	0.934	2.07733507942907e-190	0	RPL5
SGK1	9.68253455317717e-195	1.00124167385234	0.618	0.358	2.1619163150334e-190	0	SGK1
PRC1	2.07202361418293e-194	-0.474604933544073	0.052	0.237	4.62641432574765e-190	0	PRC1
ABHD2	2.69063538558232e-194	0.655398033124214	0.474	0.205	6.00765068892821e-190	0	ABHD2
GSTO1	4.62334066526944e-194	0.879498311600977	0.744	0.576	1.03229950374136e-189	0	GSTO1
STXBP1	4.71876183375372e-194	0.788134141236107	0.444	0.169	1.05360514224053e-189	0	STXBP1
SELENBP1	5.69142528113811e-194	1.05484751173319	0.458	0.188	1.27078143677252e-189	0	SELENBP1
TMED10	1.22509717503839e-193	0.894604766873902	0.778	0.604	2.73539697242571e-189	0	TMED10
C14orf159	1.29242020505297e-193	-0.359709676746568	0.049	0.232	2.88571583384227e-189	0	C14orf159
LY6E	1.46822528620466e-193	-0.809569776679259	0.347	0.598	3.27825341903776e-189	0	LY6E
ACTB	1.7715132427248e-193	0.500651196456957	0.997	0.976	3.95543476835594e-189	0	ACTB
TMEM159	8.36998995381454e-193	-0.516160002172965	0.263	0.528	1.86885135688771e-188	0	TMEM159
ATP10A	2.2015231351748e-192	0.360649965223531	0.308	0.06	4.9155608562183e-188	0	ATP10A
GPRC5C	3.18260122147463e-192	-0.538179301178377	0.023	0.176	7.10611200730855e-188	0	GPRC5C
ARHGAP30	6.22935452290201e-192	-0.306111001145499	0.006	0.129	1.39089027787356e-187	0	ARHGAP30
ROPN1	1.04600955867474e-191	0.520233395057868	0.433	0.149	2.33553014260895e-187	0	ROPN1
HIF3A	6.98220034046611e-191	-0.476884109040103	0.019	0.163	1.55898569201927e-186	0	HIF3A
TBC1D4	8.61217644047625e-191	-0.323600023146799	0.065	0.261	1.92292675562954e-186	0	TBC1D4
NFATC2	1.4213299180611e-190	0.599835758492425	0.347	0.092	3.17354544104682e-186	0	NFATC2
KRTCAP2	2.99581413851146e-190	0.67054931891057	0.808	0.627	6.68905380846838e-186	0	KRTCAP2
MIRLET7BHG	7.26706629240069e-190	-0.394062740978951	0.033	0.197	1.62259056176723e-185	0	MIRLET7BHG
TLE3	8.66298545289596e-190	-0.480859834039427	0.274	0.558	1.93427139192261e-185	0	TLE3
TUBA1A	1.03685605280224e-189	0.811607946256074	0.842	0.7	2.31509219469683e-185	0	TUBA1A
AKT3	2.48769343995493e-189	0.339982563080871	0.318	0.072	5.55452191273136e-185	0	AKT3
BNC2	2.85081617177249e-189	0.50439972468854	0.401	0.13	6.36530234833362e-185	0	BNC2
PNMA1	6.71560675186854e-189	0.810907506702102	0.43	0.163	1.49946067555721e-184	0	PNMA1
S100A6	7.51260676913454e-189	0.815945970008039	0.865	0.65	1.67741483941236e-184	0	S100A6
PPP1R14B	9.35840507726862e-189	-0.580916796252568	0.536	0.749	2.08954468565254e-184	0	PPP1R14B
ITGB1	1.02914978466329e-188	0.738800784783254	0.766	0.543	2.29788563919619e-184	0	ITGB1
HIPK2	1.73092336047951e-188	0.764223043261286	0.54	0.268	3.86480567927865e-184	0	HIPK2
HIST1H1D	2.16278700318513e-188	-0.448987878255223	0.063	0.252	4.82907082071175e-184	0	HIST1H1D
SLC25A10	2.38639622787678e-188	-0.278580703010122	0.044	0.22	5.32834549760328e-184	0	SLC25A10
VTCN1	2.85855548332721e-188	-0.258227979183532	0.001	0.11	6.382582683173e-184	0	VTCN1
FADS3	7.86134016120023e-188	0.77245912961328	0.312	0.07	1.75528003119279e-183	0	FADS3
COL9A3	1.00570855135404e-187	-0.424820895632273	0.051	0.233	2.2455460534633e-183	0	COL9A3
SHISA2	1.0322369889543e-187	-1.66130235161098	0.033	0.192	2.30477874893717e-183	0	SHISA2
FAM89A	1.05522427584407e-187	0.941833138604705	0.538	0.282	2.35610476310464e-183	0	FAM89A
SFTPC	1.1419199098096e-187	1.02799175906057	0.248	0.027	2.54967877462287e-183	0	SFTPC
COL6A2	1.1563163408722e-187	0.507549169134541	0.437	0.161	2.58182312589945e-183	0	COL6A2
FGD6	1.50425341115281e-187	-0.265102783768451	0.027	0.181	3.358697016422e-183	0	FGD6
DENND5B	2.2983990019587e-187	0.404246450089795	0.326	0.076	5.13186529157338e-183	0	DENND5B
GCHFR	2.40632160774239e-187	-0.682099060504367	0.085	0.291	5.37283488576722e-183	0	GCHFR
RPL37	2.62102092710099e-187	-0.684505911889309	0.951	0.903	5.85221552603108e-183	0	RPL37
HLA-A	2.0508613059918e-186	0.817456299575813	0.914	0.706	4.57916312401849e-182	0	HLA-A
ARSB	2.79466723449394e-186	0.377200222998451	0.398	0.134	6.23993300117808e-182	0	ARSB
GNAI1	2.93372247150693e-186	0.915759458534678	0.603	0.34	6.55041553438067e-182	0	GNAI1
TUFT1	3.91080336697939e-186	-0.384561158329564	0.079	0.281	8.73204175779159e-182	0	TUFT1
ADCY2	4.52073173990825e-186	0.767553778923546	0.299	0.062	1.00938898288671e-181	0	ADCY2
PTEN	5.76038617527155e-186	0.686565408596775	0.691	0.445	1.28617902521463e-181	0	PTEN
PLEKHA1	1.14593266080761e-185	-0.520361827629595	0.187	0.442	2.55863844505123e-181	0	PLEKHA1
MEST	4.3885868431947e-185	-0.715583717055079	0.036	0.199	9.79883670348512e-181	0	MEST
RPSA	6.5274957882727e-185	-0.776721207328868	0.889	0.9	1.45745925960553e-180	0	RPSA
PARD6B	7.51766777674861e-185	-0.361440185775961	0.095	0.307	1.67854486119243e-180	0	PARD6B
PAQR8	7.91927987453885e-185	0.552199133088322	0.281	0.048	1.76821681038703e-180	0	PAQR8
RPS27A	2.34159062466625e-184	-0.641225717682281	0.952	0.905	5.22830354675481e-180	0	RPS27A
PXN	2.87994434860125e-184	0.663459792104776	0.557	0.288	6.43033974155686e-180	0	PXN
PPA1	3.0676507596639e-184	-0.88917449471037	0.37	0.615	6.84945061617757e-180	0	PPA1
PTPRS	4.56379924849806e-184	0.467787512760198	0.813	0.62	1.01900509620465e-179	0	PTPRS
GALNTL6	6.03870473057941e-184	0.366998966498215	0.259	0.034	1.34832199224377e-179	0	GALNTL6
NINJ1	7.17589547628093e-184	0.918781595241422	0.76	0.565	1.60223394194401e-179	0	NINJ1
TBCB	9.61558479391702e-184	0.847454828780672	0.722	0.51	2.14696777278579e-179	0	TBCB
DPP6	1.37926275540399e-183	1.1560725103213	0.317	0.08	3.07961788026604e-179	0	DPP6
TMPO	3.06831799807871e-183	-0.354816845440165	0.116	0.336	6.85094042611014e-179	0	TMPO
RPL18	3.32579246002063e-183	-0.735585357993214	0.959	0.926	7.42582940473407e-179	0	RPL18
WNT5A	4.98532823128852e-183	-0.323441321144304	0.015	0.148	1.1131240874821e-178	0	WNT5A
UBE2C	8.21130266741434e-183	-0.791959553055058	0.014	0.145	1.83341965958027e-178	0	UBE2C
RPL31	9.59300770324471e-183	-0.733282871855052	0.952	0.906	2.14192675998048e-178	0	RPL31
FOXC1	9.80206717110052e-183	-0.262500447328366	0.018	0.158	2.18860555796332e-178	0	FOXC1
STK32A	1.25744376219897e-182	0.423476174996137	0.266	0.039	2.80762043223785e-178	0	STK32A
TMEM219	1.2763380640403e-182	0.793721031829033	0.735	0.532	2.84980762938917e-178	0	TMEM219
FZD3	1.39761679726695e-182	0.534336807555851	0.476	0.204	3.12059878493765e-178	0	FZD3
RRM1	1.44084451502751e-182	-0.534083238034199	0.167	0.412	3.21711763315342e-178	0	RRM1
LINC01314	3.3029007545235e-182	0.665170431250625	0.244	0.027	7.37471680470007e-178	0	LINC01314
PTPN6	8.04152594589409e-182	-0.311696152491889	0.012	0.139	1.79551191319923e-177	0	PTPN6
FANCD2	1.14269828403973e-181	-0.257388122133929	0.066	0.253	2.55141672860391e-177	0	FANCD2
CTBP2	5.86587925868663e-181	0.772103269773924	0.625	0.382	1.30973352087955e-176	0	CTBP2
G6PC3	1.16649294774825e-180	0.732270439168536	0.47	0.212	2.60454545373229e-176	0	G6PC3
PIGT	1.25592114287336e-180	1.17571529159798	0.649	0.424	2.80422072780764e-176	0	PIGT
ELL3	1.82868701612199e-180	-0.488818968621449	0.039	0.202	4.08309236959719e-176	0	ELL3
PRKCE	4.19346054496933e-180	0.322376126679382	0.312	0.07	9.36315870480753e-176	0	PRKCE
CCDC6	4.95395230939656e-180	-0.278489715794947	0.136	0.367	1.10611847164206e-175	0	CCDC6
ENDOD1	7.72870488890479e-180	0.918952370190223	0.577	0.313	1.72566522759466e-175	0	ENDOD1
PPP1R16A	2.61453088206344e-179	-0.567686956181427	0.089	0.289	5.83772455347124e-175	0	PPP1R16A
TOP2A	3.13498109206959e-179	-0.666552866099054	0.019	0.157	6.99978578237297e-175	0	TOP2A
DLK1	4.38886587482342e-179	-1.13725899731243	0.004	0.113	9.79945972530573e-175	0	DLK1
ATL2	4.54418554591464e-179	-0.468732929255864	0.15	0.385	1.01462574869182e-174	0	ATL2
SLC29A1	5.7092911156132e-179	0.987464642704039	0.588	0.34	1.27477052029412e-174	0	SLC29A1
DLK2	4.00157807862852e-178	-0.682448624249156	0.007	0.122	8.93472353396176e-174	0	DLK2
RGS3	5.09953327956912e-178	0.915281239347203	0.385	0.139	1.13862379066219e-173	0	RGS3
DAZAP2	5.53512633735834e-178	0.839036447265761	0.874	0.731	1.23588300860537e-173	0	DAZAP2
CHP1	1.09336754256326e-177	1.14604127377736	0.8	0.724	2.44127104903525e-173	0	CHP1
LAMTOR5	4.73686273976184e-177	0.734181954340477	0.798	0.662	1.05764671253402e-172	0	LAMTOR5
APBA2	7.26643198816137e-177	0.598506752011861	0.318	0.078	1.62244893431667e-172	0	APBA2
NFKBIZ	1.08229907965388e-176	-0.54071427378689	0.145	0.372	2.41655738505118e-172	0	NFKBIZ
PKMYT1	1.4422508527537e-176	-0.636978485438979	0.02	0.157	3.22025770402846e-172	0	PKMYT1
RPS16	3.13603751374486e-176	-0.63399325925432	0.923	0.901	7.00214456068953e-172	0	RPS16
AADACL2	5.17284393003104e-176	-0.316178981359066	0.003	0.109	1.15499259269733e-171	0	AADACL2
PIK3CD-AS2	1.35520110481224e-175	0.323006035986872	0.31	0.072	3.02589302682476e-171	0	PIK3CD-AS2
FBLN7	1.87903684013625e-175	0.363761424732524	0.257	0.037	4.19551345665621e-171	0	FBLN7
ATAD2	2.25418829304298e-175	-0.287249265997253	0.032	0.186	5.03315162070638e-171	0	ATAD2
MKI67	2.71531816543828e-175	-1.01408616769495	0.019	0.154	6.0627623997906e-171	0	MKI67
SEC22C	5.16075931901707e-175	0.873364193312272	0.524	0.275	1.15229434075013e-170	0	SEC22C
CDT1	9.60813511192845e-175	-0.279132636089645	0.033	0.187	2.14530440779138e-170	0	CDT1
LPGAT1	2.40950070277642e-174	0.551138276765474	0.424	0.163	5.3799331691592e-170	0	LPGAT1
RPL10A	3.05544153641457e-174	-0.756229617472669	0.907	0.895	6.82218986250646e-170	0	RPL10A
ACP5	4.91973795003768e-174	1.10818781374161	0.381	0.14	1.09847908948441e-169	0	ACP5
MCHR1	7.31835982179074e-174	0.744240377236401	0.255	0.037	1.63404338100944e-169	0	MCHR1
NBEAL2	1.08390796556568e-173	-0.281212000791366	0.045	0.211	2.42014970551505e-169	0	NBEAL2
MCM4	1.25270779083155e-173	-0.503502175988631	0.144	0.37	2.79704595536869e-169	0	MCM4
RPS23	2.62776753291604e-173	-0.718906249263469	0.94	0.909	5.86727934749493e-169	0	RPS23
BBC3	2.9758083168383e-173	0.331892536839591	0.367	0.117	6.64438480983655e-169	0	BBC3
SLC1A6	5.17726452996795e-173	-0.522335084405797	0.003	0.108	1.15597962425124e-168	0	SLC1A6
KLK5	5.54955738831325e-173	-0.658512262450385	0.005	0.115	1.23910517366258e-168	0	KLK5
RPL30	6.0223289473381e-173	-0.655760140679849	0.96	0.916	1.34466560736165e-168	0	RPL30
LNP1	6.50042875972311e-173	0.523911633940865	0.29	0.063	1.45141573347098e-168	0	LNP1
HS3ST1	8.02846084758255e-173	-0.49822734966139	0.004	0.111	1.79259473804823e-168	0	HS3ST1
PFKM	1.4550813483428e-172	0.759583703787717	0.441	0.185	3.2489056345798e-168	0	PFKM
RPL27A	5.2679715910561e-172	-0.575856092189706	0.961	0.915	1.17623269685101e-167	0	RPL27A
LINC00518	7.37136774577156e-172	0.558619756099595	0.258	0.042	1.64587899027588e-167	0	LINC00518
YWHAH	1.19697408489315e-171	0.950335037880563	0.75	0.581	2.67260373674943e-167	0	YWHAH
ATP6V0D1	4.56853720329972e-171	0.879486380151887	0.712	0.52	1.02006298675276e-166	0	ATP6V0D1
LMO7	1.05280236807554e-170	-0.321041643114727	0.034	0.187	2.35069712743908e-166	0	LMO7
AUTS2	1.40758293597131e-170	-0.258076344856841	0.138	0.36	3.14285117943674e-166	0	AUTS2
TEAD1	3.59643755106343e-170	0.447316385453878	0.498	0.237	8.03012576401444e-166	0	TEAD1
CHN2	4.24569541065532e-170	0.402006193962628	0.245	0.034	9.47978871291121e-166	0	CHN2
RPS4X	1.7415970173442e-169	-0.713697130876634	0.878	0.901	3.88863782032612e-165	0	RPS4X
SOX5	2.07173020423829e-169	0.428224534295736	0.327	0.089	4.62575920002326e-165	0	SOX5
MAP7	2.12611480182077e-169	-0.264924836719215	0.064	0.244	4.74718912950542e-165	0	MAP7
CYB561	2.13206880549735e-169	-0.394959542927822	0.113	0.325	4.76048322891448e-165	0	CYB561
PYCARD	2.34666361387117e-169	-0.693635484344039	0.272	0.52	5.23963051705154e-165	0	PYCARD
ANKH	3.13615230550303e-169	-0.268563919301077	0.031	0.179	7.00240086772716e-165	0	ANKH
KIAA0101	3.99167725054168e-169	-0.48315146330221	0.045	0.206	8.91261696500947e-165	0	KIAA0101
RHOJ	7.01185779408203e-169	0.395421728570676	0.271	0.049	1.56560760826264e-164	0	RHOJ
IAH1	1.02406873348021e-168	0.766233449141274	0.53	0.287	2.2865406681146e-164	0	IAH1
SLC12A7	1.217046160882e-168	0.489908733323168	0.426	0.166	2.71742066801732e-164	0	SLC12A7
STRBP	1.55756164834887e-168	-0.294488421338501	0.086	0.283	3.47772364843335e-164	0	STRBP
CNFN	1.79733299474996e-168	-0.252138944454472	0.023	0.161	4.01308511067772e-164	0	CNFN
TLE1	2.90950753980036e-168	0.739533133329499	0.577	0.329	6.49634843486625e-164	0	TLE1
NDRG1	3.95175240357589e-168	-0.351904979135971	0.139	0.359	8.82347276670425e-164	0	NDRG1
UBE2T	4.88096383632581e-168	-0.441157605168881	0.043	0.202	1.08982160537483e-163	0	UBE2T
RAP2B	6.57374861147159e-168	0.926771237352656	0.742	0.601	1.46778658996938e-163	0	RAP2B
ZNF749	1.11731216111408e-167	0.515040957764876	0.416	0.174	2.49473459333552e-163	0	ZNF749
HNRNPA1	1.74214608414291e-167	-0.969851606907182	0.823	0.88	3.88986377667428e-163	0	HNRNPA1
COPRS	2.21796738326128e-167	0.879538404139785	0.584	0.346	4.95227757334579e-163	0	COPRS
CLIC4	2.86459927577381e-167	0.63255704167755	0.533	0.273	6.39607726294777e-163	0	CLIC4
SQSTM1	2.99233793410027e-167	0.866259492722859	0.792	0.654	6.68129213925907e-163	0	SQSTM1
HEXB	7.57478042466557e-167	0.811756443476566	0.571	0.333	1.69129697321933e-162	0	HEXB
KIFC1	8.13012868153579e-167	-0.483518619957726	0.012	0.132	1.81529513201331e-162	0	KIFC1
PAWR	8.17309689557546e-167	-0.337042964764036	0.086	0.28	1.82488907484409e-162	0	PAWR
HES4	1.06271017774153e-166	0.543606659742608	0.718	0.42	2.3728192848613e-162	0	HES4
DOK4	1.26384349056343e-166	-0.407390462951197	0.056	0.229	2.82190974573003e-162	0	DOK4
ANLN	1.46356500663355e-166	-0.262032354425428	0.011	0.128	3.26784794681138e-162	0	ANLN
RPL23A	1.85892663464081e-166	-0.711401034982211	0.958	0.906	4.15061138982599e-162	0	RPL23A
RPL29	2.46899770519412e-166	-0.699925137729871	0.935	0.91	5.51277807615743e-162	0	RPL29
DHCR7	3.15201814718841e-166	-0.54918168204391	0.043	0.203	7.03782611904229e-162	0	DHCR7
CYSLTR2	5.33635759000139e-166	0.417416894440858	0.209	0.015	1.19150192269551e-161	0	CYSLTR2
RPL15	8.54717271746022e-166	-0.60202838139098	0.976	0.94	1.90841272435452e-161	0	RPL15
TSC22D1	1.03181522567175e-165	0.814959036820117	0.8	0.588	2.30383703587987e-161	0	TSC22D1
CNPY2	4.84794641207033e-165	0.826966714232354	0.752	0.578	1.08244947488706e-160	0	CNPY2
ARHGDIA	1.40569338825979e-164	0.665021696346664	0.759	0.57	3.13863219730646e-160	0	ARHGDIA
SMAD1	1.79149407927488e-164	-0.358757498505166	0.132	0.355	4.00004798020495e-160	0	SMAD1
RPS11	1.82960560674194e-164	-0.689186213034841	0.988	0.944	4.0851433987334e-160	0	RPS11
MEGF6	1.91527505883089e-164	-0.429471455399139	0.076	0.262	4.27642615135761e-160	0	MEGF6
EFS	1.98042958956889e-164	-0.273427288701194	0.084	0.276	4.42190318758941e-160	0	EFS
PQLC3	2.3414906234493e-164	0.808685185195813	0.439	0.194	5.22808026403759e-160	0	PQLC3
HPS1	3.06227264079881e-164	0.800864683293399	0.593	0.358	6.83744235237559e-160	0	HPS1
RPL35	3.21862876617468e-164	-0.596119288521315	0.962	0.92	7.18655430911484e-160	0	RPL35
RPS27	4.35272380093738e-164	-0.771666431708558	0.984	0.933	9.71876170273298e-160	0	RPS27
CRNDE	8.43602427371636e-164	0.589188409811508	0.747	0.537	1.88359549983539e-159	0	CRNDE
SNX3	1.42319280416337e-163	0.69563158257956	0.82	0.71	3.17770489313597e-159	0	SNX3
MPC1	1.59350116682849e-163	0.746070174436069	0.653	0.448	3.55796940529465e-159	0	MPC1
EVA1B	3.60235018772178e-163	0.616537886902818	0.409	0.163	8.0433274991452e-159	0	EVA1B
CEBPB	5.6527198093173e-163	-0.330923411113617	0.232	0.483	1.26213927902437e-158	0	CEBPB
FKBP1B	8.16154080360969e-163	0.875317249213139	0.332	0.102	1.82230883062997e-158	0	FKBP1B
FBL	1.26687662992797e-162	-0.530140886269641	0.374	0.624	2.82868213930317e-158	0	FBL
MT4	4.40628192875384e-162	-0.882343317543209	0.004	0.105	9.83834629052158e-158	0	MT4
PPAP2B	7.69557961654246e-162	-0.410771837614193	0.019	0.147	1.7182690167816e-157	0	PPAP2B
HOXB7	1.08695910087698e-161	0.436988510595415	0.285	0.066	2.42696228043812e-157	0	HOXB7
SLC23A2	2.05493425956566e-161	0.491895567074351	0.341	0.106	4.58825721475821e-157	0	SLC23A2
KLF10	9.24357575440845e-161	-0.384176362998425	0.165	0.396	2.06390559444432e-156	0	KLF10
TMEM230	1.10121928806941e-160	0.806020191188245	0.706	0.521	2.45880242640137e-156	0	TMEM230
FYCO1	1.12667656386191e-160	0.713249528433475	0.451	0.209	2.51564343179086e-156	0	FYCO1
KRT77	2.09283584900462e-160	-0.867777663567509	0.003	0.1	4.67288388365752e-156	0	KRT77
SNHG8	8.54060471142861e-160	-0.295898015032603	0.346	0.599	1.90694621996778e-155	0	SNHG8
C1orf122	1.38701420203675e-159	0.511261395642309	0.621	0.39	3.09692531030766e-155	0	C1orf122
PPIC	1.39305411083696e-159	-0.344111196084202	0.063	0.241	3.11041121867676e-155	0	PPIC
CDKN1A	1.69614869651401e-159	-0.383024686725969	0.135	0.356	3.78716080957648e-155	0	CDKN1A
MCL1	2.84289580881506e-159	-0.418698354890158	0.227	0.468	6.34761776192226e-155	0	MCL1
SNX25	4.42371565365239e-159	0.359381733227377	0.317	0.089	9.87727231147505e-155	0	SNX25
RAB40C	5.60582333536991e-159	-0.466876248866148	0.086	0.274	1.25166823432139e-154	0	RAB40C
SPATS2L	1.69236436160773e-158	0.820487677829833	0.736	0.539	3.77871114659774e-154	0	SPATS2L
SERPINF1	4.65174294267578e-158	1.74088301007421	0.447	0.236	1.03864116424065e-153	0	SERPINF1
DGAT2	2.34906259288966e-157	-0.386635266526962	0.011	0.124	5.24498695740403e-153	0	DGAT2
RPS20	2.63713577914718e-157	-0.591610103257595	0.942	0.907	5.88819676767983e-153	0	RPS20
ABCC2	1.07047240997037e-156	0.465995202267864	0.225	0.029	2.39015079698185e-152	0	ABCC2
RPLP1	1.22551841809318e-156	-0.706544316782571	0.994	0.962	2.73633752391846e-152	0	RPLP1
GBA	1.44902034022938e-156	0.759116400530553	0.431	0.195	3.23537261566417e-152	0	GBA
BIRC5	1.81260398982806e-156	-0.612311620957034	0.022	0.151	4.04718218848808e-152	0	BIRC5
SOX4	1.97317495295573e-156	0.257227490647021	0.902	0.662	4.40570503495956e-152	0	SOX4
IFI27	2.55328021802646e-156	2.27360150114602	0.315	0.102	5.70096407080948e-152	0	IFI27
MARVELD2	2.61071145073426e-156	-0.262949061911617	0.009	0.119	5.82919652719945e-152	0	MARVELD2
TMEM14C	3.01404691871863e-156	0.763477902114849	0.789	0.644	6.72976396011496e-152	0	TMEM14C
GOLM1	3.11370460355362e-156	0.642821741646703	0.424	0.178	6.95227963881452e-152	0	GOLM1
AARD	7.03798020205129e-156	-0.277586823882371	0.005	0.106	1.57144021951401e-151	0	AARD
HIATL1	8.13485593190815e-156	0.881510016885928	0.594	0.373	1.81635063247645e-151	0	HIATL1
PTMA	8.87261325308906e-156	-0.688585593197561	0.984	0.955	1.98107708714972e-151	0	PTMA
COPS8	1.02400519875153e-155	0.829367071605964	0.644	0.427	2.28639880777241e-151	0	COPS8
SESN1	1.60700207160921e-155	-0.337027797724949	0.085	0.27	3.58811422548905e-151	0	SESN1
GAS6	3.15763522121242e-155	0.937309917631338	0.771	0.612	7.0503679219231e-151	0	GAS6
RPL32	3.53183440671674e-155	-0.633256745842381	0.968	0.921	7.88587986331713e-151	0	RPL32
HMGN1	3.82872021518441e-155	-0.706107551457052	0.626	0.782	8.54876649646375e-151	0	HMGN1
LAMA4	4.76438624953915e-155	0.470376473188471	0.373	0.133	1.0637921617971e-150	0	LAMA4
ASPM	1.18858613703649e-154	-0.42789917746356	0.015	0.131	2.65387512677508e-150	0	ASPM
TEAD3	1.94904759205861e-154	-0.255036498725328	0.052	0.214	4.35183346354845e-150	0	TEAD3
SERINC1	1.99906748729901e-154	0.68150366194763	0.734	0.553	4.46351788564124e-150	0	SERINC1
RPS25	2.00762985976678e-154	-0.550799934526081	0.957	0.911	4.48263595088727e-150	0	RPS25
CYBRD1	2.16118425937928e-154	-0.265872127081606	0.096	0.292	4.82549221434205e-150	0	CYBRD1
WNT4	2.38748983611445e-154	-1.03772786910083	0.153	0.356	5.33078730607635e-150	0	WNT4
CBX6	6.45445429511322e-154	0.639820816311566	0.749	0.531	1.44115055501288e-149	0	CBX6
IGFBP6	6.5855199035122e-154	-1.19156524959995	0.01	0.117	1.4704148840562e-149	0	IGFBP6
GYG2	7.94929003209911e-154	0.465803683966498	0.211	0.023	1.77491747836709e-149	0	GYG2
PLEKHB2	1.27477244267699e-153	0.932436971170832	0.536	0.308	2.84631191000918e-149	0	PLEKHB2
RAB2A	2.30255963263637e-153	0.675809885109074	0.811	0.677	5.14115514775048e-149	0	RAB2A
MXD4	2.46461600424781e-153	0.811627431427467	0.634	0.421	5.50299461428452e-149	0	MXD4
ISOC1	3.06047344265456e-153	-0.363153766872557	0.105	0.305	6.83342510275911e-149	0	ISOC1
LPL	3.51804539009911e-153	0.71053802050243	0.226	0.032	7.8550917470133e-149	0	LPL
HRH2	3.64794512428401e-153	0.271114733505974	0.259	0.051	8.14513187350134e-149	0	HRH2
PTPN13	4.49896899832078e-153	-0.467005939933458	0.228	0.459	1.00452979794506e-148	0	PTPN13
CDK1	5.25550963246164e-153	-0.369583881200489	0.016	0.134	1.17345019073604e-148	0	CDK1
EGR2	5.27572967893866e-153	-0.384614302499216	0.021	0.147	1.17796492271342e-148	0	EGR2
RPLP2	1.02093953464182e-152	-0.593177203465503	0.961	0.918	2.27955379294826e-148	0	RPLP2
APH1B	1.02098663502821e-152	0.522853669864349	0.331	0.107	2.27965895869099e-148	0	APH1B
CPEB2	1.9956233476551e-152	0.322806614148081	0.381	0.145	4.45582781064432e-148	0	CPEB2
FSTL1	2.10229811809282e-152	0.532088299929886	0.505	0.245	4.69401123807766e-148	0	FSTL1
NDC80	3.24579644529778e-152	-0.290746142194358	0.007	0.109	7.24721430306089e-148	0	NDC80
BEX2	6.01218938176324e-152	-0.276497963844775	0.08	0.264	1.3424016451601e-147	0	BEX2
TACC3	6.33562891011745e-152	-0.286508173896305	0.01	0.119	1.41461922305102e-147	0	TACC3
B2M	7.61388163972617e-152	0.66946335027998	0.988	0.884	1.70002749251806e-147	0	B2M
NUCB1	1.21322836540647e-151	0.636169887250483	0.67	0.46	2.70889629427956e-147	0	NUCB1
CFD	1.71104118294619e-151	-0.51342569558386	0.034	0.175	3.82041275328226e-147	0	CFD
TTC3	1.96500307207475e-151	0.943765928897697	0.808	0.661	4.3874588593285e-147	0	TTC3
KCNN2	2.43272783888868e-151	0.532647094385301	0.223	0.031	5.43179471867065e-147	0	KCNN2
GLTP	2.88906019620604e-151	-1.25894310777494	0.431	0.633	6.45069360608886e-147	0	GLTP
MIS18BP1	2.952453395825e-151	-0.264120092546561	0.13	0.337	6.59223794219805e-147	0	MIS18BP1
NT5DC2	4.67763560793497e-151	-0.662065909762643	0.23	0.46	1.04442247853972e-146	0	NT5DC2
AFF3	4.86899568306279e-151	0.408820497793881	0.24	0.041	1.08714935611426e-146	0	AFF3
NTAN1	5.59905360219471e-151	0.616408439265886	0.489	0.265	1.25015668829804e-146	0	NTAN1
HEBP2	7.65540199390344e-151	-0.534538369516849	0.462	0.673	1.70929815719876e-146	0	HEBP2
DNAJC3	7.78357531590729e-151	0.875614403077739	0.727	0.566	1.73791669653578e-146	0	DNAJC3
LINC00632	8.29164647652372e-151	0.869693069150061	0.273	0.063	1.85135882527822e-146	0	LINC00632
ATP6V0E2	9.01499483087073e-151	0.986246355564587	0.476	0.238	2.01286804583682e-146	0	ATP6V0E2
ACTN1	1.03334063476522e-150	-0.40532492773999	0.09	0.275	2.30724296930379e-146	0	ACTN1
EEF2K	2.38211573837157e-150	-0.487668167204105	0.192	0.413	5.31878802063603e-146	0	EEF2K
WNT6	2.66553407746441e-150	-0.289050476449434	0.013	0.126	5.95160448816254e-146	0	WNT6
RRM2	4.70561355075549e-150	-0.532719307534209	0.011	0.119	1.05066939361269e-145	0	RRM2
TGOLN2	5.51003197065396e-150	0.830657915343543	0.667	0.457	1.23027993840762e-145	0	TGOLN2
ARL6IP4	8.62263916516103e-150	0.674079789192771	0.833	0.713	1.92526287279716e-145	0	ARL6IP4
AKR1B1	1.10886666604065e-149	0.810951364207743	0.546	0.301	2.47587749193555e-145	0	AKR1B1
BHLHE41	3.15560568045382e-149	0.33790121999753	0.308	0.088	7.04583636331729e-145	0	BHLHE41
COL16A1	4.42125559601349e-149	-0.420884803251594	0.053	0.208	9.87177949477893e-145	0	COL16A1
GMNN	5.43969221991407e-149	-0.475592153471628	0.137	0.343	1.21457447886241e-144	0	GMNN
GINS2	5.47784753427322e-149	-0.45607300705279	0.051	0.207	1.22309379745253e-144	0	GINS2
WFS1	5.87163661113022e-149	0.858700565713052	0.378	0.15	1.31101902253316e-144	0	WFS1
CDK15	6.57187041525345e-149	0.387668304498226	0.223	0.032	1.46736722631779e-144	0	CDK15
CLEC11A	7.64070514087903e-149	0.688869950278163	0.526	0.301	1.70601664385547e-144	0	CLEC11A
GPRC5B	8.30919996596285e-149	0.339996779154098	0.283	0.07	1.85527816840019e-144	0	GPRC5B
OPTN	9.61085741247667e-149	0.75801945703506	0.683	0.479	2.14591224305779e-144	0	OPTN
ABR	1.17724193380627e-148	0.651378124349979	0.44	0.202	2.62854578980264e-144	0	ABR
CRIP1	1.67547461187294e-148	-0.866362996307116	0.405	0.594	3.7409997133899e-144	0	CRIP1
RALBP1	1.68880220174164e-148	-0.513941451186725	0.492	0.695	3.77075755604873e-144	0	RALBP1
SYT11	1.99641480133979e-148	0.461562531258331	0.264	0.058	4.45759496843148e-144	0	SYT11
RPL6	2.05421036954265e-148	-0.676097453939921	0.89	0.895	4.58664091311484e-144	0	RPL6
SERPINA12	2.91112529244739e-148	-0.947125638663457	0.009	0.112	6.49996055297652e-144	0	SERPINA12
EPS8	4.21300062383443e-148	0.633324567685812	0.499	0.245	9.40678779289752e-144	0	EPS8
SPHK1	5.0152987933337e-148	-0.288829281323356	0.019	0.14	1.11981591457555e-143	0	SPHK1
MEF2A	7.94137642393221e-148	-0.398859244767538	0.176	0.393	1.77315052793558e-143	0	MEF2A
RPL13AP5	9.41048454977585e-148	-0.335744219538455	0.921	0.868	2.10117299027395e-143	0	RPL13AP5
CCDC50	1.12341304524821e-147	0.534507942827772	0.538	0.302	2.50835664743021e-143	0	CCDC50
PKNOX2	3.05505016386797e-147	0.319821268952063	0.229	0.036	6.8213160058844e-143	0	PKNOX2
PARK7	5.3004918875986e-147	0.707676926488891	0.822	0.696	1.18349382866302e-142	0	PARK7
GAS2L3	5.312015340505e-147	0.375530747089116	0.329	0.1	1.18606678522796e-142	0	GAS2L3
RPL11	6.64213482350309e-147	-0.637705680808433	0.919	0.896	1.48305586339177e-142	0	RPL11
TPD52	1.87157294112704e-146	-0.450010679587179	0.196	0.417	4.17884806294845e-142	0	TPD52
TMEM254	4.2724763745427e-146	-0.452402693140993	0.139	0.348	9.53958524907895e-142	0	TMEM254
RPS29	4.58170694032838e-146	-0.464345501753015	0.871	0.86	1.02300352563652e-141	0	RPS29
RPL36A	9.89257615465181e-146	-0.423798529254471	0.822	0.839	2.20881440381065e-141	0	RPL36A
NFKBIA	1.26069582168069e-145	-1.01413800612372	0.518	0.743	2.81488163064865e-141	0	NFKBIA
SOX6	1.55138177668708e-145	0.416525760523097	0.423	0.182	3.46392523098691e-141	0	SOX6
DUOX1	1.73592692099999e-145	-0.352871294900452	0.067	0.233	3.87597762920878e-141	0	DUOX1
LOC284023	2.33226811255195e-145	-0.263940167676043	0.037	0.177	5.207488241706e-141	0	LOC284023
RIPK4	4.09737658337511e-145	-0.253643614319872	0.051	0.208	9.14862243535995e-141	0	RIPK4
FNIP1	7.73040869452507e-145	0.749308022049304	0.663	0.458	1.72604565331356e-140	0	FNIP1
FST	8.785051181116e-145	-1.11352426168535	0.01	0.113	1.96152622771958e-140	0	FST
HLA-E	1.10585311088177e-144	0.871879223883983	0.858	0.71	2.46914882597681e-140	0	HLA-E
CKS1B	1.27539910119573e-144	-0.583008208310617	0.301	0.522	2.84771111314983e-140	0	CKS1B
BBS5	1.39899657444978e-144	0.289660815893212	0.315	0.1	3.12367955143148e-140	0	BBS5
VPS13D	2.50157696247126e-144	-0.299225124793752	0.122	0.321	5.58552104180583e-140	0	VPS13D
RPL26	2.66711998654176e-144	-0.644354051026048	0.919	0.891	5.95514550595044e-140	0	RPL26
TPX2	5.57998093243913e-144	-0.501953485574149	0.024	0.147	1.24589814259501e-139	0	TPX2
NAB1	7.71713451266285e-144	-0.300260915484484	0.148	0.358	1.72308179398736e-139	0	NAB1
SPARCL1	8.88530625940694e-144	-0.365228000964057	0.007	0.103	1.98391118160038e-139	0	SPARCL1
SEPT9	1.03386619445414e-143	0.553443201326577	0.604	0.371	2.30841643897721e-139	0	SEPT9
RPL39	1.48611463016955e-143	-0.490007809480432	0.857	0.859	3.31819674624258e-139	0	RPL39
SEL1L	1.67185350068972e-143	0.689262922322811	0.565	0.339	3.73291449634e-139	0	SEL1L
IER3IP1	2.49490711087502e-143	0.682430221105383	0.7	0.524	5.57062859716174e-139	0	IER3IP1
IFIT3	4.80021490030478e-143	0.805091558679758	0.249	0.055	1.07179198294005e-138	0	IFIT3
BCHE	6.45840650822595e-143	0.485851827642506	0.331	0.112	1.44203300515669e-138	0	BCHE
LTBP1	1.38714146078455e-142	-0.293105551722283	0.037	0.174	3.09720945363975e-138	0	LTBP1
EPDR1	1.93937837571308e-142	0.629157381308056	0.247	0.052	4.33024403729215e-138	0	EPDR1
EEF1B2	3.37880624568286e-142	-0.623395629781232	0.788	0.859	7.54419858536068e-138	0	EEF1B2
DUOXA1	6.4934279687291e-142	-0.303527981317121	0.026	0.153	1.44985259685783e-137	0	DUOXA1
CEBPD	6.60668182437942e-142	-0.668130336695381	0.323	0.558	1.47513991774744e-137	0	CEBPD
CHD7	6.70612503983168e-142	0.554054351623541	0.496	0.256	1.49734359889362e-137	0	CHD7
PHACTR1	1.05238275548078e-141	0.308308586855217	0.251	0.053	2.34976021643749e-137	0	PHACTR1
MAP4	1.226262486779e-141	0.813909639082128	0.736	0.583	2.73799888048016e-137	0	MAP4
MCM2	1.39278759202034e-141	-0.363274872534558	0.051	0.202	3.10981613546302e-137	0	MCM2
RDH12	1.87379835934528e-141	-0.434507627484547	0.007	0.103	4.18381697674614e-137	0	RDH12
RNA18S5	1.90485608007566e-141	-0.401098808379894	0.917	0.875	4.25316265559293e-137	0	RNA18S5
ATOX1	2.02634229890289e-141	0.437297251278051	0.759	0.586	4.52441708499038e-137	0	ATOX1
CDCA8	5.77731040890236e-141	-0.270354417416279	0.009	0.109	1.28995786809972e-136	0	CDCA8
DLG5	6.21582479809857e-141	-0.36546186887765	0.193	0.414	1.38786936091945e-136	0	DLG5
TNFAIP2	7.04002264541729e-141	-0.457952340429675	0.037	0.176	1.57189625626877e-136	0	TNFAIP2
SNHG5	8.17442609990501e-141	-0.33377893557242	0.484	0.692	1.82518585958679e-136	0	SNHG5
F3	9.62705579291466e-141	-0.289921154695571	0.01	0.111	2.14952901744199e-136	0	F3
CDC20	1.75682583866802e-140	-0.856884972568002	0.013	0.119	3.92264073257796e-136	0	CDC20
BCL2A1	3.93628946896092e-140	0.514609843675924	0.197	0.023	8.78894712629595e-136	0	BCL2A1
PTGDS	4.2259212566412e-140	0.638996242594978	0.252	0.055	9.43563698182847e-136	0	PTGDS
EXOSC7	4.6623122735248e-140	-0.588813432125026	0.231	0.455	1.04100108443262e-135	0	EXOSC7
ARHGEF40	6.39479410682657e-140	0.61084916228171	0.348	0.125	1.42782962817224e-135	0	ARHGEF40
CXXC5	6.58606301548709e-140	0.818243790652301	0.316	0.106	1.47053615009796e-135	0	CXXC5
FAM57A	8.7144383457861e-140	-0.616700087834535	0.138	0.333	1.94575979384712e-135	0	FAM57A
CLDN7	1.44538940920783e-139	-0.670853702000907	0.026	0.148	3.22726547287924e-135	0	CLDN7
C11orf80	1.54948197748972e-139	-0.324213971508229	0.12	0.312	3.45968335933905e-135	0	C11orf80
CALU	3.45957598745767e-139	0.728843251063441	0.632	0.42	7.72454126479549e-135	0	CALU
SOCS6	3.89307667407397e-139	0.423852352889473	0.421	0.194	8.69246159787237e-135	0	SOCS6
CEP170	4.53890563110498e-139	0.540217031121909	0.459	0.23	1.01344684931312e-134	0	CEP170
SDC3	4.83677208888462e-139	0.34112535459442	0.29	0.081	1.07995447200616e-134	0	SDC3
SLC9A3R1	5.19320875155047e-139	-0.544322987056876	0.168	0.374	1.15953965004619e-134	0	SLC9A3R1
FAM64A	1.09979913045454e-138	-0.49506190793481	0.008	0.104	2.4556314984789e-134	0	FAM64A
TPM3	1.16629150573962e-138	0.650365966188029	0.823	0.735	2.60409567401543e-134	0	TPM3
RMI2	1.75411336123294e-138	-0.405517134403586	0.052	0.2	3.9165843129609e-134	0	RMI2
BHLHE40	2.19862332749956e-138	-0.391693520290783	0.099	0.282	4.90908616564102e-134	0	BHLHE40
TMEM258	5.10078577683564e-138	0.42266657842206	0.877	0.751	1.13890344825186e-133	0	TMEM258
LMO4	5.64518584752316e-138	-0.64122207069896	0.435	0.631	1.26045709603497e-133	0	LMO4
RNF141	5.79195691797509e-138	-0.341199633882519	0.239	0.465	1.29322814064548e-133	0	RNF141
SNX30	8.84739954511017e-138	0.68015558374277	0.39	0.167	1.9754473704322e-133	0	SNX30
CDKN1C	1.5063074928533e-137	0.27030773959393	0.453	0.209	3.36328337004284e-133	0	CDKN1C
HAGHL	2.87702212829613e-137	0.585693852813036	0.264	0.067	6.4238150080596e-133	0	HAGHL
MAP1LC3B	6.78008164810078e-137	0.728353650082367	0.652	0.479	1.51385663038794e-132	0	MAP1LC3B
EMP1	7.32500210912161e-137	0.804812588506603	0.733	0.571	1.63552647092467e-132	0	EMP1
OSBPL1A	1.41538371901021e-136	0.642078356198777	0.56	0.334	3.160268767806e-132	0	OSBPL1A
THBD	2.74077296033118e-136	-0.547443598466897	0.059	0.211	6.11959786582745e-132	0	THBD
SLC31A2	3.10167078814919e-136	-0.345354440436699	0.045	0.187	6.92541053577951e-132	0	SLC31A2
RNASET2	7.90776088007861e-136	-0.553254084535928	0.127	0.32	1.76564484930395e-131	0	RNASET2
CCNA2	7.91000289864131e-136	-0.253028575048562	0.012	0.114	1.76614544720863e-131	0	CCNA2
CSRP2	1.01362481783479e-135	-0.694464611256513	0.096	0.275	2.26322149326153e-131	0	CSRP2
RPSAP58	1.06565074191009e-135	-0.328294364711662	0.737	0.802	2.37938497653686e-131	0	RPSAP58
RPS17	1.07157840350439e-135	-0.520005338165232	0.852	0.869	2.3926202593446e-131	0	RPS17
RPS28	1.6105080135172e-135	-0.624905379094723	0.946	0.898	3.59594229258121e-131	0	RPS28
HSPA1B	2.21892826083781e-135	-0.271404958300972	0.205	0.423	4.95442302079866e-131	0	HSPA1B
ATP1B1	2.25229394098404e-135	0.680964370559021	0.492	0.272	5.02892191142917e-131	0	ATP1B1
SOD1	5.96120826072591e-135	0.574281226114846	0.908	0.815	1.33101858045488e-130	0	SOD1
NR4A1	1.01642574643571e-134	0.604823929376601	0.618	0.369	2.26947540664165e-130	0	NR4A1
A2ML1	1.24640132672805e-134	-0.290235554183314	0.007	0.1	2.78296488231839e-130	0	A2ML1
ZNF280B	2.19528086307495e-134	0.517417068960022	0.21	0.034	4.90162311107374e-130	0	ZNF280B
RGS20	2.9563963318528e-134	0.33051110365876	0.234	0.049	6.60104172976092e-130	0	RGS20
ERBB2	3.20823796499499e-134	-0.378338128973028	0.13	0.319	7.16335372824082e-130	0	ERBB2
KRT2	4.95643825108824e-134	-2.95922824044902	0.052	0.192	1.10667353270298e-129	0	KRT2
MYADM	5.75005291451407e-134	0.690021867147589	0.558	0.339	1.2838718147527e-129	0	MYADM
LAPTM4A	6.84154122214535e-134	0.618739480286866	0.921	0.839	1.52757932408061e-129	0	LAPTM4A
WDR63	7.82659257502435e-134	0.369337846507875	0.193	0.024	1.74752159015144e-129	0	WDR63
ENO2	9.4965795104236e-134	0.565498462310114	0.289	0.087	2.12039627308738e-129	0	ENO2
TMEM220	1.20879896349316e-133	0.507385157741837	0.384	0.166	2.69900632568753e-129	0	TMEM220
DNAJC13	1.45377535762099e-133	0.528568127907479	0.455	0.237	3.24598961849615e-129	0	DNAJC13
IFI16	1.6111151338948e-133	0.636344993787961	0.606	0.409	3.5972978709603e-129	0	IFI16
PRMT2	1.8323789168541e-133	0.78124644636046	0.739	0.571	4.09133564555183e-129	0	PRMT2
FZD10	1.9279330293635e-133	-0.281466167711057	0.023	0.14	4.30468886796282e-129	0	FZD10
DNAJC1	7.19525367673789e-133	0.589536373527088	0.526	0.303	1.60655624094204e-128	0	DNAJC1
ID3	1.08573626247957e-132	-0.463607104004677	0.128	0.325	2.42423192686438e-128	0	ID3
CAPN2	2.88363954157938e-132	0.653502595428213	0.533	0.305	6.43859036843845e-128	0	CAPN2
SLC39A6	3.08854070273933e-132	0.721003335930776	0.62	0.414	6.89609368107637e-128	0	SLC39A6
IFITM3	3.13241202137394e-132	0.809350869285152	0.844	0.672	6.99404956132374e-128	0	IFITM3
SNAI2	4.58044411820456e-132	0.961032563703059	0.539	0.317	1.02272156271271e-127	0	SNAI2
SLC16A1	4.87914473342389e-132	0.505396042803868	0.377	0.152	1.08941543607889e-127	0	SLC16A1
MREG	5.25009988539504e-132	0.499472927784703	0.364	0.151	1.17224230241101e-127	0	MREG
SNX8	6.77369806144994e-132	0.777673478237005	0.391	0.175	1.51243130316054e-127	0	SNX8
HSPA12A	1.76389678820916e-131	0.436453550077325	0.252	0.062	3.93842874871342e-127	0	HSPA12A
MT1M	1.77878464792643e-131	0.330963131400623	0.244	0.059	3.97167036189013e-127	0	MT1M
PPM1H	2.03906794784939e-131	0.364453372450082	0.263	0.069	4.55283091395812e-127	0	PPM1H
NAT8L	3.28213831973406e-131	0.376113749215043	0.185	0.02	7.3283584403022e-127	0	NAT8L
CCDC3	4.02227703350347e-131	-0.554654373807683	0.097	0.27	8.98094016040656e-127	0	CCDC3
SMIM10	4.12171223337023e-131	0.488935388859917	0.221	0.043	9.20295907466905e-127	0	SMIM10
USP13	8.54594344334554e-131	0.504124930670509	0.318	0.113	1.90813825203019e-126	0	USP13
IFI6	8.65065683165431e-131	0.875599692933419	0.274	0.08	1.93151865737177e-126	0	IFI6
GAMT	1.11836514184888e-130	-0.701417615664064	0.188	0.392	2.49708568872018e-126	0	GAMT
PGAP1	1.98557120498076e-130	-0.250674388684079	0.066	0.222	4.43338338648105e-126	0	PGAP1
ASF1B	2.18972435363576e-130	-0.396113986776582	0.022	0.134	4.88921653679792e-126	0	ASF1B
C1orf216	5.08427527184774e-130	0.769219828109714	0.283	0.087	1.13521698269816e-125	0	C1orf216
ITM2A	6.28183791197448e-130	-0.359277919569486	0.047	0.19	1.40260876898566e-125	0	ITM2A
RPL41	1.52995994779794e-129	-0.49262371401219	0.983	0.929	3.41609457144325e-125	0	RPL41
ZC3H12A	2.03129615393297e-129	-0.28195148779655	0.017	0.123	4.53547805250154e-125	0	ZC3H12A
CORO2B	2.43154399296472e-129	0.387426762159361	0.235	0.051	5.42915142749162e-125	0	CORO2B
LAMB2	3.33663173232439e-129	0.753401328308197	0.608	0.398	7.45003133193389e-125	0	LAMB2
PRKX	4.18539700604942e-129	-0.269427007550656	0.09	0.258	9.34515443510715e-125	0	PRKX
FAR2	4.86477791627168e-129	0.474228736818629	0.29	0.094	1.08620761314514e-124	0	FAR2
FADS2	6.01117876258807e-129	0.778061448491314	0.376	0.167	1.34217599411066e-124	0	FADS2
DAAM1	6.85881216794296e-129	-0.786949638219795	0.406	0.619	1.53143558085831e-124	0	DAAM1
KIAA1549L	1.26173903798129e-128	0.40374600568445	0.232	0.051	2.81721092400461e-124	0	KIAA1549L
MYBL2	1.98614350284072e-128	-0.360389732949545	0.016	0.12	4.43466121314275e-124	0	MYBL2
TANGO2	2.00288520755754e-128	0.794388754819613	0.358	0.149	4.47204209143447e-124	0	TANGO2
COL3A1	2.03562458883248e-128	-1.18514433725029	0.013	0.112	4.54514258194517e-124	0	COL3A1
PSAT1	3.14790935595001e-128	-0.602845735265411	0.219	0.434	7.02865200996519e-124	0	PSAT1
RBBP8	3.9812975994433e-128	-0.343003431832852	0.156	0.353	8.88944128003701e-124	0	RBBP8
CERS2	5.9490460535779e-128	0.729375202533051	0.5	0.291	1.32830300284287e-123	0	CERS2
ATP6V0B	9.0379451764163e-128	0.806196897529608	0.763	0.627	2.01799239899023e-123	0	ATP6V0B
HSPA8	1.33003346444023e-127	0.720280820661007	0.818	0.698	2.96969871940214e-123	0	HSPA8
BTD	1.57316959785487e-127	0.688099110634251	0.332	0.13	3.51257307809035e-123	0	BTD
SPTSSA	1.73587821840333e-127	0.708185361209313	0.717	0.578	3.87586888605095e-123	0	SPTSSA
AAED1	2.45736634211761e-127	0.542617570557001	0.326	0.123	5.48680756868019e-123	0	AAED1
IDI1	2.55777643751051e-127	0.639939624857159	0.557	0.34	5.71100322967347e-123	0	IDI1
BNIP3	2.67846039699297e-127	0.429980421141211	0.46	0.234	5.98046637440591e-123	0	BNIP3
CEBPG	3.07322497855284e-127	-0.357801277562479	0.171	0.37	6.86189673211279e-123	0	CEBPG
CERCAM	4.1967510415151e-127	0.613616202363704	0.323	0.119	9.37050572549491e-123	0	CERCAM
DNAJC15	5.37785982768913e-127	0.542138504340053	0.668	0.502	1.20076854232643e-122	0	DNAJC15
LEF1	6.20598317800058e-127	0.257723019886461	0.426	0.188	1.38567192398397e-122	0	LEF1
TSKU	2.5561152085307e-126	-0.339883305044005	0.169	0.373	5.70729403760736e-122	0	TSKU
ANKRD37	3.84123399854144e-126	0.505680124193797	0.326	0.125	8.57670727194334e-122	0	ANKRD37
CTSH	1.42478508659414e-125	0.710369255560447	0.389	0.175	3.18126014134739e-121	0	CTSH
ARL4C	1.80686526119502e-125	-0.635827119246322	0.156	0.346	4.03436875519624e-121	0	ARL4C
PPFIBP1	3.18874043717167e-125	0.647302759951251	0.636	0.429	7.11981964811691e-121	0	PPFIBP1
EPN2	3.30221836993699e-125	-0.462732528019616	0.169	0.368	7.37319317639531e-121	0	EPN2
AURKB	4.89719635874819e-125	-0.687997972146221	0.017	0.118	1.0934460029813e-120	0	AURKB
DUSP2	5.09868322401108e-125	-0.377412492516537	0.012	0.109	1.13843399025719e-120	0	DUSP2
CCDC109B	5.14701127566378e-125	-0.458695357756931	0.126	0.306	1.14922467763021e-120	0	CCDC109B
FIS1	5.601191027571e-125	0.706391972550752	0.751	0.626	1.25063393263605e-120	0	FIS1
ABL2	5.82364449069861e-125	0.535766566816361	0.448	0.234	1.30030334188319e-120	0	ABL2
MAN2A2	9.14437011580404e-125	0.570561092031808	0.347	0.14	2.04175495945673e-120	0	MAN2A2
LINC00839	1.12209301687354e-124	0.423911281216138	0.175	0.019	2.50540928807524e-120	0	LINC00839
CDCA3	1.19897173450961e-124	-0.395919310699643	0.009	0.1	2.67706408881306e-120	0	CDCA3
ARPC5	1.46721323438e-124	0.68830338340535	0.757	0.629	3.27599370972366e-120	0	ARPC5
RPL34	2.25489485293198e-124	-0.589936753176776	0.965	0.911	5.03472922762653e-120	0	RPL34
GNB1	2.86559584273634e-124	0.601025824184198	0.79	0.66	6.3983023976617e-120	0	GNB1
EML4	3.24032910820577e-124	-0.414632714930173	0.307	0.528	7.23500683280184e-120	0	EML4
CD74	4.03933943357535e-124	-2.53184908188616	0.045	0.176	9.01903708728703e-120	0	CD74
COL6A1	8.19877251185646e-124	0.497225298295596	0.412	0.191	1.83062192644731e-119	0	COL6A1
YWHAB	8.54643764945464e-124	0.524057778610587	0.922	0.864	1.90824859837023e-119	0	YWHAB
JOSD2	2.08825235498008e-123	0.551583285678489	0.512	0.308	4.66264985819952e-119	0	JOSD2
ST8SIA6	2.74542843743285e-123	0.337095484829709	0.266	0.079	6.12999261510006e-119	0	ST8SIA6
NAP1L1	4.69962175257559e-123	0.546411861631854	0.874	0.751	1.04933154491508e-118	0	NAP1L1
NRCAM	5.71585002325439e-123	0.268528679895408	0.182	0.023	1.27623499319224e-118	0	NRCAM
NREP	5.7198615571301e-123	-0.591599194437637	0.111	0.282	1.27713068847601e-118	0	NREP
KRT10	7.05259872805566e-123	-5.19100694621561	0.771	0.816	1.57470424400027e-118	0	KRT10
RXRA	8.43199330711969e-123	-0.348151927944838	0.165	0.357	1.88269546561368e-118	0	RXRA
EHD4	1.65144722784471e-122	0.550315731838802	0.345	0.143	3.68735137033168e-118	0	EHD4
P2RY1	1.78374541591414e-122	-0.268580317943234	0.018	0.121	3.98274676465308e-118	0	P2RY1
HILPDA	2.35712338163426e-122	-0.359465802688129	0.089	0.254	5.26298508651299e-118	0	HILPDA
CELSR1	2.9369323602243e-122	-0.326279210429564	0.077	0.231	6.55758257390882e-118	0	CELSR1
DAAM2	3.13739633279744e-122	0.447696246948787	0.236	0.059	7.00517853187013e-118	0	DAAM2
FOS	3.20895951659955e-122	-1.15432232306678	0.545	0.773	7.16496480866347e-118	0	FOS
CENPF	3.81166017572619e-122	-0.88445815861965	0.051	0.185	8.51067484036143e-118	0	CENPF
TUBB2A	4.86930387925024e-122	0.650203746768796	0.576	0.365	1.08721817015899e-117	0	TUBB2A
LAMP2	5.60598179391535e-122	0.739552116948238	0.719	0.57	1.25170361494542e-117	0	LAMP2
LINC00681	6.71219508471629e-122	0.307153141063	0.16	0.012	1.49869891851545e-117	0	LINC00681
PLD3	1.48311020373118e-121	0.630102754001552	0.75	0.592	3.31148846289097e-117	0	PLD3
ETFB	1.61389928674383e-121	0.776221288551598	0.72	0.577	3.60351432744162e-117	0	ETFB
CNN3	2.90917373955272e-121	0.679544129865097	0.594	0.388	6.49560312567332e-117	0	CNN3
CNRIP1	2.9382480893475e-121	0.581298445866091	0.248	0.065	6.5605203338951e-117	0	CNRIP1
AACS	3.23825329789404e-121	-0.304157932273241	0.076	0.23	7.23037196353781e-117	0	AACS
TSTA3	5.73840314477902e-121	-0.635315141316138	0.28	0.483	1.28127065416626e-116	0	TSTA3
MSANTD3	5.78083101464825e-121	0.353313320640691	0.364	0.16	1.29074394895066e-116	0	MSANTD3
TOMM7	6.11982169416826e-121	0.421269103670413	0.865	0.773	1.36643378787389e-116	0	TOMM7
ARMCX1	1.03601844037874e-120	0.53565039082153	0.37	0.164	2.31322197367764e-116	0	ARMCX1
ARMCX3	3.976215421168e-120	0.610209727847409	0.458	0.253	8.8780937923839e-116	0	ARMCX3
PDIA3	4.9835522746576e-120	0.587459882550161	0.874	0.807	1.11272755188555e-115	0	PDIA3
NUDT8	6.20832863147317e-120	-0.264746132163943	0.096	0.261	1.38619561683533e-115	0	NUDT8
RAMP1	8.28534216548495e-120	1.49806035334392	0.284	0.105	1.84995119870948e-115	0	RAMP1
CENPE	9.97036493549879e-120	-0.307251457948687	0.026	0.137	2.22618308279817e-115	0	CENPE
GNB2L1	1.39337257581584e-119	-0.607552383108913	0.94	0.929	3.1111222872816e-115	0	GNB2L1
RAB6B	2.30543665994531e-119	0.323700397530563	0.253	0.071	5.1475789743259e-115	0	RAB6B
METTL9	2.38733025358338e-119	0.776613659898147	0.657	0.509	5.33043099020096e-115	0	METTL9
TMEM51	3.44199586964914e-119	0.68031155086422	0.367	0.169	7.68528837775261e-115	0	TMEM51
HPGD	4.54035802922129e-119	0.283393356600283	0.418	0.209	1.01377114076453e-114	0	HPGD
RPN2	9.59510762022548e-119	0.791317599688925	0.797	0.691	2.14239562944394e-114	0	RPN2
COL4A3BP	3.38062863603586e-118	0.696221400926335	0.502	0.296	7.54826761854086e-114	0	COL4A3BP
SKP1	8.09862117912986e-118	0.504612643052606	0.928	0.856	1.80826013687612e-113	0	SKP1
YWHAE	9.58338637074305e-118	0.478078127080764	0.958	0.885	2.13977850885951e-113	0	YWHAE
EMX2	1.65779251621407e-117	0.360250317251588	0.281	0.094	3.70151913020278e-113	0	EMX2
TRIM7	2.01317462213114e-117	-0.416890419162885	0.058	0.194	4.49501629629442e-113	0	TRIM7
CASP1	2.16436684078237e-117	-0.316224161502213	0.045	0.175	4.83259828209889e-113	0	CASP1
TFPT	2.32434194869322e-117	0.380606906069154	0.336	0.137	5.18979070304223e-113	0	TFPT
CHADL	2.45445384619788e-117	1.11538214794645	0.25	0.075	5.48030454779063e-113	0	CHADL
TMED9	2.48757100295471e-117	0.691556505777149	0.774	0.662	5.55424853539728e-113	0	TMED9
SERBP1	3.72158432497401e-117	-0.551925013860182	0.683	0.816	8.30955348080198e-113	0	SERBP1
ZCCHC24	4.22974838473943e-117	0.35629690553508	0.251	0.071	9.44418219344619e-113	0	ZCCHC24
PLAU	6.92249680729613e-117	-0.692953414547274	0.066	0.211	1.54565508713308e-112	0	PLAU
KCNMA1	8.20731229180093e-117	0.397296430475886	0.191	0.032	1.83252868851331e-112	0	KCNMA1
DTNB	1.43182551927693e-116	-0.277036138589983	0.07	0.217	3.19698001944152e-112	0	DTNB
TUBA1C	1.44959808898628e-116	-1.18102088632999	0.582	0.693	3.23666261308857e-112	0	TUBA1C
ENSA	1.94773272304011e-116	-0.336725616283537	0.509	0.71	4.34889762400396e-112	0	ENSA
JAG2	2.25152288825433e-116	-0.378048043184837	0.044	0.169	5.02720030489427e-112	0	JAG2
KDM5B	2.84123636819438e-116	-0.486819189717621	0.258	0.458	6.3439125629044e-112	0	KDM5B
GNPTG	2.90106210626339e-116	0.768079620331752	0.592	0.419	6.47749147086491e-112	0	GNPTG
RSU1	3.57667734908164e-116	0.769496241365078	0.595	0.426	7.9860051850295e-112	0	RSU1
IL1RAP	3.61354389942435e-116	-0.251404270079396	0.063	0.204	8.06832081863469e-112	0	IL1RAP
HEY1	3.78970434399478e-116	0.464316143628502	0.267	0.085	8.46165185927154e-112	0	HEY1
ATP6V0E1	4.51900261752608e-116	0.626939134637113	0.8	0.68	1.00900290444122e-111	0	ATP6V0E1
RPL37A	4.67970169629579e-116	-0.57089153978395	0.977	0.93	1.04488379474892e-111	0	RPL37A
RPL28	5.11725600476042e-116	-0.582018264821622	0.875	0.888	1.14258092074291e-111	0	RPL28
MAP1B	6.97059952318316e-116	0.684586208288697	0.587	0.37	1.55639546153634e-111	0	MAP1B
RPS7	7.41345697636183e-116	-0.545833926468886	0.942	0.919	1.65527667368207e-111	0	RPS7
FRAT2	1.05274608890939e-115	-0.302472800189586	0.096	0.259	2.35057146731688e-111	0	FRAT2
SEMA6A	1.40497421634522e-115	0.516930185829246	0.498	0.278	3.13702643025561e-111	0	SEMA6A
SHISA4	1.98538325581835e-115	0.493485006001853	0.25	0.073	4.43296373359121e-111	0	SHISA4
PACSIN2	2.75960459917014e-115	0.357654841749245	0.41	0.204	6.1616451490271e-111	0	PACSIN2
IP6K2	2.93265696754782e-115	-0.492659322081266	0.393	0.606	6.54803647714076e-111	0	IP6K2
LPAR6	8.71465601255238e-115	-0.318337186833905	0.176	0.371	1.9458083944827e-110	0	LPAR6
PLBD2	1.2883540087783e-114	0.387420817325717	0.328	0.138	2.8766368308002e-110	0	PLBD2
LEPROT	2.89232116593364e-114	0.581634736254755	0.668	0.5	6.45797469929664e-110	0	LEPROT
KIAA0930	4.06680695923008e-114	0.38129549916562	0.429	0.226	9.08036657856892e-110	0	KIAA0930
HERC2	4.82478487413868e-114	1.47140719267829	0.569	0.421	1.07727796669768e-109	0	HERC2
MAPRE2	5.70223646430589e-114	0.536100751542189	0.501	0.29	1.27319535775022e-109	0	MAPRE2
C19orf12	6.52860455713616e-114	0.545215730218631	0.412	0.211	1.45770682551736e-109	0	C19orf12
OS9	7.39482674600461e-114	0.722246257528566	0.699	0.536	1.65111691584791e-109	0	OS9
CRELD2	7.6168870476602e-114	0.933627979727986	0.453	0.262	1.70069854000157e-109	0	CRELD2
C10orf90	8.89409674547837e-114	0.350997693271755	0.174	0.025	1.98587392133041e-109	0	C10orf90
SLC39A11	9.25476858471384e-114	-0.372264009775511	0.171	0.363	2.06640472959491e-109	0	SLC39A11
RFTN2	9.566421864773e-114	0.279497408391924	0.193	0.035	2.13599067396652e-109	0	RFTN2
TJP1	1.73206831621508e-113	0.327380623353445	0.558	0.343	3.86736213644504e-109	0	TJP1
DUSP4	1.87808164342027e-113	0.499451643322984	0.274	0.091	4.19338069342877e-109	0	DUSP4
PPIF	2.28786199878927e-113	-0.390757754173563	0.095	0.251	5.10833827089669e-109	0	PPIF
RPL14	2.80024146691064e-113	-0.538122795810131	0.918	0.9	6.25237914731808e-109	0	RPL14
EPHA5	3.23616036795847e-113	0.289113698927197	0.171	0.022	7.22569886957767e-109	0	EPHA5
PRSS23	3.35652222614353e-113	0.988581962957355	0.366	0.172	7.49444282653328e-109	0	PRSS23
SERPING1	3.39049781718082e-113	-0.290632383426364	0.02	0.12	7.57030352620132e-109	0	SERPING1
CXCR4	4.71305093034783e-113	-0.459813826260256	0.022	0.124	1.05233001172806e-108	0	CXCR4
SRP14	5.47153710869116e-113	0.49238346718122	0.96	0.885	1.22168480562856e-108	0	SRP14
KIF1A	6.84561825830329e-113	0.548427372222304	0.224	0.058	1.52848964471396e-108	0	KIF1A
FKBP10	7.80447867859408e-113	0.446798744120631	0.278	0.094	1.74258399935649e-108	0	FKBP10
SLC38A2	7.99520427576164e-113	-0.804674952517947	0.721	0.8	1.78516921069206e-108	0	SLC38A2
RPL35A	9.37017913496428e-113	-0.508515131934859	0.93	0.89	2.09217359725482e-108	0	RPL35A
TMEM140	9.99321081008876e-113	0.835086497400716	0.215	0.055	2.23128410967662e-108	0	TMEM140
SPCS2	1.39114190843281e-112	0.595999790903164	0.732	0.607	3.10614165314879e-108	0	SPCS2
C2orf88	3.94884069903369e-112	0.358383795720359	0.258	0.083	8.81697151280243e-108	0	C2orf88
PDE8A	3.99855975719952e-112	0.36106453576795	0.331	0.137	8.92798422587509e-108	0	PDE8A
SRGAP1	4.71080322919087e-112	0.508507063896707	0.341	0.146	1.05182814501374e-107	0	SRGAP1
CDKN2B	5.73796082123943e-112	-0.277406789835216	0.027	0.136	1.28117189216634e-107	0	CDKN2B
RAB3B	6.84314122853609e-112	0.585103594338816	0.232	0.065	1.52793657350754e-107	0	RAB3B
COL1A1	1.0342089419017e-111	-1.0966455383424	0.013	0.104	2.30918172547811e-107	0	COL1A1
IFFO1	1.23776789904071e-111	0.448688652193736	0.206	0.045	2.76368816497811e-107	0	IFFO1
STAM	1.31903258852271e-111	0.463717731517421	0.358	0.163	2.9451359636535e-107	0	STAM
GNAL	4.2449800709291e-111	0.751924189018901	0.333	0.148	9.4781915023705e-107	0	GNAL
HES6	6.3634403613899e-111	0.448059356072797	0.27	0.091	1.42082896389114e-106	0	HES6
IMPDH2	6.99616529055577e-111	-0.646929117000606	0.516	0.697	1.56210378607529e-106	0	IMPDH2
ARF1	7.22296336228636e-111	0.632309910412147	0.856	0.78	1.6127432595313e-106	0	ARF1
CDH1	7.35081761886839e-111	0.811897657132734	0.741	0.618	1.64129055794093e-106	0	CDH1
SLC35D2	8.33218173848112e-111	0.401791777169188	0.315	0.128	1.86040953856806e-106	0	SLC35D2
LDHB	9.95442661415809e-111	0.435893517669945	0.811	0.61	2.22262437440922e-106	0	LDHB
LINC00998	1.97703071361118e-110	0.544248130414238	0.603	0.431	4.41431417735105e-106	0	LINC00998
ITPK1	2.82173067770772e-110	0.350219794813258	0.329	0.137	6.30036025718581e-106	0	ITPK1
KIFC3	3.67594720210765e-110	0.391388358671528	0.312	0.124	8.20765491286597e-106	0	KIFC3
PHPT1	4.59734824149646e-110	0.605780317041068	0.787	0.65	1.02649591536133e-105	0	PHPT1
PCMT1	7.10114766611358e-110	0.742081278255395	0.683	0.539	1.58554425088984e-105	0	PCMT1
ERBB3	7.26338571467268e-110	0.685399431772295	0.618	0.426	1.62176876237212e-105	0	ERBB3
ACVR2A	1.2221477239214e-109	-0.474138258472318	0.217	0.41	2.7288114379717e-105	0	ACVR2A
FAM127B	1.26555788753022e-109	0.760693510762212	0.667	0.502	2.82573765127748e-105	0	FAM127B
CD79B	1.36296576754968e-109	0.57568316870857	0.185	0.034	3.04322996578494e-105	0	CD79B
RPL12	2.41616218532222e-109	-0.571986043489802	0.953	0.919	5.39480692738746e-105	0	RPL12
ACOT9	2.46276614836814e-109	0.611859196592429	0.382	0.189	5.49886425607638e-105	0	ACOT9
VAMP3	2.70625651812571e-109	0.683096072823605	0.635	0.47	6.04252955367108e-105	0	VAMP3
TENM2	3.21882665661919e-109	-0.306570290304309	0.035	0.148	7.18699615889933e-105	0	TENM2
GADD45B	3.87306848852005e-109	-0.619574404895994	0.191	0.379	8.64778732116756e-105	0	GADD45B
MCM7	4.04428662048196e-109	-0.774258522681211	0.2	0.382	9.03008316621212e-105	0	MCM7
UNC93B1	6.2549031055014e-109	0.581076754162337	0.352	0.162	1.39659476539635e-104	0	UNC93B1
CHCHD3	6.70006114691968e-109	0.705547226345797	0.525	0.344	1.49598965288423e-104	0	CHCHD3
MPDZ	1.10182208414645e-108	0.341365656798366	0.337	0.147	2.46014834948219e-104	0	MPDZ
UBA2	1.17077472139045e-108	0.425930349709929	0.595	0.407	2.6141057979206e-104	0	UBA2
CALM3	1.40597963759024e-108	0.495786017283245	0.611	0.441	3.1392713348115e-104	0	CALM3
GPI	1.52141428313693e-108	0.660344877438289	0.801	0.704	3.39701381138814e-104	0	GPI
FBLN1	1.72935831100768e-108	-0.615926636495508	0.114	0.275	3.86131123681795e-104	0	FBLN1
KCNE4	1.99696775746704e-108	0.351696384929302	0.186	0.034	4.4588296088724e-104	0	KCNE4
ACTN4	2.74999552392465e-108	-0.512167146269861	0.559	0.73	6.14019000581896e-104	0	ACTN4
ZBTB10	3.34041660426754e-108	0.282917553634039	0.29	0.106	7.45848219400857e-104	0	ZBTB10
CMTM3	4.85715877400551e-108	0.43548162860017	0.421	0.214	1.08450641105995e-103	0	CMTM3
MSC-AS1	7.23024811497824e-108	0.33271289796962	0.17	0.025	1.61436979911234e-103	0	MSC-AS1
CEP85L	7.34902844499382e-108	0.431517328616986	0.246	0.074	1.64089107119822e-103	0	CEP85L
COL5A1	8.27087029660673e-108	-0.258582041238144	0.02	0.116	1.84671991982635e-103	0	COL5A1
ODF2L	1.57246330010423e-107	0.449421120688528	0.512	0.316	3.51099605647273e-103	0	ODF2L
PLA2G15	2.13117973996493e-107	0.612881535248553	0.318	0.131	4.75849812339371e-103	0	PLA2G15
UTRN	3.43962038521191e-107	-0.301150557100552	0.183	0.372	7.67998439610116e-103	0	UTRN
TPT1	7.18782689860881e-107	-0.496662599750714	0.943	0.923	1.60489798992137e-102	0	TPT1
MYL12A	9.48050475429897e-107	0.513168694220949	0.843	0.798	2.11680710153987e-102	0	MYL12A
HECA	9.96065996014451e-107	-0.294429421042247	0.103	0.261	2.22401615590107e-102	0	HECA
KIF3A	1.01025943379626e-106	0.590047463455361	0.45	0.251	2.25570726378029e-102	0	KIF3A
UQCR11	1.93604693119586e-106	0.491056124385073	0.903	0.828	4.32280558797412e-102	0	UQCR11
SLC35F1	2.29428271507234e-106	0.437383534235374	0.18	0.032	5.12267444621351e-102	0	SLC35F1
SSR4	3.64923189285913e-106	0.437202790653548	0.878	0.796	8.14800497037586e-102	0	SSR4
LGMN	4.41512793437984e-106	0.469825550346863	0.499	0.303	9.85809765188331e-102	0	LGMN
PRAF2	5.63655511699022e-106	0.597015211829723	0.396	0.201	1.25853002652158e-101	0	PRAF2
BST1	5.94301066696744e-106	0.5055515247035	0.21	0.053	1.32695542172049e-101	0	BST1
ARL4A	6.23173342106987e-106	-0.707131240951947	0.294	0.475	1.39142143825648e-101	0	ARL4A
AHR	6.34014098848047e-106	0.613895603357854	0.568	0.369	1.41562667990792e-101	0	AHR
LBX2-AS1	7.48789074372924e-106	0.356332705639383	0.17	0.026	1.67189624525986e-101	0	LBX2-AS1
GNAQ	8.21281768157287e-106	0.435607079857919	0.468	0.266	1.83375793194159e-101	0	GNAQ
NOB1	9.90069825094138e-106	-0.466290535144183	0.235	0.431	2.21062790547019e-101	0	NOB1
BTG3	1.17054821875436e-105	-0.303291012460807	0.284	0.496	2.61360006283474e-101	0	BTG3
CISH	1.39870312519919e-105	-0.301189106463279	0.022	0.118	3.12302433794476e-101	0	CISH
RPL27	1.4361943107122e-105	-0.470588710575813	0.957	0.905	3.20673465695821e-101	0	RPL27
ADGRE2	2.11106108283155e-105	0.292927557569287	0.247	0.076	4.71357718574628e-101	0	ADGRE2
PLA2G7	2.13096857001853e-105	0.62882548949729	0.17	0.027	4.75802662313737e-101	0	PLA2G7
TFRC	3.66360186853646e-105	-0.262578080016448	0.141	0.314	8.18009025206821e-101	0	TFRC
CMC2	4.04282108169479e-105	0.45831373254196	0.511	0.322	9.02681091120812e-101	0	CMC2
NDUFB8	4.49479346858509e-105	0.580161104504031	0.84	0.747	1.00359748566568e-100	0	NDUFB8
BEX4	4.61299879383153e-105	0.692567181617014	0.598	0.442	1.0299903706867e-100	0	BEX4
DCUN1D4	1.1515617044897e-104	0.451768035106559	0.363	0.173	2.5712069737846e-100	0	DCUN1D4
TMEM50A	1.15957198301754e-104	0.58167589614734	0.737	0.618	2.58909232368157e-100	0	TMEM50A
PLEKHA2	1.1861455102547e-104	0.356024654587763	0.312	0.128	2.64842569529669e-100	0	PLEKHA2
PPIB	1.44124800584654e-104	0.518750788992244	0.839	0.765	3.21801854745415e-100	0	PPIB
GAS5	1.6537765493602e-104	-0.469905822382818	0.545	0.726	3.69255227941145e-100	0	GAS5
AFTPH	2.36099006138406e-104	-0.251131294790327	0.17	0.351	5.27161860905832e-100	0	AFTPH
BSCL2	2.6968568701095e-104	0.286696403380566	0.476	0.282	6.02154201958049e-100	0	BSCL2
MRPL41	2.93130046203085e-104	0.422009376432673	0.698	0.54	6.54500767162247e-100	0	MRPL41
GTF2F2	2.95415402524008e-104	0.807855929237881	0.57	0.41	6.59603510755606e-100	0	GTF2F2
BASP1	3.12182703024676e-104	-0.606929928098148	0.163	0.329	6.97041539313498e-100	0	BASP1
MAP3K3	3.79524934695842e-104	0.563105742967838	0.367	0.176	8.47403274188875e-100	0	MAP3K3
CNPY3	4.55058397990661e-104	0.720714677142709	0.53	0.338	1.01605439103355e-99	0	CNPY3
PPP3CA	4.5557753846741e-104	-0.382764489390973	0.475	0.673	1.01721352789003e-99	0	PPP3CA
RBPMS	5.36368273245317e-104	0.463911825773345	0.356	0.167	1.19760308050214e-99	0	RBPMS
ATP6V1E1	6.34992106135383e-104	0.734788788468459	0.594	0.424	1.41781037457908e-99	0	ATP6V1E1
USP1	7.04732268444008e-104	-0.402149999531692	0.242	0.431	1.57352620898178e-99	0	USP1
CTSO	1.09578529772123e-103	0.325282386468715	0.25	0.081	2.44666941275195e-99	0	CTSO
KIAA1467	1.52824530462202e-103	-0.266466895154632	0.059	0.189	3.41226611616005e-99	0	KIAA1467
PSMB10	1.68363030728632e-103	0.635538052642049	0.506	0.317	3.75920975010889e-99	0	PSMB10
TIPARP	1.90594774760987e-103	-0.35068375054711	0.12	0.279	4.25560013086333e-99	0	TIPARP
HN1	2.89151513345907e-103	-0.622370864721204	0.287	0.478	6.45617498998741e-99	0	HN1
MST1R	3.99518383125458e-103	-0.27016837421764	0.016	0.105	8.92044645842522e-99	0	MST1R
SLC43A3	4.00828858011943e-103	0.656906315692816	0.375	0.187	8.94970674169067e-99	0	SLC43A3
GABARAPL2	4.08649717219887e-103	0.610375921282737	0.735	0.609	9.12433088608564e-99	0	GABARAPL2
SLC25A13	7.67814280467688e-103	0.353995163906004	0.437	0.241	1.71437572542825e-98	0	SLC25A13
RHNO1	1.07278958485863e-102	-0.331122075952267	0.111	0.27	2.39532458507236e-98	0	RHNO1
CKB	1.22048240299021e-102	-0.360497871953422	0.334	0.551	2.72509310939653e-98	0	CKB
MAPKBP1	1.80111365067832e-102	-0.281095857314302	0.081	0.223	4.02152655923456e-98	0	MAPKBP1
FAM60A	1.88144948535152e-102	-0.327592646213322	0.185	0.37	4.20090041089287e-98	0	FAM60A
ST8SIA1	1.96567268809271e-102	0.514781303977956	0.233	0.07	4.38895397797341e-98	0	ST8SIA1
NFIB	2.88492486675788e-102	-0.844303904078314	0.593	0.739	6.44146024249698e-98	0	NFIB
ZFYVE21	3.19402830080485e-102	0.668544815056528	0.679	0.534	7.13162639003707e-98	0	ZFYVE21
SPOCK1	3.71860075017254e-102	0.380478135381836	0.211	0.055	8.30289175498525e-98	0	SPOCK1
TFF3	6.94441706288886e-102	0.315192617503729	0.177	0.034	1.55054944180182e-97	0	TFF3
CLSPN	7.20145438657143e-102	-0.347581021223147	0.043	0.157	1.60794073543367e-97	0	CLSPN
CENPM	1.17520250262999e-101	-0.324022339299736	0.044	0.161	2.62399214787225e-97	0	CENPM
C10orf11	1.21325033676223e-101	0.352542955056915	0.197	0.046	2.7089453519227e-97	0	C10orf11
HSP90AA1	1.24285845754591e-101	0.473663283696922	0.958	0.919	2.7750543640085e-97	0	HSP90AA1
SMPD1	1.33189814480896e-101	0.443216215741941	0.262	0.09	2.97386217772946e-97	0	SMPD1
CPEB4	1.71896866802323e-101	0.334214151364209	0.358	0.17	3.83811324196227e-97	0	CPEB4
FCMR	3.53653836846834e-101	0.42930256115712	0.172	0.031	7.89638286911612e-97	0	FCMR
DCHS1	3.90325828068838e-101	0.290993941543049	0.261	0.089	8.715195089121e-97	0	DCHS1
RIT1	4.27921253350433e-101	0.453284967780425	0.516	0.328	9.55462574480846e-97	0	RIT1
HILS1	4.33255042373359e-101	0.469978639209514	0.158	0.023	9.67371858611237e-97	0	HILS1
UAP1L1	5.84426681227381e-101	0.3562998245432	0.252	0.083	1.3049078938445e-96	0	UAP1L1
RPL19	1.19314885197651e-100	-0.495023470946544	0.974	0.93	2.66406275669316e-96	0	RPL19
CES1	1.47727552293091e-100	0.373587291718249	0.134	0.01	3.29846078760013e-96	0	CES1
LEO1	1.57930979738595e-100	-0.374882556397887	0.165	0.343	3.52628291560334e-96	0	LEO1
HPS4	2.16626935354687e-100	0.38919653569859	0.405	0.214	4.83684621259945e-96	0	HPS4
PCDH7	4.66035140196643e-100	0.373165469757278	0.482	0.267	1.04056326103107e-95	0	PCDH7
ARSI	5.08186945289731e-100	0.490228668582114	0.184	0.039	1.13467981144291e-95	0	ARSI
RTFDC1	7.4882332864229e-100	0.736175922695913	0.683	0.565	1.67197272819251e-95	0	RTFDC1
H2AFY	9.1850502422763e-100	-0.490047546807825	0.468	0.645	2.05083801809545e-95	0	H2AFY
WSCD1	1.15819228052854e-99	0.421132565865412	0.145	0.016	2.58601172396413e-95	0	WSCD1
PFKFB2	1.2300417429731e-99	0.777918546018425	0.296	0.125	2.74643720371033e-95	0	PFKFB2
B3GALNT2	1.63045362397458e-99	-0.357025959676616	0.213	0.401	3.64047685161045e-95	0	B3GALNT2
CDC42	1.66127569339308e-99	0.437428588136573	0.961	0.905	3.70929636820807e-95	0	CDC42
NDUFAF3	2.49038482578597e-99	0.651203228727867	0.649	0.503	5.56053123901492e-95	0	NDUFAF3
LOC100506990	4.27417035042817e-99	0.386350714535718	0.489	0.281	9.54336755843601e-95	0	LOC100506990
TSPAN15	4.62447155800757e-99	0.885547721612084	0.233	0.076	1.03255200947193e-94	0	TSPAN15
HOOK3	6.19048709483284e-99	0.562815215152502	0.668	0.509	1.38221195853428e-94	0	HOOK3
ZNF770	8.14393833118736e-99	-0.408848109545165	0.226	0.41	1.81837855058751e-94	0	ZNF770
FDXR	1.02626174123478e-98	-0.343307796313354	0.049	0.169	2.29143721582902e-94	0	FDXR
AHNAK2	1.81366669874518e-98	-1.01359717975256	0.314	0.487	4.04955500495823e-94	0	AHNAK2
CORO1C	3.30705680434332e-98	0.581876090981478	0.539	0.355	7.38399643273776e-94	0	CORO1C
METTL8	4.5785897732047e-98	-0.265736983925795	0.158	0.329	1.02230752456114e-93	0	METTL8
CLDND1	5.9253584315428e-98	0.656352301109379	0.568	0.408	1.32301403059488e-93	0	CLDND1
CCDC92	6.20546576948477e-98	0.464756728844309	0.366	0.183	1.38555639701056e-93	0	CCDC92
DDB2	6.24873138888771e-98	-0.388308117505553	0.15	0.32	1.39521674451085e-93	0	DDB2
CHPT1	7.39484725984876e-98	0.613225877298168	0.542	0.361	1.65112149617903e-93	0	CHPT1
FLOT1	8.21826600955949e-98	0.552006542816294	0.595	0.4	1.83497443461444e-93	0	FLOT1
ATP6V1G1	1.11800192123207e-97	0.481001967691155	0.842	0.768	2.49627468972697e-93	0	ATP6V1G1
SCAMP3	1.11858495820815e-97	0.789463538051906	0.618	0.463	2.49757649468715e-93	0	SCAMP3
TIMP1	1.48048285547881e-97	0.444426483181721	0.445	0.247	3.30562211971308e-93	0	TIMP1
C22orf29	2.22926474419971e-97	-0.475019835244785	0.22	0.409	4.97750232084912e-93	0	C22orf29
MAP6	2.99553329671463e-97	0.304865999543841	0.175	0.034	6.68842674490443e-93	0	MAP6
CAP1	3.20289999277805e-97	0.512145673907581	0.724	0.584	7.15143510387482e-93	0	CAP1
CRMP1	4.26655774454525e-97	0.474354874790027	0.254	0.092	9.52637013202063e-93	0	CRMP1
FNIP2	4.40928378596238e-97	0.334141582738149	0.323	0.142	9.8450488372968e-93	0	FNIP2
RPL23	4.93683848650668e-97	-0.871562140543479	0.973	0.937	1.10229729726721e-92	0	RPL23
SLC25A29	9.25541945445986e-97	-0.388263559865936	0.154	0.322	2.0665500557918e-92	0	SLC25A29
SMARCD2	1.3864602797093e-96	-0.385295971401656	0.302	0.507	3.09568851253493e-92	0	SMARCD2
NRP1	1.67481502758853e-96	-0.28852233477261	0.037	0.144	3.73952699359968e-92	0	NRP1
CCDC107	1.69309261855224e-96	0.457793568892453	0.392	0.211	3.78033719870344e-92	0	CCDC107
ZNF57	1.9954967406108e-96	-0.283263729235857	0.037	0.143	4.45554512243579e-92	0	ZNF57
RELL1	2.26592463646574e-96	-0.515778328749326	0.364	0.576	5.0593565283007e-92	0	RELL1
UCP2	2.57590517438316e-96	-0.61353532247833	0.046	0.158	5.75148107336273e-92	0	UCP2
ARRDC3	2.72876533066163e-96	-0.441687877351262	0.261	0.458	6.0927872303013e-92	0	ARRDC3
RXRG	2.79759729627831e-96	0.251751989346057	0.157	0.025	6.24647524313022e-92	0	RXRG
TMEM8A	3.37873368734482e-96	0.428233599979815	0.264	0.097	7.54403657710352e-92	0	TMEM8A
CAV2	4.80683568062114e-96	0.513971525409437	0.644	0.46	1.07327027076909e-91	0	CAV2
IER5	5.99182621772936e-96	-0.412028961754425	0.143	0.309	1.33785495789461e-91	0	IER5
SCARB2	6.82222266721262e-96	0.565435642121508	0.56	0.385	1.52326587713523e-91	0	SCARB2
CKAP2	8.99511546244348e-96	-0.315724410069662	0.129	0.282	2.00842938045438e-91	0	CKAP2
RPL24	1.11734861873908e-95	-0.39667223823317	0.897	0.873	2.49481599592062e-91	0	RPL24
MCF2L	1.8552413269615e-95	0.336388600124173	0.275	0.108	4.14238283483964e-91	0	MCF2L
C9orf142	2.38159353159834e-95	-0.292112532252434	0.244	0.428	5.31762203735278e-91	0	C9orf142
VWA5A	2.40867662803393e-95	-0.355672127503636	0.035	0.139	5.37809317507415e-91	0	VWA5A
ASL	2.5327759202424e-95	0.771025986492164	0.331	0.158	5.65518207471723e-91	0	ASL
DNAJA4	4.01900318561833e-95	0.357508948216951	0.395	0.207	8.97363031284861e-91	0	DNAJA4
TMEM251	4.01958304382618e-95	0.534785420725362	0.44	0.262	8.97492502025509e-91	0	TMEM251
SEC11C	5.30136867885936e-95	0.596219454126487	0.58	0.418	1.18368959861572e-90	0	SEC11C
NDUFS7	6.77310886766038e-95	0.548530161340289	0.783	0.677	1.51229974797121e-90	0	NDUFS7
P2RX4	7.4133839833101e-95	0.696749831881247	0.337	0.164	1.65526037579348e-90	0	P2RX4
JAM3	1.13925451194113e-94	0.357348810143169	0.273	0.105	2.54372747426215e-90	0	JAM3
SORCS1	1.73209463665801e-94	0.296649986805431	0.143	0.018	3.86742090473e-90	0	SORCS1
GNAS	3.13148850906125e-94	0.455337012332843	0.895	0.79	6.99198754303195e-90	0	GNAS
SEPT11	4.6678475035041e-94	0.386746947295284	0.433	0.239	1.04223699058239e-89	0	SEPT11
RNF13	4.81629970771487e-94	0.679634803169579	0.559	0.398	1.07538339873858e-89	0	RNF13
ATP6V0A1	5.02812179835145e-94	0.548353647174847	0.366	0.187	1.12267903513591e-89	0	ATP6V0A1
NOP58	6.20417258173069e-94	-0.335020614562851	0.391	0.595	1.38526765404883e-89	0	NOP58
RPS10	1.01934726651153e-93	-0.402087107390209	0.936	0.881	2.27599857666695e-89	0	RPS10
ANKRD28	1.2137335858977e-93	0.475453055459555	0.354	0.177	2.71002435059237e-89	0	ANKRD28
ITPKC	2.28543170917122e-93	-0.259835307523155	0.063	0.188	5.10291192023751e-89	0	ITPKC
BEAN1	2.45948598227078e-93	0.27975577612924	0.174	0.037	5.49154030121419e-89	0	BEAN1
EPHX2	2.89743652813441e-93	-0.330003739256414	0.118	0.271	6.46939628001852e-89	0	EPHX2
SLC6A8	2.94753687929348e-93	0.40772684228721	0.325	0.148	6.58126034408648e-89	0	SLC6A8
NIN	7.86608031744161e-93	0.591258104833441	0.485	0.302	1.75633841327836e-88	0	NIN
RIN3	9.92466247839977e-93	0.291259339606661	0.313	0.138	2.2159786381771e-88	0	RIN3
TXNIP	1.1180275753897e-92	-0.899869359675112	0.517	0.662	2.49633197033012e-88	0	TXNIP
ANXA3	1.52577775766078e-92	-0.273161946263145	0.023	0.114	3.40675657730499e-88	0	ANXA3
CLTA	1.90312446055325e-92	0.547306402088078	0.782	0.707	4.2492962955233e-88	0	CLTA
CISD3	2.05601729109113e-92	0.458362373027393	0.51	0.331	4.59067540754828e-88	0	CISD3
WDR83OS	2.5113891952106e-92	0.565418589555223	0.797	0.688	5.60742979506623e-88	0	WDR83OS
SH3PXD2A	2.9179561250301e-92	-0.435426379116769	0.176	0.341	6.51521243596721e-88	0	SH3PXD2A
NARF	3.45436953870581e-92	0.760433005011056	0.542	0.385	7.71291630602233e-88	0	NARF
MAD2L1	4.63401643907898e-92	-0.386910632704839	0.071	0.195	1.03468319051755e-87	0	MAD2L1
HTRA1	5.18580560146523e-92	-0.4443149076333	0.076	0.206	1.15788667469516e-87	0	HTRA1
CHD3	5.97049818643811e-92	-0.361338714522692	0.26	0.44	1.3330928350679e-87	0	CHD3
COTL1	6.70032774841287e-92	0.34493776962807	0.315	0.139	1.49604917966562e-87	0	COTL1
HMGB2	6.7923768818922e-92	-0.876854859463607	0.323	0.493	1.51660191018889e-87	0	HMGB2
CHMP2A	6.7982168128493e-92	0.623981704681799	0.769	0.659	1.51790584997299e-87	0	CHMP2A
YWHAQ	7.03115765311593e-92	0.590215089110961	0.841	0.737	1.56991688078773e-87	0	YWHAQ
NEU1	9.10974264004156e-92	0.675047140556527	0.374	0.202	2.03402333666848e-87	0	NEU1
FAM50A	9.15374785206294e-92	0.619544447245638	0.45	0.279	2.04384882040861e-87	0	FAM50A
PDGFA	9.40164775195673e-92	-0.389577649934315	0.191	0.356	2.0991999100569e-87	0	PDGFA
MZT2A	1.22558467394188e-91	-0.355185187798842	0.406	0.575	2.73648545997743e-87	0	MZT2A
DOCK10	1.48359735578885e-91	0.311258332445305	0.235	0.079	3.31257617600534e-87	0	DOCK10
ATF3	2.84297617860159e-91	-0.829093710807028	0.205	0.372	6.34779721158163e-87	0	ATF3
MYO1B	3.09643222849106e-91	0.498436662287191	0.422	0.241	6.91371387977485e-87	0	MYO1B
KCNQ1OT1	3.79005051245068e-91	-0.650653715699145	0.191	0.356	8.46242478419987e-87	0	KCNQ1OT1
RUFY3	3.89461660011857e-91	0.579586505654047	0.743	0.605	8.69589994474475e-87	0	RUFY3
SCRG1	5.01594070834625e-91	0.385382270547152	0.168	0.035	1.11995924135955e-86	0	SCRG1
CDYL	1.0334594445497e-90	0.409655040864357	0.486	0.315	2.30750824779056e-86	0	CDYL
ZNF704	1.08531077112302e-90	0.321789441084756	0.45	0.26	2.42328188976349e-86	0	ZNF704
CLTB	1.16993808025626e-90	-0.890686463246319	0.539	0.659	2.61223774559619e-86	0	CLTB
TRAP1	1.552259278689e-90	-0.416150629861016	0.26	0.448	3.4658845174568e-86	0	TRAP1
PHLDA3	2.84078933067336e-90	-0.279459689897043	0.108	0.257	6.34291441752749e-86	0	PHLDA3
MRPL44	3.98586540753956e-90	0.602232695732979	0.418	0.255	8.89964028195432e-86	0	MRPL44
USP48	5.03350051495371e-90	0.55699416575296	0.537	0.363	1.12387999497886e-85	0	USP48
CORO1B	5.82262419309349e-90	0.621052218708608	0.56	0.403	1.30007552983391e-85	0	CORO1B
NDUFC2	7.28409853592828e-90	0.388116550521058	0.843	0.753	1.62639352110207e-85	0	NDUFC2
MVP	9.00415890887926e-90	0.68439385508808	0.428	0.25	2.01044860117456e-85	0	MVP
CCNB1	9.47358584252637e-90	-0.80785587375344	0.041	0.144	2.11526224691929e-85	0	CCNB1
FARP2	1.06839754229819e-89	0.352320194682588	0.331	0.157	2.3855180324434e-85	0	FARP2
STX2	1.40284480926989e-89	0.316908050796919	0.248	0.089	3.13227189013782e-85	0	STX2
SERF2	1.62008798992157e-89	0.434804247609249	0.97	0.918	3.61733246389688e-85	0	SERF2
ST6GAL1	1.68728073486617e-89	0.308734533892684	0.253	0.095	3.76736042480919e-85	0	ST6GAL1
WSB2	2.83444206631525e-89	0.353272733939347	0.546	0.374	6.32874224566869e-85	0	WSB2
EPAS1	2.8474199977307e-89	-0.365255742793149	0.114	0.256	6.3577193709331e-85	0	EPAS1
HSPA2	3.77619686562746e-89	-0.506254085680301	0.121	0.268	8.43149236157299e-85	0	HSPA2
DBNDD1	4.31367571521706e-89	0.390949084746014	0.236	0.085	9.63157513693665e-85	0	DBNDD1
CCNB2	6.5583679347021e-89	-0.602974038875313	0.042	0.144	1.46435239246028e-84	0	CCNB2
SCPEP1	7.68946863746773e-89	-0.343297049390566	0.138	0.297	1.71690455737379e-84	0	SCPEP1
LINC-PINT	1.0977475172845e-88	0.297729895546389	0.199	0.057	2.45105065659282e-84	0	LINC-PINT
H3F3B	1.23773328738946e-88	-0.444694421980452	0.984	0.949	2.76361088408319e-84	0	H3F3B
SLC7A5	1.48972943089262e-88	0.507591747940956	0.396	0.214	3.32626787329703e-84	0	SLC7A5
MEG3	1.57640879876199e-88	-1.16223346066584	0.099	0.229	3.51980556587578e-84	0	MEG3
SLC39A13	2.20656984016645e-88	0.464386519447777	0.417	0.238	4.92682913912365e-84	0	SLC39A13
RPL17	4.16439987107763e-88	-0.402395971738312	0.87	0.854	9.29827203214213e-84	0	RPL17
CASP6	4.34020919365274e-88	-0.260822820834906	0.131	0.284	9.69081908758783e-84	0	CASP6
RABIF	4.67610309478683e-88	0.436390503304201	0.378	0.206	1.044080299004e-83	0	RABIF
ADAM15	1.01623671922847e-87	-0.297688213781595	0.268	0.46	2.26905334669333e-83	0	ADAM15
CDKL2	1.02952227589184e-87	0.287286585384567	0.173	0.041	2.29871733761131e-83	0	CDKL2
DNASE2	1.32468137355837e-87	0.805224854759981	0.518	0.356	2.95774857088112e-83	0	DNASE2
EPS8L1	1.40738260174908e-87	0.303248753719508	0.266	0.106	3.14240387318534e-83	0	EPS8L1
RPP25	2.05467416374693e-87	0.483082656030473	0.295	0.13	4.58767647281416e-83	0	RPP25
LINC00462	2.06660212461804e-87	0.375773284901092	0.139	0.02	4.61430922384716e-83	0	LINC00462
UBXN4	2.62098383670478e-87	-0.369894438026017	0.547	0.709	5.85213271059443e-83	0	UBXN4
NAV3	4.20214946490611e-87	0.321188148436075	0.177	0.043	9.38255932524237e-83	0	NAV3
MED15	6.07649527962773e-87	0.55135110927005	0.499	0.323	1.35675986603528e-82	0	MED15
STX3	6.91710785050976e-87	0.348053972003741	0.339	0.166	1.54445184086182e-82	0	STX3
OR7A5	7.16711007818168e-87	0.421641294401539	0.135	0.018	1.60027233825641e-82	0	OR7A5
PPT2	1.04126889946824e-86	0.430525979523905	0.262	0.105	2.32494519873268e-82	0	PPT2
ODC1	1.48520268531601e-86	-0.401870461143101	0.118	0.263	3.31616055577358e-82	0	ODC1
LYPD1	1.59914750757424e-86	0.363833821496581	0.253	0.1	3.57057655491176e-82	0	LYPD1
MPZL1	2.40327152582538e-86	-0.399503324623483	0.225	0.402	5.36602466286291e-82	0	MPZL1
GRASP	2.42199127799793e-86	0.277957157055247	0.22	0.072	5.40782212551378e-82	0	GRASP
RPS15	2.50163708849837e-86	-0.419712723223772	0.98	0.935	5.58565529119917e-82	0	RPS15
RDH11	2.53752685629839e-86	0.696415558963514	0.516	0.347	5.66578996474305e-82	0	RDH11
ATP6AP2	2.54818178513895e-86	0.756430230633736	0.661	0.532	5.68958028985825e-82	0	ATP6AP2
UBAC1	2.91727907033154e-86	-0.332988983930046	0.258	0.439	6.51370070823626e-82	0	UBAC1
NDFIP1	2.9630221518544e-86	0.454687438713611	0.6	0.443	6.6158358606605e-82	0	NDFIP1
BID	3.10234656667809e-86	-0.485200654353681	0.154	0.307	6.92691941407884e-82	0	BID
NAPA	3.13296435408785e-86	0.588080765343189	0.751	0.645	6.99528280980735e-82	0	NAPA
CSTB	3.61743717693797e-86	0.424292063467742	0.847	0.741	8.07701372866711e-82	0	CSTB
RNPEPL1	3.77154564714985e-86	0.534430248821493	0.454	0.279	8.42110712095618e-82	0	RNPEPL1
DNAJB9	3.84734914003146e-86	0.457754552332271	0.333	0.169	8.59036115986224e-82	0	DNAJB9
FAM13A	2.50788209693444e-85	0.4211487056005	0.412	0.236	5.59959914603521e-81	0	FAM13A
GLG1	2.79636760232593e-85	0.670502232306093	0.765	0.647	6.24372958247333e-81	0	GLG1
PCYT2	2.8122037251079e-85	0.631890354614393	0.351	0.185	6.27908847742093e-81	0	PCYT2
F12	2.8801131355127e-85	-0.299679123604744	0.075	0.199	6.43071660897275e-81	0	F12
SMC4	3.56507084073872e-85	-0.52732549665085	0.195	0.352	7.96009017320141e-81	0	SMC4
NDUFA1	4.60083575684414e-85	0.387738886844218	0.835	0.756	1.02727460778816e-80	0	NDUFA1
FAM149A	7.09500741446029e-85	0.313186474109658	0.144	0.025	1.58417325550069e-80	0	FAM149A
ABHD12	7.1708140853342e-85	0.685093760633126	0.509	0.344	1.60109936897342e-80	0	ABHD12
TBC1D7	7.95689032539594e-85	0.557634549799479	0.402	0.238	1.77661447185441e-80	0	TBC1D7
TMEM134	8.45346670304341e-85	-0.41777459948147	0.413	0.587	1.88749004545553e-80	0	TMEM134
NACA	9.00086070206354e-85	-0.466212333639973	0.911	0.901	2.00971217755675e-80	0	NACA
PSMB7	1.08425234086601e-84	0.576041071571355	0.762	0.707	2.42091862668563e-80	0	PSMB7
SNHG7	1.24294564351647e-84	0.555925177730516	0.568	0.404	2.77524903284358e-80	0	SNHG7
PKD2	1.45814140666015e-84	0.344414494629355	0.38	0.209	3.25573813279078e-80	0	PKD2
SMC5	1.54762009294642e-84	-0.269259342309978	0.206	0.376	3.45552614353077e-80	0	SMC5
SERPINB1	1.57490172963116e-84	0.477179776961294	0.401	0.227	3.51644058192046e-80	0	SERPINB1
CSPG4	1.96571264606371e-84	0.330928586970412	0.255	0.098	4.38904319613106e-80	0	CSPG4
NDN	3.84202707245382e-84	0.648112051378061	0.504	0.335	8.57847804737489e-80	0	NDN
TCEAL8	4.91746979800707e-84	0.567539902986018	0.587	0.438	1.09797265649902e-79	0	TCEAL8
TMEM192	5.0320714801595e-84	0.51675573594073	0.371	0.202	1.12356092009001e-79	0	TMEM192
APOBEC3C	7.20939344563848e-84	0.652009574851528	0.44	0.267	1.60971336854216e-79	0	APOBEC3C
ACOT7	1.08531123997947e-83	0.620292999690328	0.422	0.25	2.42328293662616e-79	0	ACOT7
TRA2A	1.15207939983915e-83	-0.381097140406061	0.616	0.774	2.57236288396086e-79	0	TRA2A
SIRPA	1.6816261019832e-83	0.27565501728198	0.308	0.142	3.75473476050808e-79	0	SIRPA
SH3BP4	2.86771041501448e-83	0.457468497250824	0.282	0.125	6.40302381464432e-79	0	SH3BP4
ATP2B1	3.64394452881458e-83	-0.381734046570199	0.27	0.445	8.1361993439372e-79	0	ATP2B1
NCAM2	3.74091412182223e-83	0.254388677795869	0.158	0.034	8.35271305120467e-79	0	NCAM2
OLMALINC	3.93477742349097e-83	0.620440372981878	0.259	0.109	8.78557103117064e-79	0	OLMALINC
MICAL1	4.73059609688584e-83	0.394857836968174	0.273	0.116	1.05624749651267e-78	0	MICAL1
ENG	7.23123914176746e-83	0.371150939280986	0.213	0.07	1.61459107557384e-78	0	ENG
SNX27	7.38668715325176e-83	0.588611749334125	0.487	0.322	1.64929950757805e-78	0	SNX27
AP1M1	1.45008595402964e-82	0.56140598894952	0.455	0.287	3.23775191815738e-78	0	AP1M1
MAP2	1.86492996484125e-82	0.263918250270287	0.349	0.176	4.16401562549755e-78	0	MAP2
CANX	2.09438631042375e-82	0.611317467237163	0.777	0.689	4.67634575391414e-78	0	CANX
CDKN3	2.28176571708007e-82	-0.469228130724549	0.027	0.113	5.09472649309639e-78	0	CDKN3
KCNIP3	3.38129415355155e-82	0.371806535850262	0.178	0.047	7.5497535860499e-78	0	KCNIP3
SSH1	3.72142239371491e-82	0.293992176636719	0.297	0.137	8.30919192068666e-78	0	SSH1
AP2M1	4.43517977376419e-82	0.536857819602388	0.786	0.696	9.90286939886069e-78	0	AP2M1
ATP2B4	5.0566874276831e-82	-0.390014259474309	0.312	0.488	1.12905716885308e-77	0	ATP2B4
RAC1	5.99692283581496e-82	0.407727757651597	0.928	0.855	1.33899293078076e-77	0	RAC1
RFC2	6.75212033294417e-82	-0.382387790892052	0.179	0.338	1.50761342793977e-77	0	RFC2
CAPNS1	8.56037896686162e-82	0.4180908021037	0.604	0.434	1.91136141572086e-77	0	CAPNS1
PXDC1	1.03155633143007e-81	0.29254025154081	0.306	0.144	2.30325897681707e-77	0	PXDC1
PKHD1	1.33341141801072e-81	0.284493035275781	0.14	0.025	2.97724101413434e-77	0	PKHD1
FKBP9	1.36472871749372e-81	0.492089781285796	0.787	0.649	3.04716628041998e-77	0	FKBP9
MX2	2.63869117536065e-81	0.336341395872483	0.128	0.018	5.89166965634525e-77	0	MX2
AMDHD2	3.80252750183173e-81	0.601524495734575	0.273	0.121	8.49028340608988e-77	0	AMDHD2
POLR1D	8.33259220832015e-81	-0.327066893334418	0.474	0.648	1.86050118827372e-76	0	POLR1D
AUP1	9.56207870615323e-81	0.74181187068271	0.642	0.524	2.13502093350989e-76	0	AUP1
CSNK1A1	9.96514771272178e-81	-0.427432560853746	0.478	0.649	2.22501818129652e-76	0	CSNK1A1
SERINC5	1.17148162208438e-80	-0.415900326547922	0.383	0.576	2.61568416579001e-76	0	SERINC5
CTTN	2.91262491815445e-80	0.614800323518056	0.847	0.791	6.50330891725526e-76	0	CTTN
SMC2	3.98018828210224e-80	-0.291832206121528	0.166	0.317	8.88696439627788e-76	0	SMC2
AFAP1L1	3.99458510110681e-80	0.303332111429539	0.167	0.042	8.91910961375129e-76	0	AFAP1L1
MGAT1	5.28031515921327e-80	0.647262422328516	0.491	0.332	1.17898876874914e-75	0	MGAT1
VPS13C	5.48659649573631e-80	0.328416597599665	0.457	0.285	1.225047265568e-75	0	VPS13C
INPP5K	6.64002052827811e-80	0.654240892487177	0.412	0.25	1.48258378355394e-75	0	INPP5K
RAD51	6.91928479808662e-80	-0.276178302590136	0.033	0.123	1.54493790971678e-75	0	RAD51
CITED2	9.54599603287688e-80	-0.435807424505413	0.103	0.232	2.13142999422075e-75	0	CITED2
RGS10	9.64953535271901e-80	0.30844820268372	0.379	0.212	2.1545482535551e-75	0	RGS10
GLTSCR2	1.17505004063721e-79	-0.515318647442368	0.811	0.86	2.62365173073476e-75	0	GLTSCR2
TEX264	1.30208863496868e-79	0.68033692088056	0.545	0.399	2.90730350415806e-75	0	TEX264
ANKRD40	1.42259511396326e-79	0.555355471729402	0.642	0.515	3.17637037045717e-75	0	ANKRD40
SEMA5A	2.26930678242174e-79	0.394020989151978	0.396	0.227	5.06690818379127e-75	0	SEMA5A
KDM1A	2.70096167622381e-79	-0.356130265574185	0.278	0.449	6.03070723067253e-75	0	KDM1A
TMEM14A	2.96084556276585e-79	0.443193862802862	0.414	0.251	6.61097597254359e-75	0	TMEM14A
SLC48A1	2.96695378863636e-79	-0.33962318221044	0.15	0.299	6.62461441926727e-75	0	SLC48A1
BLOC1S2	3.62881790713163e-79	-0.259930964333175	0.239	0.41	8.10242462304351e-75	0	BLOC1S2
THOC6	3.77067590999222e-79	-0.351425532312373	0.202	0.365	8.41916517183063e-75	0	THOC6
FBXO25	4.02711372168611e-79	0.467026805056555	0.388	0.224	8.99173951778076e-75	0	FBXO25
SLC16A10	5.63515317533657e-79	0.516873454672506	0.223	0.086	1.25821700098915e-74	0	SLC16A10
SDF4	5.85313990921695e-79	0.564842112380647	0.649	0.518	1.30688907892996e-74	0	SDF4
CDK2AP2	8.42247440815643e-79	0.620677743546572	0.481	0.314	1.88057008585317e-74	0	CDK2AP2
PTPN18	1.25576387339556e-78	0.542058184747457	0.351	0.194	2.8038695765176e-74	0	PTPN18
CENPV	1.53272441050993e-78	-0.342076723326388	0.092	0.215	3.42226706378658e-74	0	CENPV
RRBP1	1.65271952906578e-78	0.387990697650783	0.572	0.41	3.69019216449808e-74	0	RRBP1
REXO2	1.80770003839943e-78	0.646622625070245	0.66	0.537	4.03623264573825e-74	0	REXO2
FRG2DP	2.25497621410648e-78	0.556412870582692	0.108	0.009	5.03491089085694e-74	0	FRG2DP
ACTG1	2.92671006956771e-78	0.397315533891349	0.969	0.953	6.53475824333078e-74	0	ACTG1
GATM	3.03688112183118e-78	-0.514543159136423	0.15	0.291	6.78074816882466e-74	0	GATM
LRRFIP1	3.93681796975431e-78	0.450405502908121	0.776	0.653	8.79012716286742e-74	0	LRRFIP1
SLC4A2	4.86513538382069e-78	0.405710648359593	0.38	0.215	1.08628742849948e-73	0	SLC4A2
CAMTA1	6.10515569788866e-78	0.374406439301462	0.676	0.523	1.36315916422458e-73	0	CAMTA1
RNF149	6.41516760795281e-78	-0.291694983284364	0.247	0.415	1.4323786235037e-73	0	RNF149
CNP	7.68642353084176e-78	0.720004533461442	0.635	0.508	1.71622464596635e-73	0	CNP
MIEN1	9.21283837622374e-78	0.581269634869682	0.629	0.494	2.05704255264324e-73	0	MIEN1
FHOD3	1.58168348020812e-77	0.331051243825761	0.263	0.111	3.53158287460869e-73	0	FHOD3
ECE2	1.64061272333844e-77	-0.272663608390316	0.041	0.136	3.66316008867006e-73	0	ECE2
TAGLN2	1.70555378700202e-77	-0.631515293382502	0.755	0.809	3.8081604956181e-73	0	TAGLN2
TRPS1	1.81070643472502e-77	-0.502093647885731	0.248	0.399	4.04294532745403e-73	0	TRPS1
MAP3K11	2.5015014807214e-77	0.38136393049481	0.366	0.203	5.58535250615474e-73	0	MAP3K11
BCL2	3.58258924200967e-77	0.342056389266958	0.308	0.151	7.9992052595592e-73	0	BCL2
LINC00674	3.77137353119301e-77	0.511029467822749	0.609	0.46	8.42072282044776e-73	0	LINC00674
RAB11FIP2	3.77949486728077e-77	0.456223657240864	0.345	0.189	8.43885613966449e-73	0	RAB11FIP2
ABCA1	4.91468599617975e-77	0.485559432939281	0.376	0.211	1.09735108922701e-72	0	ABCA1
BLCAP	7.50587403475169e-77	-0.416832762754588	0.296	0.47	1.67591155447936e-72	0	BLCAP
B4GALT1	8.54412522351405e-77	-0.618183526980875	0.466	0.641	1.90773227990622e-72	0	B4GALT1
BCAR1	1.38389268071622e-76	0.527291531226532	0.339	0.178	3.08995557750316e-72	0	BCAR1
MORC4	1.7056607986406e-76	-0.916646326548007	0.138	0.282	3.80839943120474e-72	0	MORC4
TRIM2	1.89435843145494e-76	0.376820118069175	0.509	0.315	4.2297235057526e-72	0	TRIM2
FAM162A	2.38577433667722e-76	-0.304728575749376	0.386	0.559	5.32695693893291e-72	0	FAM162A
SRSF8	2.45340874275175e-76	0.548464567179118	0.571	0.421	5.47797104081611e-72	0	SRSF8
TLN1	2.49004393841373e-76	0.375904057453482	0.664	0.525	5.55977010569018e-72	0	TLN1
NGRN	2.51443100318672e-76	0.604186109926055	0.642	0.521	5.61422154391532e-72	0	NGRN
PRPS2	3.88692244002008e-76	-0.29442634828121	0.211	0.377	8.67872042407684e-72	0	PRPS2
PCNA	4.36382983661716e-76	-0.552125339903524	0.276	0.43	9.74355925919879e-72	0	PCNA
JMJD7	4.44241604116907e-76	-0.318982682736667	0.09	0.214	9.91902653672231e-72	0	JMJD7
PRR11	4.49989086025493e-76	-0.315789895301541	0.045	0.14	1.00473563127772e-71	0	PRR11
RNF14	5.91714723247987e-76	0.4658162281705	0.334	0.182	1.3211806340681e-71	0	RNF14
CCNF	6.54404390693442e-76	-0.260342517758945	0.065	0.175	1.46115412354032e-71	0	CCNF
HSD17B11	6.76862721311934e-76	0.317489268644296	0.249	0.105	1.51129908414529e-71	0	HSD17B11
PLEKHO2	6.99186777921867e-76	0.280197300625279	0.197	0.065	1.56114423774394e-71	0	PLEKHO2
TMEM117	7.30678921659844e-76	0.342439583036743	0.302	0.148	1.6314598962821e-71	0	TMEM117
GPAA1	7.5937800043041e-76	0.620769394957098	0.62	0.487	1.69553919936102e-71	0	GPAA1
QKI	9.45791655945157e-76	0.531331195430686	0.639	0.497	2.11176360939435e-71	0	QKI
BZW2	1.29221406527451e-75	-0.305161140127026	0.331	0.514	2.88525556494492e-71	0	BZW2
MPV17	1.62231782061651e-75	0.711445772872229	0.57	0.427	3.62231122987255e-71	0	MPV17
SYNCRIP	1.64621204736743e-75	-0.402020148391489	0.421	0.596	3.67566225936199e-71	0	SYNCRIP
GALE	1.69837762998932e-75	0.555046750859297	0.307	0.155	3.79213757224015e-71	0	GALE
ZBTB20	2.16054061289934e-75	0.597228180084465	0.542	0.387	4.82405508048164e-71	0	ZBTB20
CLPTM1	2.54634151723778e-75	0.575609619434853	0.542	0.398	5.68547133968852e-71	0	CLPTM1
LURAP1	3.31916137195059e-75	0.337330254748245	0.138	0.027	7.41102351129127e-71	0	LURAP1
GUSB	4.00997288515412e-75	0.75044997195736	0.442	0.291	8.95346745797212e-71	0	GUSB
WIBG	5.18745309902644e-75	-0.272835800827497	0.194	0.348	1.15825452795062e-70	0	WIBG
HIST1H1C	1.25387369299723e-74	-0.282299576650105	0.228	0.389	2.79964918172422e-70	0	HIST1H1C
CHST9	1.93085674985495e-74	0.255855235985504	0.151	0.036	4.31121695107613e-70	0	CHST9
ORAI3	2.13762978340556e-74	0.469137850026833	0.374	0.213	4.77289978038794e-70	0	ORAI3
TIGAR	2.80801755231584e-74	0.431505592546032	0.286	0.141	6.26974159081081e-70	0	TIGAR
PSMB9	3.17407396816614e-74	-0.365551612432244	0.069	0.183	7.08707235612135e-70	0	PSMB9
SPRED1	3.59829511165543e-74	0.27126875490621	0.37	0.208	8.03427332530424e-70	0	SPRED1
RSL1D1	3.82098542255925e-74	-0.408133082961922	0.609	0.749	8.5314962514903e-70	0	RSL1D1
CIT	4.56283009017648e-74	-0.260735354466232	0.046	0.142	1.0187887025346e-69	0	CIT
PPA2	1.14558822951566e-73	-0.372740486115037	0.379	0.547	2.55786939886257e-69	0	PPA2
TRIM35	1.36152016613035e-73	-0.262437095835118	0.144	0.285	3.04000222693584e-69	0	TRIM35
DNAJB1	1.39436554266572e-73	-0.45052836736905	0.546	0.704	3.11333938366402e-69	0	DNAJB1
RAP1GAP	2.19669299921948e-73	0.292050728532182	0.181	0.056	4.90477612865725e-69	0	RAP1GAP
EIF1	3.79371759472746e-73	0.294558872472048	0.98	0.945	8.47061264550747e-69	0	EIF1
NASP	4.00457747951192e-73	-0.376954736997295	0.306	0.465	8.94142059625422e-69	0	NASP
SLC25A3	4.83583267373314e-73	0.393625759402488	0.866	0.821	1.07974471939114e-68	0	SLC25A3
ARPC3	7.38215079710599e-73	0.433125880200217	0.805	0.744	1.64828662997783e-68	0	ARPC3
ZNF667-AS1	8.07782196558898e-73	0.575893225291973	0.324	0.175	1.80361608847671e-68	0	ZNF667-AS1
RPL10	1.25838617929235e-72	-0.484527539184844	0.971	0.938	2.80972466112396e-68	0	RPL10
BICD2	1.29269239910675e-72	-0.261790138867409	0.208	0.365	2.88632358872556e-68	0	BICD2
STARD3NL	1.39804249259594e-72	0.436141846059579	0.338	0.184	3.12154927746822e-68	0	STARD3NL
PHGDH	1.94576065297834e-72	-0.544313981112889	0.529	0.669	4.34449438597004e-68	0	PHGDH
PSMB8	2.82129029226201e-72	-0.363160447540015	0.166	0.314	6.29937696456262e-68	0	PSMB8
ST5	3.40312463257922e-72	0.424435790867905	0.395	0.234	7.59849667962288e-68	0	ST5
TMEM33	3.45760828669519e-72	0.618358861371548	0.623	0.493	7.72014778253301e-68	0	TMEM33
SIL1	3.88058416559578e-72	0.680344899599798	0.458	0.313	8.66456832494226e-68	0	SIL1
RADIL	4.32703435685652e-72	0.345914673069183	0.135	0.028	9.66140231198923e-68	0	RADIL
FAM173A	4.75472314409492e-72	0.453131935862454	0.348	0.194	1.06163458361351e-67	0	FAM173A
VMP1	5.14219983570931e-72	0.623689463582737	0.563	0.427	1.14815037931718e-67	0	VMP1
CDK4	5.40692112679933e-72	0.478150114366396	0.682	0.566	1.20725734919175e-67	0	CDK4
SDF2L1	6.4901828530808e-72	0.657457923359119	0.443	0.296	1.44912802743588e-67	0	SDF2L1
ARPC5L	7.70786905202326e-72	-0.328486342650797	0.353	0.525	1.72101300193575e-67	0	ARPC5L
GGH	1.04233396012225e-71	-0.452042932710724	0.251	0.404	2.32732326616096e-67	0	GGH
ASXL1	2.74656866579837e-71	0.383393547928756	0.429	0.271	6.1325385169946e-67	0	ASXL1
MACF1	3.50830475968391e-71	-0.391197837711748	0.443	0.6	7.83334286742224e-67	0	MACF1
RHEB	6.71552850644143e-71	0.454543419842145	0.693	0.589	1.49944320491824e-66	0	RHEB
CFAP97	7.27753153925174e-71	0.521591530341816	0.541	0.407	1.62492724208413e-66	0	CFAP97
SWAP70	9.7941663199699e-71	0.481391639641408	0.47	0.321	2.18684145592288e-66	0	SWAP70
KIF22	1.00091320367443e-70	-0.43004942754148	0.236	0.388	2.23483900116428e-66	0	KIF22
KLC1	1.10002135615372e-70	0.587930100639793	0.576	0.45	2.45612768402002e-66	0	KLC1
ATIC	1.39201094519349e-70	0.633303409964662	0.504	0.357	3.10808203842802e-66	0	ATIC
PLIN3	1.44230265412517e-70	-0.497633267183858	0.285	0.449	3.22037336613067e-66	0	PLIN3
GATSL3	1.58281919053385e-70	-0.333803302477467	0.042	0.132	3.53411868862399e-66	0	GATSL3
POMGNT1	2.06822621311086e-70	0.482990124468622	0.397	0.24	4.61793548863392e-66	0	POMGNT1
SMARCA2	2.30492733401316e-70	-0.307970795930021	0.38	0.553	5.14644175138458e-66	0	SMARCA2
PTN	2.65791148477838e-70	0.352247219841918	0.23	0.093	5.93458476321318e-66	0	PTN
TCN2	2.6644958338954e-70	0.488698443838111	0.193	0.067	5.94928629792165e-66	0	TCN2
POLR3E	2.80392603676022e-70	-0.287383724888123	0.134	0.269	6.26060605487821e-66	0	POLR3E
TMEM138	3.46575227508467e-70	0.632937887684249	0.358	0.211	7.73833167980905e-66	0	TMEM138
ARSD	4.23452256091666e-70	0.532726186249112	0.38	0.227	9.45484197401471e-66	0	ARSD
SHISA5	5.9383234383363e-70	0.643347939935516	0.578	0.444	1.32590885731173e-65	0	SHISA5
RPS6KB2	6.71535042329392e-70	-0.285102195626725	0.232	0.392	1.49940344251307e-65	0	RPS6KB2
M6PR	8.06542139584019e-70	0.525993979404804	0.441	0.296	1.8008472892632e-65	0	M6PR
ANKRD39	8.13580951292968e-70	0.550318975086797	0.377	0.229	1.81656354804694e-65	0	ANKRD39
SAT2	9.29124069516159e-70	0.492711636615078	0.504	0.36	2.07454822241568e-65	0	SAT2
TMEM47	2.11720755216424e-69	0.493621772103708	0.186	0.065	4.72730102247231e-65	0	TMEM47
C5orf30	2.43068485627348e-69	0.377418593273261	0.248	0.109	5.42723314708742e-65	0	C5orf30
NFIC	2.58505319190122e-69	-0.395327714765709	0.427	0.583	5.77190676687704e-65	0	NFIC
DSCR3	3.31878592108064e-69	0.331979148169478	0.32	0.172	7.41018520458884e-65	0	DSCR3
CCL18	3.32523613965396e-69	0.385056791118028	0.125	0.024	7.42458725261935e-65	0	CCL18
TNFRSF19	4.4392653748048e-69	-0.504611739122327	0.239	0.385	9.91199172886416e-65	0	TNFRSF19
HPS5	4.53785029927732e-69	0.282950914084816	0.317	0.17	1.01321121482264e-64	0	HPS5
PDCD4	7.60157515399204e-69	-0.600827486614769	0.636	0.765	1.69727970038334e-64	0	PDCD4
ATRAID	1.02502077674969e-68	0.548171220115198	0.782	0.698	2.28866639032671e-64	0	ATRAID
NIPSNAP1	1.7269124604162e-68	-0.325277718540565	0.195	0.345	3.85585014161729e-64	0	NIPSNAP1
EIF3E	2.48172537709835e-68	-0.44293198347088	0.628	0.765	5.54119642198519e-64	0	EIF3E
CERS6	3.97250426845479e-68	-0.260387994313779	0.124	0.253	8.86980753060585e-64	0	CERS6
ESYT1	5.37671691478044e-68	0.496732418152066	0.406	0.252	1.20051335273218e-63	0	ESYT1
GALM	6.57380841106611e-68	0.386470873004545	0.269	0.13	1.46779994202284e-63	0	GALM
TGFBR1	7.68822693931208e-68	0.380009850410932	0.312	0.164	1.7166273110096e-63	0	TGFBR1
ASB9	8.88735817505637e-68	0.333564965892414	0.15	0.041	1.98436933332659e-63	0	ASB9
YDJC	1.29059682711672e-67	-0.283404016160642	0.163	0.307	2.88164459558622e-63	0	YDJC
PPP2R3C	1.40949117057443e-67	0.442902948549424	0.346	0.203	3.14711188565859e-63	0	PPP2R3C
BTF3	1.53156096481259e-67	-0.407305124407198	0.866	0.867	3.41966932223354e-63	0	BTF3
TMEM106C	2.05895359895032e-67	-0.417918743839966	0.203	0.349	4.59723159573627e-63	0	TMEM106C
CRIP2	2.95740948385505e-67	0.470407643358683	0.614	0.429	6.60330389555155e-63	0	CRIP2
FAM213A	4.18958659183629e-67	-0.761310733444263	0.521	0.636	9.35450894225206e-63	0	FAM213A
ALDH3B1	4.85087245713385e-67	0.313572745086758	0.168	0.054	1.08310280222885e-62	0	ALDH3B1
ARHGDIB	5.25848572754855e-67	-0.673500940190063	0.116	0.242	1.17411469324704e-62	0	ARHGDIB
RIN1	6.18774410126352e-67	-0.314376580393593	0.055	0.151	1.38159950293012e-62	0	RIN1
BAG1	6.20577490827567e-67	-0.449881866946545	0.486	0.636	1.38562542151979e-62	0	BAG1
LIPA	8.3238043623536e-67	0.367403390407584	0.273	0.134	1.85853903802631e-62	0	LIPA
PTDSS2	9.68228815433569e-67	0.524206612729075	0.302	0.16	2.16186129910007e-62	0	PTDSS2
GNG5	1.10855368041972e-66	0.336445619967823	0.84	0.767	2.47517865764116e-62	0	GNG5
ZNF24	1.22263980897054e-66	0.541218496331842	0.558	0.418	2.72991016546943e-62	0	ZNF24
DYNLRB1	1.22323408557922e-66	0.419001532219159	0.772	0.691	2.73123706628128e-62	0	DYNLRB1
FAM101B	1.32533270923562e-66	0.260753650449528	0.253	0.118	2.95920287318129e-62	0	FAM101B
NAALADL1	2.38842710179458e-66	0.464396160926636	0.126	0.026	5.33288003288693e-62	0	NAALADL1
TSG101	3.64447352142836e-66	0.58778169148255	0.604	0.485	8.13738047864524e-62	0	TSG101
SLC1A5	3.78499960136961e-66	-0.325592276169675	0.113	0.235	8.45114710993807e-62	0	SLC1A5
EEA1	5.49809197884254e-66	0.449032286172922	0.628	0.494	1.22761397703596e-61	0	EEA1
HMGB3	6.26712421789933e-66	-0.342925880049915	0.173	0.307	1.39932349537256e-61	0	HMGB3
RPN1	7.92605193175717e-66	0.647524763195178	0.647	0.531	1.76972887532274e-61	0	RPN1
EIF4G1	8.25473615295618e-66	-0.434136320069693	0.438	0.59	1.84311748823206e-61	0	EIF4G1
YWHAZ	1.02969431003406e-65	0.374797621577711	0.938	0.902	2.29910145544406e-61	0	YWHAZ
TP53I11	1.24507662979275e-65	0.534302724519456	0.392	0.241	2.78000709900125e-61	0	TP53I11
OLA1	1.94829084497361e-65	-0.252326214750528	0.346	0.511	4.35014379865708e-61	0	OLA1
NDUFA4	3.1127759999367e-65	0.340685894370172	0.897	0.822	6.95020625265867e-61	0	NDUFA4
SLC19A1	3.51763458512184e-65	0.351282615139115	0.213	0.086	7.85417450166005e-61	0	SLC19A1
SH3RF3	4.03778259662114e-65	0.385198085291661	0.154	0.045	9.01556098173569e-61	0	SH3RF3
DUSP7	6.27249500374728e-65	-0.311049288431113	0.149	0.282	1.40052268443669e-60	0	DUSP7
GABARAPL1	7.67950631748781e-65	0.378806876109768	0.308	0.167	1.71468017056868e-60	0	GABARAPL1
TTLL1	2.00461758773871e-64	0.391241320788548	0.26	0.125	4.475910149903e-60	0	TTLL1
DNAJC9	4.02884917331158e-64	-0.321174428519884	0.234	0.382	8.99561443417008e-60	0	DNAJC9
LPP	4.45973445188467e-64	0.394210833945228	0.587	0.45	9.95769508416809e-60	0	LPP
SPON2	4.70107380641319e-64	-0.333420324449994	0.078	0.187	1.04965575949594e-59	0	SPON2
NDUFB7	4.85851467124724e-64	0.362628240624405	0.827	0.761	1.08480915579608e-59	0	NDUFB7
RAB1A	5.25547334320706e-64	0.520202945035213	0.711	0.647	1.17344208807127e-59	0	RAB1A
CCNI	9.79540761841735e-64	0.453171809388371	0.852	0.769	2.18711861304023e-59	0	CCNI
MTFR1L	1.37099885600607e-63	0.615072500641612	0.429	0.292	3.06116624569036e-59	0	MTFR1L
NDUFA13	2.05534801902776e-63	0.372549298625925	0.876	0.806	4.58918105688517e-59	0	NDUFA13
PLA2G4C	2.39580832810815e-63	0.291878838147573	0.12	0.025	5.34936083499988e-59	0	PLA2G4C
ZFAS1	2.97196397238952e-63	-0.339554531689792	0.612	0.737	6.63580115755132e-59	0	ZFAS1
PRDX4	3.83756042180851e-63	0.449991250552999	0.651	0.522	8.56850490981403e-59	0	PRDX4
MAPRE1	4.23905451453634e-63	0.405815712693761	0.466	0.32	9.46496092005673e-59	0	MAPRE1
FASTK	4.39363289796061e-63	0.575872041489498	0.473	0.335	9.81010353456646e-59	0	FASTK
TBC1D2B	5.1451855218894e-63	0.391491210269777	0.297	0.161	1.14881702332746e-58	0	TBC1D2B
TERF2IP	5.38607816491039e-63	0.529177710815869	0.637	0.538	1.20260353266119e-58	0	TERF2IP
C7orf50	6.74496324513211e-63	0.612681592791539	0.491	0.355	1.5060153933731e-58	0	C7orf50
CCL2	8.24455010479913e-63	-0.769816257234176	0.033	0.111	1.84084314739955e-58	0	CCL2
PIN1	8.38433478473131e-63	0.505713999942943	0.634	0.513	1.87205427073481e-58	0	PIN1
[truncated: 17,324 more rows]
