# Supplementary material for: Early skin seeding regulatory T cells modulate PPARγ-dependent skin pigmentation
Source: Nat Commun. 2025 Dec 9;16:11411. doi: 10.1038/s41467-025-66229-2 (PMC12738793; doi:10.1038/s41467-025-66229-2)
Supplement: Supplementary file 8 — Supplementary Data 6 [file 41467_2025_66229_MOESM8_ESM.xlsx]

## Sheet: Sheet1
Antibodies	Dilution	Source	Catalogue Number
Full-thickness skin T cell panel
CD45-AF700	1/200	Invitrogen	56-0451-82
CD3-PerCP-Vio700	1/200	Miltenyi	130-120-826
TCRγδ-PE-Vio770	1/100	Miltenyi	130-123-290
CD4-BV650	1/200	Biolegend	100545
CD8-APC-Vio770	1/50	Miltenyi	130-120-806
CD25-PE-Vio615	1/50	Miltenyi	130-123-028
CD27-BV605	1/100	BD Biosciences	563365
ICOS-BV711	1/100	Biolegend	313547
Ki67-BV786	1/100	BD Biosciences	563756
Foxp3-Vio667	1/100	Miltenyi	130-111-604
CTLA4-BV421	1/100	Biolegend	106311
Epidermis KC and melanocyte panel
CD45-VioGreen	1/100	Miltenyi	130-110-803
CD140a-BV711	1/200	BD Biosciences	740740
Sca1-PE-Vio770	1/200	Miltenyi	130-106-220
CD34-AF647	1/100	BD Biosciences	560230
CD49f-BV650	1/200	BD Biosciences	563707
CD117-BV605	1/400	Biolegend	135122
Ki67-BV786	1/100	BD Biosciences	563756
Cytokine panel
CD45-AF700	1/200	Invitrogen	56-0451-82
CD3-BUV395	1/150	BD Biosciences	563565
TCRγδ-PerCP-Cy5.5	1/100	Biolegend	118117
CD4-BV510	1/200	Biolegend	100449
CD8α-APC-Vio770	1/50	Miltenyi	130-120-806
IL-2-BV711	1/50	Biolegend	503837
TNFα-BV605	1/100	Biolegend	506329
IL17-BV650	1/100	Biolegend	506930
IFNγ-BV605	1/100	BD Biosciences	612769
Foxp3-PE-Cy7	1/100	Invitrogen	27-5773-82
IL13-PE	1/50	Invitrogen	12-7113-82
