# Supplementary material for: Early skin seeding regulatory T cells modulate PPARγ-dependent skin pigmentation
Source: Nat Commun. 2025 Dec 9;16:11411. doi: 10.1038/s41467-025-66229-2 (PMC12738793; doi:10.1038/s41467-025-66229-2)
Supplement: Supplementary file 11 — Source data [file 41467_2025_66229_MOESM11_ESM.zip]

Archive with 30 entries (30 files):
- source data 2ik.xlsx
- __MACOSX/._source data 2ik.xlsx
- source data 1ab.xlsx
- __MACOSX/._source data 1ab.xlsx
- source data 1cd.xlsx
- __MACOSX/._source data 1cd.xlsx
- source data 2c.xlsx
- __MACOSX/._source data 2c.xlsx
- source data 2e.xlsx
- __MACOSX/._source data 2e.xlsx
- source data 3hj.xlsx
- __MACOSX/._source data 3hj.xlsx
- source data 4c.xlsx
- __MACOSX/._source data 4c.xlsx
- source data 4de.xlsx
- __MACOSX/._source data 4de.xlsx
- source data 4fg.xlsx
- __MACOSX/._source data 4fg.xlsx
- source data 4i.xlsx
- __MACOSX/._source data 4i.xlsx
- source data 5b.csv
- __MACOSX/._source data 5b.csv
- source data 5e.xlsx
- __MACOSX/._source data 5e.xlsx
- source data 5j.xlsx
- __MACOSX/._source data 5j.xlsx
- source data 6b.csv
- __MACOSX/._source data 6b.csv
- source data 6d.csv
- __MACOSX/._source data 6d.csv
