# Supplementary material for: Early skin seeding regulatory T cells modulate PPARγ-dependent skin pigmentation
Source: Nat Commun. 2025 Dec 9;16:11411. doi: 10.1038/s41467-025-66229-2 (PMC12738793; doi:10.1038/s41467-025-66229-2)
Supplement: Supplementary file 11 — Source data [file 41467_2025_66229_MOESM11_ESM.zip › source data 2ik.xlsx]

## Sheet: Keratinocyte
		IC_P79 Full Thickness Skin T cell Panel
			Tissue type	FOXG Skin	FOXG Skin	FOXG Skin	FOXG Skin	FOXG Skin	FOXG Skin	FOXG Skin	FOXG Skin	FOXG Skin	FOXG Skin			FOXG LN	FOXG LN	FOXG LN	FOXG LN	FOXG LN	FOXG LN	FOXG LN	FOXG LN	FOXG LN	FOXG LN
			Sample ID	A	B	C	D	F	G	H	I	J	K			A	B	C	D	F	G	H	I	J	K
			Treatment/Sex/Age	PBS/Female/28	PBS/Male/28	PBS/Male/28	EarlyDT/Female/28	EarlyDT/Male/28	EarlyDT/Male/28	LateDT/Male/28	LateDT/Male/28	LateDT/Male/28	FullDT/Male/28			PBS/Female/28	PBS/Male/28	PBS/Male/28	EarlyDT/Female/28	EarlyDT/Male/28	EarlyDT/Male/28	LateDT/Male/28	LateDT/Male/28	LateDT/Male/28	FullDT/Male/28
			NUCLEOCOUNT (Live)	3620000	4640000	5420000	3600000	4220000	4630000	5260000	4800000	6140000	2170000			11300000	4860000	7440000	10000000	6920000	13700000	13700000	19700000	10000000	4480000
			Backgate1	11.9	8.56	9.66	6.12	5.91	9.27	3.86	4.33	2.88	6.44		Backgate1	76.6	44.4	73.3	77.2	69.1	70.9	74.2	72.3	61.2	53.6
			Backgate2	83.5	81.2	79	77	82.3	88.3	83.5	76.6	73.9	88		Backgate2	97.3	97.5	98.3	96.2	96.3	96.3	96.5	96.6	95.2	89.3
			Backgate3	92.4	93.1	93.1	90.8	91.4	97.1	87.9	97.5	97.7	92.5		Backgate3	99.9	99.6	99.9	99.9	99.8	99.7	99.9	99.7	99.8	99.7
			Backgate Live	4.14	3.49	1.23	6.83	7.15	2.51	5.23	3.14	4.76	7.14		Backgate Live	84.2	92.5	82.1	78.2	78.3	74.7	66.1	75.2	76.3	81.3
			CD3-	76.3	82.7	70.1	58.8	57.8	43.4	41.3	27.1	23.1	10.8		CD3-	35.5	33.2	30.6	50.2	50.4	48.3	61.5	54.4	65.1	34
			Ki67+	2.73	1.64	0.92	1.56	1.02	0.97	0.65	1.16	0.87	0		Ki67+	1.56	0.83	1.04	2.57	1.89	0.87	1.93	1.58	1.64	0.67
			DETCs	2.19	2	7.21	2.64	2.24	3.27	3.27	4.34	2.38	0.3		TCRgd+	0.56	0.58	0.58	0.45	0.51	0.53	0.35	0.48	0.35	0.42
			Ki67+	0	0	0	0	0	0	0	0	0	0		Ki67+	19.5	16.1	20.5	11.8	7.51	14.3	15.9	14.4	20.3	16
			dGDTCs	3.2	0.91	2.29	1.29	0.71	1.95	1.35	1.42	1.41	0.17		TCRgd-	63.4	65.6	68.4	48.6	48.1	50.5	37.3	44.4	33.9	64
			Ki67+	7.92	3.92	10	9.57	8.93	6.19	8	2.78	11.4	12.5		CD4+	57.9	63.1	61.1	56.8	58.5	61.1	58.9	59.3	60.3	55.3
			TCRgd-	7.95	6.13	11.7	23.8	27	41.6	45.4	59	65.2	83.8		Teffs	87.3	88.7	87	81.6	79.5	78.1	77.8	80.1	78.6	81.2
			CD4+	71.9	63.3	53.1	69	65.8	67.2	57.3	49	50.2	37.4		Ki67+	8.62	5.55	8.66	4.98	3.21	100	100	100	100	100	??
			Teffs	73	82.9	80.7	77.2	77	85.4	80.2	76.8	78.4	83.9		Tregs	9.68	8.09	9.76	13.8	15.2	16.3	17.2	14.8	16	16.1
			Ki67+	0.51	1.11	0	0.86	0.92	0.42	0.13	0.36	0.47	0.49		Ki67+	10.1	5.97	8.14	5.19	3.92	1.95	5.73	4.05	5.41	0.79
			Tregs	21.4	15.7	15.6	18.3	19.6	11.9	17	19.9	17.9	13.3		CD8+	39.2	33.6	36.2	39	38.4	34	36.9	36.2	34.1	33.9
			Ki67+	6.9	2.94	14.3	5	5.05	1.81	7.32	2.74	6.21	4.1		Ki67+	9.04	4.17	7.59	3.38	2.22	2.8	3.79	3.04	4.56	6.24
			CD8+	8.64	18.4	23.6	17.5	22.3	18.8	27.6	30.1	32.1	55.2
			Ki67+	10.8	9.52	11.7	2.3	1.47	1.03	2.8	3.77	5.21	3.9
		Cell Numbers	Sample ID	A	B	C	D	F	G	H	I	J	K			A	B	C	D	F	G	H	I	J	K
			Treatment/Sex/Age	PBS/Female/28	PBS/Male/28	PBS/Male/28	EarlyDT/Female/28	EarlyDT/Male/28	EarlyDT/Male/28	LateDT/Male/28	LateDT/Male/28	LateDT/Male/28	FullDT/Male/28			PBS/Female/28	PBS/Male/28	PBS/Male/28	EarlyDT/Female/28	EarlyDT/Male/28	EarlyDT/Male/28	LateDT/Male/28	LateDT/Male/28	LateDT/Male/28	FullDT/Male/28
			Backgate1	430780	397184	523572	220320	249402	429201	203036	207840	176832	139748		Backgate1	8.6558e+06	2157840	5453520	7720000	4.78172e+06	9.7133e+06	10165400	14243100	6120000	2401280
			Backgate2	359701	322513	413622	169646	205258	378984	169535	159205	130679	122978		Backgate2	8.42209e+06	2103894	5.36081e+06	7426640	4.6048e+06	9.35391e+06	9809611	1.37588e+07	5826240	2.14434e+06
			Backgate3	332364	300260	385082	154039	187606	367994	149021	155225	127673	113755		Backgate3	8.41367e+06	2.09548e+06	5.35545e+06	7.41921e+06	4.59559e+06	9.32585e+06	9.7998e+06	1.37176e+07	5.81459e+06	2.13791e+06
			Backgate Live	13759.9	10479.1	4736.51	10520.9	13413.8	9236.65	7793.81	4874.07	6077.25	8122.1		Backgate Live	7.08431e+06	1.93832e+06	4.39682e+06	5.80182e+06	3.59834e+06	6.96641e+06	6.47767e+06	1.03156e+07	4.43653e+06	1.73812e+06
			CD3-	10498.8	8666.19	3320.29	6186.27	7753.18	4008.71	3218.85	1320.87	1403.84	877.187		CD3-	2.51493e+06	643521	1.34543e+06	2.91252e+06	1.81357e+06	3.36477e+06	3.98377e+06	5.61169e+06	2.88818e+06	590961
			Ki67+	286.617	142.126	30.5467	96.5057	79.0824	38.8844	20.9225	15.3221	12.2134	0		Ki67+	39232.9	5341.23	13992.5	74851.7	34276.4	29273.5	76886.7	88664.7	47366.2	3959.44
			DETCs	301.341	209.581	341.502	277.751	300.469	302.038	254.858	211.535	144.638	24.3663		TCRgd+	39672.1	11242.2	25501.6	26108.2	18351.6	36922	22671.8	49514.9	15527.9	7300.11
			Ki67+	0	0	0	0	0	0	0	0	0	0		Ki67+	7736.07	1810	5227.82	3080.77	1378.2	5279.84	3604.82	7130.15	3152.15	1168.02
			dGDTCs	440.316	95.3596	108.466	135.719	95.238	180.115	105.217	69.2119	85.6892	13.8076		TCRgd-	4.49145e+06	1.27154e+06	3.00743e+06	2.81969e+06	1.7308e+06	3.51804e+06	2.41617e+06	4.58013e+06	1.50398e+06	1.1124e+06
			Ki67+	34.873	3.7381	10.8466	12.9883	8.50476	11.1491	8.41732	1.92409	9.76857	1.72595		CD4+	2.60055e+06	802339	1.83754e+06	1.60158e+06	1.01252e+06	2.14952e+06	1.42312e+06	2.71602e+06	906902	615156
			TCRgd-	1093.91	642.367	554.171	2503.96	3621.73	3842.45	3538.39	2875.7	3962.36	6806.32		Teffs	2.27028e+06	711675	1.59866e+06	1.30689e+06	804954	1.67877e+06	1.10719e+06	2.17553e+06	712825	499506
			CD4+	786.521	406.618	294.265	1727.74	2383.1	2582.12	2027.5	1409.09	1989.11	2545.56		Ki67+	195698	39498	138444	65083.2	25839	1.67877e+06	1.10719e+06	2.17553e+06	712825	499506
			Teffs	574.16	337.087	237.472	1333.81	1834.98	2205.13	1626.05	1082.18	1559.46	2135.73		Tregs	251733	64909.3	179344	221018	153903	350372	244777	401970	145104	99040.1
			Ki67+	2.92822	3.74166	0	11.4708	16.8819	9.26156	2.11387	3.89587	7.32946	10.4651		Ki67+	25425.1	3875.08	14598.6	11470.9	6033	6832.25	14025.7	16279.8	7850.15	782.417
			Tregs	168.316	63.8391	45.9053	316.176	467.087	307.273	344.675	280.41	356.05	338.56		CD8+	1.76065e+06	427236	1.08869e+06	1.09968e+06	664629	1.19613e+06	891567	1.65801e+06	512858	377103
			Ki67+	11.6138	1.87687	6.56446	15.8088	23.5879	5.56164	25.2302	7.68323	22.1107	13.881		Ki67+	159163	17815.7	82631.5	37169.1	14754.8	33491.7	33790.4	50403.4	23386.3	23531.2
			CD8+	94.5138	118.196	130.784	438.194	807.645	722.38	976.596	865.587	1271.92	3757.09
			Ki67+	10.2075	11.2522	15.3018	10.0785	11.8724	7.44051	27.3447	32.6326	66.267	146.526
			Area (cm2)	4.5	4.2	4.48	3.6	2.5	3.15	5.2	4.16	4.8	2.6
		Cell Numbers PER SQCM	Sample ID	A	B	C	D	F	G	H	I	J	K			A	B	C	D	F	G	H	I	J	K
			Treatment/Sex/Age	PBS/Female/28	PBS/Male/28	PBS/Male/28	EarlyDT/Female/28	EarlyDT/Male/28	EarlyDT/Male/28	LateDT/Male/28	LateDT/Male/28	LateDT/Male/28	FullDT/Male/28			PBS/Female/28	PBS/Male/28	PBS/Male/28	EarlyDT/Female/28	EarlyDT/Male/28	EarlyDT/Male/28	LateDT/Male/28	LateDT/Male/28	LateDT/Male/28	FullDT/Male/28
			Backgate1	95728.9	94567.6	116869	61200	99760.8	136254	39045.4	49961.5	36840	53749.2		Backgate1	0.766	0.444	0.733	0.772	0.691	0.709	0.742	0.723	0.612	0.536
			Backgate2	79933.6	76788.9	92326.3	47124	82103.1	120313	32602.9	38270.5	27224.8	47299.3		Backgate2	0.745318	0.4329	0.720539	0.742664	0.665433	0.682767	0.71603	0.698418	0.582624	0.478648
			Backgate3	73858.7	71490.5	85955.8	42788.6	75042.3	116823	28657.9	37313.8	26598.6	43751.9		Backgate3	0.744573	0.431168	0.719818	0.741921	0.664102	0.680719	0.715314	0.696323	0.581459	0.477212
			Backgate Live	3057.75	2495.02	1057.26	2922.46	5365.52	2932.27	1498.81	1171.65	1266.09	3123.88		Backgate Live	0.62693	0.398831	0.590971	0.580182	0.519992	0.508497	0.472823	0.523635	0.443653	0.387973
			CD3-	2333.06	2063.38	741.137	1718.41	3101.27	1272.6	619.009	317.518	292.467	337.379		CD3-	0.22256	0.132412	0.180837	0.291252	0.262076	0.245604	0.290786	0.284857	0.288818	0.131911
			Ki67+	63.6926	33.8394	6.81846	26.8071	31.633	12.3443	4.02356	3.68321	2.54447	0		Ki67+	0.00347194	0.00109902	0.00188071	0.00748517	0.00495324	0.00213675	0.00561217	0.00450075	0.00473662	0.000883803
			DETCs	66.9647	49.9003	76.2282	77.153	120.188	95.8852	49.0111	50.8497	30.133	9.37165		TCRgd+	0.00351081	0.00231322	0.00342763	0.00261082	0.00265196	0.00269503	0.00165488	0.00251345	0.00155279	0.00162949
			Ki67+	0	0	0	0	0	0	0	0	0	0		Ki67+	0.000684608	0.000372428	0.000702664	0.000308077	0.000199162	0.00038539	0.000263126	0.000361936	0.000315215	0.000260718
			dGDTCs	97.848	22.7047	24.2112	37.6997	38.0952	57.1792	20.2339	16.6375	17.8519	5.3106		TCRgd-	0.397474	0.261633	0.404224	0.281969	0.250116	0.256791	0.176363	0.232494	0.150398	0.248303
			Ki67+	7.74956	0.890023	2.42112	3.60787	3.4019	3.5394	1.61872	0.462522	2.03512	0.663825		CD4+	0.230137	0.16509	0.246981	0.160158	0.146318	0.156899	0.103878	0.137869	0.0906902	0.137312
			TCRgd-	243.091	152.945	123.699	695.546	1448.69	1219.82	680.46	691.275	825.493	2617.81		Teffs	0.20091	0.146435	0.214873	0.130689	0.116323	0.122538	0.0808168	0.110433	0.0712825	0.111497
			CD4+	174.782	96.8139	65.6842	479.927	953.239	819.722	389.904	338.725	414.397	979.063		Ki67+	0.0173184	0.00812715	0.018608	0.00650832	0.00373396	0.122538	0.0808168	0.110433	0.0712825	0.111497
			Teffs	127.591	80.2587	53.0071	370.503	733.994	700.042	312.703	260.141	324.887	821.434		Tregs	0.0222773	0.0133558	0.0241053	0.0221018	0.0222403	0.0255746	0.017867	0.0204046	0.0145104	0.0221072
			Ki67+	0.650715	0.890872	0	3.18633	6.75274	2.94018	0.406513	0.936506	1.52697	4.02502		Ki67+	0.00225001	0.000797342	0.00196217	0.00114709	0.000871821	0.000498704	0.00102378	0.000826386	0.000785015	0.000174647
			Tregs	37.4034	15.1998	10.2467	87.8266	186.835	97.5469	66.2836	67.4062	74.1771	130.215		CD8+	0.15581	0.0879087	0.146329	0.109968	0.0960446	0.0873089	0.0650779	0.0841628	0.0512858	0.0841747
			Ki67+	2.58084	0.446874	1.46528	4.39133	9.43516	1.7656	4.85196	1.84693	4.6064	5.33883		Ki67+	0.0140852	0.00366579	0.0111064	0.00371691	0.00213219	0.00244465	0.00246645	0.00255855	0.00233863	0.0052525
			CD8+	21.0031	28.1418	29.193	121.72	323.058	229.327	187.807	208.074	264.983	1445.03
			Ki67+	2.26833	2.6791	3.41558	2.79957	4.74895	2.36207	5.25859	7.84438	13.8056	56.3563
		Cell Numbers PER 6 SQCM	Sample ID	A	B	C	D	F	G	H	I	J	K			A	B	C	D	F	G	H	I	J	K
			Treatment/Sex/Age	PBS/Female/28	PBS/Male/28	PBS/Male/28	EarlyDT/Female/28	EarlyDT/Male/28	EarlyDT/Male/28	LateDT/Male/28	LateDT/Male/28	LateDT/Male/28	FullDT/Male/28			PBS/Female/28	PBS/Male/28	PBS/Male/28	EarlyDT/Female/28	EarlyDT/Male/28	EarlyDT/Male/28	LateDT/Male/28	LateDT/Male/28	LateDT/Male/28	FullDT/Male/28
			Backgate1	574373	567406	701212	367200	598565	817526	234272	299769	221040	322495		Backgate1	76600	44400	73300	77200	69100	70900	74200	72300	61200	53600
			Backgate2	479602	460733	553958	282744	492619	721875	195617	229623	163349	283796		Backgate2	74531.8	43290	72053.9	74266.4	66543.3	68276.7	71603	69841.8	58262.4	47864.8
			Backgate3	443152	428943	515735	256732	450254	700941	171948	223883	159592	262511		Backgate3	74457.3	43116.8	71981.8	74192.1	66410.2	68071.9	71531.4	69632.3	58145.9	47721.2
			Backgate Live	18346.5	14970.1	6343.54	17534.8	32193.1	17593.6	8992.86	7029.92	7596.56	18743.3		Backgate Live	62693	39883.1	59097.1	58018.2	51999.2	50849.7	47282.3	52363.5	44365.3	38797.3
			CD3-	13998.4	12380.3	4446.82	10310.4	18607.6	7635.63	3714.05	1905.11	1754.8	2024.28		CD3-	22256	13241.2	18083.7	29125.2	26207.6	24560.4	29078.6	28485.7	28881.8	13191.1
			Ki67+	382.156	203.037	40.9107	160.843	189.798	74.0656	24.1413	22.0992	15.2668	0		Ki67+	347.194	109.902	188.071	748.517	495.324	213.675	561.217	450.075	473.662	88.3803
			DETCs	401.788	299.402	457.369	462.918	721.126	575.311	294.067	305.098	180.798	56.2299		TCRgd+	351.081	231.322	342.763	261.082	265.196	269.503	165.488	251.345	155.279	162.949
			Ki67+	0	0	0	0	0	0	0	0	0	0		Ki67+	68.4608	37.2428	70.2664	30.8077	19.9162	38.539	26.3126	36.1936	31.5215	26.0718
			dGDTCs	587.088	136.228	145.267	226.198	228.571	343.075	121.404	99.8248	107.111	31.8636		TCRgd-	39747.4	26163.3	40422.4	28196.9	25011.6	25679.1	17636.3	23249.4	15039.8	24830.3
			Ki67+	46.4974	5.34014	14.5267	21.6472	20.4114	21.2364	9.71229	2.77513	12.2107	3.98295		CD4+	23013.7	16509	24698.1	16015.8	14631.8	15689.9	10387.8	13786.9	9069.02	13731.2
			TCRgd-	1458.55	917.667	742.194	4173.27	8692.15	7318.94	4082.76	4147.65	4952.96	15706.9		Teffs	20091	14643.5	21487.3	13068.9	11632.3	12253.8	8081.68	11043.3	7128.25	11149.7
			CD4+	1048.69	580.883	394.105	2879.56	5719.43	4918.33	2339.42	2032.35	2486.38	5874.38		Ki67+	1731.84	812.715	1860.8	650.832	373.396	12253.8	8081.68	11043.3	7128.25	11149.7
			Teffs	765.547	481.552	318.043	2223.02	4403.96	4200.25	1876.22	1560.84	1949.32	4928.6		Tregs	2227.73	1335.58	2410.53	2210.18	2224.03	2557.46	1786.7	2040.46	1451.04	2210.72
			Ki67+	3.90429	5.34523	0	19.118	40.5165	17.6411	2.43908	5.61904	9.16183	24.1501		Ki67+	225.001	79.7342	196.217	114.709	87.1821	49.8704	102.378	82.6386	78.5015	17.4647
			Tregs	224.421	91.1987	61.4804	526.959	1121.01	585.281	397.702	404.437	445.063	781.292		CD8+	15581	8790.87	14632.9	10996.8	9604.46	8730.89	6507.79	8416.28	5128.58	8417.47
			Ki67+	15.485	2.68124	8.79169	26.348	56.6109	10.5936	29.1118	11.0816	27.6384	32.033		Ki67+	1408.52	366.579	1110.64	371.691	213.219	244.465	246.645	255.855	233.863	525.25
			CD8+	126.018	168.851	175.158	730.323	1938.35	1375.96	1126.84	1248.44	1589.9	8670.2
			Ki67+	13.61	16.0746	20.4935	16.7974	28.4937	14.1724	31.5516	47.0663	82.8337	338.138
			Teff:Treg	3.41121	5.28025	5.17308	4.21858	3.92857	7.17647	4.71765	3.8593	4.37989	6.30827		Teff:Treg	9.0186	10.9642	8.91393	5.91304	5.23026	4.79141	4.52326	5.41216	4.9125	5.04348
			CD8:Treg	0.561528	1.85146	2.849	1.38592	1.72911	2.35094	2.83338	3.08686	3.5723	11.0973		CD8:Treg	6.9941	6.58205	6.0704	4.97551	4.31849	3.41389	3.64236	4.1247	3.53441	3.80758

## Sheet: Ki67 MFI
Ki67 MFI
Sample ID	Z	AA	AB	AE	AF	AG	<- Ki67 FMO	AH	AI	AJ	<- Ki67 FMO	AK	AL	<- Ki67 FMO
Treatment	None	None
Basal layer keratinocytes	1625	1478	2404	1399	1643	1572	1909	1053	1290	1101	818	726	761	618
Bulge keratinocytes	877	n/a	1312	n/a	951	1068	948	740	802	749	604	724	716	653
IFE	1567	1241	1434	1458	1356	1276	1345	1158	1265	1214	860	778	683	569
ORS	1101	1383	1474	1126	1786	1963	1164	1184	882	1761	260	1074	961	198
Suprabasal	n/a	n/a	827	n/a	809	700	539	358		419	222	270	264	244
