# Supplementary material for: Early skin seeding regulatory T cells modulate PPARγ-dependent skin pigmentation
Source: Nat Commun. 2025 Dec 9;16:11411. doi: 10.1038/s41467-025-66229-2 (PMC12738793; doi:10.1038/s41467-025-66229-2)
Supplement: Supplementary file 11 — Source data [file 41467_2025_66229_MOESM11_ESM.zip › source data 1ab.xlsx]

## Sheet: Sheet1
sample	tissue	postnatal_day	Treg_percentage	Treg_number
A	LN	3	4	313
B	LN	3	4	781
C	LN	3	5	970
D	LN	3	4	494
A	LN	5	9	2037
B	LN	5	8	1600
C	LN	5	8	1433
D	LN	5	9	2070
E	LN	5	7	908
A	LN	9	7	2172
B	LN	9	6	1693
C	LN	9	7	1638
D	LN	9	8	1657
E	LN	9	8	1645
F	LN	9	8	1468
G	LN	9	8	2386
H	LN	9	7	2073
I	LN	9	8	2596
J	LN	9	7	3227
A	LN	12	6	2043
B	LN	12	6	1882
C	LN	12	7	1938
D	LN	12	7	1786
E	LN	12	7	2096
F	LN	12	6	1458
G	LN	12	7	1664
H	LN	12	7	2110
I	LN	12	7	1684
J	LN	12	6	1935
K	LN	12	7	2209
A	LN	28	7	1425
B	LN	28	7	1780
C	LN	28	10	2038
D	LN	28	8	2712
E	LN	28	10	2228
F	LN	28	10.4	1336
G	LN	28	11.9	2411
H	LN	28	5.73	2415
I	LN	28	6.6	2361
A	LN	49	9	2608
B	LN	49	8	2034
C	LN	49	9	2385
D	LN	49	8	2390
E	LN	49	11.3	2942
F	LN	49	10.1	2326
G	LN	49	10.7	2441
H	LN	49	11.2	2962
I	LN	49	12.7	3282
J	LN	49	13.3	3401
K	LN	49	14	3655
A	Skin	3	4	10
B	Skin	3	7	11
C	Skin	3	7	4
D	Skin	3	6	2
A	Skin	5	13	34
B	Skin	5	18	16
C	Skin	5	16	18
D	Skin	5	20	31
E	Skin	5	13	0
A	Skin	9	47	101
B	Skin	9	32	77
C	Skin	9	40	74
D	Skin	9	50	117
E	Skin	9	18.6	18
F	Skin	9	16.1	10
G	Skin	9	38.5	26
H	Skin	9	11.4	14
I	Skin	9	32.5	461
J	Skin	9	40.5	34
A	Skin	12	23	106
B	Skin	12	15	58
C	Skin	12	28	176
D	Skin	12	14	33
E	Skin	12	24	79
F	Skin	12	18.9	20
G	Skin	12	39.4	77
H	Skin	12	45.5	169
I	Skin	12	56.1	331
J	Skin	12	36.8	153
K	Skin	12	58	128
A	Skin	28	17.5	21
B	Skin	28	17.7	15
C	Skin	28	12.3	63
D	Skin	28	15.5	22
E	Skin	28	10	11
F	Skin	28	8.61	8
G	Skin	28	12.8	136
H	Skin	28	7.39	95
I	Skin	28	21.4	224
J	Skin	28	15.7	91
K	Skin	28	15.6	61
L	Skin	28	27.9	194
M	Skin	28	39.2	126
A	Skin	49	16.4	76
B	Skin	49	83.2	56
C	Skin	49	61.4	119
D	Skin	49	76	92
E	Skin	49	17.6	43
F	Skin	49	20.2	184
G	Skin	49	19.2	177
H	Skin	49	21.4	12
I	Skin	49	18.3	180
J	Skin	49	17.7	194
K	Skin	49	26.3	41
				95
				157
				27
