# Supplementary material for: Early skin seeding regulatory T cells modulate PPARγ-dependent skin pigmentation
Source: Nat Commun. 2025 Dec 9;16:11411. doi: 10.1038/s41467-025-66229-2 (PMC12738793; doi:10.1038/s41467-025-66229-2)
Supplement: Supplementary file 11 — Source data [file 41467_2025_66229_MOESM11_ESM.zip › source data 1cd.xlsx]

## Sheet: Sheet1
sample	tissue	postnatal_day	MFI_cd25	MFI_cd27	MFI_ICOS	MFI_CTLA4
A	SDLN	5	79	71	78	4
B	SDLN	5	77	72	75	6
C	SDLN	5	82	66	74	5
D	SDLN	5	81	74	75	3
E	SDLN	5	84	63	67	1
A	SDLN	9	76	53	73	35
B	SDLN	9	78	49	73	33
C	SDLN	9	77	44	71	39
D	SDLN	9	78	50	74	42
E	SDLN	9	63	58	72	19
F	SDLN	9	57	56	75	22
G	SDLN	9	59	69	69	17
H	SDLN	9	66	62	77	30
I	SDLN	9	63	67	75	20
J	SDLN	9	62	72	77	19
A	SDLN	12	69	75	78	7
B	SDLN	12	69	71	79	7
C	SDLN	12	66	69	78	9
D	SDLN	12	63.4	69.8	74.2	11.9
E	SDLN	12	68.1	78.5	73.4	4.54
F	SDLN	12	72	55	68	10
G	SDLN	12	70	56	71	11
H	SDLN	12	68	60	71	9
I	SDLN	12	68	57	72	15
J	SDLN	12	69	60	68	8
K	SDLN	12	63	79	67	6
A	Skin	5	50	7	78.6	7.14
B	Skin	5	50	0	66.7	0
C	Skin	5	43	14	85.7	14.3
D	Skin	5	67	0	83.3	0
E	Skin	5	60	0	100	0
A	Skin	9	78	31.2	89.1	76.6
B	Skin	9	73	24.4	95.6	71.1
C	Skin	9	80	15	95	67.5
D	Skin	9	80	25.4	100	80.3
E	Skin	9	75	87.5	100	100
F	Skin	9	80	100	100	100
G	Skin	9	86.7	93.3	100	100
H	Skin	9	75	75	100	100
I	Skin	9	89.3	74.8	98.1	97.1
J	Skin	9	80	86.7	100	100
A	Skin	12	60.5	23.3	97.7	37.2
B	Skin	12	60	10	100	25
C	Skin	12	73.8	19	95.2	21.4
D	Skin	12	53.3	20	100	26.7
E	Skin	12	48.6	10.8	100	40.5
F	Skin	12	0	0	0	0
G	Skin	12	100	0	100	100
H	Skin	12	0	0	0	0
I	Skin	12	100	66.7	100	100
J	Skin	12	0	0	0	0
K	Skin	12	100	100	100	100
