# Supplementary material for: Early skin seeding regulatory T cells modulate PPARγ-dependent skin pigmentation
Source: Nat Commun. 2025 Dec 9;16:11411. doi: 10.1038/s41467-025-66229-2 (PMC12738793; doi:10.1038/s41467-025-66229-2)
Supplement: Supplementary file 11 — Source data [file 41467_2025_66229_MOESM11_ESM.zip › source data 2c.xlsx]

## Sheet: Sheet1
sample	condition	Pigmentation
A	Control	0.962222
B	Control	1.03778
C	Control	0.967742
D	Control	0.983169
E	Control	0.988777
F	Control	1.01122
G	Control	0.992351
H	Control	1.00317
I	Control	1.00448
J	ΔETreg	0.917732
K	ΔETreg	0.910534
L	ΔETreg	0.870802
M	ΔETreg	0.890657
N	ΔETreg	0.851922
O	ΔETreg	0.8428
