# Supplementary material for: Early skin seeding regulatory T cells modulate PPARγ-dependent skin pigmentation
Source: Nat Commun. 2025 Dec 9;16:11411. doi: 10.1038/s41467-025-66229-2 (PMC12738793; doi:10.1038/s41467-025-66229-2)
Supplement: Supplementary file 11 — Source data [file 41467_2025_66229_MOESM11_ESM.zip › source data 2e.xlsx]

## Sheet: Sheet1
Experiment ID	sample id	Condition	age	hair cycle stage early mid late	follicle id	pigment area_arbitrary unit	arbitrary unit
IC117	A	PBS	28	mid	1	1439
IC117	A	PBS	28	mid	2	2049
IC117	A	PBS	28	mid	3	540
IC117	A	PBS	28	mid	4	1058
IC117	A	PBS	28	mid	5	718
IC117	A	PBS	28	mid	6	1067
IC117	A	PBS	28	mid	7	654
IC117	A	PBS	28	mid	8	1031
IC117	A	PBS	28	mid	9	1152					thresholding
IC117	A	PBS	28	mid	10	833					lower bound 30
IC117	A	PBS	28	mid	11	1688					upper bound 255
IC117	A	PBS	28	mid	12	1027
IC117	B	PBS	28	mid	1	822
IC117	B	PBS	28	mid	2	1301
IC117	B	PBS	28	mid	3	1450
IC117	B	PBS	28	mid	4	1676
IC117	B	PBS	28	mid	5	926
IC117	B	PBS	28	mid	6	1322
IC117	B	PBS	28	mid	7	1112
IC117	B	PBS	28	mid	8	1125
IC117	B	PBS	28	mid	9	1254
IC117	B	PBS	28	mid	10	762
	C	EDT	28	mid	1	4
	C	EDT	28	mid	2	233
	C	EDT	28	mid	3	353
	C	EDT	28	mid	4	279
	C	EDT	28	mid	5	310
	D	EDT	28	mid	1	658
	D	EDT	28	mid	2	755
	D	EDT	28	mid	3	126
	D	EDT	28	mid	4	417
	D	EDT	28	mid	5	439
	D	EDT	28	mid	6	911
	D	EDT	28	mid	7	154
	D	EDT	28	mid	8	933
	D	EDT	28	mid	9	571
	D	EDT	28	mid	10	594
	D	EDT	28	mid	11	1048
	D	EDT	28	mid	12	512
	D	EDT	28	mid	13	959
	D	EDT	28	mid	14	775
	D	EDT	28	mid	15	1041
	D	EDT	28	mid	16	668
	D	EDT	28	mid	17	804
	D	EDT	28	mid	18	470
	D	EDT	28	mid	19	299
	D	EDT	28	mid	20	1065
	E	EDT	28	mid	1	513
	E	EDT	28	mid	2	296
	E	EDT	28	mid	3	208
	E	EDT	28	mid	4	813
	E	EDT	28	mid	5	332
IC119	A	EDT-HET	28	mid	1	3058
IC119	A	EDT-HET	28	mid	2	2046
IC119	A	EDT-HET	28	mid	3	1192
IC119	A	EDT-HET	28	mid	4	1145
IC119	A	EDT-HET	28	mid	5	2003
IC119	A	EDT-HET	28	mid	6	2179
IC119	A	EDT-HET	28	mid	7	1779
IC119	A	EDT-HET	28	mid	8	1979
IC119	A	EDT-HET	28	mid	9	2331
IC119	A	EDT-HET	28	mid	10	2962
IC119	A	EDT-HET	28	mid	11	2250
IC119	A	EDT-HET	28	mid	12	2196
IC119	A	EDT-HET	28	mid	13	1224
IC119	A	EDT-HET	28	mid	14	2649
IC119	A	EDT-HET	28	mid	15	1650
IC119	A	EDT-HET	28	mid	16	819
IC119	A	EDT-HET	28	mid	17	1503
IC119	A	EDT-HET	28	mid	18	1941
IC119	A	EDT-HET	28	mid	19	1994
IC119	B	EDT-HOM	28	mid	1	343
IC119	B	EDT-HOM	28	mid	2	136
IC119	B	EDT-HOM	28	mid	3	384
IC119	B	EDT-HOM	28	mid	4	157
IC119	B	EDT-HOM	28	mid	5	99
IC119	D	EDT-HET	28	mid	1	2482
IC119	D	EDT-HET	28	mid	2	1312
IC119	D	EDT-HET	28	mid	3	1080
IC119	D	EDT-HET	28	mid	4	734
IC119	D	EDT-HET	28	mid	5	6045
IC119	D	EDT-HET	28	mid	6	3739
IC119	D	EDT-HET	28	mid	7	4489
IC119	D	EDT-HET	28	mid	8	3977
IC119	D	EDT-HET	28	mid	9	1783
IC119	D	EDT-HET	28	mid	10	1523
IC119	E	EDT-HOM	28	mid	1	206
IC119	E	EDT-HOM	28	mid	2	388
IC119	E	EDT-HOM	28	mid	3	321
IC119	E	EDT-HOM	28	mid	4	430
IC119	E	EDT-HOM	28	mid	5	408
IC119	E	EDT-HOM	28	mid	6	369
IC119	E	EDT-HOM	28	mid	7	109
IC119	E	EDT-HOM	28	mid	8	207
IC119	E	EDT-HOM	28	mid	9	530
IC119	E	EDT-HOM	28	mid	10	462
IC119	E	EDT-HOM	28	mid	11	429
IC119	E	EDT-HOM	28	mid	12	842
IC119	E	EDT-HOM	28	mid	13	192
IC119	E	EDT-HOM	28	mid	14	397
IC119	E	EDT-HOM	28	mid	15	176
IC119	E	EDT-HOM	28	mid	16	397
IC119	E	EDT-HOM	28	mid	17	192
IC119	F	EDT-WT	28	mid	1	1275
IC119	F	EDT-WT	28	mid	2	1891
IC119	F	EDT-WT	28	mid	3	1680
IC119	G	EDT-WT	28	mid	1	3194
IC119	G	EDT-WT	28	mid	2	957
IC119	G	EDT-WT	28	mid	3	1663
IC119	G	EDT-WT	28	mid	4	849
IC119	G	EDT-WT	28	mid	5	1114
IC119	G	EDT-WT	28	mid	6	849
IC119	G	EDT-WT	28	mid	7	2402
IC119	G	EDT-WT	28	mid	8	398
IC119	G	EDT-WT	28	mid	9	822
IC119	G	EDT-WT	28	mid	10	842
IC119	G	EDT-WT	28	mid	11	1023
IC119	G	EDT-WT	28	mid	12	644
IC119	G	EDT-WT	28	mid	13	1256
IC119	G	EDT-WT	28	mid	14	539
IC119	G	EDT-WT	28	mid	15	679
IC119	G	EDT-WT	28	mid	16	863
IC119	H	EDT-HEM	28	mid	1	1074
IC119	H	EDT-HEM	28	mid	2	1043
IC119	H	EDT-HEM	28	mid	3	1720
IC119	H	EDT-HEM	28	mid	4	657
IC119	H	EDT-HEM	28	mid	5	949
IC119	H	EDT-HEM	28	mid	6	558
IC119	H	EDT-HEM	28	mid	7	698
IC119	H	EDT-HEM	28	mid	8	804
IC119	H	EDT-HEM	28	mid	9	1336
IC119	H	EDT-HEM	28	mid	10	985
IC119	H	EDT-HEM	28	mid	11	1261
IC119	H	EDT-HEM	28	mid	12	1261
IC119	H	EDT-HEM	28	mid	13	780
IC119	H	EDT-HEM	28	mid	14	959
HA64	107.4a	FTY720	28	mid	1	426
HA64	107.4a	FTY720	28	mid	2	469
HA64	107.4a	FTY720	28	mid	3	705
HA64	107.4a	FTY720	28	mid	4	746
HA64	107.4a	FTY720	28	mid	5	850
HA64	107.4a	FTY720	28	mid	6	535
HA64	107.4a	FTY720	28	mid	7	445
HA64	107.4a	FTY720	28	mid	8	770
HA64	107.4b	FTY720	28	mid	1	245
HA64	107.4b	FTY720	28	mid	2	1170
HA64	107.4b	FTY720	28	mid	3	278
HA64	107.4b	FTY720	28	mid	4	336
HA64	107.4b	FTY720	28	mid	5	410
HA64	107.4b	FTY720	28	mid	6	889
HA64	107.4b	FTY720	28	mid	7	665
HA75	110.4b	FTY720	28	mid	1	712
HA75	110.4b	FTY720	28	mid	2	828
HA75	110.4b	FTY720	28	mid	3	875
HA75	110.4b	FTY720	28	mid	4	374
HA75	110.4b	FTY720	28	mid	5	341
HA75	110.4b	FTY720	28	mid	6	1119
HA75	110.4b	FTY720	28	mid	7	642
HA75	110.4b	FTY720	28	mid	8	1094
HA75	110.4b	FTY720	28	mid	9	828
