# Supplementary material for: Early skin seeding regulatory T cells modulate PPARγ-dependent skin pigmentation
Source: Nat Commun. 2025 Dec 9;16:11411. doi: 10.1038/s41467-025-66229-2 (PMC12738793; doi:10.1038/s41467-025-66229-2)
Supplement: Supplementary file 11 — Source data [file 41467_2025_66229_MOESM11_ESM.zip › source data 3hj.xlsx]

## Sheet: Adipoq
sample	age_days	condition	follicleID	cellnumber	spotnumber	spot/cell
ICBX1_IC80B1_MIP.tif	9	PBS	1	25	116	4.64
ICBX1_IC80B1_MIP.tif	9	PBS	2	73	385	5.27397
ICBX1_IC80B1_MIP.tif	9	PBS	3	65	303	4.66154
ICBX1_IC80B1_MIP.tif	9	PBS	4	54	242	4.48148
ICBX1_IC80B1_MIP.tif	9	PBS	5	13	83	6.38462
ICBX1_IC80B2_MIP.tif	9	PBS	1	16	129	8.0625
ICBX1_IC80B2_MIP.tif	9	PBS	2	16	144	9
ICBX1_IC80B2_MIP.tif	9	PBS	3	16	151	9.4375
ICBX1_IC80B2_MIP.tif	9	PBS	4	21	230	10.9524
ICBX1_IC80B2_MIP.tif	9	PBS	5	26	134	5.15385
ICBX1_IC80B2_MIP.tif	9	PBS	6	55	428	7.78182
ICBX1_IC80B2_MIP.tif	9	PBS	7	75	621	8.28
ICBX1_IC80B2_MIP.tif	9	PBS	8	78	331	4.24359
ICBX1_IC80B3_MIP.tif	9	PBS	1	14	60	4.28571
ICBX1_IC80B3_MIP.tif	9	PBS		17	10	0.588235
ICBX1_IC80B3_MIP.tif	9	PBS		20	3173	158.65
ICBX1_IC80B3_MIP.tif	9	PBS		20	200	10
ICBX1_IC80B3_MIP.tif	9	PBS		21	166	7.90476
ICBX1_IC80B3_MIP.tif	9	PBS		21	208	9.90476
ICBX1_IC80B3_MIP.tif	9	PBS		26	160	6.15385
ICBX1_IC80B3_MIP.tif	9	PBS		29	138	4.75862
ICBX1_IC80B3_MIP.tif	9	PBS		36	93	2.58333
ICBX1_IC80B3_MIP.tif	9	PBS		39	2131	54.641
ICBX1_IC80B3_MIP.tif	9	PBS		50	0	0
ICBX1_IC80B3_MIP.tif	9	PBS		8	0	0
ICBX1_IC80C1_MIP.tif	9	PBS		13	88	6.76923
ICBX1_IC80C1_MIP.tif	9	PBS		14	144	10.2857
ICBX1_IC80C1_MIP.tif	9	PBS		16	185	11.5625
ICBX1_IC80C1_MIP.tif	9	PBS		17	147	8.64706
ICBX1_IC80C1_MIP.tif	9	PBS		18	219	12.1667
ICBX1_IC80C1_MIP.tif	9	PBS		21	62	2.95238
ICBX1_IC80C1_MIP.tif	9	PBS		27	357	13.2222
ICBX1_IC80C1_MIP.tif	9	PBS		39	392	10.0513
ICBX1_IC80C1_MIP.tif	9	PBS		4	34	8.5
ICBX1_IC80C1_MIP.tif	9	PBS		65	511	7.86154
ICBX1_IC80C1_MIP.tif	9	PBS		9	92	10.2222
ICBX1_IC80C2_MIP.tif	9	PBS		112	836	7.46429
ICBX1_IC80C2_MIP.tif	9	PBS		12	81	6.75
ICBX1_IC80C2_MIP.tif	9	PBS		18	168	9.33333
ICBX1_IC80C2_MIP.tif	9	PBS		30	288	9.6
ICBX1_IC80C2_MIP.tif	9	PBS		34	191	5.61765
ICBX1_IC80C2_MIP.tif	9	PBS		37	434	11.7297
ICBX1_IC80D1_MIP.tif	9	PBS		10	120	12
ICBX1_IC80D1_MIP.tif	9	PBS		19	119	6.26316
ICBX1_IC80D1_MIP.tif	9	PBS		20	132	6.6
ICBX1_IC80D1_MIP.tif	9	PBS		21	87	4.14286
ICBX1_IC80D1_MIP.tif	9	PBS		35	364	10.4
ICBX1_IC80D1_MIP.tif	9	PBS		36	379	10.5278
ICBX1_IC80D1_MIP.tif	9	PBS		68	902	13.2647
ICBX1_IC80D1_MIP.tif	9	PBS		69	389	5.63768
ICBX1_IC80D2_MIP.tif	9	PBS		30	188	6.26667
ICBX1_IC80D2_MIP.tif	9	PBS		42	489	11.6429
ICBX1_IC80D2_MIP.tif	9	PBS		43	560	13.0233
ICBX1_IC80D2_MIP.tif	9	PBS		56	591	10.5536
ICBX1_IC80D2_MIP.tif	9	PBS		61	678	11.1148
ICBX1_IC80E1_MIP.tif	9	EDT		10	114	11.4
ICBX1_IC80E1_MIP.tif	9	EDT		10	46	4.6
ICBX1_IC80E1_MIP.tif	9	EDT		10	55	5.5
ICBX1_IC80E1_MIP.tif	9	EDT		10	93	9.3
ICBX1_IC80E1_MIP.tif	9	EDT		14	75	5.35714
ICBX1_IC80E1_MIP.tif	9	EDT		16	75	4.6875
ICBX1_IC80E1_MIP.tif	9	EDT		17	118	6.94118
ICBX1_IC80E1_MIP.tif	9	EDT		20	148	7.4
ICBX1_IC80E1_MIP.tif	9	EDT		22	122	5.54545
ICBX1_IC80E1_MIP.tif	9	EDT		24	213	8.875
ICBX1_IC80E1_MIP.tif	9	EDT		26	202	7.76923
ICBX1_IC80E1_MIP.tif	9	EDT		27	118	4.37037
ICBX1_IC80E1_MIP.tif	9	EDT		3	11	3.66667
ICBX1_IC80E1_MIP.tif	9	EDT		31	235	7.58065
ICBX1_IC80E1_MIP.tif	9	EDT		6	27	4.5
ICBX1_IC80E1_MIP.tif	9	EDT		7	33	4.71429
ICBX1_IC80E1_MIP.tif	9	EDT		7	56	8
ICBX1_IC80E1_MIP.tif	9	EDT		8	90	11.25
ICBX1_IC80E1_MIP.tif	9	EDT		9	50	5.55556
ICBX1_IC80E2_MIP.tif	9	EDT		11	86	7.81818
ICBX1_IC80E2_MIP.tif	9	EDT		12	49	4.08333
ICBX1_IC80E2_MIP.tif	9	EDT		13	116	8.92308
ICBX1_IC80E2_MIP.tif	9	EDT		13	65	5
ICBX1_IC80E2_MIP.tif	9	EDT		14	97	6.92857
ICBX1_IC80E2_MIP.tif	9	EDT		15	81	5.4
ICBX1_IC80E2_MIP.tif	9	EDT		18	106	5.88889
ICBX1_IC80E2_MIP.tif	9	EDT		24	129	5.375
ICBX1_IC80E2_MIP.tif	9	EDT		24	180	7.5
ICBX1_IC80E2_MIP.tif	9	EDT		33	167	5.06061
ICBX1_IC80E2_MIP.tif	9	EDT		35	193	5.51429
ICBX1_IC80E2_MIP.tif	9	EDT		38	256	6.73684
ICBX1_IC80E2_MIP.tif	9	EDT		44	183	4.15909
ICBX1_IC80E2_MIP.tif	9	EDT		53	285	5.37736
ICBX1_IC80E2_MIP.tif	9	EDT		69	439	6.36232
ICBX1_IC80E2_MIP.tif	9	EDT		8	48	6
ICBX1_IC80E2_MIP.tif	9	EDT		9	42	4.66667
ICBX1_IC80E2_MIP.tif	9	EDT		9	48	5.33333
ICBX1_IC101C1_MIP.tif	9	EDT		12	98	8.16667
ICBX1_IC101C1_MIP.tif	9	EDT		202	1757	8.69802
ICBX1_IC101C1_MIP.tif	9	EDT		29	283	9.75862
ICBX1_IC101C1_MIP.tif	9	EDT		29	362	12.4828
ICBX1_IC101C2_MIP.tif	9	EDT		12	158	13.1667
ICBX1_IC101C2_MIP.tif	9	EDT		124	948	7.64516
ICBX1_IC101C2_MIP.tif	9	EDT		14	196	14
ICBX1_IC101C2_MIP.tif	9	EDT		172	974	5.66279
ICBX1_IC101C2_MIP.tif	9	EDT		99	393	3.9697
ICBX1_IC101C3_MIP.tif	9	EDT		113	740	6.54867
ICBX1_IC101C3_MIP.tif	9	EDT		64	345	5.39062
ICBX1_IC101C3_MIP.tif	9	EDT		73	684	9.36986
ICBX1_IC101D1_MIP.tif	9	EDT		1	19	19
ICBX1_IC101D1_MIP.tif	9	EDT		1	9	9
ICBX1_IC101D1_MIP.tif	9	EDT		14	195	13.9286
ICBX1_IC101D1_MIP.tif	9	EDT		18	274	15.2222
ICBX1_IC101D1_MIP.tif	9	EDT		32	201	6.28125
ICBX1_IC101D1_MIP.tif	9	EDT		41	449	10.9512
ICBX1_IC101D1_MIP.tif	9	EDT		52	322	6.19231
ICBX1_IC101D1_MIP.tif	9	EDT		59	480	8.13559
ICBX1_IC101D2_MIP.tif	9	EDT		16	142	8.875
ICBX1_IC101D2_MIP.tif	9	EDT		20	182	9.1
ICBX1_IC101D2_MIP.tif	9	EDT		28	17	0.607143
ICBX1_IC101D2_MIP.tif	9	EDT		44	292	6.63636
ICBX1_IC101D2_MIP.tif	9	EDT		46	348	7.56522
ICBX1_IC101D2_MIP.tif	9	EDT		55	363	6.6
ICBX1_IC101D2_MIP.tif	9	EDT		87	381	4.37931
ICBX1_IC101D3_MIP.tif	9	EDT		13	99	7.61538
ICBX1_IC101D3_MIP.tif	9	EDT		14	63	4.5
ICBX1_IC101D3_MIP.tif	9	EDT		22	171	7.77273
ICBX1_IC101D3_MIP.tif	9	EDT		25	161	6.44
ICBX1_IC101D3_MIP.tif	9	EDT		25	212	8.48
ICBX1_IC101D3_MIP.tif	9	EDT		29	181	6.24138
ICBX1_IC101D3_MIP.tif	9	EDT		33	207	6.27273
ICBX1_IC101D3_MIP.tif	9	EDT		39	316	8.10256
ICBX1_IC101D3_MIP.tif	9	EDT		39	316	8.10256

## Sheet: Fabp7
sample	age_days	condition	follicleID	cellnumber	spotnumber	spot/cell
ICBX1_IC80C1_MIP.tif	9	PBS		10	140	14
ICBX1_IC80C1_MIP.tif	9	PBS		12	80	6.66667
ICBX1_IC80C1_MIP.tif	9	PBS		14	112	8
ICBX1_IC80C1_MIP.tif	9	PBS		19	151	7.94737
ICBX1_IC80C1_MIP.tif	9	PBS		22	333	15.1364
ICBX1_IC80C1_MIP.tif	9	PBS		24	228	9.5
ICBX1_IC80C1_MIP.tif	9	PBS		33	247	7.48485
ICBX1_IC80C1_MIP.tif	9	PBS		33	258	7.81818
ICBX1_IC80C2_MIP.tif	9	PBS		19	198	10.4211
ICBX1_IC80C2_MIP.tif	9	PBS		20	110	5.5
ICBX1_IC80C2_MIP.tif	9	PBS		20	124	6.2
ICBX1_IC80C2_MIP.tif	9	PBS		20	205	10.25
ICBX1_IC80C2_MIP.tif	9	PBS		21	142	6.7619
ICBX1_IC80C2_MIP.tif	9	PBS		21	196	9.33333
ICBX1_IC80C2_MIP.tif	9	PBS		31	280	9.03226
ICBX1_IC80C2_MIP.tif	9	PBS		32	247	7.71875
ICBX1_IC80C2_MIP.tif	9	PBS		42	314	7.47619
ICBX1_IC80D1_MIP.tif	9	PBS		21	213	10.1429
ICBX1_IC80D1_MIP.tif	9	PBS		22	228	10.3636
ICBX1_IC80D1_MIP.tif	9	PBS		23	273	11.8696
ICBX1_IC80D1_MIP.tif	9	PBS		29	179	6.17241
ICBX1_IC80D1_MIP.tif	9	PBS		29	243	8.37931
ICBX1_IC80D1_MIP.tif	9	PBS		36	218	6.05556
ICBX1_IC80D1_MIP.tif	9	PBS		43	530	12.3256
ICBX1_IC80D1_MIP.tif	9	PBS		50	377	7.54
ICBX1_IC80D1_MIP.tif	9	PBS		55	622	11.3091
ICBX1_IC80D2_MIP.tif	9	PBS		13	104	8
ICBX1_IC80D2_MIP.tif	9	PBS		24	252	10.5
ICBX1_IC80D2_MIP.tif	9	PBS		30	206	6.86667
ICBX1_IC80D2_MIP.tif	9	PBS		31	337	10.871
ICBX1_IC80D2_MIP.tif	9	PBS		44	387	8.79545
ICBX1_IC80D2_MIP.tif	9	PBS		50	517	10.34
ICBX1_IC80D2_MIP.tif	9	PBS		51	252	4.94118
ICBX1_IC80D2_MIP.tif	9	PBS		52	422	8.11538
ICBX1_IC80D2_MIP.tif	9	PBS		18	53	2.94444
ICBX1_IC80D2_MIP.tif	9	PBS		21	84	4
ICBX1_IC80D2_MIP.tif	9	PBS		24	123	5.125
ICBX1_IC80D2_MIP.tif	9	PBS		28	341	12.1786
ICBX1_IC80D2_MIP.tif	9	PBS		43	561	13.0465
ICBX1_IC80D2_MIP.tif	9	PBS		45	647	14.3778
ICBX1_IC80D2_MIP.tif	9	PBS		5	60	12
ICBX1_IC80D2_MIP.tif	9	PBS		51	612	12
ICBX1_IC80D2_MIP.tif	9	PBS		6	123	20.5
ICBX1_IC80E1_MIP.tif	9	EDT		1	18	18
ICBX1_IC80E1_MIP.tif	9	EDT		18	124	6.88889
ICBX1_IC80E1_MIP.tif	9	EDT		2	25	12.5
ICBX1_IC80E1_MIP.tif	9	EDT		29	245	8.44828
ICBX1_IC80E1_MIP.tif	9	EDT		3	16	5.33333
ICBX1_IC80E1_MIP.tif	9	EDT		32	431	13.4688
ICBX1_IC80E1_MIP.tif	9	EDT		4	17	4.25
ICBX1_IC80E1_MIP.tif	9	EDT		5	43	8.6
ICBX1_IC80E2_MIP.tif	9	EDT		11	73	6.63636
ICBX1_IC80E2_MIP.tif	9	EDT		20	177	8.85
ICBX1_IC80E2_MIP.tif	9	EDT		22	185	8.40909
ICBX1_IC80E2_MIP.tif	9	EDT		30	168	5.6
ICBX1_IC80E2_MIP.tif	9	EDT		35	216	6.17143
ICBX1_IC80E2_MIP.tif	9	EDT		39	191	4.89744
ICBX1_IC80E2_MIP.tif	9	EDT		4	28	7
ICBX1_IC80E2_MIP.tif	9	EDT		48	388	8.08333
ICBX1_IC80E2_MIP.tif	9	EDT		5	32	6.4
ICBX1_IC80E2_MIP.tif	9	EDT		7	86	12.2857
ICBX1_IC80E3_MIP.tif	9	EDT		13	87	6.69231
ICBX1_IC80E3_MIP.tif	9	EDT		23	218	9.47826
ICBX1_IC80E3_MIP.tif	9	EDT		35	150	4.28571
ICBX1_IC80E3_MIP.tif	9	EDT		36	184	5.11111
ICBX1_IC80E3_MIP.tif	9	EDT		37	227	6.13514
ICBX1_IC80E3_MIP.tif	9	EDT		37	248	6.7027
ICBX1_IC80E3_MIP.tif	9	EDT		76	376	4.94737
ICBX1_IC80G1_MIP.tif	9	EDT		15	80	5.33333
ICBX1_IC80G1_MIP.tif	9	EDT		16	141	8.8125
ICBX1_IC80G1_MIP.tif	9	EDT		19	123	6.47368
ICBX1_IC80G1_MIP.tif	9	EDT		20	144	7.2
ICBX1_IC80G1_MIP.tif	9	EDT		21	212	10.0952
ICBX1_IC80G1_MIP.tif	9	EDT		25	194	7.76
ICBX1_IC80G1_MIP.tif	9	EDT		26	202	7.76923
ICBX1_IC80G1_MIP.tif	9	EDT		32	175	5.46875
ICBX1_IC80G1_MIP.tif	9	EDT		33	310	9.39394
ICBX1_IC80G1_MIP.tif	9	EDT		60	333	5.55
ICBX1_IC80G2_MIP.tif	9	EDT		10	99	9.9
ICBX1_IC80G2_MIP.tif	9	EDT		11	45	4.09091
ICBX1_IC80G2_MIP.tif	9	EDT		11	58	5.27273
ICBX1_IC80G2_MIP.tif	9	EDT		12	36	3
ICBX1_IC80G2_MIP.tif	9	EDT		14	35	2.5
ICBX1_IC80G2_MIP.tif	9	EDT		16	62	3.875
ICBX1_IC80G2_MIP.tif	9	EDT		16	75	4.6875
ICBX1_IC80G2_MIP.tif	9	EDT		17	52	3.05882
ICBX1_IC80G2_MIP.tif	9	EDT		20	81	4.05
ICBX1_IC80G2_MIP.tif	9	EDT		26	74	2.84615
ICBX1_IC80G2_MIP.tif	9	EDT		32	147	4.59375
ICBX1_IC80G2_MIP.tif	9	EDT		47	321	6.82979
ICBX1_IC80G3_MIP.tif	9	EDT		11	39	3.54545
ICBX1_IC80G3_MIP.tif	9	EDT		16	70	4.375
ICBX1_IC80G3_MIP.tif	9	EDT		20	92	4.6
ICBX1_IC80G3_MIP.tif	9	EDT		21	70	3.33333
ICBX1_IC80G3_MIP.tif	9	EDT		21	81	3.85714
ICBX1_IC80G3_MIP.tif	9	EDT		23	80	3.47826
ICBX1_IC80G3_MIP.tif	9	EDT		24	137	5.70833
ICBX1_IC80G3_MIP.tif	9	EDT		26	112	4.30769
ICBX1_IC80G3_MIP.tif	9	EDT		31	179	5.77419
ICBX1_IC80G3_MIP.tif	9	EDT		41	191	4.65854
ICBX1_IC80G3_MIP.tif	9	EDT		8	38	4.75
