# Supplementary material for: Early skin seeding regulatory T cells modulate PPARγ-dependent skin pigmentation
Source: Nat Commun. 2025 Dec 9;16:11411. doi: 10.1038/s41467-025-66229-2 (PMC12738793; doi:10.1038/s41467-025-66229-2)
Supplement: Supplementary file 11 — Source data [file 41467_2025_66229_MOESM11_ESM.zip › source data 4c.xlsx]

## Sheet: Sheet1
Experiment ID	sample name	condition	follicle stage	follicle id	pigment area
IC110	A	PBS DMSO	mid	1	233
IC110	A	PBS DMSO	mid	2	16
IC110	A	PBS DMSO	mid	3	318
IC110	A	PBS DMSO	mid	4	125
IC110	A	PBS DMSO	late	5	499
IC110	A	PBS DMSO	late	6	528
IC110	A	PBS DMSO	late	7	276
IC110	A	PBS DMSO	late	8	554
IC110	B	PBS DMSO	mid	1	526
IC110	B	PBS DMSO	mid	2	533
IC110	B	PBS DMSO	mid	3	452
IC110	B	PBS DMSO	mid	4	320
IC110	B	PBS DMSO	late	5	677
IC110	B	PBS DMSO	late	6	533
IC110	B	PBS DMSO	late	7	388
IC110	B	PBS DMSO	late	8	345
IC110	C	DT DMSO	mid	1	328
IC110	C	DT DMSO	mid	2	286
IC110	C	DT DMSO	mid	3	208
IC110	C	DT DMSO	mid	4	199
IC110	D	DT DMSO	mid	1	29
IC110	D	DT DMSO	mid	2	6
IC110	D	DT DMSO	late	3	464
IC110	D	DT DMSO	late	4	305
IC110	D	DT DMSO	late	5	521
IC110	D	DT DMSO	late	6	409
IC110	D	DT DMSO	late	7	480
IC110	H	DT GW1929	mid	1	978
IC110	H	DT GW1929	mid	2	698
IC110	H	DT GW1929	late	3	1212
IC110	H	DT GW1929	late	4	789
IC110	H	DT GW1929	late	5	1074
IC110	H	DT GW1929	late	6	915
IC124	C	DMSO	mid	1	909
IC124	C	DMSO	mid	2	619
IC124	C	DMSO	late	3	1086
IC124	C	DMSO	late	4	1105
IC124	C	DMSO	late	5	1017
IC130	A	DMSO	mid	1	883
IC130	A	DMSO	mid	2	681
IC130	A	DMSO	mid	3	515
IC130	A	DMSO	late	4	1750
IC130	A	DMSO	late	5	1201
IC130	A	DMSO	late	6	2250
IC130	A	DMSO	late	7	1463
IC130	C	T0070907	mid	1	364
IC130	C	T0070907	mid	2	573
IC130	C	T0070907	mid	3	524
IC130	F	T0070907	mid	1	410
IC130	F	T0070907	mid	2	296
IC130	F	T0070907	mid	3	214
IC130	F	T0070907	mid	4	328
IC130	F	T0070907	late	5	1066
IC130	F	T0070907	mid	9	305
IC138	A	PBS DMSO	late	1	800
IC138	A	PBS DMSO	late	2	712
IC138	A	PBS DMSO	late	3	629
IC138	A	PBS DMSO	late	4	848
IC138	B	PBS DMSO	mid	1	193
IC138	B	PBS DMSO	mid	2	7
IC138	B	PBS DMSO	mid	3	207
IC138	B	PBS DMSO	late	4	285
IC138	B	PBS DMSO	late	5	204
IC138	B	PBS DMSO	late	6	340
IC138	B	PBS DMSO	late	7	355
IC138	B	PBS DMSO	late	8	333
IC138	C	PBS DMSO	late	1	1696
IC138	C	PBS DMSO	late	2	1116
IC138	C	PBS DMSO	late	3	1274
IC138	C	PBS DMSO	late	4	517
IC138	C	PBS DMSO	mid	5	389
IC138	C	PBS DMSO	mid	6	472
IC138	C	PBS DMSO	mid	7	347
IC138	D	DT DMSO	mid	1	75
IC138	D	DT DMSO	mid	2	55
IC138	D	DT DMSO	mid	3	17
IC138	D	DT DMSO	mid	4	54
IC138	E	DT DMSO	mid	1	35
IC138	E	DT DMSO	mid	2	6
IC138	E	DT DMSO	mid	3	231
IC138	E	DT DMSO	mid	4	190
IC138	E	DT DMSO	mid	5	199
IC124	H	T0070907	mid	1	68
IC124	H	T0070907	mid	2	23
IC124	H	T0070907	mid	3	13
IC124	G	T0070907	mid	1	72
IC124	G	T0070907	mid	2	20
IC124	G	T0070907	mid	3	13
IC124	G	T0070907	mid	4	17
IC124	E	T0070907	mid	1	26
IC124	E	T0070907	mid	2	108
IC124	E	T0070907	mid	3	2
IC124	E	T0070907	mid	1	149
IC124	E	T0070907	mid	2	35
IC124	E	T0070907	mid	3	77
IC124	E	T0070907	mid	4	65
IC124	D	DMSO	mid	1	147
IC124	D	DMSO	mid	2	64
IC124	D	DMSO	mid	3	121
IC124	D	DMSO	mid	4	164
IC124	B	DMSO	mid	1	275
IC124	B	DMSO	mid	2	125
IC124	B	DMSO	mid	3	199
IC124	B	DMSO	mid	4	72
IC124	A	DMSO	mid	1	146
IC124	A	DMSO	mid	2	280
IC124	A	DMSO	mid	3	335
IC124	A	DMSO	mid	4	109
IC120	A	DMSO	mid	1	227
IC120	A	DMSO	mid	2	275
IC120	A	DMSO	mid	3	654
IC120	A	DMSO	mid	4	273
IC120	E	DT	mid	1	344
IC120	E	DT	mid	2	82
IC120	E	DT	mid	3	131
IC120	E	DT	mid	4	81
IC120	H	DT GW1929	mid	1	144
IC120	H	DT GW1929	mid	2	157
IC120	H	DT GW1929	mid	3	133
IC120	H	DT GW1929	mid	4	48
IC130	D	DMSO	late	1	1149
IC130	D	DMSO	late	2	1134
IC130	D	DMSO	late	3	2151
IC130	D	DMSO	late	4	686
IC130	E	DMSO	mid	1	376
IC130	E	DMSO	mid	2	437
IC130	E	DMSO	mid	3	156
IC130	E	DMSO	late	4	2103
IC130	E	DMSO	late	5	2213
IC130	E	DMSO	late	6	1219
IC133	F	DMSO	mid	1	43
IC133	F	DMSO	mid	2	46
IC133	F	DMSO	mid	3	92
IC133	F	DMSO	mid	4	165
IC133	H	DMSO	mid	1	400
IC133	H	DMSO	mid	2	343
IC133	H	DMSO	mid	3	337
IC133	H	DMSO	mid	4	361
IC133	I	DT DMSO	mid	1	138
IC133	I	DT DMSO	mid	2	185
IC133	I	DT DMSO	mid	3	113
IC133	I	DT DMSO	mid	4	163
IC133	K	DT DMSO	mid	1	122
IC133	K	DT DMSO	mid	2	45
IC133	K	DT DMSO	mid	3	89
IC133	K	DT DMSO	mid	4	45
IC133	N	DT GW1929	mid	1	330
IC133	N	DT GW1929	mid	2	374
IC133	N	DT GW1929	mid	3	600
IC133	N	DT GW1929	mid	4	620
IC133	O	DT GW1929	mid	1	1230
IC133	O	DT GW1929	mid	2	1060
IC133	O	DT GW1929	mid	3	691
IC133	O	DT GW1929	mid	4	667
