# Supplementary material for: Early skin seeding regulatory T cells modulate PPARγ-dependent skin pigmentation
Source: Nat Commun. 2025 Dec 9;16:11411. doi: 10.1038/s41467-025-66229-2 (PMC12738793; doi:10.1038/s41467-025-66229-2)
Supplement: Supplementary file 11 — Source data [file 41467_2025_66229_MOESM11_ESM.zip › source data 4de.xlsx]

## Sheet: Keratinocyte
		IC_P142 Epidermis
				All mice are given DT
			Tissue type	FOXG FT skin	FOXG FT skin	FOXG FT skin	FOXG FT skin	FOXG FT skin	FOXG FT skin	FOXG FT skin	FOXG FT skin
			Sample ID	A	B	C	D	E	F	G	H
			Treatment/Sex/Age	DMSO/F/28	DMSO/F/28	DMSO/M/28	DMSO/M/28	T0070907/F/28	T0070907/F/28	T0070907/F/28	T0070907/M/28
			NUCLEOCOUNT (Live)	5720000	3880000	5940000	11300000	3500000	4540000	4740000	10000000
			Back1	44.9	39.2	49.9	35.4	41.4	44.8	46.3	29.8
			Back2	87	84.3	86.4	85.7	87	86.8	86.3	76.3
			Back3	97.4	96.6	96.5	94.6	96.9	97.1	97.3	89.5
			Back Live	67.1	64.1	62.9	50.6	68.4	66.1	58.5	34.4
			CD140a+	0.058	0.067	0.074	0.17	0.28	0.1	0.13	0.6
			Ki67+	9.22	12.4	8.55	9.24	3.43	8.37	10.1	5.08
			CD140a-	99.9	99.9	99.9	99.7	99.6	99.8	99.8	99.1
			Sca1+	13.3	12	14.1	15.8	21.1	24.8	19.7	22.8
			IFE	92.2	90.2	95.2	97.5	92.8	91.8	95.8	98.3
			Ki67+	52.4	33.4	30.6	39.3	21.9	16.6	23.3	36.7
			Sca1-	79.6	80.9	79.2	74.1	69.7	68.1	72.9	69
			Basal Bulge	30.7	32.4	34	14.5	23.1	23.7	29.2	7.33
			Ki67+	6.37	5.99	5.46	3.27	2.12	1.96	4.31	2.26
			MHC1+	1.84	1.19	1.32	2.25	0.74	0.91	1.08	4.56
			MHC2+	0.095	0.03	0.063	0.13	0.018	0.035	0.013	0.12
			Melanocytes	0.54	0.65	1.11	0.61	0.22	0.2	0.71	0.69
			Ki67+	44.6	49.3	49.8	16.5	48.1	17.3	34.8	31.3
			MHC1+	29.9	10.2	14.2	12.4	6.77	8.07	7.57	18.6
			MHC2+	0.86	0.46	0.28	0	0	0	0.26	0
			SB	4.1	1.61	3.84	4.52	3.79	2.95	2.75	6.64
			Ki67+	18.2	15.8	15.3	7.19	8.33	8.93	13.8	3.41
			MHC1+	5.21	1.77	2.58	3.44	0.77	1.34	1.45	2.09
			MHC2+	0	0	0.016	0	0	0.02	0.017	0
			Tissue type	FOXG FT skin	FOXG FT skin	FOXG FT skin	FOXG FT skin	FOXG FT skin	FOXG FT skin	FOXG FT skin	FOXG FT skin
		Cell Numbers	Sample ID	A	B	C	D	E	F	G	H
			Treatment/Sex/Age	DMSO/F/28	DMSO/F/28	DMSO/M/28	DMSO/M/28	T0070907/F/28	T0070907/F/28	T0070907/F/28	T0070907/M/28
			Back1	2568280	1520960	2964060	4000200	1449000	2033920	2194620	2980000
			Back2	2.2344e+06	1.28217e+06	2.56095e+06	3.42817e+06	1260630	1.76544e+06	1.89396e+06	2273740
			Back3	2.17631e+06	1.23858e+06	2.47131e+06	3.24305e+06	1.22155e+06	1.71424e+06	1.84282e+06	2.035e+06
			Back Live	1.4603e+06	793927	1.55446e+06	1.64098e+06	835541	1.13312e+06	1.07805e+06	700039
			CD140a+	846.976	531.931	1150.3	2789.67	2339.51	1133.12	1401.46	4200.23
			Ki67+	78.0912	65.9594	98.3505	257.766	80.2453	94.8418	141.548	213.372
			CD140a-	1.45884e+06	793133	1.5529e+06	1.63606e+06	832198	1.13085e+06	1.07589e+06	693739
			Sca1+	194026	95176	218959	258498	175594	280451	211951	158172
			IFE	178892	85848.7	208449	252035	162951	257454	203049	155483
			Ki67+	93739.5	28673.5	63785.5	99049.8	35686.3	42737.3	47310.4	57062.4
			Sca1-	1.16124e+06	641645	1.2299e+06	1.21232e+06	580042	770109	784327	478680
			Basal Bulge	356500	207893	418166	175787	133990	182516	229023	35087.2
			Ki67+	22709.1	12452.8	22831.8	5748.22	2840.58	3577.31	9870.91	792.971
			MHC1+	6559.61	2473.92	5519.79	3955.2	991.524	1660.89	2473.45	1599.98
			MHC2+	338.675	62.3679	263.444	228.522	24.1182	63.8805	29.773	42.1047
			Melanocytes	6270.69	4170.69	13651.9	7395.16	1276.09	1540.22	5568.72	3302.89
			Ki67+	2796.73	2056.15	6798.63	1220.2	613.801	266.458	1937.91	1033.8
			MHC1+	1874.94	425.41	1938.57	916.999	86.3915	124.296	421.552	614.338
			MHC2+	53.9279	19.1852	38.2253	0	0	0	14.4787	0
			SB	47610.8	10330.5	47228.1	54796.9	21983.6	22718.2	21569	31784.3
			Ki67+	8665.17	1632.22	7225.9	3939.9	1831.23	2028.74	2976.52	1083.85
			MHC1+	2480.52	182.849	1218.49	1885.01	169.274	304.424	312.75	664.293
			MHC2+	0	0	7.5565	0	0	4.54364	3.66673	0
			Area (cm2)	2.4	2.4	2.7	4.5	2	3.5	3.75	6
		Cell Numbers PER SQCM	Sample ID	A	B	C	D	E	F	G	H
			Treatment/Sex/Age	DMSO/F/28	DMSO/F/28	DMSO/M/28	DMSO/M/28	T0070907/F/28	T0070907/F/28	T0070907/F/28	T0070907/M/28
			Back1	1.07012e+06	633733	1097800	888933	724500	581120	585232	496667
			Back2	931002	534237	948499	761816	630315	504412	505055	378957
			Back3	906795	516073	915302	720678	610775	489784	491419	339166
			Back Live	608460	330803	575725	364663	417770	323747	287480	116673
			CD140a+	352.907	221.638	426.036	619.927	1169.76	323.747	373.724	700.039
			Ki67+	32.538	27.4831	36.4261	57.2813	40.1227	27.0977	37.7461	35.562
			CD140a-	607851	330472	575149	363569	416099	323100	286905	115623
			Sca1+	80844.2	39656.6	81096	57443.9	87796.9	80128.8	56520.3	26362.1
			IFE	74538.4	35770.3	77203.4	56007.8	81475.5	73558.2	54146.4	25913.9
			Ki67+	39058.1	11947.3	23624.2	22011.1	17843.1	12210.7	12616.1	9510.41
			Sca1-	483850	267352	455518	269405	290021	220031	209154	79780
			Basal Bulge	148542	86622	154876	39063.7	66994.9	52147.3	61072.9	5847.87
			Ki67+	9462.11	5188.66	8456.24	1277.38	1420.29	1022.09	2632.24	132.162
			MHC1+	2733.17	1030.8	2044.37	878.933	495.762	474.541	659.587	266.663
			MHC2+	141.115	25.9866	97.572	50.7828	12.0591	18.2516	7.93948	7.01744
			Melanocytes	2612.79	1737.79	5056.25	1643.37	638.046	440.062	1484.99	550.482
			Ki67+	1165.3	856.729	2518.01	271.156	306.9	76.1307	516.777	172.301
			MHC1+	781.224	177.254	717.988	203.778	43.1957	35.513	112.414	102.39
			MHC2+	22.47	7.99382	14.1575	0	0	0	3.86098	0
			SB	19837.8	4304.37	17491.9	12177.1	10991.8	6490.91	5751.73	5297.39
			Ki67+	3610.49	680.09	2676.26	875.533	915.617	579.639	793.738	180.641
			MHC1+	1033.55	76.1873	451.291	418.892	84.6369	86.9783	83.4001	110.715
			MHC2+	0	0	2.7987	0	0	1.29818	0.977794	0
		Cell Numbers PER 6 SQCM	Sample ID	A	B	C	D	E	F	G	H
			Treatment/Sex/Age	DMSO/F/28	DMSO/F/28	DMSO/M/28	DMSO/M/28	T0070907/F/28	T0070907/F/28	T0070907/F/28	T0070907/M/28
			Back1	6420700	3802400	6586800	5333600	4347000	3486720	3511392	2980000
			Back2	5.58601e+06	3.20542e+06	5.691e+06	4.5709e+06	3781890	3.02647e+06	3.03033e+06	2273740
			Back3	5.44077e+06	3.09644e+06	5.49181e+06	4.32407e+06	3.66465e+06	2.93871e+06	2.94851e+06	2.035e+06
			Back Live	3.65076e+06	1.98482e+06	3.45435e+06	2.18798e+06	2.50662e+06	1.94248e+06	1.72488e+06	700039
			CD140a+	2117.44	1329.83	2556.22	3719.56	7018.54	1942.48	2242.34	4200.23
			Ki67+	195.228	164.899	218.557	343.688	240.736	162.586	226.477	213.372
			CD140a-	3.64711e+06	1.98283e+06	3.45089e+06	2.18141e+06	2.4966e+06	1.9386e+06	1.72143e+06	693739
			Sca1+	485065	237940	486576	344663	526782	480773	339122	158172
			IFE	447230	214622	463220	336047	488853	441349	324879	155483
			Ki67+	234349	71683.7	141745	132066	107059	73264	75696.7	57062.4
			Sca1-	2.9031e+06	1.60411e+06	2.73311e+06	1.61643e+06	1.74013e+06	1.32019e+06	1.25492e+06	478680
			Basal Bulge	891251	519732	929257	234382	401969	312884	366437	35087.2
			Ki67+	56772.7	31132	50737.4	7664.29	8521.75	6132.53	15793.4	792.971
			MHC1+	16399	6184.81	12266.2	5273.6	2974.57	2847.25	3957.52	1599.98
			MHC2+	846.688	155.92	585.432	304.697	72.3545	109.509	47.6369	42.1047
			Melanocytes	15676.7	10426.7	30337.5	9860.21	3828.28	2640.37	8909.95	3302.89
			Ki67+	6991.82	5140.38	15108.1	1626.93	1841.4	456.784	3100.66	1033.8
			MHC1+	4687.34	1063.53	4307.93	1222.67	259.174	213.078	674.483	614.338
			MHC2+	134.82	47.9629	84.945	0	0	0	23.1659	0
			SB	119027	25826.2	104951	73062.5	65950.8	38945.5	34510.4	31784.3
			Ki67+	21662.9	4080.54	16057.6	5253.2	5493.7	3477.83	4762.43	1083.85
			MHC1+	6201.31	457.124	2707.75	2513.35	507.821	521.87	500.4	664.293
			MHC2+	0	0	16.7922	0	0	7.7891	5.86676	0

## Sheet: Sheet1
	Condition	Experiment replicate number	IFE	avg	normalised	BB	avg	normalised	Mel	avg	normalised	SB	avg	normalised
	DMSO	IC124	224924	183260	1.22735	517154	464863	1.11249	5672	10519.8	0.539176
	DMSO	IC124	272236		1.48552	852403		1.83366	20833		1.98037
	DMSO	IC124	84243		0.459691	160735		0.345769	10038		0.954205
	DMSO	IC124	151638		0.827446	329160		0.70808	5536		0.526248
	T0070907	IC124	680946		3.71573	333565		0.717555	1724		0.163882
	T0070907	IC124	396835		2.16542	213695		0.459695	5843		0.555431
	T0070907	IC124	493579		2.69332	729828		1.56999	11967		1.13757
	T0070907	IC124	147670		0.805794	336770		0.72445	8177		0.7773
	T0070907	IC124	387435		2.11412	366369		0.788123	13142		1.24927
	DMSO	IC142	447230	365280	1.22435	891251	643656	1.38467	15677	16575.5	0.945793	119027
	DMSO	IC142	214622		0.587555	519732		0.807469	10427		0.629061	25826
	DMSO	IC142	463220		1.26812	929257		1.44372	30338		1.83029	104951
	DMSO	IC142	336047		0.919972	234382		0.364142	9860		0.594854	73063
	T0070907	IC142	488853		1.3383	401969		0.62451	3828		0.230943	65951
	T0070907	IC142	441349		1.20825	312884		0.486105	2640		0.159271	38945
	T0070907	IC142	324879		0.889398	366437		0.569306	8910		0.53754	34510
	T0070907	IC142	155483		0.425655	35087		0.0545121	3303		0.19927	31784

## Sheet: MFI
Melanocytes
Sample ID	A	B	C	D	E	F	G	H
Treatment/Sex/Age	DMSO/F/28	DMSO/F/28	DMSO/M/28	DMSO/M/28	T0070907/F/28	T0070907/F/28	T0070907/F/28	T0070907/M/28
MHC1	107	70	75	76.9	61.6	74	69.6	87.4
MHC2	3	3	3	3	3	3	3	3
Basal bulge
MHC1	122	115	107	133	102	124	129	180
MHC2	3	3	3	3	3	3	3	3
SB
MHC1	147	125	121	143	107	123	128	145
MHC2	3	3	3	3	3	3	3	3
IFE
MHC1
MHC2
