# Supplementary material for: Early skin seeding regulatory T cells modulate PPARγ-dependent skin pigmentation
Source: Nat Commun. 2025 Dec 9;16:11411. doi: 10.1038/s41467-025-66229-2 (PMC12738793; doi:10.1038/s41467-025-66229-2)
Supplement: Supplementary file 11 — Source data [file 41467_2025_66229_MOESM11_ESM.zip › source data 4fg.xlsx]

## Sheet: Keratinocyte
		IC_P141 Epidermis
				All mice are given DT
			Tissue type	FOXG FT skin	FOXG FT skin	FOXG FT skin	FOXG FT skin	FOXG FT skin	FOXG FT skin	FOXG FT skin	FOXG FT skin	FOXG FT skin	FOXG FT skin
			Sample ID	A	B	C	D	F	H	I	J	K	L
			Treatment/Sex/Age	PBS DMSO/F/30	PBS DMSO/F/30	PBS DMSO/M/30	PBS DMSO/M/30	DT DMSO/F/30	DT DMSO/M/30	DT GW1929/F/30	DT GW1929/F/30	DT GW1929/M/30	DT GW1929/M/30
			NUCLEOCOUNT (Live)	10000000	4600000	6200000	5680000	3620000	6150000	3680000	5710000	6570000	7090000
			Backgate1	47	30.4	25.5	30.2	30.1	41.7	39.9	32.9	33.7	37.7
			Backgate2	91.5	90.6	79.1	86	90.6	88.9	91.5	90.6	85.8	86.5
			Backgate3	99.3	98.7	99.1	99.3	99.3	98.9	98.7	99.1	98.6	98.8
			Backgate Live	64.2	74.1	74.2	67.6	81	73.6	92.1	72.2	54.6	68.3
			CD140a+	0.47	0.81	1.08	0.87	0.83	0.44	0.42	0.25	0.61	0.29
			Ki67+	1.85	1.04	3.87	2.76	1.38	1.87	3.26	0.94	1.78	5.16
			CD140a-	99.3	98.7	98.3	98.7	98.8	99.4	99.4	99.6	99.2	99.5
			Sca1+	14.9	17.8	13.1	13.2	18.3	18	17	10.2	13.8	15.9
			IFE	93	82.6	90.6	92.9	88.3	94.6	90.9	95.3	92.6	93.1
			Ki67+	6.99	10.4	22.2	16.2	14.3	8.46	11.3	9.48	17.5	11.1
			Sca1-	75.9	70.2	75.1	74	68.6	71.2	76	81.9	73.3	72
			Basal Bulge	23.7	27.1	10.8	21.7	31.6	23.6	30.3	30.8	20.9	24.9
			Ki67+	0.97	1.09	1.48	1.09	1.74	0.59	3.05	0.69	1.05	1.11
			Melanocytes	1.25	0.78	0.48	0.85	0.48	0.62	0.64	0.66	0.6	0.73
			Ki67+	18.8	17.9	21.7	30.8	21.9	17.4	16.7	14.4	18	21.6
			MHC1+	15.3	37.2	16.8	15.5	34.7	14	10.9	12.3	24.2	24.9
			MHC2+	1.84	3.7	1.89	1.29	2.09	1.6	0.43	0.52	2.36	1.31
			SB	3.67	4.63	4.88	4.54	3.41	4.86	3.32	4.65	4.75	6.15
			Ki67+	2.74	2.65	2.47	2.71	5.11	2.45	8.26	1.84	1.79	2.54
			Tissue type	FOXG FT skin	FOXG FT skin	FOXG FT skin	FOXG FT skin	FOXG FT skin	FOXG FT skin	FOXG FT skin	FOXG FT skin	FOXG FT skin
		Cell Numbers	Sample ID	A	B	C	D	F	H	I	J	K	L
			Treatment/Sex/Age	PBS DMSO/F/30	PBS DMSO/F/30	PBS DMSO/M/30	PBS DMSO/M/30	DT DMSO/F/30	DT DMSO/M/30	DT GW1929/F/30	DT GW1929/F/30	DT GW1929/M/30	DT GW1929/M/30
			Backgate1	4700000	1398400	1581000	1715360	1089620	2.56455e+06	1468320	1878590	2.21409e+06	2.67293e+06
			Backgate2	4300500	1.26695e+06	1.25057e+06	1.47521e+06	987196	2.27988e+06	1.34351e+06	1.702e+06	1.89969e+06	2.31208e+06
			Backgate3	4.2704e+06	1.25048e+06	1.23932e+06	1.46488e+06	980285	2.25481e+06	1.32605e+06	1.68668e+06	1.87309e+06	2.28434e+06
			Backgate Live	2.74159e+06	926606	919572	990261	794031	1.65954e+06	1.22129e+06	1.21779e+06	1.02271e+06	1.5602e+06
			CD140a+	12885.5	7505.51	9931.38	8615.27	6590.46	7301.96	5129.42	3044.47	6238.53	4524.59
			Ki67+	238.382	78.0573	384.344	237.781	90.9483	136.547	167.219	28.618	111.046	233.469
			CD140a-	2.7224e+06	914560	903940	977388	784503	1.64958e+06	1.21396e+06	1.21292e+06	1.01453e+06	1.5524e+06
			Sca1+	405638	162792	118416	129015	143564	296924	206373	123717	140005	246832
			IFE	377243	134466	107285	119855	126767	280891	187593	117903	129644	229801
			Ki67+	26369.3	13984.5	23817.3	19416.5	18127.7	23763.3	21198.1	11177.2	22687.8	25507.9
			Sca1-	2.0663e+06	642021	678859	723267	538169	1.1745e+06	922611	993377	743649	1.11773e+06
			Basal Bulge	489714	173988	73316.7	156949	170061	277182	279551	305960	155423	278315
			Ki67+	4750.23	1896.47	1085.09	1710.74	2959.07	1635.38	8526.31	2111.13	1631.94	3089.29
			Melanocytes	25828.8	5007.76	3258.52	6147.77	2583.21	7281.91	5904.71	6556.29	4461.89	8159.43
			Ki67+	4855.81	896.39	707.099	1893.51	565.723	1267.05	986.086	944.106	803.14	1762.44
			MHC1+	3951.81	1862.89	547.432	952.904	896.374	1019.47	643.613	806.424	1079.78	2031.7
			MHC2+	475.25	185.287	61.5861	79.3062	53.9891	116.511	25.3903	34.0927	105.301	106.889
			SB	75833.4	29725.6	33128.3	32836.3	18351.6	57080.8	30630.7	46192.1	35323.3	68740.4
			Ki67+	2077.83	787.728	818.269	889.864	937.765	1398.48	2530.09	849.934	632.287	1746.01
			Area (cm2)	3.3	3	3.75	2.25	2.8	3.75	3	3	4.5	4.5
		Cell Numbers PER SQCM	Sample ID	A	B	C	D	F	H	I	J	K	L
			Treatment/Sex/Age	PBS DMSO/F/30	PBS DMSO/F/30	PBS DMSO/M/30	PBS DMSO/M/30	DT DMSO/F/30	DT DMSO/M/30	DT GW1929/F/30	DT GW1929/F/30	DT GW1929/M/30	DT GW1929/M/30
			Backgate1	1.42424e+06	466133	421600	762382	389150	683880	489440	626197	492020	593984
			Backgate2	1.30318e+06	422317	333486	655649	352570	607969	447838	567334	422153	513797
			Backgate3	1.29406e+06	416827	330484	651059	350102	601282	442016	562228	416243	507631
			Backgate Live	830786	308869	245219	440116	283583	442543	407096	405929	227269	346712
			CD140a+	3904.7	2501.84	2648.37	3829.01	2353.74	1947.19	1709.81	1014.82	1386.34	1005.46
			Ki67+	72.2369	26.0191	102.492	105.681	32.4815	36.4125	55.7396	9.53933	24.6768	51.882
			CD140a-	824971	304853	241051	434394	280180	439888	404654	404305	225451	344978
			Sca1+	122921	54263.9	31577.6	57340.1	51272.9	79179.8	68791.2	41239.1	31112.2	54851.6
			IFE	114316	44822	28609.3	53268.9	45273.9	74904.1	62531.2	39300.9	28809.9	51066.8
			Ki67+	7990.7	4661.48	6351.27	8629.57	6474.17	6336.89	7066.02	3725.72	5041.73	5668.42
			Sca1-	626153	214007	181029	321452	192203	313200	307537	331126	165255	248384
			Basal Bulge	148398	57995.9	19551.1	69755.1	60736.2	73915.3	93183.7	101987	34538.3	61847.7
			Ki67+	1439.46	632.155	289.357	760.33	1056.81	436.1	2842.1	703.709	362.653	686.51
			Melanocytes	7826.91	1669.25	868.939	2732.34	922.575	1941.84	1968.24	2185.43	991.531	1813.21
			Ki67+	1471.46	298.797	188.56	841.561	202.044	337.88	328.695	314.702	178.476	391.653
			MHC1+	1197.52	620.963	145.982	423.513	320.134	271.858	214.538	268.808	239.951	451.488
			MHC2+	144.015	61.7624	16.4229	35.2472	19.2818	31.0695	8.46342	11.3642	23.4001	23.753
			SB	22979.8	9908.52	8834.21	14593.9	6554.13	15221.5	10210.2	15397.4	7849.62	15275.6
			Ki67+	629.647	262.576	218.205	395.495	334.916	372.928	843.365	283.311	140.508	388.001
		Cell Numbers PER 6 SQCM	Sample ID	A	B	C	D	F	H	I	J	K	L
			Treatment/Sex/Age	PBS DMSO/F/30	PBS DMSO/F/30	PBS DMSO/M/30	PBS DMSO/M/30	DT DMSO/F/30	DT DMSO/M/30	DT GW1929/F/30	DT GW1929/F/30	DT GW1929/M/30	DT GW1929/M/30
			Backgate1	8.54545e+06	2796800	2529600	4.57429e+06	2334900	4.10328e+06	2936640	3757180	2.95212e+06	3.56391e+06
			Backgate2	7.81909e+06	2.5339e+06	2.00091e+06	3.93389e+06	2.11542e+06	3.64782e+06	2.68703e+06	3.40401e+06	2.53292e+06	3.08278e+06
			Backgate3	7.76436e+06	2.50096e+06	1.98291e+06	3.90636e+06	2.10061e+06	3.60769e+06	2.65209e+06	3.37337e+06	2.49746e+06	3.04579e+06
			Backgate Live	4.98472e+06	1.85321e+06	1.47132e+06	2.6407e+06	1.7015e+06	2.65526e+06	2.44258e+06	2.43557e+06	1.36361e+06	2.08027e+06
			CD140a+	23428.2	15011	15890.2	22974.1	14122.4	11683.1	10258.8	6088.93	8318.03	6032.79
			Ki67+	433.421	156.115	614.951	634.084	194.889	218.475	334.438	57.236	148.061	311.292
			CD140a-	4.94982e+06	1.82912e+06	1.4463e+06	2.60637e+06	1.68108e+06	2.63933e+06	2.42792e+06	2.42583e+06	1.3527e+06	2.06987e+06
			Sca1+	737524	325583	189466	344040	307637	475079	412747	247435	186673	329109
			IFE	685897	268932	171656	319614	271644	449425	375187	235805	172859	306401
			Ki67+	47944.2	27968.9	38107.6	51777.4	38845	38021.3	42396.1	22354.3	30250.4	34010.5
			Sca1-	3.75692e+06	1.28404e+06	1.08617e+06	1.92871e+06	1.15322e+06	1.8792e+06	1.84522e+06	1.98675e+06	991531	1.49031e+06
			Basal Bulge	890389	347975	117307	418530	364417	443492	559102	611921	207230	371086
			Ki67+	8636.78	3792.93	1736.14	4561.98	6340.86	2616.6	17052.6	4222.25	2175.92	4119.06
			Melanocytes	46961.5	10015.5	5213.63	16394	5535.45	11651.1	11809.4	13112.6	5949.19	10879.2
			Ki67+	8828.75	1792.78	1131.36	5049.37	1212.26	2027.28	1972.17	1888.21	1070.85	2349.92
			MHC1+	7185.1	3725.78	875.891	2541.08	1920.8	1631.15	1287.23	1612.85	1439.7	2708.93
			MHC2+	864.091	370.575	98.5377	211.483	115.691	186.417	50.7805	68.1854	140.401	142.518
			SB	137879	59451.1	53005.3	87563.5	39324.8	91329.2	61261.4	92384.1	47097.7	91653.9
			Ki67+	3777.88	1575.46	1309.23	2372.97	2009.5	2237.57	5060.19	1699.87	843.05	2328.01

## Sheet: Sheet1
	Condition	Experiment replicate number	MeSC	avg	norm
	PBS DMSO	IC138	3225	7495.75	0.430244
	PBS DMSO	IC138	573		0.0764433
	PBS DMSO	IC138	19029		2.53864
	PBS DMSO	IC138	7156		0.954674
	EDT DMSO	IC138	2367		0.315779
	EDT DMSO	IC138	4169		0.556182
	EDT GW1929	IC138	3449		0.460127
	EDT GW1929	IC138	3007		0.401161
	EDT GW1929	IC138	8019		1.06981
	EDT GW1929	IC138	19840		2.64683
	PBS DMSO	IC141	46961	19646.2	2.39033
	PBS DMSO	IC141	10016		0.509817
	PBS DMSO	IC141	5214		0.265394
	PBS DMSO	IC141	16394		0.83446
	EDT DMSO	IC141	5535		0.281733
	EDT DMSO	IC141	11651		0.593039
	EDT GW1929	IC141	11809		0.601082
	EDT GW1929	IC141	13113		0.667456
	EDT GW1929	IC141	5949		0.302806
	EDT GW1929	IC141	10879		0.553744

## Sheet: MFI
Melanocytes
Sample ID	A	B	C	D	F	H	I	J	K	L
Treatment/Sex/Age	PBS DMSO/F/30	PBS DMSO/F/30	PBS DMSO/M/30	PBS DMSO/M/30	DT DMSO/F/30	DT DMSO/M/30	DT GW1929/F/30	DT GW1929/F/30	DT GW1929/M/30	DT GW1929/M/30
MHC1	150	255	158	151	234	137	152	146	179	194
MHC2	3	3	3	3	3	3	3	3	3	3
Basal bulge
MHC1	123	141	221	140	130	117	116	106	149	147
MHC2	3	3	3	3	3	3	3	3	3	3
SB
MHC1	142	163	184	171	148	141	129	136	167	168
MHC2	3	3	3	3	3	3	3	3	3	3
