# Supplementary material for: Early skin seeding regulatory T cells modulate PPARγ-dependent skin pigmentation
Source: Nat Commun. 2025 Dec 9;16:11411. doi: 10.1038/s41467-025-66229-2 (PMC12738793; doi:10.1038/s41467-025-66229-2)
Supplement: Supplementary file 11 — Source data [file 41467_2025_66229_MOESM11_ESM.zip › source data 4i.xlsx]

## Sheet: Sheet1
							Thresholding min 60 max 255
	experiment_id	sample_id	Age	Genotype	follicle_id	pigment_area_au
	HA57	3.4c	P28	KRT14-Cre; PPAR-HET	1	2699
	HA57	3.4c	P28	KRT14-Cre; PPAR-HET	2	1433
	HA57	3.4c	P28	KRT14-Cre; PPAR-HET	3	1620
	HA57	3.4c	P28	KRT14-Cre; PPAR-HET	4	1461
	HA57	3.4c	P28	KRT14-Cre; PPAR-HET	5	1079
	HA57	4.3e	P28	KRT14-Cre; PPAR-HET	1	3777
	HA57	4.3e	P28	KRT14-Cre; PPAR-HET	2	2802
	HA57	4.3e	P28	KRT14-Cre; PPAR-HET	3	1811
	HA57	4.3e	P28	KRT14-Cre; PPAR-HET	4	899
	HA57	4.3e	P28	KRT14-Cre; PPAR-HET	5	2190
	HA57	4.3g	P28	KRT14-Cre; PPAR-HET	1	2117
	HA57	4.3g	P28	KRT14-Cre; PPAR-HET	2	2196
	HA57	4.3g	P28	KRT14-Cre; PPAR-HET	3	2155
	HA57	4.3g	P28	KRT14-Cre; PPAR-HET	4	1541
	HA57	4.3g	P28	KRT14-Cre; PPAR-HET	5	1963
	HA57	3.4b	P28	KRT14-Cre;PPAR-HOM	1	1994
	HA57	3.4b	P28	KRT14-Cre;PPAR-HOM	2	1496
	HA57	3.4b	P28	KRT14-Cre;PPAR-HOM	3	1448
	HA57	3.4b	P28	KRT14-Cre;PPAR-HOM	4	988
	HA57	3.4b	P28	KRT14-Cre;PPAR-HOM	5	331
	HA57	4.3a	P28	KRT14-Cre;PPAR-HOM	1	1700
	HA57	4.3a	P28	KRT14-Cre;PPAR-HOM	2	1065
	HA57	4.3a	P28	KRT14-Cre;PPAR-HOM	3	956
	HA57	4.3a	P28	KRT14-Cre;PPAR-HOM	4	1557
	HA57	4.3a	P28	KRT14-Cre;PPAR-HOM	5	1367
	HA57	4.3f	P28	KRT14-Cre;PPAR-HOM	1	1439
	HA57	4.3f	P28	KRT14-Cre;PPAR-HOM	2	1199
	HA57	4.3f	P28	KRT14-Cre;PPAR-HOM	3	1541
	HA57	4.3f	P28	KRT14-Cre;PPAR-HOM	4	1434
	HA57	4.3f	P28	KRT14-Cre;PPAR-HOM	5	1317
