# Supplementary material for: Early skin seeding regulatory T cells modulate PPARγ-dependent skin pigmentation
Source: Nat Commun. 2025 Dec 9;16:11411. doi: 10.1038/s41467-025-66229-2 (PMC12738793; doi:10.1038/s41467-025-66229-2)
Supplement: Supplementary file 11 — Source data [file 41467_2025_66229_MOESM11_ESM.zip › source data 5b.csv]

sample_id	condition	predicted.id	n	perc
set1ef	Treg-depleted	Epithelia	396	8.175061932
set1ef	Treg-depleted	Fib	4056	83.73245252
set1ef	Treg-depleted	HF	313	6.461601982
set1ef	Treg-depleted	Mel	7	0.144508671
set1ef	Treg-depleted	Misc	11	0.227085054
set1ef	Treg-depleted	Vasc	60	1.238645747
set1gh	Treg-depleted	Epithelia	439	10.46483909
set1gh	Treg-depleted	Fib	3171	75.58998808
set1gh	Treg-depleted	HF	495	11.79976162
set1gh	Treg-depleted	Mel	13	0.309892729
set1gh	Treg-depleted	Misc	12	0.286054827
set1gh	Treg-depleted	Vasc	61	1.454112038
set2bc	Treg-sufficient	Epithelia	443	15.34996535
set2bc	Treg-sufficient	Fib	1905	66.00831601
set2bc	Treg-sufficient	HF	439	15.21136521
set2bc	Treg-sufficient	Mel	2	0.069300069
set2bc	Treg-sufficient	Misc	38	1.316701317
set2bc	Treg-sufficient	Vasc	55	1.905751906
set2e	Treg-depleted	Epithelia	531	13.73512675
set2e	Treg-depleted	Fib	2651	68.57216762
set2e	Treg-depleted	HF	608	15.72684946
set2e	Treg-depleted	Mel	9	0.232798758
set2e	Treg-depleted	Misc	11	0.284531816
set2e	Treg-depleted	Vasc	50	1.293326436
set2fh	Treg-depleted	Epithelia	617	13.08034768
set2fh	Treg-depleted	Fib	3093	65.57133771
set2fh	Treg-depleted	HF	881	18.67712529
set2fh	Treg-depleted	Mel	8	0.169599322
set2fh	Treg-depleted	Misc	21	0.445198219
set2fh	Treg-depleted	Vasc	96	2.035191859
set3ad	Treg-sufficient	Epithelia	615	13.76146789
set3ad	Treg-sufficient	Fib	2894	64.75721638
set3ad	Treg-sufficient	HF	906	20.27299172
set3ad	Treg-sufficient	Mel	8	0.179010964
set3ad	Treg-sufficient	Misc	25	0.559409264
set3ad	Treg-sufficient	Vasc	21	0.469903782
set3be	Treg-sufficient	Epithelia	545	11.02792392
set3be	Treg-sufficient	Fib	3222	65.19627681
set3be	Treg-sufficient	HF	1085	21.95467422
set3be	Treg-sufficient	Mel	5	0.101173614
set3be	Treg-sufficient	Misc	31	0.627276406
set3be	Treg-sufficient	Vasc	52	1.052205585
set3c	Treg-sufficient	Epithelia	589	14.99872676
set3c	Treg-sufficient	Fib	2121	54.01069519
set3c	Treg-sufficient	HF	1179	30.02291826
set3c	Treg-sufficient	Mel	5	0.127323657
set3c	Treg-sufficient	Misc	7	0.178253119
set3c	Treg-sufficient	Vasc	26	0.662083015
