# Supplementary material for: Early skin seeding regulatory T cells modulate PPARγ-dependent skin pigmentation
Source: Nat Commun. 2025 Dec 9;16:11411. doi: 10.1038/s41467-025-66229-2 (PMC12738793; doi:10.1038/s41467-025-66229-2)
Supplement: Supplementary file 11 — Source data [file 41467_2025_66229_MOESM11_ESM.zip › source data 5e.xlsx]

## Sheet: Sheet1
HF CTRL	HF Treg	Epitheliai CTRL	Epithelia Treg	Mel CTRL	Mel Treg	Fib C	Fib T	Misc C	Misc T	Vasc C	Vasc T
-0.0097346	-0.0929053	-0.0297782	-0.0736943	0.0493565	0.0965979	0.0743537	0.0418779	-0.0339165	0.0418779	-0.060832	0.00123881
-0.0541896	-0.0388254	-0.0009284	-0.0553688	-0.0360514	-0.032991	0.0308652	0.0352679	0.123209	0.0352679	0.0932271	0.0329365
-0.0321772	0.137033	-0.0878218	-0.0904842	0.0880584	0.0162386	0.0331382	0.0199069	-0.0695947	0.0199069	0.0427252	0.0362509
0.00259576	-0.0546727	-0.0545854	-0.0455481	0.0169535	0.121339	0.0517353	-0.0116996	-0.0309058	-0.0116996	-0.0710845	0.194446
0.0420179	-0.0574571	0.0552192	0.0165921	0.0729486	0.103828	0.0493738	-0.0580199	-0.0245441	-0.0580199	-0.0200447	0.0645413
0.0408767	-0.0118506	-0.103303	-0.0446917	-0.0271615	0.0139492	-0.0481816	0.039932	-0.0718541	0.039932	0.0471663	-0.0484769
0.0462515	-0.0253446	-0.0287067	-0.0894808	-0.0595054	0.069868	0.0206819	-0.0490581	0.0112763	-0.0490581	-0.080642	-0.0145747
0.116896	-0.0454925	-0.0679568	-0.0795805	0.124942	0.146159	-0.0266772	0.0261426	-0.0293872	0.0261426	0.110093	-0.0202322
-0.0367679	-0.0730972	-0.0612867	0.00130181	-0.0397827	0.097919	0.0415029	-0.010753	0.0374865	-0.010753	0.136584	0.0855916
-0.0009114	0.0523795	0.0283591	-0.0058352	-0.0342395	0.0549775	-0.0239689	-0.0563653	0.0279491	-0.0563653	-0.0407492	-0.0837994
0.0342201	-0.0596867	-0.059623	-0.0320388	0.0152904	0.0358022	-0.0194629	0.0746999	-0.008828	0.0746999	-0.0221264	-0.0092528
-0.0647463	-0.0219772	-0.0821471	-0.0500054	0.0386211	0.0682848	-0.0111905	-0.0080244	0.0587064	-0.0080244	-0.0246377	-0.0293782
0.035682	-0.0030264	-0.0723751	-0.056809	-0.0206582	0.0250356	-0.0400795	0.106582	-0.0564844	0.106582	0.0920697	0.070542
-0.0103854	0.0379749	0.0422865	-0.0532864	0.0836573	-0.0001894	0.00558627	-0.0311829	0.0146341	-0.0311829	0.0264246	-0.033219
-0.0587624	-0.0523828	0.0279563	0.00220524	0.100586	-0.0287838	0.0187374	-0.012998	0.0524271	-0.012998	0.213384	0.0628936
0.0139681	-0.0475885	0.0860856	0.107408	0.199914	-0.0532574	-0.0160437	-0.102089	-0.0676941	-0.102089	0.184788	0.0834503
-0.0616723	-0.0654911	-0.0148524	-0.0409604	0.0874871	0.0927203	0.0441039	-0.0708374	-0.0423589	-0.0708374	-0.101042	-0.0268839
-0.0437467	0.0254165	-0.0884491	-0.012806	0.0802771	0.0285387	-0.0171631	-0.014651	0.00129612	-0.014651	0.0180362	0.0196275
0.0492878	0.0454894	-0.0628834	-0.0295527	-0.112736	0.0212871	-0.0051759	-0.057329	0.130439	-0.057329	0.00118002	0.151261
-0.0269767	-0.0952795	-0.0647266	-0.0124585	0.059101	-0.0135684	-0.0309374	-0.0349323	-0.0410774	-0.0349323	0.044819	-0.0592012
-0.0608161	0.0049848	-0.0344429	-0.079571		0.129304	-0.0092387	-0.050703	-0.0298346	-0.050703	-0.0302706	-0.0551578
-0.0354258	0.0900262	-0.0639721	-0.0255178		0.0366626	-0.0129009	-0.0382175	-0.0810727	-0.0382175	0.0677648	0.0576446
0.0135693	-0.0700194	-0.0702997	-0.0794851		0.0606051	-0.0471892	-0.0393276	0.0212574	-0.0393276	-0.0322649	-0.047743
-0.0147471	-0.0445778	-0.0056158	-0.063794		0.0618933	-0.0405939	-0.0413303	-0.0662061	-0.0413303	0.0461628	0.0839452
0.109677	0.02557	0.00217433	-0.0964101		0.169639	0.0550024	-0.0275642	0.0160965	-0.0275642	0.0971673	0.0171977
0.0393724	-0.0576972	-0.0614147	-0.109663		0.0305061	-0.090358	0.0500698	-0.012798	0.0500698	0.156533	-0.0052152
0.0279847	-0.0723016	-0.0337593	-0.0824772		0.0984916	-0.0188447	0.0478096	0.0525915	0.0478096	-0.0007405	-0.032049
-0.0114328	-0.0414796	-0.0144521	-0.0803488		0.0340672	-0.0303617	0.0349703	-0.0266685	0.0349703	-0.108023	-0.0112093
-0.0898472	-0.12397	0.025548	-0.082484		-0.0041788	-0.0359472	-0.0663337	-0.0625513	-0.0663337	0.0166105	0.038974
0.0145949	0.0159678	-0.0116794	-0.0723164		0.0432584	0.00632807	-0.0727706	-0.0525797	-0.0727706	-0.0598759	-0.0770851
0.125293	-0.109048	0.00569345	-0.0700189		0.109378	-0.0136801	0.00400331	-0.0084092	0.00400331	0.14928	-0.0239244
-0.0091886	-0.0019388	-0.0666095	-0.0247198		-0.0245467	-0.0321944	-0.038455	-0.0251889	-0.038455	0.0948585	-0.0565851
-0.0793584	0.0149491	-0.097948	-0.0786836		0.032803	-0.0387221	0.00728606	-0.0181654	0.00728606	0.0340998	0.019822
-0.0601371	-0.107256	-0.006008	-0.0810642		0.0325198	-0.0226814	-0.0138528	-0.0479267	-0.0138528	-0.0101824	0.130675
-0.0575681	-0.0197217	0.0172576	-0.0450627		0.114696	0.0333285	-0.0745312	0.0263045	-0.0745312	0.237274	0.167669
0.0196177	-0.0960214	0.00393244	-0.0288367		-0.0227636	-0.0751334	0.0558022	0.0141894	0.0558022	-0.0599337	0.0133542
-0.074441	-0.035209	-0.0819845	-0.0360388		0.135166	0.0594002	-0.112905	0.0207716	-0.112905	0.0681009	0.00778481
-0.0396284	-0.0360002	-0.0579425	-0.0858985			0.024937	0.0111393	0.0488193	0.0111393	0.22289	-0.0605497
-0.0356695	0.0177165	-0.0886213	-0.0091582			-0.0228808	-0.0434311	-0.0020201	-0.0434311	0.193412	-0.0633892
0.0852725	-0.0829507	-0.0530855	-0.0884711			-0.0405776	-0.0619759	-0.0606554	-0.0619759	0.0724276	0.129601
-0.0142653	0.0617085	0.0352416	-0.0578355			-0.0309588	0.0429052	0.131399	0.0429052	-0.0575119	0.101146
-0.0482166	-0.0321199	0.0321938	-0.013517			-0.0446962	0.024343	-0.0148732	0.024343	-0.0807309	0.0980281
-0.0162485	-0.0468655	-0.0926501	0.078813			-0.011974	0.00287658	-0.0687336	0.00287658	-0.0293807	0.00875614
0.0870384	0.161014	0.0519678	-0.0838254			-0.0479766	-0.0400958	0.0316998	-0.0400958	0.0754339	0.0837803
0.0730651	-0.0498837	0.0740253	0.00329257			-0.0629456	-0.0458541	0.0319342	-0.0458541	0.165562	-0.0285823
-0.101645	-0.0502723	-0.0828132	-0.0310284			0.0740899	-0.0025114	-0.0174547	-0.0025114	0.0314363	-0.0515292
-0.0702556	-0.0110333	-0.0542783	-0.0127951			0.0392799	-0.0050751	0.0636945	-0.0050751	0.0034348	-0.0189448
-0.085284	-0.076934	-0.0188229	-0.0938854			-0.0102782	-0.0585503	0.00938723	-0.0585503	-0.0007286	-0.0177341
0.0408954	-0.0345703	-0.0225974	-0.0168193			-0.0806198	-0.0253313	-0.0295514	-0.0253313	-0.0339522	-0.0028234
0.0121365	-0.0375677	-0.014921	-0.111845			-0.0069023	0.0291033	-0.0626852	0.0291033	-0.0647579	0.0110998
-0.0209536	-0.122196	-0.0946418	-0.0297934			-0.0772995	-0.0774242	0.037936	-0.0774242	0.0106234	-0.0590357
-0.0499236	-0.0769776	-0.0542226	-0.0102124			-0.0170888	0.0887915	-0.0250979	0.0887915	0.259706	0.0373515
-0.0766389	-0.0216006	-0.0695329	-0.0219976			-0.0427653	0.010372	0.0727675	0.010372	0.0731743	0.00197069
0.0287789	-0.0419084	-0.021397	0.0484033			-0.121295	-0.0406822	0.0568972	-0.0406822	0.00715587	-0.0415495
-0.0566048	0.0430587	-0.0534448	-0.0888523			0.00225962	-0.0278568	-0.0641268	-0.0278568	0.0657502	-0.0493941
-0.0613458	-0.0949146	-0.0394607	-0.0085842			-0.0455177	-0.0123531	0.0902196	-0.0123531	0.0227235	0.063668
-0.0650688	-0.0750401	-0.0806438	-0.0706689			0.042009	-0.044801	-0.0002652	-0.044801	-0.0172054	-0.0151525
0.0177043	-0.0517264	-0.0936169	-0.0278955			-0.0203385	0.00991843	-0.0137994	0.00991843	0.0574291	-0.0251225
-0.0658271	0.0142957	-0.0051299	-0.0673384			-0.0089705	-0.0733036	0.0264689	-0.0733036	-0.0612339	0.0903926
-0.0732874	0.012557	0.0198248	0.00604675			0.0352844	-0.0144251	-0.0443147	-0.0144251	0.1048	0.0472713
-0.0157526	-0.0125546	-0.0174309	0.0367374			0.0220493	-0.0653651	0.134259	-0.0653651	-0.0112152	-0.115005
-0.0948389	-0.0527006	-0.0480908	-0.0798469			0.0350634	-0.0056704	-0.0315359	-0.0056704	0.100624	0.0992388
-0.024587	-0.0730754	-0.0329616	-0.0114002			0.011289	0.00489834	0.0463538	0.00489834	-0.0274741	-0.0408183
0.0660817	-0.0285335	0.0813812	-0.0612063			0.0307393	-0.0495627	0.0517343	-0.0495627	0.0637666	-0.0299154
-0.0365291	-0.0649	-0.0089465	-0.0450228			0.0611659	-0.0478962	-0.0500054	-0.0478962	0.0465139	-0.023201
-0.0798379	-0.0180024	0.0380602	0.0574534			0.0799685	0.020935	-0.0044834	0.020935	-0.10369	-0.0128817
0.00521317	-0.0027051	-0.01675	-0.0318316			-0.0382935	0.024972	-0.0048393	0.024972	0.0804795	-0.0232825
0.00670095	-0.0277085	-0.0754489	0.00027108			-0.045766	-0.08042	-0.0366777	-0.08042	0.201441	0.114977
0.0472167	4e-05	-0.0604772	-0.0627004			0.0803752	0.0858914	-0.0451744	0.0858914	-0.0379734	0.0820553
-0.0015157	-0.107583	-0.0204294	-0.0158713			-0.0360582	-0.0542357	-0.0307743	-0.0542357	-0.0764117	0.00101708
-0.0820408	-0.0407257	-0.0113903	-0.0559378			-0.0345639	-0.0739729	-0.0606864	-0.0739729	-0.0205027	-0.0332815
-0.0533569	0.0239927	-0.0157011	-0.078905			0.0297221	0.0843232	-0.0319444	0.0843232	0.200589	0.137889
0.012509	-0.0718605	-0.0584096	-0.0546112			-0.0033968	-0.0226062	-0.0108613	-0.0226062	0.0815936	0.0525465
0.00577957	0.0357804	-0.0401731	0.0351297			0.115955	0.00291305	-0.0900319	0.00291305	0.00179349	-0.0034726
-0.0887907	-0.0917648	-0.0131289	-0.0554662			0.00202552	0.123214	-0.0045432	0.123214	0.06095	-0.0543818
-0.0305234	0.123547	-0.0722566	-0.0403388			-0.0064642	0.0158564	-0.0063087	0.0158564	-0.0420915	-0.0505636
-0.0770348	-0.0745649	-0.0249077	-0.0461922			0.0269067	0.0101381	0.196192	0.0101381	0.0206633	-0.0470602
0.0173893	-0.0516254	-0.0671939	-0.0601107			0.0370779	0.0799976	0.00010732	0.0799976	-0.0647324	0.170113
-0.079645	0.0733969	-0.0002335	-0.0878694			0.015219	-0.0267404	0.0250822	-0.0267404	0.0726624	0.0873367
-0.0724176	-0.0578765	-0.0169619	-0.0688243			0.0538469	-0.0266379	-0.057881	-0.0266379	-0.0416158	-0.0002414
0.0393354	0.0446117	-0.0293097	-0.0572891			-0.0593779	-0.0617505	-0.0334597	-0.0617505	0.0466107	-0.0630861
-0.063116	-0.0904391	-0.0246386	-0.0758392			0.0825637	0.00612482	0.0371803	0.00612482	0.0259011	0.0715327
0.0244502	0.0551428	0.0139149	-0.0923641			0.0618701	-0.0648664	-0.0511273	-0.0648664	-0.0816453	0.116634
-0.0793665	0.0510229	0.0555387	-0.0354544			-0.0275911	-0.0037211	-0.0668258	-0.0037211	-0.015428	0.00157361
-0.0672995	-0.0276509	-0.0556462	-0.0727531			-0.0130344	-0.0638313	-0.0723786	-0.0638313	-0.0782014	-0.0508228
-0.0725373	-0.0141744	-0.0281393	-0.0496356			-0.0078887	-0.0115693	0.0184092	-0.0115693	-0.0240762	-0.0378002
-0.0630173	-0.0629409	-0.0697014	-0.0184021			-0.0730706	-0.0643232	-0.0344166	-0.0643232	-0.0126486	0.0195221
0.121081	-0.0274375	-0.0259606	-0.0452169			-0.110037	0.0378366	-0.0185221	0.0378366	0.0309926	-0.0116503
-0.078721	-0.0630251	-0.0131057	-0.0182619			-0.081489	0.0478415	-0.0042311	0.0478415	0.00122904	-0.0400089
0.0449915	0.0366271	-0.0010851	-0.0853518			-0.0957244	0.0858761	0.0385378	0.0858761	-0.042781	0.0099784
0.019822	-0.0618721	-0.0268704	-0.0632098			-0.0128805	-0.014117	-0.0175405	-0.014117	-0.0048981	-0.0687875
0.0337657	-0.0937374	-0.0340136	-0.0340757			0.00016855	0.126302	-0.0290872	0.126302	0.148847	0.180154
-0.053774	-0.093227	-0.0573446	-0.0506235			-0.095746	0.0448161	0.00208823	0.0448161	0.0545308	-0.0572299
-0.0498224	0.0686207	-0.0099582	0.0150499			0.0164127	-0.0472127	0.0297657	-0.0472127	0.111469	-0.0337038
-0.0375644	-0.0638371	-0.0262495	-0.0674432			-0.086226	-0.0220789	-0.0545065	-0.0220789	-0.0413619	0.0420068
-0.0022317	-0.0515846	-0.0286019	-0.0911768			-0.0171904	0.0256018	-0.0400356	0.0256018	0.0766662	0.0827316
0.0328058	-0.0410257	-0.0132067	-0.0842309			-0.0388441	-0.0396968	-0.0125517	-0.0396968	-0.0064338	-0.0481685
0.0206396	0.0524948	-0.0582038	-0.0159471			-0.0594555	-0.0380135	-0.0381496	-0.0380135	-0.0661499	-0.0537937
-0.095224	-0.0610567	-0.0891619	-0.0093708			0.0614106	-0.0213215	-0.099382	-0.0213215	0.0190731	-0.0215754
-0.0738329	-0.054595	-0.0099756	-0.0014005			0.050011	0.0171655	-0.010444	0.0171655	-0.0386578	0.11222
0.0564508	-0.0509679	-0.0640405	-0.0280797			-0.067486	0.0543426	-0.0173728	0.0543426	-0.0077021	0.0226191
-0.039952	-0.0677909	-0.0836501	-0.0355919			0.121036	-0.0328908		-0.0328908	-0.0935696	-0.0406377
0.0749059	-0.0579721	-0.0127789	-0.0141788			-0.0496002	-0.0627284		-0.0627284	-0.0325257	-0.109944
-0.0099431	-0.0933029	-0.0602867	0.0627084			0.00826798	-0.0586535		-0.0586535	0.00485227	-0.0288285
0.0618702	-0.041296	-0.0951142	0.0156439			-0.0337032	-0.0120673		-0.0120673	-0.004506	-0.0752339
-0.0566639	-0.0759809	-0.0818085	-0.0574245			0.01418	-0.0115949		-0.0115949	-0.0503875	0.0843281
-0.0359943	-0.0148306	-0.0520339	-0.0040653			-0.117337	0.0806626		0.0806626	-0.0134859	0.162218
-0.0399037	-0.113692	-0.0200554	-0.089348			-0.0345491	-0.0345367		-0.0345367	-0.0654024	0.0154936
0.196982	-0.0635092	-0.041888	-0.0859054			0.0463156	-0.0135601		-0.0135601	-0.0244705	-0.0306437
0.00407585	-0.0313505	-0.020537	0.0515189			0.0430413	0.0211281		0.0211281	-0.0120679	-0.0319373
0.156881	-0.0485767	0.0046317	-0.0628237			-0.105197	0.0182498		0.0182498	-0.0597776	-0.0106633
-0.0466176	-0.02713	-0.0496209	-0.0140235			-0.0733726	0.0321507		0.0321507	-0.015878	-0.0346363
0.0165352	0.125818	-0.033554	-0.0313296			-0.113939	0.0101092		0.0101092	-0.0641221	-0.0618297
0.106672	0.00211532	0.0388552	-0.0168183			-0.0208364	0.0100845		0.0100845	0.202077	-0.0303982
-0.0147583	-0.0706114	-0.023086	-0.0921277			0.0158723	0.0475952		0.0475952	0.0342071	-0.0684951
0.093496	-0.0297542	-0.0651882	-0.0641727			-0.0643056	0.0830221		0.0830221	0.0394009	-0.0395756
0.0453321	-0.0645058	-0.0234926	-0.0578573			-0.0520352	-0.0282676		-0.0282676	0.23538	-0.0681721
0.0749404	-0.0184159	-0.08158	-0.0688451			0.00083562	-0.122924		-0.122924	0.0706018	-0.00236
-0.0552699	-0.040979	-0.0362302	-0.018781			-0.0439665	0.082668		0.082668	-0.0680722	-0.0633705
-0.0800654	0.050951	-0.064522	-0.0026721			0.0193413	-0.00353		-0.00353	-0.0328063	0.0158423
0.0183313	0.0333828	-0.0694422	-0.0341425			-0.0379628	-0.0302201		-0.0302201	-0.0619545	-0.0433924
0.0950023	-0.0749021	-0.0630151	-0.0647416			-0.0763941	-0.007891		-0.007891	0.0364694	0.0242481
-0.0442211	-0.0601418	-0.0596344	-0.0294817			0.0191701	-0.0259525		-0.0259525	-0.0274171	0.0495909
-0.0482431	-0.102968	0.0458994	-0.0946468			0.102561	0.00043118		0.00043118	0.0525304	0.0120812
-0.042893	0.109115	-0.0231519	-0.048638			-0.0429346	0.00035893		0.00035893	0.153638	-0.0059514
-0.0116592	-0.0243268	-0.0370508	-0.079187			-0.0820969	-0.0351594		-0.0351594	-0.0345852	0.0667407
-0.0493903	-0.056634	-0.0208514	-0.0607633			-0.0023326	-0.101938		-0.101938	0.00534951	-0.0231265
-0.0041142	-0.0531577	-0.0229304	-0.071945			0.00276659	-0.042956		-0.042956	-0.0676722	0.0473215
-0.0454898	0.0402477	-0.0619382	-0.0694984			0.0808193	0.0362511		0.0362511	0.0316039	-0.113204
-0.0255596	0.0391378	-0.0285686	-0.070612			-0.0321074	0.0268187		0.0268187	-0.0686526	0.0329312
0.0430176	0.0360644	-0.0119694	-0.0571333			0.0493025	-0.0597921		-0.0597921	-0.0774507	0.197052
-0.0073325	-0.0222874	-0.0943588	-0.0874283			-0.0295975	-0.0865373		-0.0865373	-0.0711032	-0.057668
-0.0522448	-0.0367862	0.0355002	-0.0614835			0.0870732	-0.0170157		-0.0170157	0.0652111	-0.0693517
0.0239926	-0.0704599	-0.0306838	-0.0443404			-0.0896325	-0.0291491		-0.0291491	-0.0618512	-0.0629197
-0.0241381	0.00495829	-0.0150334	-0.0584501			0.0108563	0.0814727		0.0814727	0.00024659	-0.0477422
0.0298967	0.0319525	-0.0631419	-0.0225415			0.0367869	0.0578069		0.0578069	-0.0302115	-0.0473932
0.0218015	-0.0905019	-0.0188361	-0.0135029			0.00632408	-0.0228984		-0.0228984	-0.007866	0.176645
-0.091184	-0.0586407	-0.0882073	-0.0060619			0.0125943	-0.0154739		-0.0154739	-0.0220075	0.146404
-0.0955873	-0.0508974	-0.0536209	-0.0088615			0.0502045	-0.026933		-0.026933	0.0078815	0.0476448
-0.022774	-0.0166267	-0.0492944	-0.0069253			-0.0247484	-0.0431885		-0.0431885	-0.0165138	0.0979147
0.0265348	-0.0730869	-0.0718304	-0.0975896			-0.0299351	0.0831278		0.0831278	0.0544596	-0.0177627
-0.0157239	-0.0921501	-0.0170996	-0.0703499			-0.0153793	-0.0615439		-0.0615439	0.00956902	-0.0125701
-0.0616782	-0.0744308	-0.0633415	-0.0700292			-0.003195	-0.0072415		-0.0072415	-0.00453	0.00377081
-0.0588091	0.0131376	0.00303917	-0.074551			-0.0410568	0.0163432		0.0163432	-0.0026241	-0.0294762
-0.0539643	0.0106631	0.0692517	-0.0962486			-0.0737116	-0.0360126		-0.0360126	-0.0261607	0.154238
0.080114	-0.0048532	-0.0796494	-0.0559718			-0.0124305	-0.0526811		-0.0526811	-0.0368943	-0.0097441
0.0942513	0.00930453	-0.0390408	0.0415715			-0.0306635	-0.0041833		-0.0041833	-0.0959216	-0.0855013
-0.0505689	0.0556309	-0.0732637	-0.0672778			-0.0398669	-0.0498879		-0.0498879	0.205414	0.188478
0.0262879	-0.0242464	-0.0968924	0.0219383			-0.0514349	0.0208981		0.0208981	-0.0878305	-0.0748904
-0.0035012	0.0577832	-0.0766345	-0.0892182			0.0107188	-0.0213998		-0.0213998	-0.0284882	0.318684
-0.0492141	-0.0035496	-0.0603348	0.0158243			-0.0432899	0.00939851		0.00939851	-0.0010741	0.0943709
-0.0876147	-0.0951049	-0.0728359	0.0851595			0.0311706	0.0668738		0.0668738	0.0231475	0.18762
-0.0964712	-0.027377	0.00722056	-0.0239707			-0.101468	-0.013774		-0.013774	-0.068927	-0.107817
0.0114857	-0.058849	-0.0717839	-0.0390459			0.00581893	-0.0328221		-0.0328221	-0.0617257	-0.0337146
-0.0125545	-0.0593196	0.0194001	-0.0008214			-0.0108464	-0.0053912		-0.0053912		0.022932
-0.0578441	-0.0158867	-0.0760303	-0.0481351			-0.0348609	-0.0689784		-0.0689784		0.397195
-0.0849159	-0.0219974	-0.0787075	-0.101791			-0.0353179	0.0193273		0.0193273		0.0357064
-0.032167	-0.0923004	-0.0045904	0.0233307			-0.0266255	0.00225803		0.00225803		0.118085
-0.0428717	-0.0774424	-0.0715222	-0.0727032			-0.05699	-0.0130082		-0.0130082		0.051927
-0.0426893	0.0231653	0.00364116	-0.0345438			-0.0386159	-0.0132232		-0.0132232		0.0645866
-0.0661521	-0.0424919	-0.0992032	-0.0797043			-0.0644997	0.0407173		0.0407173		0.219066
-0.0233603	0.0204742	-0.0361389	-0.0969696			-0.000529	-0.0525305		-0.0525305		-0.028345
-0.046132	-0.0566176	-0.0564972	-0.0255799			-0.0671253	-0.0524272		-0.0524272		0.0105022
0.0598889	-0.0838154	-0.0667008	-0.103217			-0.0289882	-0.0354298		-0.0354298		-0.0819257
-0.026694	-0.0659028	-0.070632	0.164879			0.071409	-0.0639495		-0.0639495		0.0195703
0.0813459	-0.0347564	-0.0557896	-0.0476154			0.0154022	0.0303157		0.0303157		0.268347
-0.0085708	-0.0871775	-0.0744506	-0.0382274			0.00967099	0.0322195		0.0322195		-0.0644072
-0.060101	-0.0554954	-0.0158527	-0.0359391			-0.0297779	0.0144487		0.0144487		-0.0372514
-0.0997763	-0.0277928	-0.0011895	0.0600846			-0.0245831	-0.0748974		-0.0748974		0.0841019
-0.0980406	-0.0313063	-0.0001414	-0.0209526			-0.0393289	-0.0305771		-0.0305771		0.190502
0.0337788	-0.098158	-0.0474844	-0.0636689			0.00836252	-0.0003934		-0.0003934		0.00114459
-0.0441082	-0.0184207	-0.0752824	-0.0099522			-0.0640016	0.0015219		0.0015219		-0.007225
0.010949	0.00064367	-0.0048416	-0.0238449			-0.0242963	-0.0981781		-0.0981781		-0.0322752
-0.0632199	-0.100174	-0.0623074	-0.0733659			-0.0009748	-0.0728198		-0.0728198		-0.0865001
-0.0122717	-0.0166283	-0.0513866	-0.0261598			-0.0922044	-0.0621614		-0.0621614		-0.0240484
-0.0412196	0.0113554	-0.093094	-0.0629711			0.0797992	-0.0045828		-0.0045828		0.0209661
-0.0716427	-0.0870498	-0.0751607	0.0130171			0.0707364	0.00703853		0.00703853		0.0923534
-0.0181368	-0.0512187	0.0196052	-0.0069659			-0.0448668	0.0588515		0.0588515		0.18551
-0.0550046	-0.0469845	-0.0427685	-0.0546889			0.018388	0.0127671		0.0127671		-0.0237994
-0.0767036	-0.0534603	-0.026732	-0.0441133			-0.0672242	-0.0831243		-0.0831243		0.197057
0.022428	-0.0164501	-0.0572097	-0.0797316			-0.0754607	0.0151058		0.0151058		-0.0806033
0.00188622	0.0857101	-0.0128631	-0.0499474			-0.0684008	0.032654		0.032654		0.0656237
0.125256	-0.0732729	-0.0533885	-0.0725655			-0.0242852	0.00890777		0.00890777		-0.134902
0.0308303	-0.0615759	0.00508145	-0.0722573			-0.0141919	-0.0657456		-0.0657456		0.077113
-0.0962811	-0.0152716	-0.0873128	-0.0022138			0.00184464	0.0615085		0.0615085		0.136428
0.0311125	-0.0540846	0.00373788	-0.0229773			-0.0412536	-0.0406835		-0.0406835		-0.0151487
0.0852363	-0.0588583	-0.0427709	-0.0310401			-0.0687616	-0.0524668		-0.0524668		-0.062289
0.00689387	-0.0520944	0.00718583	-0.0841485			0.0281506	0.0421084		0.0421084		-0.0403695
-0.0511408	-0.0390807	-0.0297402	0.00053125			0.0476231	-0.0558908		-0.0558908		-0.005533
-0.0238758	-0.0569147	-0.0207662	0.0268417			-0.0511099	0.0342239		0.0342239		0.129116
-0.0288948	-0.0414646	-0.0475102	-0.0757847			-0.033518	-0.035565		-0.035565		0.0912055
-0.0247131	0.0181724	-0.0249895	-0.074754			-0.0677358	-0.0124456		-0.0124456		-0.0685523
0.0969224	-0.107837	-0.050002	-0.0347572			0.0148856	-0.0382564		-0.0382564		-0.0002796
-0.0327849	-0.047194	0.040372	-0.0646967			0.0246932	0.0269053		0.0269053		0.0194181
-0.0487683	-0.051962	-0.0095488	0.00356226			0.0180254	0.030505		0.030505		-0.0840385
0.1118	-0.0807219	0.0288748	-0.0949622			-0.0317004	0.11294		0.11294		-0.0130377
-0.0577623	-0.0402363	-0.0852239	-0.0745361			-0.0021997	0.00686751		0.00686751		0.0152092
0.0160103	-0.0921501	-0.0156865	-0.0582924			0.0893361	-0.0910713		-0.0910713		0.0197757
-0.0471209	-0.0642719	-0.0501224	-0.0355531			-0.0539755	-0.047697		-0.047697		0.00421501
-0.0196536	-0.0655089	0.0324432	-0.0862671			-0.0452386	-0.0464794		-0.0464794		0.00192757
-0.0130472	-0.065718	0.00454253	0.0445774			0.0242953	-0.0190884		-0.0190884		-0.0953958
-0.067009	-0.0808025	-0.0333783	-0.0877631			-0.0436592	0.0162073		0.0162073		0.149039
0.0149606	-0.042934	0.0243608	-0.0314233			0.0102222	0.0125043		0.0125043		0.00516729
-0.0021746	-0.0255437	-0.0685947	0.00945376			-0.0225808	0.0430104		0.0430104		-0.0307719
0.0163741	0.0538211	-0.0113874	-0.062634			-0.0324573	-0.0939017		-0.0939017		0.126761
0.0307128	0.0151253	-0.0185438	-0.103845			0.00440788	0.00742692		0.00742692		0.00421616
-0.117205	0.0596047	0.0402627	-0.0301019			0.0296034	0.0130827		0.0130827		0.0665637
-0.0758547	0.0117519	-0.0667319	-0.0158606			-0.0119903	0.0385867		0.0385867		-0.0371593
-0.0806854	0.0271922	-0.0825865	-0.0825381			0.0280708	-0.0046465		-0.0046465		-0.0484039
-0.0113146	0.0781258	-0.0502061	-0.0559082			-0.0348245	-0.037333		-0.037333		-0.0466904
-0.105552	-0.0060572	-0.0054091	-0.073335			0.0193995	-0.0571277		-0.0571277		0.254647
-0.0537924	0.131944	-0.0747845	-0.0816373			-0.0561598	0.0191003		0.0191003		0.0337883
-0.0145059	-0.0542646	-0.0150078	-0.0398833			-0.0405757	-0.037117		-0.037117		0.139036
-0.0706833	0.0853652	0.0167625	-0.0567443			0.0050264	0.0713018		0.0713018		-0.110392
-0.0713033	0.0121651	0.00136353	0.0364732			-0.0065538	0.0135956		0.0135956		0.254733
-0.0383551	-0.0015341	-0.0436347	-0.0418042			0.023444	-0.0145408		-0.0145408		-0.0243833
-0.0724124	-0.0226446	-0.0476561	-0.0202362			0.0394362	-0.0288988		-0.0288988		0.110862
0.0494789	0.0432303	0.0712359	-0.0728174			-0.015616	-0.0135111		-0.0135111		0.109167
-0.126933	-0.0749612	0.10265	-0.0756499			-0.048574	0.0481006		0.0481006		0.122886
0.0731386	-0.0290268	-0.0726258	-0.0629454			0.0348793	-0.0409576		-0.0409576		-0.032757
0.0410574	0.0526141	-0.0190144	-0.0535728			-0.0725154	0.00185436		0.00185436		-0.033228
-0.0899663	-0.0884105	0.03428	-0.0276359			-0.0106929	-0.0031768		-0.0031768		-0.112242
-0.0614175	-0.0586981	0.00211411	0.0307588			0.0224112	-0.065784		-0.065784		0.00853207
0.0663519	0.0463195	-0.0463427	-0.002992			-0.0309659	-0.0868249		-0.0868249		-0.0366472
0.0805902	-0.053026	-0.0156208	-0.0142218			-0.068253	0.0350758		0.0350758		0.088803
-0.0314813	-0.0161039	-0.0638176	0.00431603			-0.0652281	-0.020409		-0.020409		0.0123105
-0.0729602	-0.0229897	-0.0407143	-0.0353265			-0.072522	-0.0573758		-0.0573758		-0.0022202
-0.0230958	-0.0374206	0.0358612	-0.0610282			0.0290264	-0.0440916		-0.0440916		0.135083
-0.0314092	0.0161529	-0.0327235	-0.0334667			0.0950264	0.0161802		0.0161802		-0.052777
-0.0040047	0.0600292	-0.0747526	-0.018304			-0.0121575	0.0479713		0.0479713		-0.0489838
0.0523294	0.112837	0.043966	-0.0288722			-0.0265033	-0.0565156		-0.0565156		-0.0259344
-0.0156896	-0.123614	-0.0073293	-0.044853			-0.0056942	0.0374029		0.0374029		-0.0510994
-0.0219575	0.0575346	-0.0597649	-0.0626667			-0.0027793	-0.0030254		-0.0030254		0.178178
-0.0143507	-0.0517829	-0.0647492	-0.0125034			-0.0184155	0.120319		0.120319		-0.0122206
-0.0560842	0.0527837	0.0117971	-0.0538792			-0.0263232	-0.0162071		-0.0162071		0.0231079
-0.076245	-0.0575422	-0.0778357	-0.0571749			-0.092965	-0.0403448		-0.0403448		0.154743
-0.069462	-0.0647893	-0.0681851	-0.0032884			-0.0158499	-0.110646		-0.110646		0.185675
0.151793	-0.0488625	-0.0002943	-0.0846302			-0.0100199	-0.0091871		-0.0091871		0.0730223
-0.078441	-0.0267687	-0.0175323	-0.0226929			-0.0407112	0.101961		0.101961		0.0794382
0.0215874	-0.0772766	-0.0313722	-0.0622109			0.00376231	-0.0247798		-0.0247798		-0.0089357
-0.0263424	-0.0316051	-0.0662556	-0.0649467			0.0446993	0.00166074		0.00166074		0.196108
0.00969501	-0.107495	-0.083868	-0.0163121			-0.0223297	-0.0304629		-0.0304629		-0.0463232
0.071842	-0.0412667	-0.0216704	-0.0627112			-0.0283683	0.0502452		0.0502452		0.170272
-0.0421726	-0.0310085	-0.0425409	-0.0167905			-0.0758832	-0.0735234		-0.0735234		0.0629227
-0.114922	-0.0864866	0.0405639	-0.0261675			0.110559	-0.0129493		-0.0129493		0.0649559
0.0452462	-0.074321	-0.0700229	-0.0429214			0.0379835	-0.0132289		-0.0132289		-0.0005783
0.00227957	-0.0752246	-0.009883	-0.0510081			0.0294524	-0.0524311		-0.0524311		0.142126
-0.0262342	-0.0020327	0.0260319	-0.0560885			-0.007424	-0.047575		-0.047575		-0.0306782
0.0454912	-0.0999938	-0.0390154	-0.0299433			0.0382635	0.0521032		0.0521032		0.0175717
-0.0560162	-0.0215119	0.0547464	0.033486			-0.092821	-0.0032541		-0.0032541		0.00244576
0.00095601	-0.117872	0.0365528	0.00036209			-0.0478344	-0.0791015		-0.0791015		-0.0395037
-0.052666	-0.0614072	-0.0162642	-0.0230652			-0.0457177	-0.0448767		-0.0448767		-0.048191
-0.0615413	-0.0270487	-0.0600617	-0.0642272			0.0265393	0.0422625		0.0422625		-0.0694192
-0.0835013	-0.0094672	0.110948	0.0480742			-0.0163995	0.0178671		0.0178671		0.0515273
-0.0361049	0.00560008	-0.0420139	0.0213777			0.0455025	0.0240523		0.0240523		-0.039309
-0.075986	-0.0936484	0.0302228	-0.059637			-0.0837617	-0.0074962		-0.0074962		-0.0044557
-0.0831262	-0.0439725	0.0399831	-0.050011			-0.0143487	-0.0392717		-0.0392717		0.157081
-0.0199429	-0.0494922	-0.0214868	0.0297583			0.0617205	-0.0161977		-0.0161977		0.0863853
-0.0502883	-0.0935208	-0.0792761	-0.0136245			0.0276263	0.0458714		0.0458714		0.00043345
-0.0665801	0.0597906	-0.0778217	-0.0852916			-0.125472	-0.0590433		-0.0590433		0.139574
-0.0656505	0.00348922	0.0600368	-0.0123096			-0.012075	0.0183219		0.0183219		0.205895
-0.0152716	-0.0578333	-0.0936609	-0.0043757			-0.0440684	-0.0099125		-0.0099125		0.00565667
0.0680685	0.0680235	-0.0746566	-0.0301795			0.0772647	-0.0728154		-0.0728154		0.102453
0.0828319	-0.0362448	-0.0694518	0.0160321			0.00147629	-0.0038741		-0.0038741		0.128233
0.0712693	0.0944653	-0.0467022	-0.099408			-0.0513145	-0.019394		-0.019394		-0.0031185
-0.0112671	-0.0623106	-0.0919239	-0.0424476			0.0632656	-0.0248276		-0.0248276		-0.0370208
-0.024854	-0.03582	0.110485	-0.077569			-0.0671671	0.0518263		0.0518263		0.314499
-0.0570061	-0.0565858	-0.0407172	-0.0062112			-0.0372094	-0.0376065		-0.0376065
0.0133656	-0.0210925	0.0228125	-0.0672581			-0.0060844	-0.0392699		-0.0392699
0.0445455	-0.0889393	-0.0511018	-0.0895861			0.085658	0.00508598		0.00508598
-0.101905	-0.0670973	-0.0667818	-0.1025			0.0350123	-0.0369737		-0.0369737
-0.0786303	0.195863	-0.0154158	-0.0113292			-0.0867224	-0.0742561		-0.0742561
-0.0471673	-0.0231287	-0.0703642	0.0290704			-0.0685752	-0.0059155		-0.0059155
-0.0461024	-0.061047	-0.0071344	-0.0085856			-0.0218829	-0.0197233		-0.0197233
-0.0376162	-0.0591963	-0.0607546	-0.0661804			0.0507221	-0.0801385		-0.0801385
-0.0910072	0.0882731	-0.0792305	-0.0484293			-0.0488602	-0.0420189		-0.0420189
-0.0723439	0.0120988	-0.0613021	-0.0558156			0.0183306	-0.0148765		-0.0148765
-0.0175973	-0.0411901	-0.0651495	-0.0852749			-0.0068112	0.0579385		0.0579385
0.0187946	-0.0411428	0.0198133	0.0204457			-0.0576254	0.0531069		0.0531069
0.0482683	-0.0649581	-0.0667554	-0.098309			-0.0124273	0.0539794		0.0539794
0.0460144	0.0456068	-0.015113	0.0439457			0.00194268	0.0944816		0.0944816
-0.0216009	0.00535123	-0.0131412	0.125835			-0.0261554	-0.0078604		-0.0078604
-0.0121369	-0.0864863	-0.069176	-0.0483417			-0.0009921	0.0187851		0.0187851
-0.0412131	0.0115738	-0.0205614	-0.0779575			0.00188122	0.00079551		0.00079551
0.0433307	-0.0247081	-0.0242287	-0.0417504			0.0151342	-0.0065608		-0.0065608
-0.0244554	-0.056749	-0.0165934	0.0364719			0.0224243	-0.0010964		-0.0010964
0.0758714	-0.0723332	-0.0661804	-0.0499982			0.00209585	-0.0662802		-0.0662802
0.093246	-0.0373286	-0.0282014	-0.0519791			-0.0479566	0.00478054		0.00478054
-0.0402485	-0.0567757	-0.0168396	-0.0180652			-0.0942966	0.0122736		0.0122736
-0.0312812	0.09305	0.0647232	-0.076171			-0.0580908	0.0232461		0.0232461
-0.0246653	-0.0160654	-0.0195279	-0.0716581			-0.0084899	-0.0285245		-0.0285245
0.0533964	-0.0722695	-0.0273275	-0.0189071			0.0407047	-9.65e-05		-9.65e-05
0.080325	-0.0198958	-0.0785208	-0.0142097			0.0341596	0.0192104		0.0192104
-0.0372081	-0.0679971	-0.0207584	-0.0320505			-0.0194166	-0.0747562		-0.0747562
-0.0030946	-0.0151344	0.015041	-0.0518158			-0.0034304	0.017876		0.017876
0.0797869	-0.0155265	0.0372807	-0.0137552			-0.0289756	-0.0234379		-0.0234379
0.00954912	-0.0173293	-0.0875392	-0.0235626			0.0205476	0.00142937		0.00142937
-0.0139619	-0.104607	-0.0187054	0.0267062			0.0415466	-0.108353		-0.108353
-0.0401633	-0.049795	0.0272742	-0.0275574			-0.04689	-0.0384186		-0.0384186
0.0214736	-0.0758209	-0.0179764	-0.0136172			0.0268035	0.0127535		0.0127535
-0.0773063	-0.0581328	-0.0360252	-0.0561508			-0.0003209	0.0174733		0.0174733
0.0131452	-0.0969144	-0.0728378	-0.0571991			-0.0003031	0.0267761		0.0267761
0.00963592	-0.0735294	-0.0103721	-0.0675288			0.0267335	0.0651014		0.0651014
-0.0511148	-0.0972541	-0.0353044	-0.0410861			-0.0684893	-0.0030637		-0.0030637
0.0553093	0.100351	0.00237893	-0.0978172			-0.0991873	0.0179227		0.0179227
-0.0008642	-0.0667508	-0.0249438	-0.0757046			0.00922651	-0.0460783		-0.0460783
0.00723462	-0.0826859	-0.0283547	-0.0072013			-0.0113887	0.0441732		0.0441732
-0.0239021	0.0906593	0.0228078	-0.0977803			0.0116888	0.00216769		0.00216769
0.109155	0.0226959	-0.0228341	-0.0157001			-0.0851547	-0.0548104		-0.0548104
-0.0944584	0.0143048	-0.004734	0.0516746			0.0736626	-0.0456908		-0.0456908
-0.0652944	0.114348	0.0531013	-0.049121			-0.0426083	-0.0099055		-0.0099055
-0.0461161	0.0198411	-0.035409	-0.0514729			0.00890135	-0.0722996		-0.0722996
0.0267514	-0.0314178	0.0206282	-0.0203007			-0.12015	0.00214305		0.00214305
-0.089908	-0.0755541	0.00793069	-0.0530516			-0.0303945	0.0446723		0.0446723
0.0078878	-0.0228185	0.108443	0.0172244			0.0709847	-0.0342515		-0.0342515
-0.0003729	-0.0272141	-0.0738341	-0.0405951			-0.109264	-0.0096132		-0.0096132
0.0892709	-0.0378504	-0.0649702	-0.0547195			-0.0616015	-0.0573357		-0.0573357
-0.0706998	0.0736981	0.0182197	-0.0521749			0.00395243	0.0216698		0.0216698
-0.0595698	0.0640509	-0.0750979	-0.0812582			0.0704427	0.00524445		0.00524445
0.0123695	0.0321697	-0.0084653	-0.0501617			-0.0842044	0.018703		0.018703
0.0263206	-0.0984808	-0.076912	-0.0433775			-0.007437	-0.0337027		-0.0337027
0.0364799	-0.0277688	-0.0471419	0.0296021			-0.0453031	0.00306508		0.00306508
0.0659255	0.0747208	-0.100713	-0.044			0.0247433	0.00662682		0.00662682
-0.0743868	-0.0319015	-0.0779813	-0.10602			-0.0748503	-0.012293		-0.012293
-0.0798827	0.0559651	0.0796972	0.0615825			-0.0602288	0.00302983		0.00302983
-0.0238293	-0.0185219	-0.0600869	-0.0479143			-0.0306825	-0.0696731		-0.0696731
-0.06752	-0.0885037	0.00401337	-0.0976884			0.00551717	-0.0010335		-0.0010335
-0.0907635	-0.0562219	-0.064523	-0.0621854			0.0705987	-0.0718748		-0.0718748
-0.0760112	-0.0536185	-0.0452695	-0.0152682			-0.0261833	-0.0391835		-0.0391835
0.0104225	-0.0878252	-0.0002485	-0.0061324			-0.0257202	0.00403514		0.00403514
-0.0721502	0.0320349	0.0611384	-0.0907961			0.070008	0.0482953		0.0482953
-0.0133055	-0.0677906	-0.0741882	-0.0287018			-0.0384943	-0.104735		-0.104735
-0.0753555	-0.0497193	-0.0653525	-0.0380295			-0.0234159	-0.0092154		-0.0092154
-0.0281835	-0.0721384	-0.073428	-0.0339577			0.00813922	-0.0010169		-0.0010169
-0.0626912	-0.0622126	0.00851213	-0.0278382			-0.0631307	-0.0604744		-0.0604744
-0.0742475	-0.0585769	0.0141327	-0.0153775			-0.0101633	-0.0048773		-0.0048773
-0.0317813	-0.0623584	-0.0737337	-0.046411			-0.0369711	0.00504994		0.00504994
0.0842929	-0.0485857	-0.0177208	-0.0727192			-0.0501915	-0.0098547		-0.0098547
-0.0305691	0.0644611	-0.0168747	-0.0101582			-0.0335053	-0.0094534		-0.0094534
-0.100067	-0.0839875	-0.0157968	-0.0688748			0.0550794	-0.0060929		-0.0060929
-0.0970953	-0.0671806	0.0789028	-0.0247065			0.0436243	-0.0035333		-0.0035333
0.134913	-0.0642057	-0.0350837	-0.0122827			0.0285539	-0.0486149		-0.0486149
-0.0337305	-0.034183	-0.0629216	-0.0764126			-0.0512545	0.0810937		0.0810937
0.0927565	0.0676595	-0.0132877	-0.0132754			0.00966057	-0.0925072		-0.0925072
-0.0277057	-0.0109194	0.0537529	-0.0461914			-0.0798658	-0.065319		-0.065319
-0.0652351	-0.0776696	-0.0298662	-0.0687407			-0.0102435	-0.0496589		-0.0496589
-0.0163895	-0.0026235	-0.075293	-0.0916475			-0.0621569	-0.102112		-0.102112
-0.0732528	-0.0430142	-0.0571669	-0.0598078			-0.0970783	-0.0175705		-0.0175705
-0.0192603	-0.062871	-0.0757531	-0.0889719			-0.0190887	0.0330815		0.0330815
0.0155438	-0.0903647	-0.0222695	-0.0142215			0.010138	0.0113315		0.0113315
0.0551081	0.0904753	-0.0708739	-0.0699674			-0.0350203	-0.0106008		-0.0106008
-0.117631	-0.0068893	-0.0246704	-0.0485551			0.011653	-0.0447318		-0.0447318
-0.0876432	0.122114	-0.0926842	0.0267315			-0.0221703	-0.0166168		-0.0166168
-0.0853082	-0.0509277	-0.0407922	-0.0314835			0.0276271	-0.0206722		-0.0206722
0.0277007	-0.0923988	-0.104305	-0.0464503			-0.106537	-0.0023816		-0.0023816
-0.047349	-0.0631617	-0.0806824	-0.0900136			0.00498156	0.0598365		0.0598365
0.0124796	-0.0745312	-0.0159695	-0.0614484			0.0488418	0.00538175		0.00538175
-0.0479633	0.106844	-0.0112091	-0.0627509			-0.0284183	-0.123819		-0.123819
0.0356126	-0.0702883	-0.0590953	-0.0581804			0.0223839	-0.0553636		-0.0553636
0.0051158	-0.0025203	-0.100457	0.0416681			0.00317246	0.023876		0.023876
-0.0647734	0.0432129	0.00284557	-0.103584			0.0881227	0.0566411		0.0566411
-0.0422999	-0.0340854	-0.0819504	-0.030231			-0.0397366	0.00468602		0.00468602
0.0153838	-0.0751513	-0.0834273	-0.0981372			0.0334614	-0.0002844		-0.0002844
-0.0760815	0.0403907	-0.0592476	-0.0458706			0.0743699	0.0239074		0.0239074
-0.0499811	-0.056197	-0.0718069	0.0168271			-0.0047666	-0.0172982		-0.0172982
-0.0146978	-0.0666408	-0.0510585	-0.0723948			0.0205313	0.036114		0.036114
-0.0622283	-0.0424318	-0.0537571	-0.0286638			0.0157875	-0.0209679		-0.0209679
-0.0749115	0.140013	-0.0556363	-0.0156045			-0.0226033	0.033903		0.033903
-0.0634841	-0.0608348	-0.0597198	-0.006662			-0.0486082	-0.0404373		-0.0404373
0.00785987	-0.0066567	0.0387628	-0.0411576			0.0671434	-0.0759528		-0.0759528
-0.0743147	-0.0362595	-0.0375104	-0.008362			-0.0235457	0.0157429		0.0157429
-0.0033918	-0.0742768	-0.0385444	-0.0673282			0.0490338	-0.0274648		-0.0274648
0.0830938	-0.0935722	-0.0697593	-0.0022087			-0.0818064	-0.0582461		-0.0582461
0.0029934	0.0193657	0.0649042	-0.0783514			0.0123982	-0.10255		-0.10255
0.00225913	-0.0606753	-0.102725	-0.0282055			-0.0441864	-0.0773562		-0.0773562
0.00928154	-0.0003263	-0.0681041	-0.0465921			-0.0355554	-0.08904		-0.08904
0.0340824	-0.0097931	-0.0111715	-0.0339061			0.0041646	0.0356332		0.0356332
-0.040248	0.0229155	-0.0308025	-0.0846304			-0.0151711	-0.0749465		-0.0749465
-0.092964	-0.0111678	-0.0211597	0.0937018			-0.0154638	-0.0007565		-0.0007565
-0.0155127	-0.101464	-0.0585427	-0.0068202			-0.0176306	-0.0379017		-0.0379017
0.147987	-0.0941913	-0.0247014	-0.0560503			-0.0008011	-0.109367		-0.109367
-0.0568365	0.00013506	-0.0076977	-0.0372398			-0.0129353	0.0263963		0.0263963
-0.0687848	-0.0231218	0.118031	0.0617236			-0.024625	-0.0883248		-0.0883248
-0.0407379	0.055749	-0.0837018	-0.0143633			-0.0331255	-0.0307473		-0.0307473
-0.0225539	0.0228771	0.0866965	-0.0630344			-0.0019102	0.0283186		0.0283186
0.0446612	-0.0098288	-0.0539406	0.00413246			0.057786	-0.0736111		-0.0736111
0.0582317	-0.0596649	-0.100404	0.0355669			-0.0287765	-0.0284406		-0.0284406
-0.0506562	-0.0255254	-0.009848	-0.0174805			-0.0234131	0.00497465		0.00497465
-0.0430843	-0.0711016	-0.0669958	-0.0384712			-0.108191	0.0598379		0.0598379
-0.0344049	-0.0713276	0.0165106	-0.0270792			-0.0298973	0.0391724		0.0391724
-0.0123099	-0.0484548	-0.0341219	-0.0751791			-0.0442721	0.0248936		0.0248936
-0.049465	-0.0473812	-0.0201931	-0.0442113			0.0525352	-0.0321602		-0.0321602
0.0136663	0.0609881	-0.0576765	-0.0721244			0.0202146	0.0114054		0.0114054
0.020004	-0.051532	-0.0355174	-0.0296017			-0.0961543	0.0346227		0.0346227
-0.0645228	-0.0814997	-0.0917696	-0.067953			-0.0243579	0.00492095		0.00492095
-0.0489743	0.0552553	-0.0371219	-0.0498716			-0.0311769	-0.048954		-0.048954
0.018848	0.0947892	-0.0414778	-0.0069068			-0.0399068	-0.0407353		-0.0407353
-0.105561	0.043743	-0.0333189	-0.0500792			0.00698737	-0.0431283		-0.0431283
-0.0673602	-0.0228539	0.0424299	-0.0116801			0.00779209	-0.0114158		-0.0114158
-0.0605088	0.0686567	-0.0712502	-0.0383361			-0.0287027	-0.126321		-0.126321
-0.0273235	0.0284232	-0.0097656	-0.0895795			0.0270602	0.0137773		0.0137773
-0.0251289	-0.0173574	-0.010876	-0.0752199			0.0572265	0.0361629		0.0361629
-0.0128003	0.0158674	-0.10125	-0.0415212			0.0207787	-0.0454907		-0.0454907
-0.0051082	-0.102994	0.0191269	-0.0231303			0.117904	-0.0486265		-0.0486265
-0.0602217	-0.0912743	-0.0711003	-0.0329427			0.0158836	0.0405981		0.0405981
0.104332	-0.0078205	-0.0619248	-0.074397			0.0303741	0.00589348		0.00589348
0.104321	-0.0727157	-0.037299	-0.0301142			-0.005569	-0.022064		-0.022064
0.0789342	-0.0442073	-0.016437	-0.0122549			-0.0335523	0.0205958		0.0205958
0.0399016	0.06296	0.0462797	-0.0237376			0.0125027	0.0377864		0.0377864
-0.0238486	-0.0088033	0.134491	-0.0361129			-0.0170181	0.0178268		0.0178268
-0.0359136	-0.0446261	-0.0539784	-0.0608859			-0.0746599	0.00151618		0.00151618
-0.0243798	0.0944156	-0.0362014	-0.0933293			-0.0347271	0.00320971		0.00320971
0.0835061	-0.0172204	-0.0222699	-0.0792617			-0.0256708	-0.0243812		-0.0243812
0.0784035	-0.0066107	0.0193529	-0.0095476			0.0441733	-0.0190977		-0.0190977
0.0988593	0.0063168	-0.110483	-0.0840337			0.0213673	-0.0331077		-0.0331077
-0.04459	0.0240106	-0.0801645	-0.0640009			-0.0705482	0.0773046		0.0773046
-0.0799296	-0.0650238	-0.0497692	0.00770997			0.00699254	0.0149906		0.0149906
-0.0360452	0.0531395	0.00514489	0.0196299			0.0251914	-0.070105		-0.070105
0.0327399	0.0211446	-0.0894416	0.00726095			-0.00583	-0.0064114		-0.0064114
0.0137737	0.0397185	-0.0250786	0.00170859			-0.0310595	0.0577655		0.0577655
-0.076809	0.0323593	-0.0784938	-0.0298877			0.0405808	0.00042544		0.00042544
0.013313	-0.0124854	-0.0151219	-0.0745252			-0.0288952	-0.0001857		-0.0001857
-0.0671521	-0.0314805	-0.0702169	0.00967459			0.0650254	0.00496665		0.00496665
0.0153476	-0.0303363	-0.0329104	-0.0381429			-0.0331209	0.00637018		0.00637018
-0.101185	0.214906	-0.0864951	-0.0137135			0.0151111	-0.0918412		-0.0918412
-0.0094804	-0.0225683	-0.0026991	-0.0057854			-0.0263781	0.0281761		0.0281761
-0.0642427	-0.0471056	-0.0476247	-0.0219033			0.0625682	0.0469674		0.0469674
0.0302562	0.0892659	-0.0657587	-0.063023			0.0332392	-0.010226		-0.010226
-0.0256053	-0.0981206	-0.0663062	0.0186689			0.0112841	-0.0217061		-0.0217061
-0.0528077	-0.0732695	0.0218519	0.004608			0.0435617	-0.0015791		-0.0015791
0.0660404	-0.0503388	-0.0512064	-0.0320985			-0.0437817	-0.0188934		-0.0188934
-0.0893417	-0.0237907	0.00559917	-0.0942615			0.06647	-0.0431047		-0.0431047
-0.0708276	-0.0754633	0.0104842	-0.0775193			-0.0299764	-0.0741874		-0.0741874
-0.0026899	-0.0650847	-0.0544817	-0.0213125			-0.0214208	0.130959		0.130959
-0.0429268	-0.0534368	-0.135796	0.0206601			0.0257832	0.00739029		0.00739029
-0.0626495	0.0602328	-0.0217036	0.177932			0.0224661	-0.0469809		-0.0469809
0.0516912	-0.0206416	-0.0749149	-0.0529703			-0.0177608	-0.0327001		-0.0327001
-0.0318096	-0.0325156	-0.034304	-0.0147073			-0.0446987	0.00839199		0.00839199
-0.0326863	0.0498495	-0.0801906	-0.0344027			0.045112	-0.0327447		-0.0327447
0.0309472	-0.0399084	-0.0531264	-0.078244			0.00402732	-0.0313542		-0.0313542
-0.0436604	-0.0249763	-0.0222346	0.0407394			0.053458	-0.0688022		-0.0688022
-0.0655718	-0.077454	0.0152762	-0.0811821			-0.0213497	-0.0143952		-0.0143952
-0.0310557	-0.0041722	-0.102113	-0.0610867			-0.0244172	0.0203184		0.0203184
-0.0432924	-0.0455988	-0.0593649	-0.0515602			0.0159409	-0.0139903		-0.0139903
0.0874634	-0.0647754	-0.0183143	-0.0257633			-0.101745	0.0277617		0.0277617
-0.0428462	-0.0816354	-0.072098	-0.100153			0.00422153	0.0742769		0.0742769
0.0277883	-0.0279984	-0.0191564	-0.0284658			-0.0441948	-0.117982		-0.117982
-0.0108102	-0.0564441	-0.0590876	0.0109432			0.0403218	0.0166495		0.0166495
-0.0048218	-0.0927972	0.0321019	-0.0233893			-0.0367209	-0.0535604		-0.0535604
0.0446946	-0.0334436	-0.0205796	0.0238404			0.0164831	0.0545392		0.0545392
0.11723	-0.0543974	-0.0700463	-0.0432607			-0.0853062	0.0699522		0.0699522
-0.0768685	0.119729	0.023319	-0.0932681			-0.0959968	0.0178318		0.0178318
-0.0314267	-0.108103	-0.0687035	-0.0446187			0.0280218	0.100086		0.100086
0.0353556	-0.0677353	-0.0553463	-0.0781757			-0.0482015	-0.0250157		-0.0250157
0.00607744	0.0190328	-0.0348943	-0.0804081			-0.0235632	-0.0137071		-0.0137071
-0.0570029	-0.054965	-0.0715873	-0.0777869			0.0318154	0.0817582		0.0817582
-0.117242	-0.0579757	-0.0303827	-0.0189685			0.0146022	-0.0253217		-0.0253217
-0.0046647	-0.0784822	-0.0682785	-0.030784			-0.0043333	-0.0391264		-0.0391264
-0.0778854	-0.0986942	0.0104517	-0.0185256			-0.0548226	-0.0211358		-0.0211358
-0.0660228	-0.0463539	-0.0055879	-0.0819656			0.0558533	0.130779		0.130779
0.0590913	0.0886291	-0.0592239	-0.106806			0.0262089	-0.0773645		-0.0773645
-0.0632287	0.176355	-0.0064384	-0.0862043			-0.0099063	-0.0772542		-0.0772542
0.0883027	-0.0491754	-0.0297465	-0.0278342			-0.0421203	0.00594879		0.00594879
-0.0666169	-0.0568663	-0.0857785	0.0483936			-0.034949	0.0515812		0.0515812
-0.0697736	-0.0767713	-0.0106174	-0.0213343			0.0208099	-0.0091741		-0.0091741
-0.0830275	0.0253435	-0.0422355	-0.0663628			0.0698054	-0.0973819		-0.0973819
-0.0482263	0.00366309	-0.0715739	-0.0561947			-0.0716906	0.0294987		0.0294987
-0.0615543	0.0169303	-0.0807732	-0.0096905			0.0348552	-0.0041217		-0.0041217
0.111025	0.0298669	-0.0775069	0.0696144			-0.0627109	-0.0468142		-0.0468142
-0.0281433	-0.0737559	0.0418641	-0.0168773			-0.0115353	-0.0795742		-0.0795742
0.0836241	-0.0623394	-0.0283197	-0.0892762			-0.0086357	-0.0111326		-0.0111326
-0.006569	-0.0381489	0.0069034	-0.0210579			-0.052918	0.0863068		0.0863068
0.0299229	-0.0088986	-0.0900109	0.0195942			-0.055168	-0.0289271		-0.0289271
0.132441	-0.0505265	0.0824265	-0.0410223			-0.0320219	-0.0761251		-0.0761251
-0.0877812	0.0652209	-0.0099437	-0.0359532			0.00603602	-0.0640793		-0.0640793
-0.0768848	-0.020629	-0.035452	-0.0900797			-0.0414085	-0.0216309		-0.0216309
-0.058298	0.00142604	-0.0743552	-0.0528394			-0.0458712	-0.0980837		-0.0980837
-0.100566	-0.100957	0.00920642	-0.0100645			-0.036891	0.0103843		0.0103843
0.0509067	-0.0344689	-0.0952579	-0.0546216			0.0878577	-0.0489177		-0.0489177
0.048036	0.0218881	0.0525911	0.0618015			-0.0336501	0.048509		0.048509
-0.0125288	-0.0313012	-0.0644974	-0.0370038			-0.0451761	-0.0324482		-0.0324482
-0.0736409	-0.0191022	-0.053028	-0.0413946			0.0249368	0.0680362		0.0680362
-0.0569575	-0.0562149	-0.0112331	-0.0334121			-0.0310839	-0.0753515		-0.0753515
-0.0016856	-0.0130538	0.0327669	-0.0889709			0.0734534	-0.0251104		-0.0251104
-0.0468211	-0.0372423	-0.0561999	-0.0932769			0.0490871	-0.0167983		-0.0167983
-0.115228	-0.0402904	0.0181898	-0.0361598			0.0189491	0.00189365		0.00189365
-0.0515933	-0.0520366	-0.07175	-0.0624901			0.0227604	-0.0603696		-0.0603696
-0.0293649	-0.018437	-0.0649888	-0.0304588			-0.0665172	-0.0765375		-0.0765375
-0.0748738	-0.0032407	-0.0705928	0.0196056			0.0241527	0.0525091		0.0525091
-0.0569714	0.0710039	0.00243105	-0.0505841			-0.0289327	-0.0439394		-0.0439394
-0.0760282	0.0260221	-0.0129556	-0.0622004			-0.0112659	0.00909656		0.00909656
-0.064675	-0.0571528	0.0502755	-0.0692576			-0.0326068	-0.0773767		-0.0773767
-0.0958337	-0.0251435	-0.0524235	0.0484996			0.0180687	-0.0159368		-0.0159368
-0.0935137	-0.0513729	-0.0406697	0.00760291			-0.0115732	0.0553826		0.0553826
-0.0259037	-0.0491395	0.014973	-0.0527248			-0.0291456	-0.0003424		-0.0003424
-0.0614954	-0.0269733	-0.0581865	-0.0374396			0.011412	-0.0870701		-0.0870701
-0.037909	-0.0790266	-0.0696719	-0.0147752			0.0141847	0.0161301		0.0161301
-0.0250547	-0.0082556	-0.0557977	-0.0533421			-0.0174043	-0.0412472		-0.0412472
-0.0509727	-0.0577176	-0.0308083	-0.0480357			0.0365093	-0.0172469		-0.0172469
-0.0152294	-0.0955304	-0.0680706	-0.059865			-0.0373224	-0.0220828		-0.0220828
0.128898	-0.0073838	-0.0063681	0.00345174			0.0571136	-0.0320185		-0.0320185
0.0308014	0.0249638	-0.073048	-0.0211324			-0.0069952	-0.103405		-0.103405
-0.0738265	0.0341813	-0.0575455	-0.102128			-0.0716868	-0.0946004		-0.0946004
-0.0732355	0.00739341	-0.0162451	-0.0466745			-0.0008688	-0.0590608		-0.0590608
-0.0423653	-0.0485363	-0.0163495	-0.0334318			-0.0143821	0.0339238		0.0339238
-0.0881825	0.00690284	-0.0829285	-0.100994			0.0193733	0.02122		0.02122
-0.0367015	-0.0477476	-0.0085054	-0.0273678			-0.0329247	-0.0143202		-0.0143202
-0.0082978	-0.0650014	-0.0033661	-0.0540892			0.0630702	-0.0963969		-0.0963969
-0.0294212	-0.0979629	-0.0463425	-0.0250111			0.0365619	0.0151636		0.0151636
-0.026832	0.00218115	-0.0786549	-0.0699399			-0.0188792	-0.0855163		-0.0855163
-0.0365532	-0.0723684	-0.0188213	-0.0485472			-0.0130859	-0.0324649		-0.0324649
-0.0435508	-0.0275327	-0.0504843	-0.0569503			-0.0663003	-0.0526536		-0.0526536
-0.0511757	-0.0364964	-0.0262097	-0.0348971			-0.0124234	0.0530063		0.0530063
-0.0834068	-0.0887015	-0.0920402	-0.0001501			-0.0471461	0.0653503		0.0653503
-0.0436958	-0.0127475	-0.0962455	-0.0584222			-0.0075357	-0.0305109		-0.0305109
-0.0253275	-0.0243794	-0.0008307	-0.063509			-0.0020712	-0.0050447		-0.0050447
-0.0856078	-0.0205035	0.0220533	-0.0729472			0.0427816	0.0380319		0.0380319
-0.10642	-0.0609175	0.0469539	-0.0328527			-0.0218218	0.0585929		0.0585929
-0.0832923	0.0842606	-0.0190607	0.0219842			-0.0305479	-0.0603222		-0.0603222
-0.076936	-0.0474652	0.0259318	-0.0135583			-0.0641408	0.0357031		0.0357031
-0.0711662	-0.0165155	-0.045841	-0.0926411			0.00766781	0.0230009		0.0230009
-0.0302483	-0.0369361	-0.0490144	0.00015112			0.0469712	0.0263839		0.0263839
-0.0509497	0.04872	-0.0095965	0.0713937			-0.0429222	-0.0197289		-0.0197289
-0.0600976	-0.040954	-0.0685534	0.0101769			-0.0658958	-0.0401168		-0.0401168
-0.0507772	0.0139556	-0.102157	-0.0206711			0.0282594	-0.0617624		-0.0617624
-0.0648705	-0.0490942	-0.05993	-0.0336265			-0.06833	0.00631128		0.00631128
-0.0316912	0.0196688	-0.0586189	-0.0648038			-0.021769	0.00829425		0.00829425
-0.0406683	-0.118682	-0.01491	-0.0431582			-0.0566764	-0.0692928		-0.0692928
0.0217287	0.141116	-0.0619103	-0.0772997			0.00298786	0.0326897		0.0326897
0.0346594	-0.0799665	-0.0601875	-0.0240814			-0.0564495	0.00110044		0.00110044
-0.0434809	-0.0899676	-0.0197608	-0.0415772			-0.0080121	-0.0509798		-0.0509798
0.135721	-0.0299697	-0.0166036	-0.0643133			-0.0481172	-0.0206921		-0.0206921
0.0300977	0.00489519	-0.0063642	0.0946139			0.0232556	-0.0699101		-0.0699101
-0.0623775	-0.0566681	-0.0783112	-0.0629339			0.0323964	-0.0895832		-0.0895832
-0.0816996	-0.0070757	-1.25e-05	-0.0357659			-0.0381693	0.00355281		0.00355281
-0.0166053	-0.056503	-0.0806089	-0.0290054			-2.22e-05	-0.0354863		-0.0354863
-0.0606482	0.0236161	0.00022428	-0.0705726			0.0353215	-0.0299722		-0.0299722
0.140435	-0.0476184	-0.0499438	-0.0229311			-0.0500763	0.0566918		0.0566918
-0.0477929	-0.0615395	-0.0236954	0.0475039			0.0401214	-0.0097906		-0.0097906
-0.0245836	-0.0223073	-0.0912613	-0.0228326			-0.0255227	0.102428		0.102428
-0.0111619	-0.0206132	-0.0598257	-0.0572741			0.0004576	-0.0151679		-0.0151679
-0.101793	-0.0103536	-0.103804	-0.0786138			0.0471085	-0.0156265		-0.0156265
-0.0169874	0.01712	-0.0882046	0.0355637			-0.10274	0.0466544		0.0466544
-0.0716788	0.0431959	-0.0764364	-0.0519794			-0.028343	-0.0627114		-0.0627114
-0.105374	-0.0367075	-0.0211678	-0.000534			-0.0190963	-0.0294876		-0.0294876
-0.0836344	-0.0408317	-0.0548449	-0.0221764			0.0069135	-0.0827496		-0.0827496
-0.0550237	0.07165	-0.0817882	-0.041537			-0.0161605	0.0320089		0.0320089
0.0324176	-0.0705224	-0.0882969	-0.0499259			-0.0424122	-0.0116027		-0.0116027
0.0776606	-0.0313406	0.0317836	-0.0323585			0.00969933	0.0735269		0.0735269
-0.0805604	-0.0593673	-0.0832028	-0.0985484			-0.0340532	-0.0300242		-0.0300242
-0.0169669	0.0180156	-0.0843681	-0.0404985			-0.0232556	0.0321589		0.0321589
0.116848	0.191421	-0.0811452	-0.0408233			0.0207133	0.0694338		0.0694338
-0.0541951	0.195251	-0.0651664	-0.0229032			-0.0405735	0.0549331		0.0549331
-0.0502243	-0.0166702	-0.0750589	-0.0728621			0.0226285	-0.0025559		-0.0025559
-0.0734952	0.0129205	-0.0511001	0.00533121			0.0602045	-0.0511609		-0.0511609
-0.0444709	-0.0343635	-0.0145349	0.0183851			-0.0723541	-0.0762536		-0.0762536
-0.057182	0.0965305	-0.0532818	-0.0787111			-0.0477787	-0.0572979		-0.0572979
-0.11959	0.0125418	-0.0143857	-0.0869094			0.0312996	-0.117594		-0.117594
-0.0388317	-0.100624	-0.0871022	-0.0553978			-0.0920161	-0.0235817		-0.0235817
-0.0633694	0.00396343	-0.0628289	-0.0327728			-0.0266298	-0.0506497		-0.0506497
-0.0490818	0.18725	0.0210683	-0.0612475			-0.0385485	0.0509457		0.0509457
-0.0171582	-0.0781395	-0.0527214	-0.0661823			-0.027044	0.0540372		0.0540372
-0.0507304	-0.0667107	-0.008753	0.106177			0.0842038	-0.0326664		-0.0326664
-0.0283141	0.00909265	-0.0346586	-0.0023531			-0.04486	-0.0530803		-0.0530803
-0.0449116	-0.0950736	-0.0741443	-0.0885171			0.0357992	-0.118938		-0.118938
-0.0251315	-0.0724603	-0.0868647	-0.0714236			-0.0281598	-0.0839291		-0.0839291
-0.0316987	-0.0789891	-0.0545904	0.0140736			-0.0068389	-0.0398929		-0.0398929
-0.0351298	-0.0673655	0.137807	0.00868118			0.00452772	-0.0082728		-0.0082728
-0.0226451	-0.100037	-0.0005397	-0.0431606			-0.0352223	-0.041354		-0.041354
-0.0851457	0.0137119	-0.0251288	-0.0110435			-0.0439114	-0.0086973		-0.0086973
-0.0712928	0.0901592	-0.0306296	-0.0419916			0.0225579	-0.0561904		-0.0561904
-0.089362	-0.0627949	-0.106916	-0.0345917			0.00281833	-0.0132799		-0.0132799
-0.0437317	-0.0283257	-0.089345	-0.0407909			0.0275906	0.0351326		0.0351326
0.0407189	-0.0721214	0.0572858	-0.0412902			-0.0046042	-0.0296853		-0.0296853
-0.0522191	0.0110469	-0.0563895	-0.0609238			-0.0414685	-0.0192985		-0.0192985
-0.0478161	0.0627684	-0.043355	0.0147559			0.0154109	-0.101121		-0.101121
-0.108952	-0.0786245	-0.0441551	-0.0278359			0.0611628	-0.0135599		-0.0135599
0.175303	-0.0611504	-0.0580823	-0.101645			-0.0493617	-0.0080123		-0.0080123
-0.025173	0.00194252	-0.0801364	0.0561325			-0.0715022	0.0324558		0.0324558
0.0853649	-0.0666049	-0.0730308	0.0131376			-0.0001221	-0.0365891		-0.0365891
-0.0114958	-0.0550518	-0.0725755	-0.0863585			0.0154254	-0.0265981		-0.0265981
-0.0351087	-0.0326581	-0.0030305	-0.076353			-0.0312039	-0.0171773		-0.0171773
0.0658442	0.0134466	-0.0234642	-0.0696779			-0.0266244	-0.0124383		-0.0124383
-0.0984424	0.0921991	-0.0901563	-0.0017774			0.0236118	0.00536162		0.00536162
0.00541425	-0.0410914	-0.077439	0.0134067			-0.0640828	0.029404		0.029404
-0.0954905	0.0551426	0.030091	-0.0733569			0.015121	-0.0826548		-0.0826548
-0.0474103	-0.0021305	0.0409226	0.0507066			-0.0361813	-0.0349906		-0.0349906
-0.0652613	-0.0466644	0.0239331	-0.066333			-0.0002517	-0.0068777		-0.0068777
-0.0023594	-0.0270623	-0.0280685	-0.0177189			-0.0742477	-0.0253789		-0.0253789
0.0130181	-0.0169048	0.025216	0.0758991			-0.022113	-0.0432252		-0.0432252
0.065615	-0.0327049	-0.0524557	-0.0422056			0.011604	-0.007181		-0.007181
-0.0965996	-0.043052	-0.002045	-0.0470871			0.0278214	-0.0346756		-0.0346756
-0.0621347	-0.121194	-0.064364	-0.0690174			-0.0974145	-0.0461578		-0.0461578
-0.0912858	-0.0036196	-0.0436884	-0.0590509			-0.0024527	-0.0033408		-0.0033408
0.0031436	-0.0383965	-0.0114747	0.028569			0.032266	-0.0560459		-0.0560459
-0.0449011	-0.0759538	-0.0091359	-0.0701754			-0.0326833	0.0171533		0.0171533
-0.083733	-0.0712393	-0.0766552	-0.0618501			-0.0036778	0.0463056		0.0463056
-0.0104355	0.111433	-0.0443443	-0.0563344			-0.105832	-0.0320046		-0.0320046
-0.0235397	0.00643433	-0.0768729	-0.0537884			-0.0089851	0.0666879		0.0666879
-0.0681373	-0.0247245	-0.0874935	-0.0570805			-0.0357919	0.052159		0.052159
-0.0840988	-0.0456234	-0.0750167	-0.0666847			0.00796154	-0.0204445		-0.0204445
-0.0123352	-0.0198877	0.011298	-0.0971107			-0.108405	-0.0792316		-0.0792316
-0.0705741	0.0276827	-0.0714745	-0.043669			0.0260027	-0.0389705		-0.0389705
-0.0226242	-0.0402295	-0.0595068	0.0351677			0.00870728	-0.0208448		-0.0208448
-0.0384827	-0.0233671	-0.0661004	-0.0583304			0.0447895	0.00165444		0.00165444
0.0043781	-0.0399535	-0.0573075	-0.005413			0.00888088	-0.0900433		-0.0900433
-0.027656	-0.048968	-0.0653139	0.0200356			-0.0218937	-0.0141917		-0.0141917
-0.0310986	-0.0212544	-0.0630781	-0.0468727			-0.0113296	-0.0313695		-0.0313695
-0.0626396	-0.0316169	0.0147229	-0.0661009			0.0195363	0.036384		0.036384
-0.0680075	-0.0253165	-0.0809244	-0.108023			0.0244871	-0.0076261		-0.0076261
-0.0358814	-0.0839227	-0.02286	-0.0193577			-0.041491	0.0256134		0.0256134
0.0427762	-0.055444	-0.0817335	-0.0084002			-0.033134	-0.0692408		-0.0692408
-0.0894818	-0.0002936	-0.0871118	-0.030989			-0.0354563	0.0138518		0.0138518
-0.0316884	0.0249247	-0.0776942	-0.0552991			0.0259285	0.0303994		0.0303994
-0.0613839	-0.0668145	0.0117907	-0.0355114			-0.0013452	-0.0917357		-0.0917357
-0.091145	-0.0980668	0.0135008	-0.0289551			-0.0527917	-0.0829524		-0.0829524
-0.0821799	0.00425579	-0.0312476	0.00874768			0.031615	-0.0065225		-0.0065225
-0.0771546	-0.0502265	-0.0866763	-0.0811752			-0.0519402	0.0495306		0.0495306
-0.0490395	-0.0374889	-0.0122384	-0.0155456			-0.112824	-0.0033369		-0.0033369
-0.0527132	-0.030583	0.00339341	-0.023119			-0.0115973	3.53e-06		3.53e-06
-0.0705142	-0.0095353	-0.0779676	-0.0357127			-0.0055376	0.0192305		0.0192305
-0.0573897	-0.0678266	-0.0207529	0.0379623			0.0547283	0.00956141		0.00956141
-0.0637969	0.0959005	-0.0643199	-0.0166129			0.0126173	0.0332008		0.0332008
-0.0593171	-0.100833	-0.0705323	-0.0729049			0.0357652	0.0418869		0.0418869
0.035839	-0.0486399	-0.0048239	-0.0186906			-0.0455654	-0.041999		-0.041999
-0.0021532	-0.0134444	-0.0330945	-0.0931252			0.0213383	0.0282243		0.0282243
0.0239333	-0.0570553	-0.0348437	0.0369801			0.0764397	0.06066		0.06066
-0.0389184	-0.0780051	0.0893608	-0.0608709			0.0116903	-0.0691412		-0.0691412
-0.0038902	0.0736161	-0.0203855	-0.0295972			-0.0081837	-0.082334		-0.082334
0.0362387	-0.0823904	-0.0332422	-0.0111041			0.0174735	0.021376		0.021376
-0.0439058	0.106804	-0.0671556	-0.002376			-0.0174657	0.0453625		0.0453625
-0.0672477	0.047674	-0.0358119	-0.0652085			0.019055	0.00631451		0.00631451
-0.0226428	-0.0351625	-0.0677608	0.0856527			-0.0605264	0.0330177		0.0330177
0.00456448	-0.0270185	0.0250563	-0.0346158			0.0334404	0.087222		0.087222
-0.017263	-0.0314923	-0.0635543	-0.01709			0.0453434	-0.0059814		-0.0059814
-0.0955317	-0.0779219	-0.0884048	-0.0840962			-0.0226382	-0.0116122		-0.0116122
-0.0911531	-0.0596528	-0.050653	-0.0747106			-0.017713	-0.0239977		-0.0239977
-0.0391385	-0.0270631	-0.0236916	-0.0575939			-0.066058	-0.0337279		-0.0337279
0.00941534	-0.0550042	-0.061766	0.0816006			-0.0438755	-0.0418946		-0.0418946
-0.039669	-0.0473843	-0.0476313	0.0160828			0.0627431	0.00172365		0.00172365
0.0266118	-0.0551183	-0.092251	-0.0631393			-0.0054796	-0.0238819		-0.0238819
-0.0479421	-0.0167465	-0.0921951	-0.0800252			-0.0074055	-0.0229217		-0.0229217
-0.0079707	0.129821	-0.0074293	-0.035305			-0.0379463	-0.0033104		-0.0033104
0.03752	-0.0627537	-0.0697064	0.0211808			-0.047994	-0.0282699		-0.0282699
-0.0505525	-0.0180182	-0.0144987	-0.0479462			0.0413925	-0.0042469		-0.0042469
-0.0665182	-0.0915537	-0.0918381	-0.0299467			0.0866198	0.00882634		0.00882634
0.0490824	-0.0096106	-0.0580118	-0.0191677			-0.0340536	0.0512317		0.0512317
-0.0289377	-0.0857131	0.0363578	-0.056072			-0.0203542	-0.009629		-0.009629
-0.0062465	-0.0668721	-0.0726819	-0.0386854			-0.0566282	-0.0349912		-0.0349912
-0.108249	-0.0126066	-0.0059426	-0.0326407			0.11771	-0.0195556		-0.0195556
-0.129225	0.0415282	-0.0400087	-0.0539814			-0.0124789	-0.0256762		-0.0256762
0.0178453	-0.015038	-0.018075	-0.0321487			-0.0016317	-0.012016		-0.012016
-0.0216754	0.0403437	-0.0720377	-0.0465156			-0.0236504	-0.086456		-0.086456
-0.03458	0.120753	0.0220868	-0.0699493			-0.0602584	0.0787283		0.0787283
-0.0886011	-0.0054192	-0.0508285	0.0253259			-0.0584361	-0.0182887		-0.0182887
-0.0641326	-0.0515067	-0.0240854	-0.0504116			0.0345007	-0.0722291		-0.0722291
-0.0662612	0.0530193	-0.0217199	-0.114287			-0.0255035	-0.0402347		-0.0402347
-0.0128108	-0.0477451	-0.0647211	-0.0926664			0.0364746	-0.0083358		-0.0083358
-0.0237621	-0.0246945	-0.0299982	-0.0267649			0.065548	0.0155412		0.0155412
-0.0141041	0.109699	-0.0974424	0.00239511			-0.0047479	0.0237939		0.0237939
0.0402974	-0.0143279	0.0301909	-0.0865017			0.0164158	-0.0608049		-0.0608049
-0.0350897	-0.0813155	-0.0622958	-0.0400582			-0.0375068	0.0158968		0.0158968
0.0103231	0.0551572	-0.0580909	0.0513896			0.14134	-0.0260755		-0.0260755
-0.0481189	-0.0811805	-0.0586933	-0.0866148			-0.0867925	-0.0299698		-0.0299698
-0.0666776	-0.0087859	-0.0375874	-0.040841			0.0589804	0.0156784		0.0156784
-0.0720955	-0.0072082	0.0231912	-0.114764			-0.0132428	-0.0229949		-0.0229949
-0.0243298	-0.0483023	-0.0591489	-0.0045929			-0.0288225	-0.0701847		-0.0701847
-0.0347028	-0.0464446	-0.0583588	-0.0699298			0.0329177	-0.0381733		-0.0381733
-0.0974427	0.025464	0.033039	-0.0316665			-0.0174345	-0.0636871		-0.0636871
0.0646812	-0.0753914	-0.0498191	-0.0591945			-0.0686621	0.0555267		0.0555267
-0.0369873	-0.0386634	-0.076051	-0.0882298			0.0183662	0.191382		0.191382
-0.0691069	-0.0806519	-0.0125567	-0.0334865			-0.0179752	0.0188965		0.0188965
-0.0189676	-0.002483	-0.0446184	-0.0308962			0.0580497	0.00071833		0.00071833
0.118942	-0.0413588	-0.0853184	-0.0284982			-0.0292805	-0.0581184		-0.0581184
-0.0456769	-0.0831788	-0.0438017	-0.0192481			0.0294667	-0.0656103		-0.0656103
-0.0494817	-0.0905632	-0.0530722	-0.0228886			0.00285431	-0.0057265		-0.0057265
-0.0752486	-0.0541694	-0.0628768	-0.0247269			0.016853	-0.0278621		-0.0278621
-0.010461	-0.074414	-0.0353984	0.154213			-0.0088944	0.0533022		0.0533022
-0.0560559	-0.0300133	-0.058315	-0.0770551			-0.0328356	-0.0470101		-0.0470101
-0.0265549	-0.0641613	-0.066093	-0.0267846			-0.0489861	-0.0937523		-0.0937523
0.0133425	-0.0153196	-0.0687251	-0.0626555			-0.070114	-0.100912		-0.100912
0.00395579	-0.0879167	-0.0623386	0.0629871			-0.0645105	0.0149883		0.0149883
-0.09155	0.0144122	-0.0323089	-0.0434548			-0.0161712	0.0398498		0.0398498
-0.0182751	-0.0312687	-0.0833633	-0.0390111			0.0654531	-0.0432118		-0.0432118
-0.0443717	0.0277709	0.0342001	-0.070618			-0.0058979	-0.0357905		-0.0357905
-0.0664258	0.0198382	-0.0625159	0.0344454			0.0724339	-0.0219045		-0.0219045
-0.0818578	-0.0240419	-0.0107947	-0.102602			-0.0052251	-0.020023		-0.020023
-0.0357633	-0.0065003	-0.0450616	-0.0134376			0.0231426	-0.0147807		-0.0147807
0.0301199	-0.0509646	-0.0519184	-0.0328694			-0.0121195	-0.0152106		-0.0152106
0.00322284	0.024989	-0.0118394	-0.0011179			-0.029455	0.0350745		0.0350745
0.0151908	-0.0068743	-0.0664821	-0.077231			-0.0207228	-0.0008754		-0.0008754
-0.0959105	0.0428088	-0.0222094	-0.0675083			-0.057646	0.00754733		0.00754733
-0.0024058	-0.0252827	-0.0828624	-0.101053			0.0741646	-0.0157502		-0.0157502
-0.0845451	-0.062986	-0.0504909	-0.0190145			-0.0945407	-0.037128		-0.037128
0.0124441	-0.075746	-0.0614398	-0.0239435			-0.0053383	-0.0160476		-0.0160476
-0.093211	-0.0752952	-0.0981243	-0.0667551			-0.0030505	0.0391343		0.0391343
0.0144332	-0.0639839	-0.0367192	-0.0715107			0.0678217	0.0726584		0.0726584
-0.0308132	-0.0338837	-0.0727076	0.00591544			0.00253175	-0.0052786		-0.0052786
0.0428534	0.0483957	-0.0137705	-0.059246			-0.0350808	0.0391523		0.0391523
-0.0950413	-0.0919134	-0.0533558	-0.0178497			0.0320632	-0.0139496		-0.0139496
-0.104349	0.0474321	-0.0678741	-0.0130481			0.047256	-0.0615101		-0.0615101
0.0201375	0.00204754	0.0406256	-0.0483894			-0.0433767	-0.0592		-0.0592
-0.0604934	0.00489989	-0.0394084	-0.0587515			-0.0637853	0.0823427		0.0823427
0.0920956	-0.0724419	-0.0030855	0.00987839			-0.0283923	-0.0109762		-0.0109762
-0.0339471	-0.069702	-0.0670222	-0.0572024			0.00983999	0.0545215		0.0545215
-0.0282419	-0.0749297	0.033686	-0.0494482			-0.004148	0.0591349		0.0591349
-0.0645196	0.0135841	-0.022062	0.0435726			0.057457	-0.0064641		-0.0064641
-0.0726171	-0.0267255	-0.0558631	-0.0270805			0.0653963	0.010787		0.010787
-0.0741359	-0.0667024	-0.0044598	-0.0662934			-0.0041101	0.00472983		0.00472983
-0.0514557	-0.0414514	-0.0003305	-0.0411112			0.0459745	-0.0052797		-0.0052797
-0.0434837	0.103874	-0.0573536	-0.0048758			0.051874	-0.0727264		-0.0727264
-0.0804215	-0.0184078	-0.0549003	-0.0895011			0.0169524	-0.0052904		-0.0052904
-0.0325414	-0.0128041	-0.0203495	-0.0031652			-0.011565	0.0737977		0.0737977
-0.0283619	0.0494959	0.0612416	-0.0701371			0.0175307	0.0429338		0.0429338
-0.0365122	0.0275908	-0.106877	0.0168297			0.0248363	-0.0183253		-0.0183253
-0.0079023	-0.041788	-0.0484695	-0.0018783			0.0320358	-0.017343		-0.017343
-0.0210107	-0.0512495	-0.0728245	-0.0927229			-0.0834503	-0.0028674		-0.0028674
-0.00588	-0.0402722	-0.0907032	-0.0481587			0.067479	-0.0201517		-0.0201517
-0.08852	-0.066638	-0.0036659	-0.0642021			-0.0246682	-0.0892351		-0.0892351
-0.0075555	-0.10443	0.10788	-0.0002481			-0.0446895	-0.0507039		-0.0507039
-0.0713451	0.0256576	-0.0569303	-0.0812802			-0.0604947	-0.0372019		-0.0372019
-0.0226279	-0.0607244	-0.0042499	-0.042466			-0.0825649	-0.0734307		-0.0734307
0.0264302	-0.0542402	-0.0230474	-0.109158			-0.0828724	-0.0721794		-0.0721794
-0.0589796	-0.0670616	0.0871516	-0.0361357			-0.0301079	-0.0100842		-0.0100842
0.0040863	-0.0585335	0.0356743	-0.0546433			-0.0282858	-0.0297585		-0.0297585
-0.0652635	-0.0108898	-0.062386	-0.0733022			-0.0331812	-0.0526233		-0.0526233
-0.0212006	0.012787	-0.0713593	-0.0684402			-0.0102989	-0.067246		-0.067246
-0.0933226	-0.0248959	-0.018049	-0.0605311			-0.0306791	-0.0558523		-0.0558523
-0.0543211	-0.122384	-0.0409844	-0.0137694			0.019828	0.0155451		0.0155451
-0.120027	-0.0544882	-0.0286615	-0.0603037			0.0524026	-0.0317857		-0.0317857
-0.0477924	0.0541677	-0.0266155	-0.0851598			-0.0548629	-0.040165		-0.040165
-0.0872447	-0.0741469	0.0634549	-0.0566533			-0.041472	-0.0253268		-0.0253268
-0.0087072	-0.097265	-0.0856756	-0.0046417			0.0142444	-0.13015		-0.13015
-0.039126	-0.0747427	-0.0266176	-0.0608515			-0.027263	-0.103169		-0.103169
-0.05758	-0.0757104	-0.0366809	-0.108062			-0.0890642	-0.0502925		-0.0502925
-0.0263022	-0.0643015	-0.0056318	0.0384873			-0.047748	0.0297754		0.0297754
-0.0359806	-0.0428769	-0.0666078	0.0489517			-0.0679995	0.0391589		0.0391589
-0.0031877	-0.0053577	-0.055389	-0.0474133			-0.0609947	-0.0263523		-0.0263523
0.0806412	-0.0490833	-0.065653	0.0121223			-0.0742588	-0.0411243		-0.0411243
-0.0205442	-0.0648199	-0.0212967	-0.0149341			-0.057033	-0.0154642		-0.0154642
0.00384421	-0.0379552	-0.105596	-0.072418			0.0271283	0.0182118		0.0182118
-0.0808051	-0.0550283	-0.0516916	-0.0478646			-0.0275399	-0.0046048		-0.0046048
-0.0475355	-0.0067117	-0.0327427	-0.0919208			-0.0409193	0.109407		0.109407
-0.0486739	-0.0682236	-0.0281801	-0.0547106			0.0437565	0.0361489		0.0361489
-0.11969	-0.0954097	-0.0203404	-0.0467499			-0.0413184	0.0124622		0.0124622
-0.0075781	0.0255728	-0.0241215	-0.0588923			-0.041023	0.074713		0.074713
-0.0805904	0.0649528	-0.0128858	0.0460844			-0.0650048	-0.123532		-0.123532
0.00651866	0.0788825	-0.0661584	-0.0322182			0.0345656	-0.0710764		-0.0710764
0.0508846	-0.102171	-0.071357	-0.063649			-0.0844963	-0.0218158		-0.0218158
-0.072603	-0.0544716	-0.0318206	0.02072			0.0576027	-0.0024192		-0.0024192
-0.042368	-0.0311677	-0.09558	0.0606703			0.0171346	-0.0142012		-0.0142012
0.0183818	0.0306758	0.0138526	-0.0824194			-0.0879169	0.0463231		0.0463231
-0.0406895	0.00737659	-0.0756099	-0.0862862			-0.0405744	-0.0099292		-0.0099292
-0.0507799	-0.090398	-0.0513596	-0.0413203			0.052471	0.0347888		0.0347888
0.0163574	-0.0883064	-0.0136512	-0.0783858			-0.0557213	0.033927		0.033927
-0.0045661	-0.0706217	-0.0843535	-0.0159255			0.016879	-0.0360823		-0.0360823
-0.0640964	0.00759047	-0.0207222	0.0661615			0.0495375	-0.0742449		-0.0742449
-0.0164537	-0.0146081	-0.0875996	-0.0533119			-0.0215009	0.0144422		0.0144422
-0.0628236	-0.0518997	-0.104937	-0.0165227			0.0544418	0.0465798		0.0465798
-0.0043364	0.0151437	-0.0297466	-0.0227483			-0.0267049	-0.02837		-0.02837
0.00538556	0.0430188	0.0455752	-0.0754423			0.0671029	0.00379288		0.00379288
-0.0560943	-0.071605	0.0125852	-0.0162743			-0.0472507	-0.0277945		-0.0277945
-0.0112406	-0.0597602	0.0418569	0.021503			0.0536308	-0.0151618		-0.0151618
-0.0080099	-0.0179752	-0.0986562	-0.074655			-0.0180661	0.0366383		0.0366383
0.00088869	-0.0289926	0.138594	-0.0628973			-0.0495926	-0.0199035		-0.0199035
-0.0843452	-0.0772011	0.00520102	0.0297172			-0.0213116	-0.0377784		-0.0377784
-0.0449231	-0.0066461	0.0254442	-0.0706549			0.00857741	-0.0581119		-0.0581119
-0.0828223	-0.0742418	-0.0443992	-0.0146415			-0.025052	-0.018977		-0.018977
-0.011799	-0.031739	0.0666922	-0.0697254			-0.0221162	-0.10867		-0.10867
-0.0614385	-0.0546841	-0.0736698	-0.0048847			-0.0208708	0.0154606		0.0154606
0.00850875	-0.036619	-0.069348	0.0181211			0.0509771	0.0150665		0.0150665
-0.0782442	0.0337136	-0.0628074	-0.0723546			0.052991	0.0162296		0.0162296
-0.0939456	-0.0806886	-0.103247	-0.01355			-0.0377984	-0.0375097		-0.0375097
0.00875033	-0.040527	-0.0697254	-0.042468			-0.0302826	0.0588603		0.0588603
0.0345477	0.0566643	-0.0509425	-0.105512			-0.0292775	-0.0809439		-0.0809439
0.0502867	0.10796	-0.0619811	0.0135868			-0.0182345	-0.083419		-0.083419
-0.0381918	-0.0319046	0.0361343	-0.0971142			-0.0578157	-0.0435528		-0.0435528
-0.0476634	0.0753206	-0.0051156	-0.0228513			-0.0446336	-0.030185		-0.030185
-0.0740331	-0.0518575	0.00031099	0.0920208			-0.0590644	-0.0469647		-0.0469647
-0.0487791	-0.0490451	-0.0076231	-0.0546872			0.0140239	0.00600196		0.00600196
0.028415	-0.024827	-0.0651721	-0.0497926			0.0214251	-0.0026004		-0.0026004
-0.103509	-0.042413	0.0405512	-0.0342616			0.0638027	0.0275275		0.0275275
-0.0347685	-0.0459906	-0.0865532	0.0410162			-0.0585943	-0.0368757		-0.0368757
-0.0760905	0.00995226	0.0288585	-0.0736298			-0.0494789	-0.115886		-0.115886
-0.0184261	-0.0108221	-0.0612096	-0.0163592			0.00566511	0.00250227		0.00250227
-0.0345158	-0.0396617	-0.0814617	-0.0436812			0.0360851	0.0234787		0.0234787
-0.0478	-0.0625874	0.0213341	0.0299727			0.0359719	-0.0184249		-0.0184249
0.0920462	-0.0097003	-0.0833116	-0.0830931			-0.0015981	-0.0005786		-0.0005786
-0.0633986	-0.0326392	0.0768632	-0.0656813			0.00733268	-0.0143623		-0.0143623
-0.0183622	-0.0727092	0.0319531	0.0186176			-0.0931905	-0.0009627		-0.0009627
-0.0957584	0.0236145	0.149095	0.0367332			-0.0094583	-0.0070627		-0.0070627
-0.0611313	-0.0301792	-0.0945708	-0.047907			-0.0720706	0.107156		0.107156
-0.0310313	-0.0840098	-0.0668576	-0.0466262			0.0613631	-0.0889034		-0.0889034
0.10789	-0.086613	-0.0638735	-0.0711231			-0.0904938	-0.0842448		-0.0842448
-0.119056	-0.008109	-0.0102457	-0.0595836			-0.0431252	-0.0171911		-0.0171911
-0.0454019	-0.0643787	-0.0440215	-0.0305945			0.0562974	0.047367		0.047367
-0.0515395	-0.0141325	-0.0279904	-0.0488202			0.0002367	-0.0105982		-0.0105982
0.0196672	-0.0676572	-0.0287759	-0.0134554			0.0441159	-0.0912242		-0.0912242
-0.0087978	-0.0995757	0.0396986	-0.0047293			-0.0148829	-0.0663664		-0.0663664
0.0502333	0.0341322	-0.0773572	-0.0712599			-0.0082857	-0.0661977		-0.0661977
0.0668503	0.0345711	-0.059235	-0.0638854			0.0466799	-0.0991455		-0.0991455
-0.0635369	-0.10027	-0.0509614	-0.003443			0.0471483	-0.0191697		-0.0191697
0.0559053	-0.0350661	0.0591173	-0.0343148			0.0480444	-0.0460524		-0.0460524
-0.0815014	0.0908902	-0.0244172	0.0204758			0.0769973	0.0104901		0.0104901
-0.103472	-0.0128548	0.0235955	-0.095167			0.100034	-0.0045864		-0.0045864
-0.024617	-0.0762413	-0.079652	-0.0879238			-0.075286	-0.0327658		-0.0327658
-0.0349858	0.00227083	-0.0515792	-0.0911255			-0.0380195	-0.0413734		-0.0413734
-0.0730005	0.00044788	0.00687065	-0.0643672			-0.0013141	0.0257833		0.0257833
-0.0431625	0.119938	-0.0738982	-0.0063709			-0.0301083	0.00368516		0.00368516
-0.1204	-0.0954603	-0.0536196	-0.0736888			0.0432165	-0.0079697		-0.0079697
0.00230747	-0.0327942	-0.0629483	-0.0635718			0.0442439	-0.0066369		-0.0066369
-0.0053748	0.03898	-0.0709292	-0.0194751			0.0140563	-0.0205516		-0.0205516
-0.0560836	0.097753	-0.0969017	-0.0756319			-0.083234	0.0172184		0.0172184
-0.0789746	-0.0576291	-0.0249732	0.0200405			-0.023058	0.00605662		0.00605662
-0.0042864	0.0494085	-0.0572005	0.0739627			-0.0990592	0.0153443		0.0153443
-0.0641859	-0.0048181	-0.0895396	-0.0057577			-0.0359556	-0.0379876		-0.0379876
0.0190691	0.0403987	0.0465627	-0.0602737			-0.0032374	-0.0367229		-0.0367229
0.0122782	-0.0928887	-0.0874811	-0.0274833			0.0223007	-0.0315184		-0.0315184
-0.0959118	-0.0675562	-0.0608667	-0.0587829			0.0133707	-0.011325		-0.011325
-0.024517	-0.0879855	-0.06412	-0.0279426			0.0248508	0.0164971		0.0164971
0.0485109	-0.0364748	-0.103647	0.0507078			0.0685476	-0.0042051		-0.0042051
-0.0202158	-0.0425509	-0.0534362	0.0884615			-0.0161683	-0.031262		-0.031262
-0.0547519	-0.0502619	-0.0530371	-0.0913495			-0.0285382	-0.0171693		-0.0171693
-0.0775217	0.0342035	-0.0590461	-0.0185279			-0.0709279	-0.0027883		-0.0027883
-0.0691444	-0.0719302	-0.0516095	-0.0966959			-0.0433537	0.0318739		0.0318739
-0.08832	-0.0773408	-0.0627085	0.032768			0.067591	0.00880559		0.00880559
-0.0799874	-0.0879056	-0.0747204	-0.0491197			-0.001455	-0.0601794		-0.0601794
0.0640331	-0.0700735	-0.0099818	-0.0557159			-0.0119076	-0.0463251		-0.0463251
-0.0185891	-0.0567411	-0.0174511	0.0390774			-0.0469288	-0.0769955		-0.0769955
-0.0653275	-0.0103035	0.00708315	-0.0293732			0.00783089	-0.0465127		-0.0465127
-0.030721	-0.0557058	-0.0087915	-0.0153257			-0.0046101	0.029208		0.029208
1.74e-05	-0.0653575	-0.0115191	-0.0541613			-0.0149219	-0.0399509		-0.0399509
-0.0586546	-0.0817016	0.0381994	-0.011191			0.0474621	-0.063749		-0.063749
-0.0387921	-0.0973245	-0.0229097	-0.0397485			-0.0684874	0.0656631		0.0656631
-0.0860014	-0.0310306	0.0441797	-0.0754989			0.0154338	-0.0455115		-0.0455115
-0.0685206	-0.0603631	0.0300091	0.0135162			-0.0480341	-0.129393		-0.129393
-0.0200572	0.0758461	-0.0277962	-0.0532095			0.0406726	-0.0206195		-0.0206195
-0.0691537	-0.0679724	-0.0667879	-0.0125122			-0.0773058	0.0210004		0.0210004
-0.0071164	-0.0069074	-0.0773372	-0.0663229			0.166878	-0.0409722		-0.0409722
-0.0808363	-0.0407159	-0.0853578	-0.0007416			-0.0181454	0.0459207		0.0459207
-0.0052007	-0.0391674	-0.0588562	-0.0080647			-0.0277901	-0.0057803		-0.0057803
-0.0922763	-0.0410239	-0.0230834	-0.0211015			-0.0585148	0.0136419		0.0136419
0.0309933	-0.0483528	-0.0201571	-0.0578395			-0.052848	0.0153834		0.0153834
-0.0123674	-0.0233441	-0.0530092	-0.0856572			0.00281476	-0.0743702		-0.0743702
0.123714	0.0923686	-0.0586251	-0.0282548			0.0633052	-0.0825165		-0.0825165
0.0544056	0.0175585	-0.0434468	-0.0682989			-0.0218931	0.0447524		0.0447524
-0.0865697	-0.0482349	-0.0627994	2.72e-05			-0.0520973	0.0418455		0.0418455
0.0406938	-0.0541939	-0.0540589	-0.0631009			-0.0326784	0.0271076		0.0271076
-0.0922556	-0.0505384	0.0128977	-0.0029347			-0.0167788	-0.0346418		-0.0346418
0.243378	0.0131304	-0.0167595	-0.0541525			-0.039598	0.0241589		0.0241589
-0.0640344	-0.0308142	-0.0898462	-0.0276031			-0.0336624	0.0289804		0.0289804
-0.0336576	0.00966078	-0.0799425	-0.0036614			0.0616136	-0.0610097		-0.0610097
0.0656345	-0.0872093	-0.0092395	-0.051959			0.0223412	-0.056388		-0.056388
-0.0288701	-0.0163046	0.00210096	-0.0109061			0.0257015	-0.0490544		-0.0490544
0.104881	-0.0173202	0.0369142	0.0269326			-0.0479442	-0.0608259		-0.0608259
-0.0360557	-0.0572995	-0.054803	-0.0128945			-0.0599314	0.0281717		0.0281717
-0.0193284	-0.122341	0.0803855	-0.042659			-0.0479543	-0.0463071		-0.0463071
-0.0497593	-0.0873594	0.055056	0.0209824			0.0251229	0.0116922		0.0116922
-0.0121538	-0.0252868	-0.0132566	-0.0642211			-0.0527018	0.0111398		0.0111398
-0.0736382	-0.104527	-0.0608947	-0.0184246			0.0159226	0.0223838		0.0223838
0.0974116	-0.122585	-0.0186849	-0.0653163			-0.0643688	0.0145238		0.0145238
-0.0863765	-0.0292014	-0.0014956	-0.0714749			-0.0090787	-0.0525556		-0.0525556
-0.0727294	-0.0332597	-0.033474	-0.0908039			0.00405742	0.00637951		0.00637951
-0.0032585	-0.047461	0.049334	-0.0032332			0.0235434	-0.0154977		-0.0154977
-0.0652737	-0.0920493	-0.0475364	-0.0541463			0.00046612	0.0391705		0.0391705
0.0239835	0.103684	-0.08021	0.0998646			0.0136728	-0.0698491		-0.0698491
-0.0865116	-0.0376553	-0.0321316	-0.0084534			0.0176485	0.0516398		0.0516398
-0.0748402	0.11123	-0.0685701	0.0648608			0.0202021	-0.065533		-0.065533
0.0322105	0.108935	-0.0116175	-0.0746971			-0.0392256	-0.0560919		-0.0560919
0.00394122	-0.0514829	-0.0557576	0.0818983			-0.040022	0.0354382		0.0354382
-0.0216522	0.0917547	-0.0262112	0.0052371			-0.0595938	-0.119081		-0.119081
-0.053451	0.0822894	-0.0502348	-0.0661807			0.00106374	-0.030827		-0.030827
0.121147	0.0342284	-0.0627894	-0.0962361			0.0235259	0.0285443		0.0285443
0.0845266	-0.0891032	-0.076244	-0.0109045			0.0128121	0.013625		0.013625
-0.0330686	-0.0469762	0.0509106	-0.0557251			0.014063	-0.0155545		-0.0155545
-0.04175	-0.0519088	-0.0303183	0.0464134			-0.0309907	-0.0057654		-0.0057654
0.0631889	0.0300106	-0.0683679	-0.0930596			-0.0389057	-0.0131969		-0.0131969
-0.0343294	-0.0019054	-0.0765119	-0.0415316			-0.0264849	-0.0246845		-0.0246845
-0.0653709	-0.0064652	-0.0066139	-0.0563562			0.0371159	0.0479965		0.0479965
0.0286586	-0.0250972	-0.0633189	0.00817712			-0.0271503	0.00257377		0.00257377
0.00533932	-0.0988191	-0.0922591	-0.0732549			0.0875853	0.0625376		0.0625376
-0.0736506	-0.0338774	-0.0890791	-0.064986			0.103803	0.0480394		0.0480394
-0.0839552	-0.0434491	0.0372796	-0.0039318			-0.024293	-0.053361		-0.053361
-0.052122	-0.0863743	0.0116016	-0.085195			0.0801376	0.0140802		0.0140802
-0.0601067	0.0171992	-0.101825	-0.056917			-0.0538942	0.0738935		0.0738935
-0.0963369	-0.030951	0.0812177	-0.0347821			0.0151974	-0.0473028		-0.0473028
-0.0411854	-0.108354	-0.0892206	0.0540576			-0.0784812	0.0513415		0.0513415
-0.0086391	-0.032622	-0.0335425	0.0201621			0.0538956	-0.0278234		-0.0278234
-0.0491701	-0.0543175	0.00425716	0.0669735			-0.0475628	0.0587999		0.0587999
-0.0322679	-0.083534	-0.0691851	0.00104414			-0.0038919	-0.0226371		-0.0226371
-0.0251387	0.14698	-0.0231179	0.0625325			0.0218549	-0.0457578		-0.0457578
0.156186	-0.0312295	-0.0642939	-0.0848506			-0.095836	0.0138065		0.0138065
0.0586071	-0.0062229	-0.0622805	-0.0121121			0.00529257	-0.0280436		-0.0280436
-0.0258299	-0.0972551	-0.0612602	0.10058			0.127085	-0.0703379		-0.0703379
-0.0140376	-0.0636936	-0.0757752	-0.0774585			-0.0261066	-0.0453924		-0.0453924
-0.0030678	-0.0144159	-0.0229608	0.0242019			0.0055566	0.0509298		0.0509298
-0.0210322	-0.0291201	-0.0290032	-0.0213685			-0.0345308	0.0408133		0.0408133
-0.0609088	-0.0785747	-0.0874749	0.0826076			0.0418045	-0.0693351		-0.0693351
-0.0258387	-0.0406533	-0.0880895	-0.0241672			0.00623915	-0.0717631		-0.0717631
0.0681796	-0.0514892	-0.0192761	-0.0885175			-0.0649019	-0.0076055		-0.0076055
-0.0557483	-0.0617308	0.032899	-0.0928893			-0.033382	-0.0987234		-0.0987234
-0.0475095	-0.0059933	-0.0684295	0.0403307			-0.0244817	0.0393352		0.0393352
0.0299984	-0.0580781	-0.0496644	0.0280492			-0.0454388	-0.0207532		-0.0207532
0.147675	-0.0135357	-0.0030696	-0.0655638			0.0230714	-0.0264713		-0.0264713
-0.0877772	-0.0742877	-0.0898728	-0.0611729			-0.0828769	0.046966		0.046966
-0.0482449	0.0323652	-0.0748374	-0.01074			0.0150796	-0.0237101		-0.0237101
-0.0473332	-0.0462127	0.0385226	-0.0568978			0.0163217	-0.0399083		-0.0399083
-0.0531697	0.0584493	0.028375	-0.0206449			-0.0888416	-0.0349316		-0.0349316
-0.0503296	-0.041924	-0.0523729	-0.112161			0.00768298	0.0186318		0.0186318
-0.0570412	-0.0893616	-0.0626403	-0.0045806			-0.0582076	-0.0267452		-0.0267452
-0.0761329	-0.0668508	-0.085653	-0.0496515			-0.0775821	-0.0433649		-0.0433649
-0.0491377	0.0213695	-0.0773588	-0.0791006			-0.0358797	-0.0380765		-0.0380765
-0.0415348	-0.0259736	-0.0110908	-0.0019022			-0.0402897	0.0545247		0.0545247
-0.0080779	0.0121766	-0.0701197	-0.0340003			-0.0088119	0.00912991		0.00912991
-0.0323611	-0.0431976	0.0207932	-0.0197146			-0.0198915	-0.003144		-0.003144
-0.0831288	-0.0112099	-0.0824679	-0.0285842			-0.0212408	-0.0347729		-0.0347729
-0.0014456	-0.0664893	0.0508043	-0.0029378			-0.0609068	-0.0594239		-0.0594239
-0.0214883	-0.0133469	-0.0132335	-0.0485477			0.0530734	-0.0235527		-0.0235527
-0.0729836	-0.046804	-0.0532928	-0.0765061			-0.0191097	-0.0107565		-0.0107565
-0.0338987	-0.0308704	-0.0058899	0.0184746			0.0114239	-0.0430301		-0.0430301
-0.0200728	-0.0878726	-0.0887281	-0.007233			0.0207349	-0.042438		-0.042438
-0.0517719	-0.0770332	-0.064145	0.0439244			-0.0498141	0.0340026		0.0340026
-0.0148415	-0.0353883	-0.0676575	-0.0146452			-0.0318722	0.0461433		0.0461433
0.0553833	0.0824648	0.0151215	-0.0563461			-0.0141874	0.0786509		0.0786509
0.011549	-0.0225415	-0.0698396	-0.0634585			0.0388929	0.0445755		0.0445755
-0.0135839	-0.012175	-0.0084045	-0.0792666			-0.0347845	-0.0208437		-0.0208437
-0.0078315	-0.118039	-0.0758015	-0.073495			-0.0046089	-0.0084599		-0.0084599
0.0437158	-0.0597467	-0.0417758	0.0613252			0.00549778	-0.0755677		-0.0755677
-0.0315088	0.0327483	0.1018	-0.0334203			0.0142009	-0.0432623		-0.0432623
0.0415329	0.0280426	0.0393642	0.019136			0.0819908	0.0565546		0.0565546
-0.0712218	0.0058957	-0.0464724	-0.0519573			-0.0260571	-0.0234683		-0.0234683
-0.0364638	0.0862268	-0.0662593	-0.0408585			-0.0330986	-0.028712		-0.028712
-0.0739695	-0.0377281	-0.0588898	0.00532747			-0.0080363	-0.0574451		-0.0574451
-0.095786	-0.0851947	-0.0265653	0.00510816			-0.0006481	0.0346592		0.0346592
-0.0491815	-0.0076191	-0.0218215	0.0238246			-0.0469861	-0.0683045		-0.0683045
-0.0166247	-0.0264615	-0.0046525	0.00137548			-0.0448522	-0.0692603		-0.0692603
0.0847071	-0.0787763	-0.0234197	-0.0053107			0.00719998	-0.0420523		-0.0420523
-0.0366008	0.0153281	-0.0227603	-0.032477			-0.0417417	0.00336582		0.00336582
-0.0416529	-0.0756721	-0.0314533	0.00948827			0.01255	-0.0453543		-0.0453543
-0.112522	-4.92e-05	-0.0057722	-0.0247917			0.00288117	0.0314241		0.0314241
0.0838579	-0.0399681	0.0390791	-0.0223785			-0.0175416	-0.0116332		-0.0116332
-0.0902187	0.0366202	-0.109406	-0.0760625			0.00225802	0.031791		0.031791
-0.0160035	-0.0963737	-0.0565697	-0.0368746			-0.0299044	-0.0342558		-0.0342558
-0.0458183	-0.0756738	0.0468837	-0.0592188			-0.0239374	0.0705805		0.0705805
0.048645	0.0686359	-0.0898778	0.0282046			0.0153001	-0.0107934		-0.0107934
-0.097714	-0.0152073	0.00888369	-0.0967381			-0.0368183	-0.040049		-0.040049
-0.049724	0.0466624	-0.0698808	-0.0671044			-0.0487928	-0.0246895		-0.0246895
-0.0994134	-0.0718525	0.016784	-0.0522443			0.0260572	-0.0349622		-0.0349622
0.0571824	-0.0609886	0.197349	-0.0474936			-0.0850815	0.00232763		0.00232763
0.0538015	-0.0606175	0.00550851	-0.0677206			-0.0250467	-0.0260657		-0.0260657
-0.0840766	-0.110115	-0.0368414	-0.0236096			-0.0853838	0.0121968		0.0121968
-0.028624	0.0151864	0.0793108	-0.0873104			0.0859807	-0.11453		-0.11453
0.0255865	-0.102754	-0.067022	-0.0802569			0.0470215	0.0143483		0.0143483
-0.0404181	-0.0374047	-0.0438334	-0.008476			0.018883	0.0951408		0.0951408
-0.0375241	-0.0196873	-0.0030045	-0.0761111			-0.050671	0.00273669		0.00273669
-0.0418301	0.0539718	-0.0461611	-0.0619731			-0.0243618	0.0945297		0.0945297
-0.03583	-0.105332	-0.0214832	-0.0637639			0.0664188	-0.0287498		-0.0287498
-0.0179352	-0.0506429	-0.0306961	-0.0851455			0.0986795	-0.0172759		-0.0172759
-0.0765243	0.0344642	-0.0881407	-0.0805979			-0.0627429	-0.0300823		-0.0300823
-0.06491	-0.0534991	-0.0356927	-0.0354136			-0.0449838	-0.0424494		-0.0424494
-0.0554522	-0.0409105	0.0146525	-0.0291342			-0.0703244	-0.0224948		-0.0224948
-0.0425983	-0.0585499	-0.0235583	-0.10415			0.0218885	0.0149315		0.0149315
-0.0455634	-0.0281777	-0.0459421	-0.0531008			-0.0181546	-0.0390207		-0.0390207
-0.0626123	-0.0729653	-0.0233254	-0.0060944			0.0374838	-0.0433675		-0.0433675
-0.0447772	-0.0675758	-0.0338249	-0.0706774			0.015855	0.077817		0.077817
-0.061513	0.099051	-0.009975	-0.0613988			0.0104581	-0.0062591		-0.0062591
0.0368051	-0.0710269	-0.0520029	-0.0570265			-0.0101719	-0.0160042		-0.0160042
-0.0176719	-0.0930677	-0.0116016	-0.0357191			-0.0093201	-0.0245669		-0.0245669
-0.0482591	-0.0357738	-0.0310465	-0.0753087			-0.0203618	-0.0091982		-0.0091982
-0.0504208	-0.074675	-0.0741744	-0.0503935			-0.0357463	-0.0296418		-0.0296418
-0.126418	0.0244672	-0.0201964	-0.0084892			-0.0149589	-0.0410517		-0.0410517
-0.0286456	-0.0714949	-0.0324089	-0.0692186			-0.0777327	-0.0715569		-0.0715569
-0.0704397	-0.000964	-0.0574559	-0.004221			-0.0824229	-0.0513197		-0.0513197
-0.0906074	-0.0377168	-0.075735	-0.0074393			0.00486825	-0.0800597		-0.0800597
0.0095939	-0.0576563	0.0321174	-0.100108			-0.0030056	0.022979		0.022979
-0.0504498	-0.0422077	-0.0912885	0.0440159			-0.0098261	-0.0075876		-0.0075876
0.0226829	0.00905094	-0.076205	0.027226			0.0457982	-0.0482761		-0.0482761
-0.0562006	-0.0816091	0.0741	-0.0607764			-0.0363683	-0.022337		-0.022337
-0.0335764	-0.066574	-0.0691431	-0.0621321			-0.0153505	-0.0377289		-0.0377289
-0.0396047	-0.0193981	-0.0434476	-0.0913852			0.0147264	-0.0800268		-0.0800268
-0.0843138	-0.0595561	-0.0501193	-0.0576447			0.0332163	-0.0316006		-0.0316006
-0.105508	-0.0117181	-0.0138709	-0.0650896			-0.0281621	-0.0231717		-0.0231717
-0.0498681	0.0332177	-0.0637939	-0.018346			-0.065443	-0.0846815		-0.0846815
-0.0525444	0.00603933	-0.0606278	0.0144863			-0.0524475	-0.0783595		-0.0783595
-0.0634027	-0.0652185	0.00713071	-0.0002361			0.015911	-0.0193395		-0.0193395
-0.0389795	0.0121803	-0.0020108	-0.0618756			0.0019613	-0.0783971		-0.0783971
-0.0289614	0.0205462	-0.0726825	0.0152704			0.0066118	0.0092636		0.0092636
-0.0548934	-0.0054441	-0.0591919	-0.0110261			0.0609411	-0.0369216		-0.0369216
-0.0573984	-0.0110313	-0.0019997	-0.0450767			-0.0073472	0.0400646		0.0400646
-0.0330938	-0.0925204	-0.0772335	-0.0091408			0.0782347	-0.0667714		-0.0667714
-0.020208	-0.0368077	0.0297232	-0.0438468			-0.0525048	-0.0590021		-0.0590021
-0.001374	-0.043275	0.0109427	-0.0659869			-0.0467253	-0.0016619		-0.0016619
-0.103857	0.0795041	-0.0815658	0.0379172			0.183687	0.0402991		0.0402991
-0.0902284	0.0568062	-0.0511523	-0.0559006			-0.0148227	0.0422119		0.0422119
-0.0610875	-0.0816177	-0.0528988	-0.0023887			0.0170192	-0.0015085		-0.0015085
-0.0664512	-0.0846266	-0.041029	-0.0875694			0.0359826	-0.0049527		-0.0049527
-0.0774036	-0.0324669	-0.0422481	-0.0815771			0.0426418	0.0994284		0.0994284
0.0385901	-0.0069092	-0.0450362	-0.0426463			-0.0309419	-0.018561		-0.018561
-0.0063183	-0.0080122	0.0490056	-0.0886719			-0.0807193	0.0040219		0.0040219
-0.0782336	-0.0100094	-0.0653047	-0.0018113			0.0638584	-0.0658043		-0.0658043
-0.0355134	-0.0700905	-0.020482	-0.0653582			-0.0063457	-0.0962403		-0.0962403
-0.0364344	-0.0266495	-0.0418726	-0.0158			-0.0265311	-0.0630124		-0.0630124
-0.0497836	0.0149796	-0.0113127	-0.0507352			0.0220411	-0.0279443		-0.0279443
-0.0584392	-0.0115926	-0.0229454	-0.0035499			0.0555572	-0.0809837		-0.0809837
-0.117805	-0.0472303	0.00203094	0.00563408			0.0290524	0.0040297		0.0040297
0.00870214	-0.0878465	-0.0013767	-0.0420599			-0.0248167	0.0606124		0.0606124
-0.0138421	-0.016631	-0.0749824	-0.0389645			0.0329503	0.1065		0.1065
-0.0440376	0.0471281	-0.0550759	-0.0757263			-0.0239923	-0.0454321		-0.0454321
-0.0001768	-0.0007965	-0.0262764	0.0114923			-0.015177	-0.0734923		-0.0734923
-0.0883374	-0.0018669	-0.0365585	-0.0595978			-0.0232767	-0.0180467		-0.0180467
-0.0392356	-0.0450316	-0.0627818	-0.0381194			0.0129133	0.0774917		0.0774917
0.00622096	0.00494671	-0.0747944	-0.0142608			-0.0275822	0.103108		0.103108
0.0782824	0.0308766	-0.093905	-0.0005622			0.0536212	-0.0087954		-0.0087954
-0.0669958	-0.0180201	-0.0089256	-0.043718			-0.0326148	-0.0405116		-0.0405116
-0.0122506	-0.0468257	-0.0757881	-0.010486			-0.0721128	-0.0538168		-0.0538168
-0.0889767	-0.0484603	-0.0403485	-0.0025818			0.0260958	0.0606599		0.0606599
-0.0540303	-0.0698064	0.00225632	-0.0617944			0.0392125	0.00582731		0.00582731
-0.0842788	-0.0306611	0.0290971	-0.0610405			0.0179589	0.112022		0.112022
-0.0682588	-0.080433	-0.0181239	-0.0748588			0.00199818	-0.0236131		-0.0236131
-0.0666063	-0.0382336	-0.0321044	-0.0123628			-0.0224598	0.00990859		0.00990859
-0.0444829	-0.0775238	-0.0304458	0.030945			0.0777206	0.0430581		0.0430581
-0.0863751	-0.0342717	-0.0598157	-0.106841			0.0349251	-0.107925		-0.107925
-0.0003686	-0.0440004	-0.0460473	-0.0128604			0.0294829	-0.0226889		-0.0226889
-0.0330587	-0.0101741	-0.0244396	-0.035623			-0.0554263	0.0246065		0.0246065
-0.0081222	-0.0861096	-0.0802803	0.00170108			0.0434028	-0.0560899		-0.0560899
0.0108415	-0.0343109	-0.0832288	-0.0373135			-0.0614568	-0.06912		-0.06912
-0.0905122	0.0778755	-0.0615881	-0.0412572			-0.0333873	-0.100672		-0.100672
0.0825482	-0.0652948	-0.0776064	-0.0327719			-0.0489213	-0.0265806		-0.0265806
-0.054415	0.0559079	-0.04919	0.00770897			-0.0447813	0.0111895		0.0111895
-0.0682716	-0.0370683	-0.0856356	-0.0561805			0.0169478	-0.0597381		-0.0597381
0.0341679	-0.0228799	-0.0882473	-0.0500086			-0.0652694	-0.0422095		-0.0422095
-0.03062	-0.0500952	-0.0187316	0.00180046			-0.0526017	-0.0655182		-0.0655182
-0.0375002	-0.0582285	-0.0606573	-0.0433159			-0.0030993	-0.0774628		-0.0774628
-0.107591	-0.0792196	-0.0404731	-0.0223362			-0.0004208	0.00596244		0.00596244
-0.0182109	-0.0208475	-0.0609661	-0.100139			0.0253746	-0.0139341		-0.0139341
-0.0697128	-0.0560762	-0.0076859	-0.0588897			-0.0080563	0.0140083		0.0140083
-0.0867788	-0.0493475	-0.016318	-0.0876357			-0.0330358	-0.0356461		-0.0356461
-0.0679998	0.0990891	-0.0283947	-0.0408572			-0.0485331	0.122383		0.122383
-0.0439348	-0.0669692	-0.002775	-0.0152126			0.00484172	0.087311		0.087311
-0.0495238	-0.0280078	-0.0700269	-0.0709117			0.00856451	-0.140482		-0.140482
-0.034164	0.0129283	-0.0144286	-0.057545			0.0633418	0.0463968		0.0463968
-0.0052914	0.0164799	-0.050663	0.0715977			0.0250167	0.15148		0.15148
-0.0399983	0.052227	-0.0019793	-0.0317662			-0.0691113	-0.0310487		-0.0310487
0.00732976	0.0819746	-0.021731	-0.0750611			-0.0380778	-0.0334925		-0.0334925
-0.0669328	-0.0636069	-0.0172089	-0.0293803			0.0334251	-0.0809395		-0.0809395
0.0181952	-0.0755076	-0.0659767	-0.0349495			0.0252274	0.019197		0.019197
-0.0228911	-0.0095069	0.0165653	0.00486344			0.0280067	0.00791264		0.00791264
0.00445744	-0.0501112	-0.065219	-0.0704773			-0.0649453	-0.0326479		-0.0326479
0.0104803	-0.0416701	-0.0574283	-0.0077453			0.0261694	-0.0455083		-0.0455083
-0.041058	-0.0282514	-0.0725931	-0.0105044			0.0164067	-0.0739549		-0.0739549
-0.0458139	-0.0796475	-0.0817573	-0.112067			0.0524294	0.104515		0.104515
0.0339467	0.0126457	-0.0642803	-0.0665004			-0.0436042	0.0511721		0.0511721
-0.0468636	-0.0287656	-0.104692	-0.0218641			-0.0390128	-0.0701659		-0.0701659
0.0333507	-0.0309126	-0.0637393	0.00665524			0.0035267	-0.028005		-0.028005
-0.0245502	-0.0565148	-0.019119	-0.0622521			0.0018703	-0.046208		-0.046208
0.0318773	0.0155324	-0.024917	-0.0295521			0.0226192	-0.0083846		-0.0083846
-0.0906691	-0.05085	-0.0648858	-0.0747762			0.0168379	-0.0062909		-0.0062909
-0.0481505	-0.0098287	-0.0705644	-0.0252358			-0.0894461	0.0144352		0.0144352
-0.0402437	-0.0930766	-0.0106612	-0.037605			-0.0348989	0.0166736		0.0166736
-0.0628853	-0.05428	-0.0321274	-0.0009884			-0.010569	0.0163731		0.0163731
-0.0013835	-0.0890281	-0.0744222	0.0587788			0.0302952	-0.0180643		-0.0180643
-0.0993047	-0.047644	-0.0678196	-0.0011962			0.079111	-0.0705914		-0.0705914
-0.0105808	-0.0413256	-0.0145451	-0.026045			-0.0398322	0.0143853		0.0143853
0.0597877	-0.0523305	-0.0466355	-0.0558553			-0.0467267	-0.0794377		-0.0794377
-0.0699773	-0.0883108	0.032204	-0.0328597			-0.0265437	-0.0207637		-0.0207637
-0.0421298	-0.0123918	-0.0790963	-0.0799872			-0.0389204	0.0740021		0.0740021
0.0255983	0.0268678	-0.0540397	-0.0071894			-0.108873	0.0249726		0.0249726
-0.0493141	-0.0274172	-0.0674182	-0.0504191			-0.0709272	0.0308559		0.0308559
-0.0889796	0.0461344	-0.0686072	0.00090375			-0.0068933	0.0401471		0.0401471
-0.0574788	-0.0249476	-0.0531912	-0.0367938			-0.0797028	-0.0530723		-0.0530723
-0.0446624	-0.001993	-0.0523869	0.00385076			-0.0743778	-0.0445333		-0.0445333
-0.0620774	0.0868882	-0.0126791	-0.0120692			-0.0086672	-0.0806998		-0.0806998
-0.0570751	-0.127017	-0.0326227	-0.010977			-0.0014233	-0.0607127		-0.0607127
0.0877455	-0.0489945	-0.0315971	-0.0211747			0.0153101	-0.0287994		-0.0287994
-0.0256533	-0.0660704	-0.0586671	-0.0192814			0.149826	0.0616389		0.0616389
-0.0716617	0.00998063	-0.0157824	-0.131634			-0.0114599	0.039515		0.039515
-0.0107319	-0.0375903	-0.056633	-0.0486036			-0.0064177	-0.0556067		-0.0556067
-0.0668464	-0.0425854	-0.0511519	-0.0610018			0.0124496	-0.0157347		-0.0157347
0.0145419	-0.0416956	-0.085338	-0.0635602			-0.118099	-0.0579155		-0.0579155
-0.0362628	-0.0600641	-0.0349729	-0.0179466			-0.0242258	-0.0414767		-0.0414767
-0.0898409	-0.0356295	0.0855788	-0.0309287			-0.0398088	-0.0112658		-0.0112658
-0.0464085	0.00857634	-0.044116	-0.0518438			-0.0328563	-0.0966217		-0.0966217
-0.0682635	-0.0209097	0.0232797	-0.0641492			-0.048782	0.0524001		0.0524001
-0.0879484	-0.0503731	-0.0624882	-0.00793			0.0405102	-0.0506193		-0.0506193
-0.0856845	-0.0919873	-0.0340689	0.0676669			0.0262983	0.0153164		0.0153164
-0.0264791	-0.0467672	-0.0762624	-0.0455663			0.0115765	-0.0204508		-0.0204508
0.0193763	-0.0032585	-0.0411289	-0.0857497			-0.0059919	-0.0237781		-0.0237781
-0.0822427	-0.0116025	-0.0729502	0.0173626			0.0496864	-0.0113453		-0.0113453
0.0189933	-0.0832318	0.00808295	-0.0627684			-0.0309831	0.0368844		0.0368844
0.0610051	-0.0340109	-0.0718788	0.117041			-0.0345151	-0.0434815		-0.0434815
0.00581727	0.00331506	-0.0550421	-0.005814			-0.0156724	-0.0115971		-0.0115971
0.102407	-0.073898	-0.0547591	0.0405065			-0.0636633	-0.036109		-0.036109
-0.0499217	0.00016404	-0.081281	0.0194068			-0.0569449	-0.0900895		-0.0900895
-0.0392543	-0.0508717	-0.0440876	-0.0634219			0.0204871	0.00352754		0.00352754
-0.0481347	-0.0891056	-0.0101172	-0.0338612			-0.0407753	0.159392		0.159392
-0.0261758	0.0826766	0.025394	-0.0139168			0.00163157	0.0207823		0.0207823
-0.090718	-0.0782568	-0.0408904	0.0198416			-0.0377998	-0.0174615		-0.0174615
-0.0351163	-0.0141045	0.0855463	-0.0188191			0.00734132	-0.049735		-0.049735
0.0335938	-0.018258	0.115192	-0.023483			0.00705056	0.0625655		0.0625655
-0.0694918	-0.0272891	-0.04668	-0.0293485			-0.0592836	-0.0255533		-0.0255533
-0.030287	-0.0616223	-0.0539193	-0.0813689			0.0590031	0.0404362		0.0404362
0.0680374	-0.0660534	-0.0633062	-0.034769			0.0430773	0.0163959		0.0163959
-0.0579819	-0.0672289	-0.0283862	-0.0601324			-0.0430498	-0.0521425		-0.0521425
-0.0692556	0.00155284	-0.0559439	-0.0669199			-0.0769416	-0.150379		-0.150379
-0.0099426	0.00460727	-0.0187555	-0.0738485			0.0205547	0.0461816		0.0461816
-0.0294367	0.0561542	-0.0614636	-0.0021433			-0.0358327	-0.127512		-0.127512
-0.0848489	0.0313542	-0.0438228	-0.0632309			-0.0383056	0.0259539		0.0259539
-0.0729296	0.0358265	-0.0307581	-0.0791778			0.0730898	0.0399219		0.0399219
0.0400282	-0.0052085	-0.0136928	-0.0263123			-0.0171407	-0.0989079		-0.0989079
-0.0917477	-0.0618554	-0.0664071	-0.0618822			-0.0259038	-0.0756667		-0.0756667
-0.107215	0.0817432	-0.0739442	-0.0187619			0.0366443	-0.0650473		-0.0650473
-0.0057378	-0.0598602	-0.0278197	-0.0275115			-0.0556932	0.0635926		0.0635926
0.00042541	-0.0145973	0.0309285	-0.0329222			-0.0842977	0.0375111		0.0375111
0.0424582	-0.0382465	0.00453396	0.0336054			0.0477319	-0.0106484		-0.0106484
-0.0475631	0.027211	0.0395516	-0.0524426			-0.0339447	-0.0363433		-0.0363433
-0.0820865	0.00480526	-0.0166653	-0.0834936			-0.0184901	-0.0083032		-0.0083032
-0.0847599	0.0938169	-0.0320285	-0.0504882			-0.0399255	-0.0057478		-0.0057478
0.058607	-0.0406276	-0.0369791	-0.069861			-0.002901	-0.0113571		-0.0113571
-0.0637181	-0.0855503	-0.102756	-0.0052271			-0.0429928	0.0264452		0.0264452
-0.0179012	-0.0711558	-0.0707776	-0.0051382			0.0139272	-0.0386823		-0.0386823
-0.0598662	0.0954923	0.0467141	-0.0145364			0.0619485	0.00963841		0.00963841
0.121303	-0.0484652	0.020354	-0.0017542			0.0913684	-0.0007397		-0.0007397
-0.0556155	-0.0787107	-0.0574416	-0.0391245			-0.0333371	0.0685936		0.0685936
0.0221424	-0.025261	-0.0264269	-0.0513898			-0.0506435	-0.0118915		-0.0118915
-0.0425115	-0.061904	-0.110571	-0.0972513			0.00649517	-0.0727336		-0.0727336
-0.0386524	-0.0855886	0.170291	0.0546009			-0.0122542	-0.147203		-0.147203
0.157146	-0.041856	-0.0188776	-0.0672793			-0.0209948	-0.043747		-0.043747
-0.054338	-0.0091381	-0.0174197	-0.0257081			0.0482023	-0.0246664		-0.0246664
0.0513074	-0.0660847	-0.0723061	-0.0673329			-0.069464	0.0162042		0.0162042
-0.0547164	0.0116769	-0.0690318	-0.026313			-0.0198715	-0.0049255		-0.0049255
0.0222092	-0.0140773	-0.0714101	-0.074508			-0.0061111	-0.0121425		-0.0121425
-0.043478	-0.0104023	-0.0125747	0.0865479			-0.0314682	-0.0691442		-0.0691442
0.0368113	-0.0484512	-0.002355	0.00946368			0.0200956	0.022645		0.022645
-0.106558	-0.0148274	-0.0170026	-0.0287132			0.0170505	-0.0235064		-0.0235064
0.063841	0.001224	-0.0139127	-0.0635614			0.0597811	0.0174293		0.0174293
-0.0193752	-0.0617926	-0.0626983	-0.023244			0.071644	-0.0315289		-0.0315289
-0.0973017	-0.0312854	-0.0284711	-0.0300421			-0.0486349	-0.104434		-0.104434
-0.083925	-0.0463621	0.0208002	-0.0364763			-0.0140935	-0.0925617		-0.0925617
-0.003167	0.0100839	-0.0217631	-0.0149096			0.0455576	-0.0076552		-0.0076552
-0.0944288	-0.0106734	-0.0333568	0.0525135			-0.0764475	-0.096061		-0.096061
0.0630456	-0.0663597	-0.078476	0.0153889			-0.03192	0.0303448		0.0303448
-0.0087961	0.0364189	-0.0615537	-0.0170058			0.00870627	0.0257785		0.0257785
-0.077741	0.0321198	0.0300075	0.0629885			-0.0394953	-0.0361654		-0.0361654
-0.0789373	0.0161271	-0.0309052	-0.0131331			-0.0047717	-0.0083095		-0.0083095
-0.0263748	-0.0033344	0.0352744	-0.0270872			0.0346115	-0.027314		-0.027314
-0.00893	0.0329027	-0.0864742	-0.0701693			0.0235992	-0.0171796		-0.0171796
-0.0826856	-0.0498459	-0.0366145	-0.0551316			0.0719562	0.0042986		0.0042986
-0.0688644	-0.0651281	-0.0703964	-0.0657125			-0.0169504	-0.0782633		-0.0782633
0.128921	-0.0567683	-0.0268827	-0.0370095			0.0292177	0.00293185		0.00293185
-0.0942049	-0.0659551	-0.0823927	-0.061968			0.0332497	-0.0239214		-0.0239214
0.101871	-0.0078218	0.0404482	0.0220632			0.0510873	0.0465306		0.0465306
0.0241525	0.0161092	-0.0643121	-0.0829907			-0.0292743	-0.0623566		-0.0623566
-0.0630631	-0.0658953	-0.0697924	-0.0215563			-0.0807756	-0.0294291		-0.0294291
0.047353	0.0872199	-0.0263622	-0.0750839			-0.0880301	-0.0268908		-0.0268908
-0.0964421	-0.0857233	0.0132363	-0.020266			0.0522936	-0.0309344		-0.0309344
-0.0534856	0.0225094	-0.0116354	-0.0246283			0.0423257	0.0299292		0.0299292
-0.0059682	-0.0532718	0.0398548	-0.0335623			-0.0014767	0.0209333		0.0209333
-0.0040912	0.072525	-0.090616	0.0355864			0.00237593	0.012054		0.012054
-0.0943391	-0.0386109	0.214412	-0.0220221			0.0144892	-0.0808329		-0.0808329
-0.0851187	-0.0637431	-0.0825074	-0.0508745			-0.0122585	-0.0715671		-0.0715671
-0.0668524	-0.0843181	0.0371574	-0.0245847			-0.0438392	-0.0241053		-0.0241053
-0.0545511	0.0153273	-0.0598397	-0.0437195			-0.0548323	0.0263267		0.0263267
-0.0615008	-0.0725133	-0.0682842	-0.0719339			0.0252742	-0.0614824		-0.0614824
0.0435994	-0.0034468	-0.0315773	-0.0729774			0.0136733	-0.0601466		-0.0601466
-0.0107535	-0.0355537	-0.017244	-0.004565			9.2e-06	-0.0282525		-0.0282525
-0.0650705	-0.0884532	0.0607832	-0.062616			-0.0864156	-0.0196309		-0.0196309
-0.116306	-0.0115919	-0.0522409	-0.0596178			0.0166642	0.0969025		0.0969025
-0.0258526	-0.0352801	-0.0366905	-0.0659441			0.0209944	0.0383789		0.0383789
0.0324844	-0.0072307	0.00804817	-0.0141773			-0.0221875	-0.0182755		-0.0182755
-0.0509815	-0.0735762	-0.0615729	-0.06656			-0.0682761	-0.030114		-0.030114
0.0325321	-0.0136238	0.0482397	0.00456309			-0.0224893	0.0157058		0.0157058
-0.0227892	-0.0878608	-0.0204891	-0.0544445			-0.027465	0.0338381		0.0338381
-0.0797926	0.0351264	0.011917	-0.0294565			-0.0758022	0.0489496		0.0489496
-0.0773606	-0.0414332	0.0124049	-0.0184071			-0.0194242	0.0156324		0.0156324
0.0199295	-0.0061894	-0.0258821	-0.059502			-0.0338271	0.143522		0.143522
-0.0633444	-0.0308729	-0.0324641	-0.0028043			0.00822732	0.00626761		0.00626761
-0.0806815	-0.082951	0.0522418	0.0268767			0.0129106	-0.01742		-0.01742
-0.0446125	-0.086352	0.0447182	0.0251161			-0.0039919	-0.0252281		-0.0252281
-0.0703432	-0.103655	-0.0372328	-0.0636735			-0.0858004	-0.0188376		-0.0188376
0.0129757	-0.0662446	-0.0654164	-0.0007893			0.0496354	0.00496205		0.00496205
-0.0635508	-0.0985754	-0.0093202	-0.0086396			0.0376405	-0.0874512		-0.0874512
-0.0131437	-0.0163867	-0.0765565	-0.0162055			-0.057976	0.019443		0.019443
-0.0762211	0.00730262	-0.0359051	0.0757389			-0.0478362	-0.0194398		-0.0194398
-0.0685208	-0.0539703	0.0188207	-0.0079985			-0.0483532	0.0590903		0.0590903
0.10545	0.063623	-0.0673619	-0.0259519			-0.0811647	0.0402015		0.0402015
0.0584479	-0.0670445	-0.0293766	0.0502082			-0.0030451	-0.0525759		-0.0525759
-0.0622311	0.12222	-0.0208523	-0.0673086			0.021832	0.00948917		0.00948917
-0.0392016	-0.0823415	-0.0866551	-0.0648959			0.0309064	-0.0116629		-0.0116629
-0.0066097	-0.0635457	-0.0038004	-0.0570935			0.110415	-0.0406097		-0.0406097
0.112672	-0.038508	-0.0778745	-0.0468228			-0.0231252	0.0155602		0.0155602
-0.059617	-0.0338801	-0.0885068	-0.0648178			0.0230902	-0.0027002		-0.0027002
-0.0749001	-0.019363	-0.065501	-0.0888929			0.0148964	0.00507169		0.00507169
-0.0115547	0.0230247	-0.0101207	-0.0097459			0.0156368	0.0319513		0.0319513
-0.0967525	0.0250473	-0.0103692	-0.0490128			-0.0409926	-0.0023972		-0.0023972
-0.0170569	-0.0571708	-0.070752	0.0363445			0.0445069	-0.0420295		-0.0420295
-0.0520363	-0.0485677	-0.009496	-0.0753538			-0.0499933	-0.010824		-0.010824
-0.0754921	-0.0423639	-0.0665399	-0.0080739			0.0371942	-0.0235545		-0.0235545
-0.0269512	0.00798217	-0.0599645	-0.0836654			-0.0440471	-0.0568345		-0.0568345
0.00789421	-0.105992	-0.0145948	-0.0661864			-0.0714512	0.0612892		0.0612892
0.0694041	0.0667518	-0.0654742	-0.0255844			-0.0043356	-0.0613029		-0.0613029
-0.0274212	-0.0231394	-0.0667786	-0.0727999			-0.0006047	-0.0555572		-0.0555572
-0.0292255	-0.0705705	-0.0213682	0.0165979			-0.080597	-0.0139085		-0.0139085
0.242035	-0.0637877	-0.0138688	-0.0370604			-0.0663454	-0.0437971		-0.0437971
-0.0813317	0.0897284	-0.0673396	-0.0374097			-0.0423154	-0.0223482		-0.0223482
0.0402688	0.0267448	-0.0095439	0.0231966			0.0255488	-0.0126156		-0.0126156
-0.0392832	-0.0154903	-0.0090285	-0.0155909			-0.0556674	0.0667925		0.0667925
0.0620412	-0.0539962	0.00747869	-0.0045347			0.00947726	-0.0497579		-0.0497579
-0.0639244	-0.106349	-0.0106848	0.0731869			-0.0679177	-0.0194042		-0.0194042
-0.0085035	-0.0731427	-0.0208302	-0.0137572			-0.0715991	-0.0601004		-0.0601004
0.0583271	-0.0257256	0.0350393	-0.0160461			-0.0003163	-0.0239873		-0.0239873
-0.0224787	-0.0392037	-0.0485351	-0.0621486			-0.0646036	0.0103338		0.0103338
0.0743134	-0.103693	-0.0096519	-0.060825			-0.0790632	-0.0016175		-0.0016175
-0.1004	0.0498744	-0.0623941	-0.0690638			-0.04656	-0.0174306		-0.0174306
-0.0444353	-0.0474589	-0.0759365	-0.0607069			-0.097089	0.0229626		0.0229626
-0.0775057	0.0832474	-0.0129787	-0.0313181			-0.0750661	0.0352189		0.0352189
-0.0904625	-0.0608468	-0.0595146	-0.0147451			-0.108346	0.0409233		0.0409233
-0.0029814	-0.10831	-0.0757151	-0.0210318			-0.0521032	-0.0094655		-0.0094655
0.0140878	0.0246935	-0.0136565	0.00296183			-0.0129157	-0.039457		-0.039457
-0.0175766	0.105408	-0.0765115	-0.0428461			-0.0388899	-0.033543		-0.033543
-0.0751163	-0.0341025	-0.0794545	-0.0764154			-0.0377522	0.0248532		0.0248532
0.0267752	-0.0984658	-0.0226925	0.0294583			-0.0434031	-0.0159877		-0.0159877
-0.0364171	0.0148779	-0.0579545	-0.0108579			-0.0208632	0.0903203		0.0903203
-0.063619	-0.0554716	-0.0234557	-0.0062292			-0.0254235	-0.0234794		-0.0234794
-0.0721914	0.0521542	0.0218644	0.0857405			0.00462538	-0.0235599		-0.0235599
-0.0077175	-0.0582822	-0.0653204	0.0307085			-0.0166155	-0.018402		-0.018402
-0.0159256	-0.059405	-0.0708126	-0.0013209			-0.0049649	-0.0934669		-0.0934669
-0.0267681	-0.0266597	-0.0738436	-0.0052808			-0.0117666	-0.0063274		-0.0063274
0.0258997	-0.0287181	-0.0297052	-0.0227315			-0.0500091	0.0440368		0.0440368
0.0748709	0.0267173	-0.0252216	-0.0604738			-0.0529133	-0.0053674		-0.0053674
-0.0430557	0.0178584	-0.0469577	-0.0741442			-0.0816877	0.042497		0.042497
-0.0625408	-0.0912271	7.13e-05	-0.0380438			-0.010476	0.077544		0.077544
0.0265811	-0.0137641	-0.0531609	-0.01906			0.024822	-0.0315589		-0.0315589
-0.0954213	-0.0474583	0.0626799	-0.0596495			-0.0817624	0.0707388		0.0707388
-0.0460203	-0.024514	-0.0556611	-0.0328119			0.101058	-0.0482796		-0.0482796
0.00048781	-0.037811	0.0107241	-0.0985894			-0.0322237	0.00246605		0.00246605
-0.030872	-0.0393093	-0.0023525	-0.0629605			-0.118759	-0.0896581		-0.0896581
-0.0342346	0.100126	-0.0771874	-0.0091572			-0.0358643	-0.075986		-0.075986
-0.0304291	-0.0280482	-0.0458386	0.0413176			-0.0375281	-0.0250486		-0.0250486
-0.0310067	-0.0944455	-0.0272036	-0.0229713			-0.00042	-0.0291199		-0.0291199
-0.0186274	0.0108524	-0.0087489	-0.0755427			0.00162	0.00300456		0.00300456
-0.011288	-0.0475265	-0.0751741	-0.0597626			-0.0290746	-0.0440831		-0.0440831
-0.023154	0.0523395	-0.0738115	-0.0481915			0.0352359	-0.0628082		-0.0628082
-0.0609593	-0.0096746	-0.0363247	-0.0835681			-0.0264533	-0.0240062		-0.0240062
-0.067846	0.0432868	0.00677372	-0.0381052			0.0339673	-0.0042496		-0.0042496
-0.0772834	0.138336	-0.008998	-0.0404212			0.00563069	-0.0456921		-0.0456921
-0.0407537	-0.0104653	-0.0669701	-0.0826445			0.0615955	0.063721		0.063721
-0.0138457	-0.0530342	-0.0700077	0.00863892			-0.0914821	-0.0407052		-0.0407052
-0.0165787	-0.0797397	-0.0635741	0.0804492			-0.0039324	0.0816876		0.0816876
0.0654628	-0.0076646	-0.0334661	-0.063851			0.0144631	-0.0584079		-0.0584079
-0.0908563	0.0159027	0.0406075	-0.0772371			0.00919201	0.00759982		0.00759982
0.0391851	-0.0215666	-0.0169309	-0.0062984			-0.0211271	-0.0372428		-0.0372428
-0.0789086	0.0103288	-0.0170716	-0.0409538			0.00849287	-0.0512281		-0.0512281
-0.055317	-0.0130654	-0.070373	-0.0897984			0.0515767	-0.0096963		-0.0096963
-0.0027959	-0.01462	-0.0689355	-0.0281217			-0.0084299	-0.0069473		-0.0069473
0.106355	-0.0857133	0.00188175	-0.075323			0.0520873	-0.0381003		-0.0381003
-0.0137086	-0.0959518	-0.0263091	-0.084223			0.00229388	0.0181541		0.0181541
-0.0209749	-0.0461249	-0.0420291	0.0386757			0.119736	-0.051908		-0.051908
-0.075373	-0.0423147	-0.0811609	-0.0550966			-0.0242264	0.0439279		0.0439279
-0.0195057	0.0263339	-0.0145068	-0.0149134			-0.0235021	-0.0726859		-0.0726859
0.191934	0.111364	-0.0813935	-0.0641883			0.00257398	-0.0900184		-0.0900184
-0.000742	-0.0638533	-0.0129674	-0.076789			-0.02416	0.00037119		0.00037119
-0.0084471	0.0528264	-0.0663845	0.0958044			0.0424748	-0.0305792		-0.0305792
-0.100559	0.110619	-0.0498026	0.0110696			-0.0795218	0.0682997		0.0682997
-0.0292321	-0.0140771	-0.0726456	-0.0829776			0.00530052	-0.0680638		-0.0680638
-0.0910656	0.0669493	-0.0726769	-0.0269638			-0.0525349	-0.0917018		-0.0917018
-0.0287271	0.0219881	-0.0736187	0.0505948			0.0288199	-0.0294578		-0.0294578
0.00317818	-0.106653	0.00724535	-0.0256492			0.00283999	-0.0311776		-0.0311776
0.0969622	0.07174	-0.0936032	-0.0025417			-0.0185511	-0.0370765		-0.0370765
-0.123648	-0.0205281	-0.0196624	-0.0743088			-0.0035564	0.0904332		0.0904332
-0.0361247	-0.0787324	-0.030199	-0.0656886			-0.072071	-0.044441		-0.044441
-0.0060484	-0.0103864	-6.9e-05	-0.0502888			-0.0690352	-0.0374893		-0.0374893
-0.0172039	-0.0635935	-0.0072382	-0.0349863			-0.0736337	0.0389159		0.0389159
0.0151749	-0.0854315	-0.0221026	0.00835753			0.0784662	-0.0581762		-0.0581762
-0.0035696	0.0768144	-0.0643659	-0.0216388			-0.0208174	0.0270781		0.0270781
-0.082132	-0.0112965	-0.0042145	-0.0700972			-0.0408865	-0.0839413		-0.0839413
-0.100077	-0.0424443	-0.0743896	-0.0356468			-0.0200078	-0.0543488		-0.0543488
-0.063463	-0.0522259	0.0289227	0.0270752			-0.0220923	0.00352929		0.00352929
-0.0306547	0.0811233	-0.0189313	-0.0239917			0.0236696	-0.0924467		-0.0924467
-0.109317	-0.0726345	-0.0255533	-0.0363816			0.0654546	-0.0145057		-0.0145057
-0.0569517	0.00336378	0.00541849	-0.0430564			-0.0506577	-0.0428475		-0.0428475
-0.0451586	-0.0683853	-0.0177779	0.00221612			0.0407014	0.0396094		0.0396094
0.132318	-0.0113122	-0.0680072	-0.0659503			0.0304729	-0.0293086		-0.0293086
-0.0164477	-0.0280384	-0.113974	-0.0194261			0.0201371	-0.0467753		-0.0467753
-0.0426216	0.0171365	-0.0697962	-0.0393434			-0.0569957	0.065332		0.065332
-0.0420594	-0.0817518	0.0161049	-0.0824958			-0.0213311	0.00638759		0.00638759
-0.0586581	-0.0994337	-0.0796265	-0.0279221			0.0548987	-0.0433929		-0.0433929
-0.0248956	-0.0461099	-0.0432638	-0.0666959			-0.0472437	-0.062242		-0.062242
-0.0403853	-0.0562762	-0.09025	-0.0302811			0.0188028	0.0854481		0.0854481
-0.0473703	0.0140203	-0.0047202	-0.0450372			0.0170507	-0.0085523		-0.0085523
-0.0584766	-0.0019869	-0.0768855	0.0105873			-0.0856228	0.0138222		0.0138222
-0.0452234	0.0565311	-0.0457214	-0.0191162			0.0411538	0.0322876		0.0322876
-0.0439201	-0.0074825	-0.131391	-0.0721798			-0.0466488	0.122571		0.122571
0.0596471	0.00141893	-0.0724411	-0.0097			-0.0513035	-0.0039728		-0.0039728
-0.0027599	-0.0027091	-0.0065948	0.0602751			0.0134771	0.0180021		0.0180021
-0.0020769	-0.0301381	-0.0549601	-0.0240868			0.0384371	-0.072555		-0.072555
-0.100887	-0.0658247	-0.0327675	-0.0267588			-0.0235552	-0.0677611		-0.0677611
-0.0987109	0.0174924	-0.0336898	-0.0026381			0.01086	0.0556287		0.0556287
-0.102138	-0.0239642	-0.0111297	-0.0700473			-0.0467613	0.0486941		0.0486941
0.0815453	0.00585239	-0.0066629	-0.0034295			-0.116599	0.0874513		0.0874513
0.0469102	-0.0419249	-0.0791996	0.0385253			-0.0152398	0.0143702		0.0143702
-0.025799	-0.0417527	-0.104992	-0.0568035			-0.0634185	-0.0199295		-0.0199295
-0.0922081	-0.0201515	-0.0029448	-0.0561901			-0.0281589	0.036533		0.036533
-0.0907598	0.0188432	-0.0256375	-0.0176648			-0.038484	0.0219437		0.0219437
-0.0346749	-0.034724	-0.077701	0.0608712			0.0373321	0.045738		0.045738
-0.0203905	-0.0500779	-0.0108615	-0.0280969			0.0459088	0.0443956		0.0443956
-0.093406	-0.0702721	-0.0782127	-0.0369679			-0.0079132	-0.0997484		-0.0997484
-0.070714	-0.0747926	-0.0339132	-0.0761005			0.0399924	0.0860871		0.0860871
-0.0161509	-0.0576155	0.0339387	-0.0560769			-0.0638965	-0.117624		-0.117624
-0.0278448	0.0131332	-0.0891812	-0.0858556			-0.0675647	-0.124931		-0.124931
-0.0348778	0.193233	-0.0540405	-0.038919			-0.0370496	0.0138241		0.0138241
0.0785354	0.085235	-0.0821004	-0.0281902			-0.0211305	-0.0417031		-0.0417031
-0.0755823	0.0138624	0.0215363	-0.0684059			-0.126893	-0.0426625		-0.0426625
0.00027236	-0.035184	-0.075238	-0.0746733			-0.0602687	0.123165		0.123165
-0.0622771	-0.0780205	-0.0348885	-0.0161537			-0.0137935	0.0277818		0.0277818
-0.0404548	-0.0471318	-0.0123816	-0.0193535			-0.033879	0.0355541		0.0355541
-0.0625711	0.0482324	-0.0173396	-0.0883675			0.00466359	0.0486837		0.0486837
-0.0614421	-0.105302	-0.022324	-0.0807549			-0.0095916	0.0295538		0.0295538
-0.0637684	0.0234252	0.00221584	0.00790759			0.0137584	-0.0429706		-0.0429706
-0.0247921	-0.0386425	-0.050842	0.0281575			0.0198575	0.0581866		0.0581866
-0.093542	-0.0485279	-0.0327546	-0.0302714			0.0288367	0.0290041		0.0290041
-0.0101444	0.00989862	-0.0202714	0.00883885			-0.0613488	-0.0748045		-0.0748045
-0.0945564	-0.0404251	-0.073153	-0.0396264			-0.0683056	-0.0447417		-0.0447417
-0.0554105	-0.0225853	-0.0080072	-0.055178			-0.028584	0.0101517		0.0101517
-0.0773405	0.00520334	0.0157644	0.0430716			0.0400192	-0.0600976		-0.0600976
-0.0838592	-0.0230884	-0.0667146	-0.0847623			0.00894368	-0.0496869		-0.0496869
0.0431299	-0.047634	-0.0301092	-0.0108826			0.0185067	-0.0010537		-0.0010537
-0.057043	-0.0613488	-0.0693297	-0.0418413			-0.0606999	-0.0141466		-0.0141466
-0.0997926	-0.0957135	0.00378996	-0.0336655			0.0564876	0.00127715		0.00127715
-0.0358753	-0.0690339	-0.0316895	-0.07404			-0.081223	0.0308782		0.0308782
-0.0103277	-0.0238121	0.00817232	-0.0259835			0.0159832	0.0217353		0.0217353
-0.066379	0.0481145	-0.0107012	-0.0645199			0.0103854	-0.0585668		-0.0585668
-0.0549745	0.00869175	-0.0791179	0.0645444			0.00231416	0.0197712		0.0197712
-0.0786489	-0.0676181	-0.0191687	-0.0658323			-0.0102741	-0.0715154		-0.0715154
-0.0242074	0.0457884	-0.0338091	-0.0784912			0.0178052	0.181037		0.181037
0.0541756	-0.0692348	0.0304986	-0.0657065			0.0249553	0.0316506		0.0316506
-0.0933088	-0.0059315	-0.0526199	-0.0554487			-0.0455336	0.1664		0.1664
0.0215258	-0.0069601	-0.0303337	-0.036299			-0.0147621	0.00196537		0.00196537
-0.0457151	-0.0611202	-0.0241389	0.0296495			-0.064435	-0.05323		-0.05323
0.0996384	-0.0926023	-0.059704	-0.0079011			-0.0317282	-0.0120399		-0.0120399
-0.016229	0.0645037	-0.0686785	-0.0975926			0.0508439	-0.0596612		-0.0596612
-0.0670993	-0.0166133	-0.0598201	-0.0528578			0.0268265	0.0062202		0.0062202
-0.101808	-0.0600251	-0.0839363	-0.08526			0.0334413	-0.0468772		-0.0468772
-0.0056057	-0.0641387	-0.0200822	-0.0410187			-0.109543	0.00785983		0.00785983
0.108157	-0.0415712	-0.0815835	-0.0352603			-0.0568086	0.0393365		0.0393365
0.00338994	-0.101821	-0.0081825	-0.018129			-0.0104668	0.0373893		0.0373893
-0.0492366	-0.0573293	-0.0608927	-0.0151733			0.0545007	0.0563136		0.0563136
-0.0498583	-0.0374157	-0.0422262	-0.0772085			-0.0050483	-0.0334009		-0.0334009
-0.0556472	-0.0681669	0.0756784	-0.0605451			0.0106357	-0.0283063		-0.0283063
-0.0786644	-0.0820718	-0.0564994	-0.0832851			-0.0560552	-0.02567		-0.02567
-0.0309463	0.00313581	-0.0940194	-0.0107117			-0.0082483	-0.0775894		-0.0775894
-0.0162042	-0.0320016	-0.0196272	-0.029619			-0.108243	-0.0613287		-0.0613287
0.0943022	-0.0008559	-0.0172987	-0.0027541			0.0402448	-0.0212109		-0.0212109
-0.0225695	-0.0111229	0.00781466	0.00346685			0.0677284	-0.0461017		-0.0461017
0.0900974	0.0367866	-0.0501903	-0.0686659			0.0284331	-0.0396169		-0.0396169
-0.0068036	-0.0673733	-0.0026933	-0.0181811			-0.0590361	-0.0055731		-0.0055731
-0.0549542	-0.0198867	0.0147665	0.0581224			-0.0291885	0.0160066		0.0160066
0.103112	-0.0584755	-0.0135854	-0.0653877			0.0456206	-0.0420488		-0.0420488
-0.0746058	0.0288154	-0.0098959	0.0307112			0.0527423	0.0378452		0.0378452
0.00805263	-0.0596205	-0.0280725	-0.036345			-0.0578629	-0.0025061		-0.0025061
-0.0329454	-0.0514686	-0.0516322	-0.0601387			-0.0272439	-0.0449531		-0.0449531
0.116535	-0.0275721	-0.0108761	-0.0697172			-0.0716404	0.080078		0.080078
0.0283618	-0.0785811	-0.0618677	-0.0273945			-0.0171159	0.00405976		0.00405976
-0.0668838	-0.0633839	0.0342106	0.0169306			0.0804567	0.026849		0.026849
-0.0284996	0.00071578	-0.079586	-0.0816152			-0.0070789	0.0437372		0.0437372
-0.006406	-0.0344186	-0.0829839	-0.0348898			-0.0219702	0.00108827		0.00108827
-0.0808719	-0.0750154	-0.0291942	-0.0515613			-0.0205991	-0.0569636		-0.0569636
-0.0221222	-0.038681	-0.0429728	0.00549503			0.00829863	-0.128422		-0.128422
-0.102989	0.00328456	-0.0577489	0.0284065			0.0199068	-0.0722048		-0.0722048
0.0442248	-0.0728898	-0.0086529	-0.0395978			0.013024	0.00987164		0.00987164
0.0827712	0.00875854	-0.0430844	0.0328105			0.0393787	0.058254		0.058254
0.0107072	-0.0218376	0.0441703	-0.0313446			-0.015731	-0.0515571		-0.0515571
-0.0254347	-0.0525029	-0.009338	-0.0615174			-0.0206248	-0.0252393		-0.0252393
-0.0581237	0.0162843	0.0723022	0.0550821			0.0236339	0.0206988		0.0206988
0.0666456	-0.0785377	-0.0046357	0.0652714			-0.012984	0.0153514		0.0153514
0.00267421	0.00767865	-0.0021447	-0.0127755			-0.0532572	0.00345612		0.00345612
-0.0715415	-0.0347504	-0.0142838	-0.0348876			-0.0146045	0.00442698		0.00442698
-0.0596466	-0.058961	-0.0618872	0.0403322			0.142888	-0.0572848		-0.0572848
-0.054143	-0.0686043	-0.0730024	-0.0604152			-0.0417703	-0.0368569		-0.0368569
-0.0865871	-0.0213997	-0.030206	-0.0563278			0.052225	0.0270051		0.0270051
-0.0521325	-0.105678	-0.0366585	-0.0715209			0.0210998	0.0289522		0.0289522
-0.0906734	0.0166995	-0.0935789	-0.0161638			0.0754305	-0.0305466		-0.0305466
0.0173925	-0.0477788	0.0197595	-0.0044914			0.00233996	-0.0293053		-0.0293053
0.066683	-0.103236	-0.0863501	-0.071244			-0.0485097	-0.0165032		-0.0165032
0.038271	-0.022555	-0.0585649	0.0247241			-0.0123076	0.0584565		0.0584565
-0.0484268	-0.0379009	-0.0448213	-0.0356159			0.0579848	0.018139		0.018139
-0.0191772	-0.0378148	-0.0826413	-0.0601055			0.0228173	0.0396254		0.0396254
-0.0535037	-0.0062397	0.0316253	0.0784923			0.0303464	-0.102712		-0.102712
-0.0547912	-0.0625872	-0.0829851	-0.0893591			-0.0194737	-0.0276221		-0.0276221
0.0583516	0.0716403	-0.0204386	0.00673073			-0.0583527	-0.0067377		-0.0067377
-0.0162802	0.0608732	-0.0537551	0.0126197			0.00789588	0.00770575		0.00770575
-0.0796778	0.0358011	-0.0204111	-0.0170263			-0.027565	0.0660896		0.0660896
-0.0087241	0.0235889	-0.0669115	-0.0491494			0.00644301	0.080933		0.080933
-0.0908385	-0.0687399	-0.0813309	-0.0615249			0.0125259	-0.0353831		-0.0353831
0.0687659	0.0860672	-0.0197724	-0.0426026			0.0113299	-0.0020771		-0.0020771
0.0735598	-0.0230492	-0.0732499	0.0581157			0.0413069	-0.0430137		-0.0430137
0.0561303	-0.0064573	-0.0325989	-0.0787463			-0.0378864	-0.0299095		-0.0299095
-0.0630464	-0.0609807	-0.0748579	-0.0718984			-0.0604546	-0.0140733		-0.0140733
-0.109953	-0.106646	0.0659224	0.0603973			0.0556539	-0.0556014		-0.0556014
0.0247918	0.0224602	-0.0707901	-0.004701			-0.0044223	0.0241365		0.0241365
0.0538293	-0.0745447	-0.0035419	-0.0754272			-0.107884	0.00890417		0.00890417
-0.0206733	0.0291896	0.00013045	-0.0157528			0.0872979	-0.0197537		-0.0197537
-0.0414174	-0.0087749	0.0960505	-0.0850939			0.0475285	0.0954142		0.0954142
-0.0551586	-0.0039494	-0.0204748	0.0505727			-0.0058079	0.061634		0.061634
-0.065728	0.021964	-0.0383911	-0.025995			-0.0362106	-0.0043172		-0.0043172
-0.0829697	0.0294638	-0.0809212	-0.0382312			-0.022902	0.0172826		0.0172826
0.0645975	-0.0622611	-0.0089007	0.020288			-0.0589844	-0.0290552		-0.0290552
-0.0074276	-0.0956249	-0.0960071	-0.0552547			0.0824921	0.00810774		0.00810774
-0.0442277	-0.108694	0.0316	-0.0169618			-0.0375481	-0.0086614		-0.0086614
-0.0057116	-0.0432233	0.0104928	-0.0585349			-0.0175912	0.0611498		0.0611498
-0.0186679	0.0731084	-0.0606501	0.0150212			0.0416656	0.0048252		0.0048252
0.0795485	-0.0548123	-0.0186344	-0.0034029			0.0285869	-0.0594155		-0.0594155
-0.0197062	0.030807	0.0571581	-0.0879328			0.019641	0.0300608		0.0300608
-0.078797	0.129388	0.00921275	-0.0016287			-0.0587109	0.105715		0.105715
0.0387453	-0.0445751	-0.0354828	-0.0072921			-0.0344137	-0.0929965		-0.0929965
-0.0732768	-0.0399031	-0.0072504	-0.0709708			0.057574	-0.05892		-0.05892
-0.0714831	-0.0619308	-0.0649732	-0.0824117			-0.0324764	-0.0113444		-0.0113444
0.0958162	0.0303877	-0.0297535	-0.0611373			0.00327308	-0.016281		-0.016281
-0.100488	0.0483869	-0.0128749	-0.0740467			-0.0077135	0.0521008		0.0521008
-0.0027893	-0.0759306	-0.0453237	0.0267562			-0.0233233	0.0870699		0.0870699
0.076643	-0.0267181	-0.0151508	0.0316298			-0.0234841	-0.0587397		-0.0587397
0.0582241	0.0924853	-0.0657409	-0.0996426			-0.0897045	0.00166563		0.00166563
0.0892479	-0.0720461	-0.0042239	-0.0556628			0.0366616	0.00733549		0.00733549
-0.0136705	-0.055601	-0.0115393	-0.0766847			0.0962991	-0.0048033		-0.0048033
-0.0893709	-0.0755343	-0.0667165	-0.0676326			-0.0693709	0.00842174		0.00842174
0.0344543	-0.0074581	-0.0333786	-0.119992			-0.0870143	0.00059967		0.00059967
-0.0567215	-0.0165353	-0.0771737	0.0798395			-0.0473214	0.04391		0.04391
-0.0545441	0.0471609	-0.0130643	-0.0079222			0.0205988	0.00455324		0.00455324
-0.0399793	-0.0475898	-0.0668478	-0.0745754			-0.0221693	-0.0312267		-0.0312267
-0.0293097	-0.0166345	-0.0192505	-0.0894486			0.0340013	0.0531235		0.0531235
-0.0237559	0.00058051	-0.0769162	-0.0283106			-0.0114748	0.0133753		0.0133753
-0.0083185	-0.0756842	-0.0825878	0.00561647			-0.0751604	0.0148133		0.0148133
-0.0144072	-0.0043722	-0.0440493	-0.0655433			0.002356	-0.020986		-0.020986
0.0500462	0.0394177	0.0391456	-0.0429281			0.00081935	-0.0145478		-0.0145478
0.119656	0.00329628	-0.0215558	-0.0339303			-0.0713222	-0.0423054		-0.0423054
0.15067	-0.101627	-0.0184292	-0.026015			-0.0199081	-0.0046325		-0.0046325
0.104598	-0.0263014	-0.060533	-0.0591707			-0.0692638	-0.0041452		-0.0041452
0.00936189	0.0168983	-0.0237834	-0.0652926			0.0835372	0.0825963		0.0825963
-0.0735172	-0.0711716	-0.0357143	-0.0058074			-0.117403	-0.0213706		-0.0213706
-0.0622035	-0.026883	-0.0710225	-0.0001108			-0.0293485	-0.0014386		-0.0014386
0.0187217	-0.0587485	-0.0022909	0.0275694			0.102762	0.0445318		0.0445318
0.0818163	-0.0047108	0.0467661	-0.0735072			0.0127653	-0.0254569		-0.0254569
-0.036897	0.0494291	0.0337049	-0.0191045			-0.0237696	0.0780845		0.0780845
0.00397328	-0.0598074	0.0349403	-0.109436			0.00035908	0.00358082		0.00358082
0.0045755	0.0111188	-0.0946282	-0.0136341			-0.0262549	-0.117644		-0.117644
-0.0013096	-0.0186614	0.012366	0.050668			-0.0029302	-0.0583326		-0.0583326
-0.0511968	-0.0128663	-0.0368808	-0.0719048			0.0801063	-0.056001		-0.056001
0.077682	-5.04e-05	0.0193199	-0.0036506			-0.0739309	-0.0678128		-0.0678128
0.0745802	-0.0637462	-0.0443038	0.0912631			0.0496779	0.0427621		0.0427621
0.0240248	-0.0805566	-0.0224204	-0.0129547			-0.0054533	-0.0570226		-0.0570226
-0.0533638	-0.0478855	-0.0637884	-0.063216			0.0350405	0.125728		0.125728
-0.0857993	-0.0622655	-0.016945	-0.0217695			-0.0057069	-0.0263492		-0.0263492
0.0577902	-0.0364364	-0.0561244	0.0321412			0.0140008	-0.0357605		-0.0357605
0.114562	0.0180305	-0.0708931	-0.0344083			0.0101159	-0.11514		-0.11514
-0.0133033	0.0682984	-0.007513	-0.0395595			0.0153914	6.27e-05		6.27e-05
-0.0883925	-0.0072251	0.00641429	-0.0975893			-0.0983544	0.0271929		0.0271929
0.0342781	0.0404662	-0.021232	-0.0549293			0.00481892	0.021512		0.021512
-0.0836989	-0.0273104	-0.0360155	0.0404788			-0.0054	-0.0686657		-0.0686657
0.00307437	-0.0214464	-0.0762653	0.0526895			0.00787705	-0.0325436		-0.0325436
-0.069802	-0.072394	0.0507073	0.0555317			-0.0021766	-0.0121256		-0.0121256
-0.0287617	-0.0633133	-0.0116692	0.00879871			0.0227176	0.0172982		0.0172982
0.0354986	-0.041825	-0.0754602	-0.0216465			0.005185	-0.0009141		-0.0009141
0.00563786	-0.056892	-0.0680465	0.00631064			-0.0049584	-0.0700759		-0.0700759
0.00125745	-0.0424446	-0.068811	0.00618985			0.0274674	-0.0516498		-0.0516498
-0.106223	0.0541147	-0.0527802	-0.0553572			-0.0707075	-0.0596861		-0.0596861
-0.0087251	-0.0016954	-0.062658	-0.0365174			0.036816	0.0259079		0.0259079
0.0278379	0.105737	-0.0364943	-0.0497572			-0.0643849	0.023023		0.023023
0.0884014	0.0123219	-0.0457848	-0.055816			-0.0835387	-0.0422665		-0.0422665
-0.0055651	0.0509861	-0.0683599	0.0043031			-0.0177381	0.00206652		0.00206652
-0.0647662	-0.0995144	-0.0210195	0.0207791			0.00796821	-0.0587954		-0.0587954
-0.0333818	-0.028485	-0.066936	0.0268237			-0.0415287	5.4e-06		5.4e-06
0.00929596	0.139	-0.0099598	0.00316049			0.0295073	-0.0602433		-0.0602433
0.0961061	-0.0517921	0.0475463	-0.0632939			-0.0108831	-0.0230502		-0.0230502
0.00956246	0.0326782	-0.0978131	-0.029144			-0.0677559	0.0106116		0.0106116
-0.0412711	-0.0384621	0.0422639	-0.0874722			0.0161146	-0.0451128		-0.0451128
-0.0216732	-0.0659291	0.063451	-0.126565			-0.0539857	-0.0583903		-0.0583903
-0.0274661	-0.0054801	-0.0755341	0.0453203			-0.026668	0.00237099		0.00237099
-0.111685	-0.0383255	-0.0483224	-0.0566741			0.0304338	0.0178318		0.0178318
-0.0696545	-0.0434396	-0.0161964	0.00664257			-0.0732326	0.0302546		0.0302546
-0.0051338	-0.0400436	-0.0677628	-0.0379207			-0.0545138	0.0475424		0.0475424
0.0994044	-0.0445531	-0.0691732	-0.0015897			0.00132876	-0.0253409		-0.0253409
0.00518543	-0.0297077	-0.0580883	-0.0295171			-0.0851122	0.0778804		0.0778804
-0.0382506	0.0447207	-0.0244801	-0.0896004			-0.0008527	0.0129729		0.0129729
0.0468044	-0.0135348	-0.0278705	-0.066508			-0.0977568	-0.0265744		-0.0265744
0.0525688	0.00090221	-0.0116185	-0.0755682			-0.0227876	0.0115689		0.0115689
0.0787845	-0.038592	-0.0098736	0.100759			-0.0752789	-0.0864539		-0.0864539
-0.0196693	0.109239	0.0195825	-0.0639353			0.0733286	-0.0092344		-0.0092344
-0.0294344	0.0319407	-0.0695765	-0.0699281			-0.0086268	-0.0105843		-0.0105843
-0.0300141	0.06808	-0.0575744	-0.0315102			0.0154693	0.048068		0.048068
0.0213976	0.0402358	-0.0218439	-0.0496833			0.0258406	-0.0709236		-0.0709236
0.0523127	-0.0579327	0.00136934	-0.0408604			-0.0058601	0.116761		0.116761
0.0392594	0.07182	0.0379484	0.00239332			-0.0360335	-0.0680188		-0.0680188
-0.0219429	-0.0263953	-0.0115003	0.0066201			-0.0003088	-0.0678358		-0.0678358
0.0541319	0.081508	-0.0414563	0.0633025			-0.0749775	0.0481136		0.0481136
0.059542	0.00156142	-0.0198418	0.0131745			-0.0149329	0.0190891		0.0190891
-0.0324645	-0.0363024	-0.0931009	-0.0385508			-0.0468078	0.0365835		0.0365835
-0.0476024	-0.0909144	0.0619044	-0.0616336			0.00983152	-0.0011131		-0.0011131
-0.0354313	-0.0600566	-0.0643162	0.0131847			-0.0162548	-0.0109934		-0.0109934
-0.0303011	-0.0453841	-0.0010388	-0.042173			-0.0911002	-0.0258078		-0.0258078
-0.0914768	-0.0963083	-0.0887224	-0.0642746			-0.0118157	0.0783723		0.0783723
0.0112932	0.0337976	-0.0156527	0.0954387			-0.0262356	-0.0332006		-0.0332006
-0.0781258	0.0238153	-0.0697453	0.0329979			0.107287	0.0273028		0.0273028
0.0755917	0.0116964	-0.0535589	-0.0046662			0.00068964	0.0348023		0.0348023
0.0190468	0.0431477	-0.0783827	-0.0160248			-0.0567453	0.00374991		0.00374991
0.006687	-0.0136401	-0.0764015	-0.0464464			0.0107531	-0.0019798		-0.0019798
-0.0825862	0.00502683	-0.0128895	-0.0914567			0.0411916	-0.0116105		-0.0116105
0.0383919	-0.00875	-0.0608977	-0.0395391			-0.0111312	-0.0324108		-0.0324108
-0.0029702	-0.0067921	-0.0791853	-0.0629453			-0.0154572	-0.0972364		-0.0972364
-0.0598653	-0.0789285	-0.067006	-0.0957201			0.0423235	-0.0748264		-0.0748264
-0.0786106	-0.0686797	-0.0705401	-0.0761747			-0.0291622	-0.0480938		-0.0480938
0.12644	-0.0579728	-0.0645149	-0.0132482			-0.0007014	-0.0160126		-0.0160126
0.0350972	-0.0357453	-0.0365937	-0.0529553			0.0838239	0.0398123		0.0398123
0.0296382	0.103872	-0.0673156	0.0387306			0.00991516	-0.0838563		-0.0838563
0.0435298	-0.0955141	-0.0078417	-0.0045634			-0.0288725	0.0410094		0.0410094
-0.0094218	0.0892924	0.149887	-0.0394026			0.0581102	0.00731486		0.00731486
0.0502078	-0.0958342	-0.110869	0.00383209			0.00070636	-0.030398		-0.030398
-0.0565602	-0.086369	-0.003826	-0.0860285			-0.0559607	-0.0556845		-0.0556845
-0.0401317	-0.032404	-0.0754542	-0.0555079			-0.0104961	0.0334504		0.0334504
-0.0124472	-0.0639195	-0.0612736	-0.0696912			-0.0200202	0.00390623		0.00390623
-0.0615144	0.0277036	-0.0656754	-0.0218235			0.00670667	-0.03348		-0.03348
-0.0629017	-0.0737917	-0.0308894	-0.006876			0.045505	-0.0806386		-0.0806386
-0.0616192	-0.0412442	-0.012856	-0.0910254			-0.0363746	-0.0270359		-0.0270359
0.04362	0.00619704	-0.10882	0.0853102			-0.0695922	-0.0357528		-0.0357528
-0.0335026	-0.0567601	-0.0312446	-0.074143			-0.0537057	-0.0708802		-0.0708802
0.00869723	-0.0870951	0.0193632	-0.0774125			0.0105025	-0.0023717		-0.0023717
-0.0575705	0.0307468	-0.0068632	-0.0215235			-0.0754244	0.00388993		0.00388993
0.11402	-0.0078939	-0.0883916	-0.0487229			-0.0725744	-0.0261338		-0.0261338
-0.115574	-0.0523984	-0.0433558	-0.046531			0.0520037	-0.0637364		-0.0637364
0.0262266	-0.0836497	-0.0432504	-0.0714426			0.0225944	-0.0143266		-0.0143266
-0.055489	-0.0947892	-0.0615097	0.00470364			0.0101765	0.0299542		0.0299542
0.132199	0.00915256	-0.0182312	-0.0745598			-0.0006048	0.0121596		0.0121596
0.113335	-0.103641	-0.0196783	-0.0045037			0.00210642	-0.072897		-0.072897
0.0737447	0.0779206	-0.0796602	-0.0783753			-0.0592391	-0.120274		-0.120274
0.108448	-0.0188785	-0.0109099	-0.0700217			0.0323813	0.0275961		0.0275961
-0.0553323	-0.0750944	-0.0990738	-0.0781074			-0.0385736	-0.0513878		-0.0513878
0.016	-0.0201665	-0.0206396	0.0118558			-0.0389989	-0.0059366		-0.0059366
-0.0218974	-0.0522297	-0.0059408	-0.0040798			-0.0511574	-0.0072983		-0.0072983
-0.0921958	0.0290827	-0.0553801	-0.0041529			0.00336107	0.0472943		0.0472943
-0.0640178	-0.106428	-0.0455751	-0.0588072			0.00502685	-0.0230284		-0.0230284
-0.0505797	-0.0742768	-0.0433211	-0.0718708			0.00962853	-0.0056307		-0.0056307
-0.0397311	0.00805014	0.027129	-0.0193859			-0.0318466	0.0463905		0.0463905
-0.0071204	0.171071	-0.0684131	-0.0474396			-0.0070768	-0.0164874		-0.0164874
0.0297266	0.00976518	-0.0143892	-0.0133015			-0.0535264	0.0664132		0.0664132
-0.0463571	-0.0285964	-0.0019283	-0.0593857			-0.0086707	0.0109982		0.0109982
0.0224472	-0.0651829	-0.0558437	-0.0541481			0.0433299	0.014362		0.014362
-0.0162432	-0.0657521	-0.046361	-0.0267364			-0.0256922	0.0265064		0.0265064
0.0426412	-0.0692008	-0.0656043	-0.0791831			-0.0743534	-0.0654833		-0.0654833
-0.0515926	-0.0676341	-0.0340322	-0.0567276			0.0104046	-0.0716289		-0.0716289
0.00838537	0.0470323	-0.0943189	0.0259779			-0.0104247	-0.0664282		-0.0664282
-0.0102158	0.0248626	-0.050907	-0.0202847			-0.0309623	-0.0346014		-0.0346014
0.00842398	0.0870207	-0.0581013	0.0286826			0.0470596	0.0118283		0.0118283
0.020502	0.0629669	-0.0796948	-0.0826355			0.0827328	0.0575342		0.0575342
0.0305697	-0.0482371	-0.0715958	0.0649244			0.0313334	0.0479629		0.0479629
-0.0048678	0.0124189	0.0974869	-0.0442974			-0.0022998	0.0578741		0.0578741
0.0937789	-0.027152	-0.077624	-0.0404447			-0.0659504	-0.0873111		-0.0873111
0.00037151	-0.0250455	-0.0544522	-0.0591144			-0.0664247	0.00422207		0.00422207
0.0164307	-0.0316825	0.0124948	-0.0653841			0.0202509	-0.0879969		-0.0879969
-0.0447782	0.0410984	-0.0446904	-0.0032967			-0.0146242	-0.0434966		-0.0434966
-0.0028042	-0.0038783	-0.0632111	-0.055844			-0.0140525	0.0289876		0.0289876
0.0315493	-0.0411957	-0.0640837	-0.0634492			0.00291507	-0.0205754		-0.0205754
0.0254417	-0.0452503	-0.0711076	-0.0663232			0.00810483	0.0721427		0.0721427
0.0251432	-0.0502767	0.0170255	-0.0738379			-0.0190132	-0.0169092		-0.0169092
-0.021045	-0.0326582	-0.0617409	0.036381			0.0209005	-0.0508298		-0.0508298
0.0111453	0.0646759	-0.0891922	0.0654704			-0.0275267	-0.0777641		-0.0777641
-0.103374	0.0208075	-0.0658362	0.0777725			0.0112601	-0.0278471		-0.0278471
-0.0683219	-0.0495033	0.00241822	-0.0617503			-0.0352416	-0.0081349		-0.0081349
0.0205247	-0.0631706	0.0165993	-0.0647702			-0.0078381	0.001095		0.001095
-0.0925155	-0.0633874	-0.0735013	-0.0141172			0.00769191	-0.0235613		-0.0235613
-0.0589789	0.0474442	-0.101891	-0.0382458			-0.0261307	0.0199735		0.0199735
-0.0562154	-0.0302557	-0.0841464	-0.02836			-0.0240963	-0.0603987		-0.0603987
0.0617203	-0.033753	0.00606774	-0.0296314			-0.0005451	-0.0408724		-0.0408724
-0.0276309	-0.0288434	0.0770055	-0.0642919			-0.025754	0.0311776		0.0311776
0.0594103	-0.0186455	-0.000315	-0.0530048			0.0401973	-0.0066138		-0.0066138
-0.0091763	-0.0492218	-0.068534	-0.0036865			0.034275	-0.0225922		-0.0225922
-0.0412139	0.0380386	-0.0310388	-0.078131			-0.0342175	-0.0592743		-0.0592743
-0.0412761	-0.0645841	-0.0863245	-0.0726012			0.00815176	0.00423008		0.00423008
-0.0013544	0.0657547	-0.0651079	0.0361665			-0.0971841	-0.0339599		-0.0339599
0.017757	0.103407	-0.0684299	-0.0156714			-0.0808401	0.0516986		0.0516986
-0.0192503	-0.0401678	-0.045487	0.0357539			0.0600922	-0.0996042		-0.0996042
0.112685	-0.003326	-0.0613474	-0.0360867			-0.0285457	-0.0963634		-0.0963634
-0.0477457	-0.0790608	0.00845127	-0.0112123			-0.0373386	-0.0357025		-0.0357025
-0.0464141	-0.0009974	-0.0576418	0.014252			-0.0513575	0.0131442		0.0131442
-0.0103321	-0.0527346	-0.0785018	0.0391108			-0.0373013	-0.0870873		-0.0870873
0.0480331	0.0228876	-0.0707114	-0.0355992			0.0368237	-0.0199281		-0.0199281
0.0777275	-0.0121359	0.0297445	-0.0030101			0.0171422	-0.052904		-0.052904
0.0381551	-0.040377	-0.0214238	-0.0595019			0.0158805	-0.114413		-0.114413
-0.0989369	-0.0387605	-0.0242978	-0.07362			-0.0176379	0.0259159		0.0259159
0.0537144	-0.0911617	0.0527347	-0.006913			-0.0195103	-0.0382279		-0.0382279
-0.0189896	0.00407155	-0.0619455	-0.0846659			0.0195615	0.00935086		0.00935086
-0.0532616	-0.0567654	-0.0141799	-0.063112			-0.0530673	-0.107954		-0.107954
-0.0774743	0.0340495	-0.0577434	0.0282163			-0.0323684	-0.0377671		-0.0377671
-0.0211871	-0.0252004	-0.0732515	-0.0169151			-0.0348978	-0.0331415		-0.0331415
-0.0477662	0.0224885	-0.0952736	-0.079241			-0.113398	-0.022689		-0.022689
0.0190346	-0.0174261	-0.0250225	0.00925865			-0.0173814	-0.0289656		-0.0289656
0.0781626	-0.0747717	-0.0562836	-0.0233463			0.0514906	0.0627837		0.0627837
0.0591754	-0.0308184	-0.0646343	0.0477932			-0.0199976	-0.0124342		-0.0124342
0.0643237	0.0285558	0.0767295	0.0157772			-0.0608502	0.0329468		0.0329468
-0.046282	0.0703023	-0.0777176	-0.0799964			-0.0266045	0.00162205		0.00162205
-0.0684431	-0.0295853	-0.088117	-0.0911509			-0.0503179	-0.0286042		-0.0286042
-0.0162735	-0.0010092	-0.0649656	-0.0721052			0.0339259	0.071507		0.071507
-0.0214097	0.0162154	-0.0487207	0.0157127			0.0530585	-0.0800421		-0.0800421
-0.0376349	-0.0465724	-0.0297475	0.0129731			-0.0399469	0.00335557		0.00335557
-0.0350172	0.0361267	0.00618234	-0.0718647			-0.0310938	-0.0002419		-0.0002419
0.0721869	0.0510755	-0.0717888	-0.0993832			0.0393627	-0.0670675		-0.0670675
-0.0177359	-0.0640224	-0.0603922	0.0175842			-0.0612146	-0.0642827		-0.0642827
-0.0584319	-0.0337056	-0.0402704	-0.0959177			0.0713867	-0.0029831		-0.0029831
-0.015537	-0.0065503	-0.0077088	-0.0839201			-0.0269873	-0.0110369		-0.0110369
0.0391418	0.00162343	-0.002277	-0.0564507			-0.0403908	-0.100594		-0.100594
-0.0326175	-0.0616924	-0.0632211	-0.0174237			-0.0255961	0.0267268		0.0267268
-0.0001627	-0.0111143	-0.039194	-0.021369			-0.058858	-0.0025238		-0.0025238
-0.0607258	0.0588962	-0.0843521	0.0444102			0.0190481	0.030949		0.030949
0.0936022	0.0542775	-0.0224833	-0.0728614			0.0688775	-0.0405325		-0.0405325
0.0219935	-0.0534986	-0.0258281	-0.0444915			-0.0148444	-0.0380048		-0.0380048
-0.0237476	0.12418	-0.0479654	-0.0847572			-0.0149617	0.0350891		0.0350891
-0.011999	0.00643198	0.0183478	-0.0153709			0.0458214	0.0345355		0.0345355
-0.0142536	-0.0459445	0.0836289	-0.0166345			0.0116601	-0.0429924		-0.0429924
-0.0213261	-0.0420628	-0.065118	-0.0744002			-0.0194206	0.0344981		0.0344981
-0.0184442	0.0062795	-0.044795	-0.0264568			-0.0602569	0.0271224		0.0271224
0.00652216	-0.0036218	-0.0554955	-0.0647097			-0.0160327	-0.0654337		-0.0654337
0.0746477	-0.0227404	-0.044738	-0.0008285			-0.0016349	0.0666093		0.0666093
-0.0376902	0.0190618	-0.0216527	-0.0483082			0.00341499	0.046396		0.046396
0.115282	-0.053417	-0.0744261	-0.0282388			-0.0289247	-0.0652664		-0.0652664
0.0934233	-0.0431822	-0.0947112	-0.0540501			-0.0366057	-0.048735		-0.048735
-0.0688375	-0.0001521	-0.087304	-0.0580496			-0.0006192	-0.0089474		-0.0089474
-0.05837	-0.0219591	-0.044408	-0.0292185			0.027822	-0.0184673		-0.0184673
-0.0524695	-0.0446505	-0.0241696	-0.0142011			-0.0108372	0.0140224		0.0140224
0.00138422	-0.0416926	-0.0581696	-0.0729334			-0.0321691	0.0436192		0.0436192
-0.0639589	-0.0571966	-0.0307913	-0.0560134			-0.0596408	0.0184307		0.0184307
0.0164895	-0.0460181	-0.0293437	-0.0176456			-0.083757	-0.0081612		-0.0081612
0.0895017	-0.0216921	0.0164892	0.018678			0.0100701	-0.0139139		-0.0139139
0.0129267	0.0123038	-0.0832985	-0.0269007			0.0209968	-0.0594361		-0.0594361
0.00406811	-0.0511146	-0.0701712	0.0454329			-0.0125808	0.0303983		0.0303983
-0.0299372	-0.0860641	-0.0073582	-0.0174477			-0.0389491	0.0273439		0.0273439
-0.0208895	-0.0092191	-0.0560171	-0.0675986			0.00665243	-0.0887		-0.0887
-0.0159336	-0.0601486	-0.0387194	-0.0771948			0.0483085	-0.0328071		-0.0328071
0.00864327	0.0318511	0.113674	-0.0719125			-0.0771301	-0.0909185		-0.0909185
0.0020689	-0.0171871	-0.0305345	-0.029436			-0.0334985	-0.0707763		-0.0707763
-0.071301	-0.111021	-0.0608178	-0.031029			-0.118443	-0.0232105		-0.0232105
-0.0043587	0.00756081	-0.0644388	-0.0236204			-0.126419	-0.001233		-0.001233
-0.040242	0.00488542	-0.0644297	-0.0718258			0.0646476	-0.0590691		-0.0590691
0.112389	-0.0213861	-0.080421	0.0789171			-0.0261311	-0.0295454		-0.0295454
-0.0833245	-0.0162459	-0.103489	0.00500519			0.0177839	-0.0604281		-0.0604281
0.0927803	0.0170128	-0.0864465	0.0170267			-0.0121994	-0.0375563		-0.0375563
0.0143236	-0.0803896	-0.0719394	-0.0265781			-0.10822	0.0813918		0.0813918
-0.0556015	0.0379872	0.0608011	-0.000155			-0.0220034	0.0464618		0.0464618
0.151761	0.0414424	-0.0612218	0.0733028			-0.034737	-0.0583102		-0.0583102
-0.0664971	-0.0216332	-0.0230611	-0.0097614			-0.0696109	-0.0705868		-0.0705868
0.0324655	-0.0657216	-0.051371	0.0427799			0.0407059	0.0581402		0.0581402
-0.0079126	0.00272381	-0.0450071	-0.0432201			-0.0944807	-0.0557338		-0.0557338
-0.0369291	-0.0215242	0.0596449	-0.050825			0.018608	0.0239492		0.0239492
-0.0336191	-0.020845	0.00975798	0.0219332			-0.0155832	0.0462577		0.0462577
-0.0831429	0.144254	-0.0302121	-0.0921942			0.0109925	-0.0775414		-0.0775414
0.108136	0.0274085	0.0233695	0.0359307			-0.0634459	0.00089711		0.00089711
0.201661	0.00444811	-0.0725544	-0.0781275			-0.0083458	-0.0899322		-0.0899322
-0.0972938	-0.0233671	-0.0531299	-0.0789726			0.0569087	-0.0495444		-0.0495444
0.0457125	-0.034528	-0.0173358	0.0534395			-0.0904826	0.02062		0.02062
-0.11214	-0.0019363	0.0377574	0.00622286			0.0543148	-0.003835		-0.003835
0.0258287	0.0103753	-0.0340623	-0.0748607			-0.0090516	0.0292005		0.0292005
0.0461522	-0.0788151	-0.0453866	-0.0655181			-0.0009059	-0.052253		-0.052253
0.118419	-0.0039763	0.00830589	-0.0964846			-0.0415168	-0.0258459		-0.0258459
-0.0923508	-0.0388544	-0.019066	-0.0057682			-0.0191246	-0.0496586		-0.0496586
-0.0471778	-0.0174128	0.00353465	0.0186758			-0.0119339	-0.0645622		-0.0645622
-0.0133903	0.0246517	0.0592118	-0.0624821			-0.021622	0.0444628		0.0444628
-0.0422293	-0.0286131	-0.0596865	0.00390191			-0.0103428	-0.0240825		-0.0240825
-0.021507	0.0433085	-0.0745148	-0.0219942			0.0158169	-0.0046154		-0.0046154
-0.0495062	-0.0595117	-0.0060083	-0.0915364			-0.0380701	0.0150495		0.0150495
0.205964	-0.0367266	-0.007796	0.0112843			-0.0549422	-0.0210082		-0.0210082
-0.007896	-0.0023612	0.0145502	-0.062431			-0.0153643	0.0796603		0.0796603
0.00069535	-0.0012819	-0.120354	-0.0304068			0.0729685	-0.0465184		-0.0465184
0.0477246	-0.0716404	-0.0257642	-0.0055231			-0.0070282	-0.0328297		-0.0328297
-0.0610134	-0.0262435	-0.0668466	-0.0880857			-0.0128309	0.0725911		0.0725911
-0.0860269	0.074142	-0.0782955	0.00087617			-0.0138029	-0.0288973		-0.0288973
-0.0124548	0.0734925	0.0320046	-0.0623001			-0.0450893	-0.0436312		-0.0436312
0.0145049	-0.0576647	-0.065867	-0.0208345			-0.0519139	0.0207096		0.0207096
0.0643574	-0.0934503	-0.0651648	0.0126483			0.0539104	-0.0105437		-0.0105437
-0.0606345	-0.031703	-0.0923058	-0.0117311			0.0118528	0.0198304		0.0198304
-0.0784576	-0.0173771	-0.0527468	0.0093596			-0.0728097	-0.114147		-0.114147
-0.058503	-0.0532123	-0.0345502	-0.0113735			0.0159284	-0.0646468		-0.0646468
-0.0625506	0.0185152	-0.0872936	-0.0617259			-0.0267354	-0.102259		-0.102259
0.0145329	-0.0008889	-0.0287906	-0.087523			0.0919771	0.00170817		0.00170817
-0.0170648	-0.0948532	-0.0118579	-0.0172889			0.0165177	-0.0635868		-0.0635868
-0.0151731	-0.0465863	-0.0447961	-0.0604888			-0.0171232	-0.0030762		-0.0030762
-0.0128441	0.00402862	0.0095763	-0.0379318			0.0275505	-0.0321722		-0.0321722
0.111484	-0.0281184	-0.0800453	-0.0689844			-0.0897802	-0.108723		-0.108723
-0.0084106	-0.0007432	-0.0756355	-0.0456578			-0.0327142	0.0801339		0.0801339
-0.0144761	-0.0997714	-0.0595002	0.0514084			0.016252	0.0672776		0.0672776
-0.0258342	-0.0279454	-0.0713699	-0.0589673			0.0214147	0.0144762		0.0144762
-0.0733616	-0.0122288	0.0315008	-0.064218			-0.0429504	0.153015		0.153015
-0.0205086	-0.0104404	-0.0815817	-0.083936			-0.0583778	-0.0158527		-0.0158527
0.0497414	-0.024492	-0.0707688	-0.0230555			0.00498305	0.0163088		0.0163088
-0.0391774	0.0546452	-0.0553084	-0.0505869			-0.0991465	-0.0444067		-0.0444067
-0.0280509	0.0465288	-0.0325763	0.0411567			-0.0037701	-0.0257707		-0.0257707
-0.0790436	-0.0286256	-0.0185282	0.169904			-0.0134125	-0.0757341		-0.0757341
-0.0016633	-0.10056	-0.0847996	-0.0581042			0.0254346	0.0645415		0.0645415
0.0342799	-0.0325876	0.0279191	-0.0649804			-0.058167	0.0179238		0.0179238
-0.0604983	-0.0300693	-0.0480544	-0.0121217			0.0340205	-0.0584387		-0.0584387
-0.0342831	0.00741601	-0.0562557	-0.0255409			-0.0971217	0.104694		0.104694
0.00619914	-0.0172667	0.00031088	-0.0939519			0.0493997	-0.096729		-0.096729
-0.024042	-0.0668513	-0.0822578	0.203702			-0.0056971	-0.0127637		-0.0127637
-0.0010032	0.0492363	-0.0868379	-0.0393891			-0.0327545	0.0040883		0.0040883
-0.0753567	-0.0301363	-0.0822323	-0.0416102			-0.0079893	-0.0579522		-0.0579522
0.0232102	-0.0999072	-0.0322387	-0.0486034			-0.0615958	-0.0595329		-0.0595329
0.00350518	-0.0245176	-0.0264116	-0.0621491			-0.117122	-0.0749758		-0.0749758
-0.0334571	0.0152731	-0.0186563	-0.0621941			0.0509435	-0.0691819		-0.0691819
-0.0259409	-0.0062102	-0.0294423	0.0754572			0.102645	0.00851778		0.00851778
-0.0598155	0.0332299	-0.0646425	-0.0768665			0.022203	-0.0200096		-0.0200096
0.0316512	-0.0793758	-0.0665156	-0.0731525			-0.018172	-0.0837717		-0.0837717
0.0264517	-0.0350374	-0.0427415	-0.0569536			0.0439791	0.0263042		0.0263042
-0.0593817	-0.0884429	-0.0722065	-0.0481563			0.0519732	0.0298853		0.0298853
-0.035026	0.0353232	-0.0516138	0.0240455			0.0200082	-0.0108417		-0.0108417
-0.0597564	0.0262273	0.0338913	-0.0748749			-0.0325849	-0.0465366		-0.0465366
-0.0215192	0.0147017	-0.0800618	-0.0735595			0.043955	-0.0455966		-0.0455966
0.0794728	-0.0960364	-0.0480214	-0.0866758			0.0773185	-0.0243091		-0.0243091
-0.0500028	-0.0750994	0.0413953	-0.0247612			0.0995282	0.0154696		0.0154696
-0.0583942	0.0326521	0.00161135	-0.062843			0.0317044	0.0592853		0.0592853
0.0877612	-0.0623639	-0.0687036	-0.0332302			-0.0348109	-0.0416108		-0.0416108
0.0242626	-0.0526244	-0.0499384	-0.0625644			0.0121547	-0.0897378		-0.0897378
0.0876346	-0.0296952	-0.0743031	-0.0366903			-0.0434088	0.00068227		0.00068227
0.00638181	-0.0886677	-6.22e-05	0.00068111			-0.0130168	0.0211599		0.0211599
0.185272	-0.0775371	-0.0227456	-0.0525188			0.00206943	0.0506858		0.0506858
0.0543762	0.0639709	0.0446906	-0.0554862			0.0108346	-0.0141393		-0.0141393
0.0779422	-0.0272365	-0.0242496	-0.0596812			-0.0620984	-0.0218391		-0.0218391
0.0726165	-0.100016	-0.0466296	0.0153115			0.0237463	-0.0790208		-0.0790208
-0.0012331	-0.0776193	-0.0710938	-0.0619035			0.0302199	0.0082697		0.0082697
0.0507504	-0.0727715	-0.104526	0.0619574			0.0234598	-0.0192384		-0.0192384
0.0556924	0.0301656	-0.0148415	-0.0171341			0.0202014	-0.0306155		-0.0306155
-0.114434	-0.0263646	-0.0935081	-0.0088879			0.0505413	-0.0255741		-0.0255741
-0.0233017	0.0629858	-0.0397167	0.0411569			-0.0698945	-0.0872091		-0.0872091
0.0225944	-0.0557516	-0.0723091	-0.0621567			0.0172347	0.0266733		0.0266733
-0.0531482	0.0142983	-0.0670674	-0.0035509			-0.121626	-0.0202357		-0.0202357
-0.0556005	0.158189	-0.0773281	-0.0054856			0.00916905	0.0421495		0.0421495
0.049814	-0.0383105	-0.0996752	-0.0686531			-0.0074267	-0.0110423		-0.0110423
-0.0494252	-0.022774	-0.0222961	-0.0982977			0.0511567	-0.0498149		-0.0498149
-0.0692895	-0.0674163	-0.0770274	-0.0090354			-0.0042808	-0.0413786		-0.0413786
-0.0246267	-0.0527654	-0.0072353	-0.0247188			0.0569812	-0.0096703		-0.0096703
-0.0153554	-0.0765756	-0.0988202	-0.0434616			0.00194478	0.193975		0.193975
0.0158534	-0.093048	-0.059503	-0.0104819			-0.0539781	0.0190479		0.0190479
-0.0736574	-0.0100478	-0.0091635	0.107992			-0.0467732	0.0176117		0.0176117
-0.0776028	0.0162708	-0.0248658	-0.0289493			0.0704686	0.0356203		0.0356203
-0.0496324	-0.0836527	0.0211424	-0.0420723			-0.030488	0.0402145		0.0402145
-0.0304124	0.0345531	-0.0156754	0.0838497			-0.010723	0.0336923		0.0336923
0.00600073	0.0777513	-0.0359831	-0.0533406			-0.0189493	0.0247415		0.0247415
0.0791674	0.0366079	-0.052598	-0.0167007			0.0359381	-0.0051439		-0.0051439
-0.0218269	0.0268112	-0.0165422	-0.0672169			-0.04964	-0.0615942		-0.0615942
-0.0052366	-0.0170933	-0.0137878	-0.0903001			-0.0476449	0.0284222		0.0284222
0.00387054	-0.0611599	-0.0127634	0.0874189			-0.0288559	-0.0267122		-0.0267122
0.0385892	0.0344872	-0.0132678	-0.0336589			-0.0402372	-0.0870327		-0.0870327
-0.0350669	-0.102117	-0.0294995	-0.0078917			0.0182695	0.0449877		0.0449877
0.0892784	-0.0577664	-0.0265893	0.0040538			-0.0117877	0.00465314		0.00465314
0.0772692	-0.0690792	-0.0193525	0.009687			-0.0330039	-0.0189445		-0.0189445
-0.0900713	-0.060867	-0.034531	-0.0573249			-0.119189	-0.0528767		-0.0528767
0.00527355	0.00220808	-0.0849919	-0.0121931			0.0584399	-0.0255151		-0.0255151
-0.0777212	-0.0555942	-0.0222287	-0.0285019			-0.0333236	0.0686612		0.0686612
-0.0226781	0.0211808	-0.0200117	-0.0290742			-0.0210657	-0.0221458		-0.0221458
0.0076893	-0.0359386	-0.0905352	-0.0107218			-0.0558305	0.0566945		0.0566945
-0.0806157	-0.104064	-0.0225249	-0.0734377			0.0447985	0.0261763		0.0261763
-0.0484139	0.0972067	-0.0771661	-0.036541			-0.0729926	0.00468515		0.00468515
0.074492	-0.0332407	-0.0128334	-0.0364393			-0.0536814	-0.0593875		-0.0593875
-0.0941301	0.02549	-0.011864	-0.0172322			0.0609356	0.120427		0.120427
0.0379165	-0.0368036	-0.0929829	-0.0124503			-0.0141703	-0.0798683		-0.0798683
-0.0414705	-0.108689	-0.0147662	-0.0689688			-0.0723653	0.0243977		0.0243977
0.115691	0.0335499	-0.0190152	-0.0122761			-0.0065851	0.0913182		0.0913182
-0.0199681	0.0942284	-0.0032017	-0.0359777			-0.0147771	-0.05361		-0.05361
0.00528476	0.0163887	-0.0505839	-0.0934442			-0.0593025	0.0210673		0.0210673
-0.0549932	-0.0374246	0.0333007	-0.0425636			-0.0328017	0.02348		0.02348
0.0286288	0.00025242	-0.0613197	0.0015232			0.0529173	0.132358		0.132358
0.0973819	-0.0766155	-0.0496083	-0.0403408			0.0489836	-0.0361748		-0.0361748
0.0445012	0.0106853	0.0295072	-0.066674			-0.101422	0.00087438		0.00087438
0.0224846	-0.0554438	0.164412	-0.0254687			0.0693351	-0.0805208		-0.0805208
0.141446	-0.0670908	-0.0039109	-0.0459712			-0.0149683	-0.0134181		-0.0134181
0.0149747	-0.0660066	-0.0730615	-0.0580212			-0.0152043	-0.0815038		-0.0815038
-0.0522588	-0.0354802	0.0323794	-0.0755433			-0.0042309	-0.0233376		-0.0233376
0.0415044	-0.0198552	-0.07063	-0.0093184			0.0759813	-0.0358342		-0.0358342
-0.0546516	-0.0769653	-0.0237936	-0.0373669			-0.0385114	0.0485975		0.0485975
-0.0957501	0.061849	-0.0480948	0.024134			0.0706888	-0.0079902		-0.0079902
-0.0075024	0.103738	-0.0381397	0.00625926			-0.0270627	-0.0177417		-0.0177417
0.0494664	-0.0144248	-0.0810928	-0.0287116			0.0129297	0.0772859		0.0772859
-0.0178411	0.0270321	-0.0371544	-0.0682109			-0.0302807	-0.0130377		-0.0130377
-0.01656	-0.0983469	-0.0408579	-0.0650049			-0.0133635	0.0891381		0.0891381
-0.0570143	-0.0091485	-0.0263021	0.0261805			-0.0393489	0.00458594		0.00458594
0.0230722	0.011751	-0.0260287	-0.0436402			0.0439007	0.0524322		0.0524322
0.187817	-0.0732211	-0.0859504	0.0715624			-0.036319	-0.0994722		-0.0994722
-0.0532338	-0.0764053	-0.0481069	0.0225163			0.00026368	-0.0421826		-0.0421826
-0.0339255	-0.0346035	0.048025	-0.0067695			0.00440095	0.0286899		0.0286899
-0.0358962	-0.0056407	-0.0166164	-0.0129431			-0.0688888	0.0194385		0.0194385
-0.0161333	-0.0930037	-0.0385312	0.137783			-0.13247	-0.0485629		-0.0485629
-0.0884925	-0.0788872	-0.0584469	0.0028506			-0.0532171	-0.0958257		-0.0958257
0.05185	0.00435819	-0.0110164	-0.0420236			-0.0140922	0.0589681		0.0589681
-0.0217995	-0.0195382	-0.0037232	-0.0097493			-0.0624406	0.00445739		0.00445739
-0.0752743	-0.103201	-0.080851	-0.077038			0.01016	-0.0328828		-0.0328828
0.011892	-0.0667629	-0.100351	-0.071755			0.00122995	0.0169059		0.0169059
0.0432583	-0.0759912	-0.0799023	-0.0548218			0.039118	0.0246333		0.0246333
-0.0405101	-0.0302639	-0.0445556	-0.0211238			-0.0486993	0.0570116		0.0570116
-0.0053494	-0.0841943	-0.0087879	-0.0753343			-0.0196054	-0.0366146		-0.0366146
0.0868429	0.0361806	-0.0497421	-0.0387504			-0.0215498	-0.0018329		-0.0018329
-0.0720556	-0.0013068	0.0454673	-0.069449			0.00207705	-0.0871232		-0.0871232
-0.0185247	-0.0021808	-0.0832357	-0.0499968			0.0486981	0.0296288		0.0296288
-0.0556091	-0.0316702	-0.0221849	-0.0133903			-0.0093228	-0.0009715		-0.0009715
-0.0230965	-0.0260926	-0.0565665	-0.0021833			0.0328946	-0.002422		-0.002422
-0.0764838	-0.025113	0.00926015	-0.0107693			-0.0256376	0.0537776		0.0537776
-0.0200842	-0.0672952	-0.0334018	-0.0820002			0.0351787	0.0119405		0.0119405
0.00999418	0.0171867	-0.0954391	-0.0749493			-0.0210877	-0.0317322		-0.0317322
0.0951948	0.013757	-0.07169	-0.0360322			-0.0232593	-0.0217713		-0.0217713
0.0314605	-0.0597848	-0.0213595	-0.0867899			-0.0377557	0.0460862		0.0460862
0.0255384	-0.10246	-0.0732362	-0.0881515			-0.0039481	-0.0150518		-0.0150518
0.00307852	0.198314	-0.0048942	0.047605			-0.0102848	-0.0668716		-0.0668716
0.020373	0.155036	-0.0516791	-0.06627			-0.0729788	-0.0281808		-0.0281808
0.00301656	-0.0322792	0.0298357	-0.0442053			-0.0057715	0.00619952		0.00619952
0.0108679	-0.0853935	-0.0700856	0.00642599			0.206676	0.0143001		0.0143001
-0.0732625	-0.104724	-0.0625122	-0.0242654			-0.0615877	-0.0009102		-0.0009102
-0.126133	-0.0624618	0.00999483	-0.0181433			0.0709288	-0.122813		-0.122813
-0.0259965	-0.0495591	0.0442808	-0.0363914			-0.0482228	-0.027382		-0.027382
-0.0685529	0.0124795	-0.0246989	-0.0688104			0.0377119	-0.0468944		-0.0468944
-0.074065	-0.0299912	-0.0395522	-0.014908			0.00635153	0.0390311		0.0390311
-0.0614145	0.173554	-0.0240228	-0.0336978			0.0461367	-0.0009684		-0.0009684
0.00384349	-0.0290769	0.0136948	0.0685488			-0.0494769	-0.0530727		-0.0530727
0.152334	-0.0593385	-0.0295329	-0.100494			-0.0096044	-0.0506584		-0.0506584
-0.0959842	-0.0264544	-0.0952005	-0.0315661			-0.0116226	-0.0229903		-0.0229903
0.0242776	-0.0327567	0.00467131	-0.0521069			0.0142107	0.0904473		0.0904473
0.0177351	-0.062862	-0.0510205	-0.0657732			-0.0179686	-0.0250811		-0.0250811
-0.013319	-0.0100789	0.0617143	0.0640254			-0.0859147	-0.029105		-0.029105
-0.0212727	-0.0627972	-0.0844333	-0.0460248			0.0546838	-0.0304413		-0.0304413
0.0646959	-0.0615852	-0.0616779	0.00420803			-0.0113502	-0.0227373		-0.0227373
0.0367384	-0.0897547	-0.0772238	0.0394233			0.0623879	-0.0430356		-0.0430356
-0.0286403	-0.0140597	-0.083833	-0.0247991			-0.0209444	-0.0276582		-0.0276582
-0.0359769	-0.025869	-0.001969	0.0164385			-0.0408316	-0.0055484		-0.0055484
-0.0718906	-0.111494	0.0392149	-0.0720871			-0.0285394	-0.0468108		-0.0468108
-0.0085576	-0.0993104	-0.04875	-0.0618434			0.0558716	-0.0105955		-0.0105955
0.0626771	-0.0544953	-0.0968919	0.0416618			0.0270268	-0.0848054		-0.0848054
-0.0039257	-0.0536923	0.0215189	-0.0018203			0.0813269	-0.0890089		-0.0890089
0.052081	-0.0509476	-0.0642896	-0.0114274			-0.0378974	-0.026337		-0.026337
-0.0010843	-0.0682674	-0.0253118	0.0153031			-0.12597	-0.07708		-0.07708
-0.0414215	0.00371875	-0.0998545	-0.0155659			-0.0088378	0.0345389		0.0345389
-0.0964783	-0.0728873	-0.0255716	-0.0716028			-0.0110918	0.0275153		0.0275153
-0.080496	-0.0556643	-0.0526961	0.0235861			0.0650844	-0.04593		-0.04593
0.108573	0.0394089	-0.0533551	0.0476714			0.035903	0.00304759		0.00304759
-0.0373184	-0.0208268	-0.070351	-0.0364341			0.0016851	-0.043771		-0.043771
0.00532264	0.0252855	-0.0100157	-0.0863413			-0.0462841	-0.0463023		-0.0463023
-0.0557498	-0.0384585	0.0347758	-0.0067604			0.0252615	0.0186343		0.0186343
-0.0122451	-0.0315349	-0.0256278	0.0265596			-0.0432751	-0.0556879		-0.0556879
0.0085578	0.0072942	-0.0450311	-0.0603056			-0.0947823	0.00385714		0.00385714
-0.0590681	0.0579235	-0.039741	-0.008418			0.0738902	-0.0627032		-0.0627032
-0.0569442	-0.005787	-0.0248015	-0.0361919			-0.0595929	0.0144646		0.0144646
-0.043695	-0.0206316	-0.040159	-0.051477			0.0424328	0.0398617		0.0398617
0.010528	-0.0907828	0.00281396	-0.0113407			-0.0236024	-0.0484648		-0.0484648
-0.0733244	-0.0194168	-0.0416194	-0.0342493			-0.056387	0.0217059		0.0217059
-0.0007416	0.0278284	-0.0130136	-0.080658			-0.0311547	-0.0086616		-0.0086616
0.0449198	0.0409118	-0.0725666	-0.0329064			0.00217839	0.046893		0.046893
-0.0382163	-0.0970303	-0.100842	-0.0983989			-0.0012688	-0.041747		-0.041747
-0.009403	0.00637772	-0.0682561	-0.0458839			-0.0052466	-0.0487493		-0.0487493
0.0342696	-0.0365383	-0.0652955	-0.115219			-0.0365434	-0.0095976		-0.0095976
0.101557	-0.0375038	-0.0326633	-0.0343208			-0.102738	-0.0247545		-0.0247545
0.0348383	-0.0009048	-0.0548463	-0.0184112			-0.0425416	0.0415251		0.0415251
0.00380125	0.035344	-0.0728696	-0.0892311			-0.0642687	0.0245623		0.0245623
-0.0931134	-0.020187	-0.0077145	-0.023469			0.00297296	-0.0058372		-0.0058372
0.0699512	-0.0177463	-0.0567325	-0.090214			0.01615	0.12735		0.12735
-0.0813012	0.0501373	-0.0544074	-0.0660442			0.0518028	-0.0277917		-0.0277917
0.0418761	-0.0489262	-0.0653618	0.0337636			-0.0359306	0.0265614		0.0265614
0.0771838	-0.0426362	-0.0526173	-0.0843399			-0.0567195	-0.076827		-0.076827
-0.0589525	-0.0641468	-0.0285687	-0.0842535			0.0124033	-0.0390943		-0.0390943
0.0409368	-0.0353581	-0.0940982	-0.0068957			-0.0248904	0.0859556		0.0859556
-0.0457604	-0.0167427	-0.0153531	-0.0808836			-0.0347794	0.0134607		0.0134607
-0.0396313	-0.105239	-0.0108723	-0.0820935			0.0291679	-0.0264759		-0.0264759
-0.0892976	-0.105065	-0.0850002	-0.0317703			0.108766	-0.0055516		-0.0055516
0.0170993	0.144138	-0.0588077	-0.0691379			-0.004318	-0.0176594		-0.0176594
-0.0270783	-0.0821362	-0.0489604	-0.0618547			-0.0054463	-0.056707		-0.056707
-0.0015191	-0.0234594	-0.0498542	0.00992638			0.0300059	0.0967792		0.0967792
0.0526137	0.0591324	-0.0214316	-0.0985994			-0.0637837	0.0532098		0.0532098
-0.0032718	-0.0374054	-0.0337823	-0.0132788			-0.0369526	0.0430606		0.0430606
0.00760257	-0.0187196	-0.013952	-0.0511838			0.00592812	-0.0110389		-0.0110389
-0.0830951	-0.0963149	-0.0855926	0.0309713			1.83e-05	-0.0442794		-0.0442794
-0.064208	-0.0505477	-0.0699848	-0.006588			0.136315	-0.025717		-0.025717
-0.0309516	0.0613136	-0.0533713	-0.0107973			-0.0156875	-0.018762		-0.018762
-0.001294	-0.0181986	-0.0282521	-0.0889253			-0.0941641	-0.0727793		-0.0727793
0.00021176	0.0544752	-0.119352	-0.0681673			-0.0446093	-0.0968167		-0.0968167
0.0173043	-0.117005	-0.048799	-0.069339			-0.0696184	-0.0455837		-0.0455837
-0.0561268	0.00268938	-0.0702547	-0.0338144			0.0369683	-0.031823		-0.031823
0.00815805	-0.0265498	0.0489582	-0.0478034			0.0227702	-0.0221744		-0.0221744
-0.0147424	-0.0111791	-0.0649862	-0.0375273			0.118786	-0.0731646		-0.0731646
-0.0862714	0.0656497	-0.0223124	-0.0340378			-0.050803	-0.112332		-0.112332
0.122156	-0.100985	-0.0009867	-0.0644525			-0.0232574	-0.0140894		-0.0140894
-0.0511711	0.127565	0.0524737	-0.0470409			0.0116647	-0.0639498		-0.0639498
-0.0352628	0.105852	-0.0694026	0.0633403			-0.054975	-0.0426515		-0.0426515
0.0154677	-0.0095339	-0.0641055	0.0608003			0.0494268	0.111552		0.111552
0.108817	-0.0142093	-0.0371346	-0.0498186			-0.044941	-0.0686077		-0.0686077
-0.0533666	-0.0401401	-0.0234901	0.0500956			-0.070191	0.0527515		0.0527515
-0.025406	0.0462538	-0.0571702	-0.0565675			-0.0106274	0.0128318		0.0128318
0.0182789	-0.0613561	-0.0695992	-0.0301045			0.0331145	-0.0973772		-0.0973772
-0.0352136	0.0886969	-0.0849426	-0.074075			0.0255169	0.0362525		0.0362525
0.0812803	-0.0377101	-0.0564108	0.00408889			0.0747211	-0.0101802		-0.0101802
-9.09e-05	-0.0601338	-0.060446	-0.0906952			0.0465412	-0.0338377		-0.0338377
0.0299475	-0.0426192	-0.0355601	-0.0188346			-0.0341335	0.017469		0.017469
-0.0366266	0.0529795	-0.0189551	-0.0705648			-0.02353	-0.0245557		-0.0245557
0.00696615	0.00447294	-0.0229134	-0.0307711			0.00659061	-0.0214845		-0.0214845
0.0744318	-0.0592114	-0.07622	-0.029155			0.010672	0.00637763		0.00637763
0.00708124	-0.0193457	-0.0899196	-0.0867536			-0.0083318	-0.0460902		-0.0460902
-0.0026859	-0.0286385	-0.0711284	-0.0375958			-0.0578629	0.0681254		0.0681254
0.0331689	-0.0418997	-0.0697758	-0.0315819			-0.0294821	0.077358		0.077358
0.072871	0.152869	-0.0106954	0.0283948			0.00177114	-0.0514639		-0.0514639
0.0360835	-0.0363199	-0.0350671	-0.0628727			-0.0253147	-0.0128781		-0.0128781
0.120371	-0.117745	-0.0679428	-0.0111661			-0.0281508	0.00083032		0.00083032
-0.0244812	-0.0622631	-0.0528283	-0.0561594			-0.0187567	-0.0357225		-0.0357225
0.0694795	-0.0085462	-0.0497131	-0.0384446			-0.0634059	0.0912441		0.0912441
0.0598196	-0.0668767	0.0767101	-0.0357184			0.0860676	0.0786136		0.0786136
0.0298839	-0.082648	-0.0096982	-0.0258384			0.00172291	0.0326476		0.0326476
-0.0281939	0.021511	-0.084721	-0.06122			0.0286815	-0.0051028		-0.0051028
0.021883	0.00827634	-0.0105378	0.0183607			0.0822636	-0.0117274		-0.0117274
-0.0188677	-0.0286581	-0.0223587	-0.0263709			0.0877361	0.00423488		0.00423488
-0.0065253	0.0115985	-0.061628	-0.0481451			0.00261964	0.0308183		0.0308183
-0.0567716	-0.0913083	-0.0294063	-0.0589168			-0.046987	0.00542684		0.00542684
-0.0877106	0.0312788	-0.0762789	0.212345			0.00683276	0.0553322		0.0553322
-0.0311629	-0.053224	-0.0380793	-0.0744807			0.120692	-0.0048317		-0.0048317
0.0159586	-0.0311253	-0.0323569	0.024773			0.012475	-0.0775645		-0.0775645
0.0159795	-0.0533848	-0.0163028	-0.0046297			-0.0118696	-0.0491323		-0.0491323
0.0392494	-0.0992876	-0.0683406	0.0522124			0.0725266	0.00303189		0.00303189
0.0738309	-0.0332091	-0.0580112	-0.0070477			-0.0113166	-0.0335196		-0.0335196
-0.0772193	0.0613216	-0.0648913	-0.0771691			0.0752595	-0.0044536		-0.0044536
-0.0887242	-0.0213425	-0.0515443	0.0104416			-0.0217913	-0.0388203		-0.0388203
-0.116158	0.0409017	-0.0483567	-0.0235544			0.0152759	-0.0562196		-0.0562196
0.0133098	-0.0450315	-0.0667004	-0.0491745			0.0618051	-0.0114853		-0.0114853
0.00952718	-0.0851499	-0.0210916	-0.103271			0.049577	0.0634195		0.0634195
-0.0297262	0.0100002	-0.0122145	-0.025159			-0.0007731	-0.0408962		-0.0408962
-0.047979	-0.0825808	-0.0834804	0.0326663			-0.0147858	-0.0294063		-0.0294063
0.096033	0.0334182	-0.0906026	-0.0119927			0.0201	-0.0260561		-0.0260561
0.101141	-0.0511842	-0.041748	-0.0004772			0.0221195	-0.0145128		-0.0145128
-0.009978	-0.0567244	-0.0365967	-0.0294666			0.00577474	-0.0351766		-0.0351766
0.0613295	-0.0539716	-0.0481943	-0.0064473			-0.0162149	-0.0615479		-0.0615479
0.0157191	-0.0926916	-0.01219	-0.0308122			-0.108894	-0.0392652		-0.0392652
0.00576202	0.0734925	-0.0157605	-0.0615709			-0.111883	-0.0243332		-0.0243332
0.153097	-0.0617084	0.0524165	-0.0634704			-0.0088019	-0.0541034		-0.0541034
-0.0235226	-0.0421566	0.10179	-0.014518			-0.132212	0.0687037		0.0687037
-0.117376	-0.0670049	0.0336752	-0.0492091			-0.0854964	0.068528		0.068528
0.0315673	-0.0726419	0.0434615	0.0329323			0.031202	0.0287524		0.0287524
-0.108667	0.00066633	-0.0159952	-0.035104			0.0784699	-0.0127075		-0.0127075
0.174285	-0.0727605	-0.0086173	-0.0607492			-0.057862	0.0241008		0.0241008
0.0405	0.00957397	-0.0213047	0.0136265			-0.0020972	-0.072986		-0.072986
-0.0250146	0.0616965	-0.0330964	-0.0188675			0.063694	-0.0258378		-0.0258378
0.105822	0.00051256	-0.0912101	-0.0086148			0.0269669	-0.0505849		-0.0505849
0.0137698	0.0435714	-0.0867699	-0.0105266			-0.0287654	-0.0918555		-0.0918555
0.00015969	-0.0729213	-0.075822	-0.0371924			-0.0835027	-0.0282287		-0.0282287
0.0303111	0.0338602	-0.0288129	-0.0711385			-0.0394142	0.0902773		0.0902773
-0.0497433	-0.0535832	-0.0146874	-0.0506169			0.0980895	-0.0313112		-0.0313112
-0.0604345	0.00134427	-0.0368415	0.0254161			0.0393551	-0.0333595		-0.0333595
-0.0479442	-0.0082201	-0.0615684	-0.0190423			0.0386957	-0.0648345		-0.0648345
-0.0832555	0.0620309	0.0489278	0.0127737			0.0702035	-0.0578189		-0.0578189
0.0345257	-0.0236856	-0.056986	-0.0724799			-0.0059379	0.0203981		0.0203981
-0.0582017	0.0579621	-0.0558148	-0.0255273			-0.0030499	-0.117776		-0.117776
-0.0311012	-0.0376161	-0.082752	0.0628947			0.0485753	0.00586487		0.00586487
-0.0185632	0.109993	-0.0797294	-0.0728657			0.0482014	-0.0793371		-0.0793371
-0.0305621	-0.0418048	-0.0703208	-0.0248509			0.0966601	0.0231109		0.0231109
0.0675613	-0.0345487	-0.0666055	-0.0709042			-0.0221089	-0.0059091		-0.0059091
0.0692508	-0.0649299	-0.0720614	-0.0577241			0.0130582	-0.0426004		-0.0426004
0.0142808	-0.0729594	-0.0436305	0.108867			-0.001202	-0.0166564		-0.0166564
-0.0205151	-0.0055606	-0.0033236	0.0539123			0.0706256	-0.0283989		-0.0283989
0.0215525	0.0609359	-0.0839648	-0.0207027			-0.0581746	0.0690746		0.0690746
-0.0016684	-0.0442153	-0.0189052	-0.0434645			-0.0885301	-0.0350271		-0.0350271
-0.037726	-0.073098	-0.0284124	-0.0332153			-0.0092461	-0.0141653		-0.0141653
-0.076055	0.030085	-0.0723888	-0.0422525			-0.0038284	0.0297753		0.0297753
0.0716232	-0.022053	-0.0586966	-0.0055817			0.00129827	-0.0523797		-0.0523797
0.0403994	-0.0676602	-0.0382156	-0.0915704			-0.0146299	-0.0209897		-0.0209897
-0.000751	-0.0491597	-0.0527024	-0.0335395			-0.0099141	-0.0679482		-0.0679482
0.140216	-0.0606526	-0.0626824	-0.0411543			0.00951115	-0.0161019		-0.0161019
0.135032	-0.088453	-0.0048058	-0.0830848			0.00011588	0.0214331		0.0214331
-0.0933842	-0.0301786	-0.0282855	0.0325989			-0.0116928	0.0880382		0.0880382
-0.0401412	-0.0557405	-0.0303583	-0.0224598			0.0359491	-0.0442779		-0.0442779
0.0934727	-0.0291218	-0.0074974	-0.0087181			0.0323762	0.0868173		0.0868173
-0.0321927	-0.0722554	-0.0377262	-0.0728494			-0.0643983	-0.0321585		-0.0321585
-0.0510946	-0.0099282	-0.0697631	-0.0670629			0.0212426	0.00929476		0.00929476
-0.09442	-0.0137717	-0.0229465	-0.0172645			0.0113084	-0.0052374		-0.0052374
0.0643277	-0.0786639	-0.0129257	0.0111933			-0.0464259	-0.0260796		-0.0260796
-0.0179145	-0.0392355	-0.0517273	-0.113321			0.0702786	-0.0308315		-0.0308315
0.0930385	0.00890611	-0.0680698	-0.0524495			0.00398338	0.0260524		0.0260524
-0.0345054	0.0671704	-0.0638886	-0.0365798			-0.0037091	-0.112613		-0.112613
-0.0661122	0.00144153	-0.0021988	-0.0860362			0.00290874	-0.0156284		-0.0156284
-0.0462736	-0.0441862	-0.002764	0.0425367			-0.0665425	0.0449706		0.0449706
-0.0465742	0.100422	-0.0156826	0.016996			0.0516054	-0.0581641		-0.0581641
-0.0138935	-0.0642589	-0.0904557	-0.0169224			0.0381316	-0.0318554		-0.0318554
0.0499356	0.0131635	-0.0122254	-0.0072241			-0.0903766	-0.0030203		-0.0030203
-0.0152732	0.0181291	-0.0437234	-0.0253131			0.0756566	-0.0332828		-0.0332828
0.0121921	0.00872329	-0.0727101	-0.0137619			0.0500129	0.0408537		0.0408537
0.0531238	-0.0718385	0.0730612	-0.0303531			-0.0359393	-0.0300629		-0.0300629
-0.0670392	-0.0839871	-0.0084306	-0.0182956			0.0573521	-0.0444589		-0.0444589
0.117147	-0.0489651	0.0301112	-0.027852			0.0130939	-0.0026577		-0.0026577
0.00704065	0.0132986	-0.0183276	-0.0046712			0.0160949	-0.0933881		-0.0933881
0.0899992	-0.0322973	-0.0488595				0.040911	-0.0584234		-0.0584234
-0.0824609	0.022185	-0.0130577				-0.0366739	0.0621142		0.0621142
-0.0800328	-0.0336468	-0.0283284				-0.0694443	-0.0115834		-0.0115834
-0.0763897	0.0391662	-0.0300203				-0.006077	-0.0184802		-0.0184802
-0.0260512	-0.0066155	-0.0245827				-0.0751361	-0.0731017		-0.0731017
-0.0924694	-0.0353656	-0.0056178				-0.0489649	-0.049633		-0.049633
0.0203208	-0.0345132	-0.0699245				0.00500927	-0.0712574		-0.0712574
-0.0293507	0.00066712	-0.0678018				0.0056723	0.00312591		0.00312591
0.0072561	-0.0834665	-0.0608277				-0.0261073	-0.076464		-0.076464
-0.0259904	-0.0011546	-0.0697416				-0.0339804	-0.0140751		-0.0140751
-0.025183	-0.0425653	0.00629509				-0.0631965	0.00526053		0.00526053
-0.0170332	0.0766484	-0.0642814				0.00134543	0.0119685		0.0119685
0.0771329	-0.0586259	-0.0895264				0.086993	-0.0093003		-0.0093003
0.200573	-0.0398062	-0.073997				0.00588251	-0.0147357		-0.0147357
-0.0303518	-0.0616759	-0.0125976				-0.0262359	-0.0321356		-0.0321356
-0.0630701	-0.0248161	0.0037562				0.0341391	0.0592787		0.0592787
[truncated: 10,972 more rows]
