# Supplementary material for: Early skin seeding regulatory T cells modulate PPARγ-dependent skin pigmentation
Source: Nat Commun. 2025 Dec 9;16:11411. doi: 10.1038/s41467-025-66229-2 (PMC12738793; doi:10.1038/s41467-025-66229-2)
Supplement: Supplementary file 11 — Source data [file 41467_2025_66229_MOESM11_ESM.zip › source data 5j.xlsx]

## Sheet: Sheet1
rep	culture_cond	melanin_area_au
1	control	3653
2	control	1261
3	control	1964
4	control	6401
5	control	5026
6	control	2871
1	100 ng/ml IGF	21399
2	100 ng/ml IGF	28004
3	100 ng/ml IGF	70997
4	100 ng/ml IGF	17213
5	100 ng/ml IGF	20241
6	100 ng/ml IGF	23965
