# Supplementary material for: Early skin seeding regulatory T cells modulate PPARγ-dependent skin pigmentation
Source: Nat Commun. 2025 Dec 9;16:11411. doi: 10.1038/s41467-025-66229-2 (PMC12738793; doi:10.1038/s41467-025-66229-2)
Supplement: Supplementary file 11 — Source data [file 41467_2025_66229_MOESM11_ESM.zip › source data 6b.csv]

	orig.ident	nCount_RNA	nFeature_RNA	seq_folder	nUMI	nGene	sample	log10GenesPerUMI	mitoRatio	cells	S.Score	G2M.Score	Phase	nCount_SCT	nFeature_SCT	integrated_snn_res.0.4	integrated_snn_res.0.6	integrated_snn_res.0.8	integrated_snn_res.1	integrated_snn_res.1.4	seurat_clusters	integrated_snn_res.0.05	integrated_snn_res.0.1	integrated_snn_res.0.2	integrated_snn_res.0.3	PPARG_Score1	celltype
h1_AAACCTGAGTATCGAA-1	h1	2387	1188	Healthy	2387	1188	h1	0.910287383588331	0.0599078341013825	h1_AAACCTGAGTATCGAA-1	-0.0016156809086907	-0.0857926126418556	G1	5683	1287	11	12	7	8	12	12	4	4	3	3	0.445937659143052	MCs
h1_AAACCTGCAAGCCATT-1	h1	11243	2599	Healthy	11243	2599	h1	0.842978418506336	0.0138753001867829	h1_AAACCTGCAAGCCATT-1	-0.0324056654490599	-0.0246412426424411	G1	7190	2555	10	9	23	26	30	30	0	0	0	9	0.204888018179674	KCs
h1_AAACCTGCAGGTGGAT-1	h1	8601	2894	Healthy	8603	2896	h1	0.879823777301386	0.0719516447750785	h1_AAACCTGCAGGTGGAT-1	-0.0739656931429535	-0.0535469476200702	G1	7292	2894	11	5	7	8	26	26	4	4	3	3	-0.452618147615123	MCs
h1_AAACCTGGTGTTGAGG-1	h1	8637	2213	Healthy	8637	2213	h1	0.849764486214874	0.026166492995253	h1_AAACCTGGTGTTGAGG-1	0.0243814445582759	0.00620981335344079	S	7039	2213	10	9	23	26	30	30	0	0	0	9	0.408121755623431	KCs
h1_AAACGGGCATGGAATA-1	h1	7154	1888	Healthy	7155	1889	h1	0.849951685260745	0.0307477288609364	h1_AAACGGGCATGGAATA-1	0.0884386986084662	0.0311086070224668	S	6786	1888	10	9	23	26	30	30	0	0	0	9	-0.0697581511796457	KCs
h1_AAACGGGCATGTCCTC-1	h1	2532	1109	Healthy	2532	1109	h1	0.894656683115369	0.0209320695102686	h1_AAACGGGCATGTCCTC-1	-0.0153157307040586	-0.0216663164998576	G1	5795	1201	5	17	20	22	23	23	1	1	6	6	-0.48471113863944	Immune
h1_AAACGGGGTTCTCATT-1	h1	11350	2798	Healthy	11350	2798	h1	0.850024963738434	0.0344493392070485	h1_AAACGGGGTTCTCATT-1	-0.00273269318667127	-0.0222786420856285	G1	7246	2737	10	9	23	26	30	30	0	0	0	9	0.359438707148238	KCs
h1_AAACGGGTCAGAAATG-1	h1	19615	3629	Healthy	19616	3630	h1	0.829310431064683	0.0494494290375204	h1_AAACGGGTCAGAAATG-1	-0.0262662121464409	-0.0355441613718852	G1	7237	2645	10	9	23	26	30	30	0	0	0	9	0.308362656822762	KCs
h1_AAAGATGAGCCCTAAT-1	h1	3997	1613	Healthy	3997	1613	h1	0.89058054685643	0.0943207405554166	h1_AAAGATGAGCCCTAAT-1	-0.0750392175876444	-0.0205799604656885	G1	5922	1621	10	9	17	15	17	17	0	0	0	9	-0.219109217246144	KCs
h1_AAAGATGCATACGCCG-1	h1	5134	1453	Healthy	5134	1453	h1	0.852257978512409	0.0399298792364628	h1_AAAGATGCATACGCCG-1	-0.0500512496329381	-0.00459131700633031	G1	6232	1453	1	1	2	27	34	34	2	3	2	2	-0.137278915576021	KCs
h1_AAAGATGGTTCAGACT-1	h1	6136	1743	Healthy	6137	1744	h1	0.855750799401108	0.0242789636630275	h1_AAAGATGGTTCAGACT-1	0.0296184856465494	-0.0222686013190305	S	6419	1743	1	1	2	27	34	34	2	3	2	2	0.043006227187968	KCs
h1_AAAGATGTCAGTTTGG-1	h1	6688	2424	Healthy	6688	2424	h1	0.884776598080756	0.0183911483253589	h1_AAAGATGTCAGTTTGG-1	-0.0718655072160053	-0.0753350977507518	G1	6673	2423	7	5	24	18	26	26	4	4	3	3	0.573837922527306	MCs
h1_AAAGCAAAGCGTCTAT-1	h1	9741	2266	Healthy	9741	2266	h1	0.841211684506745	0.0128323580741197	h1_AAAGCAAAGCGTCTAT-1	-0.00755664273028664	0.0171894416955508	G2M	7114	2262	9	16	19	16	19	19	0	0	9	8	0.197572582355708	KCs
h1_AAAGCAACATCTACGA-1	h1	5545	2020	Healthy	5546	2021	h1	0.882901733581246	0.0290299314821493	h1_AAAGCAACATCTACGA-1	-0.0398473909437083	0.0199624119425523	G2M	6162	2020	7	5	24	18	26	26	4	4	3	3	1.10665528113142	MCs
h1_AAAGCAAGTGCTTCTC-1	h1	8388	2332	Healthy	8388	2332	h1	0.85831338614531	0.016690510252742	h1_AAAGCAAGTGCTTCTC-1	-0.0937982745016398	-0.0220369291152322	G1	7070	2332	4	4	4	20	8	8	0	0	0	0	0.198355580218623	KCs
h1_AAAGCAATCTTGGGTA-1	h1	2286	771	Healthy	2286	771	h1	0.859478673229734	0.0218722659667542	h1_AAAGCAATCTTGGGTA-1	-0.0216678417162562	0.012854826554408	G2M	6008	889	5	6	6	5	3	3	1	1	6	6	-0.489366747365305	Immune
h1_AAAGTAGAGAGGTACC-1	h1	5595	1879	Healthy	5595	1879	h1	0.873559608497007	0.0409294012511171	h1_AAAGTAGAGAGGTACC-1	-0.0482274419292127	0.00347340544289033	G2M	6250	1879	1	1	2	27	34	34	2	3	2	2	0.413031667670227	KCs
h1_AAAGTAGTCGGCGCTA-1	h1	10139	2679	Healthy	10139	2679	h1	0.855710655731971	0.0188381497189072	h1_AAAGTAGTCGGCGCTA-1	0.00585723769291319	0.00991854257164729	G2M	7254	2669	10	9	23	26	30	30	0	0	0	9	0.150530500530236	KCs
h1_AAATGCCAGCCAACAG-1	h1	2287	1033	Healthy	2287	1033	h1	0.897249629480451	0.19938784433756	h1_AAATGCCAGCCAACAG-1	-0.075950412507096	0.0600579513860854	G2M	5826	1154	10	9	17	15	17	17	0	0	0	9	0.178777548777041	KCs
h1_AAATGCCAGGGATCTG-1	h1	16541	3060	Healthy	16542	3061	h1	0.826310442255076	0.0278080038689397	h1_AAATGCCAGGGATCTG-1	-0.0380368048327561	-0.000214127637411771	G1	7241	2573	10	9	23	26	30	30	0	0	0	9	0.53100157853867	KCs
h1_AAATGCCCACCAGGTC-1	h1	5939	1837	Healthy	5939	1837	h1	0.86495949081299	0.0525340966492676	h1_AAATGCCCACCAGGTC-1	-0.078828216334276	-0.00407423078334292	G1	6356	1837	10	9	23	26	30	30	0	0	0	9	-0.0606947377650443	KCs
h1_AAATGCCGTACAGACG-1	h1	8642	1591	Healthy	8642	1591	h1	0.813305537850724	0.0063642675306642	h1_AAATGCCGTACAGACG-1	-0.0426566503474356	-0.05316344356348	G1	7018	1590	0	0	3	2	1	1	3	2	1	1	0.888628931006933	Immune
h1_AAATGCCGTTGTTTGG-1	h1	8275	2142	Healthy	8275	2142	h1	0.850182926711024	0.0244108761329305	h1_AAATGCCGTTGTTTGG-1	0.0383914228576644	-0.0422050521431134	S	7011	2141	1	1	2	27	34	34	2	3	2	2	0.440627859336923	KCs
h1_AAATGCCTCAAGATCC-1	h1	2442	1021	Healthy	2442	1021	h1	0.888208869385526	0.085995085995086	h1_AAATGCCTCAAGATCC-1	-0.0561981514872769	-0.0269335139969026	G1	5887	1112	1	1	2	27	34	34	2	3	2	2	-0.139835170688403	KCs
h1_AAATGCCTCAGAAATG-1	h1	16032	2987	Healthy	16033	2988	h1	0.826484748468654	0.0235763737291836	h1_AAATGCCTCAGAAATG-1	-0.0477413788269719	0.0049456833348238	G2M	7250	2525	10	9	23	26	30	30	0	0	0	9	0.638033262547801	KCs
h1_AAATGCCTCGTAGATC-1	h1	28023	3687	Healthy	28024	3688	h1	0.801971164374124	0.0181273194404796	h1_AAATGCCTCGTAGATC-1	-0.0489034510710607	-0.0503933745778939	G1	7088	2004	8	7	5	28	32	32	0	0	0	0	0.283612516981506	KCs
h1_AACACGTAGTTGTCGT-1	h1	3486	1101	Healthy	3486	1101	h1	0.858697401534284	0.0235226620768789	h1_AACACGTAGTTGTCGT-1	-0.0561699084619958	-0.0186247694597326	G1	6142	1111	1	1	2	27	34	34	2	3	2	2	0.174372403185002	KCs
h1_AACACGTTCTATCCCG-1	h1	2452	1105	Healthy	2452	1105	h1	0.897873993884025	0.111337683523654	h1_AACACGTTCTATCCCG-1	0.0689909967995795	-0.024995794534912	S	5915	1192	10	9	17	15	17	17	0	0	0	9	-0.0898163112545119	KCs
h1_AACCATGGTTTGTTGG-1	h1	5282	1741	Healthy	5282	1741	h1	0.870527604675369	0.0325634229458538	h1_AACCATGGTTTGTTGG-1	-0.0204959201847064	-0.0140347554231198	G1	6182	1741	11	5	7	8	26	26	4	4	3	3	0.370878288718608	MCs
h1_AACCGCGAGTTCGCAT-1	h1	11446	2600	Healthy	11446	2600	h1	0.841405442645082	0.0186091210903372	h1_AACCGCGAGTTCGCAT-1	-0.0144326613164367	-0.0188390002240137	G1	7237	2543	1	1	2	27	34	34	2	3	2	2	-0.152924324604008	KCs
h1_AACCGCGGTTACAGAA-1	h1	6822	1819	Healthy	6822	1819	h1	0.850262849363184	0.0325417766051011	h1_AACCGCGGTTACAGAA-1	0.0524458520604402	0.020883886154334	S	6690	1819	1	1	2	3	15	15	2	3	2	2	0.0374816148255023	KCs
h1_AACCGCGTCGCCCTTA-1	h1	11315	2509	Healthy	11316	2510	h1	0.838660888434251	0.0183810533757512	h1_AACCGCGTCGCCCTTA-1	-0.0120331112764675	-0.0164085204983866	G1	7178	2454	10	9	23	26	30	30	0	0	0	9	0.243938227884056	KCs
h1_AACCGCGTCGCTGATA-1	h1	6213	2252	Healthy	6215	2253	h1	0.883831084810344	0.034271922767498	h1_AACCGCGTCGCTGATA-1	-0.0315259031390722	-0.0700039382847736	G1	6386	2252	7	5	24	18	26	26	4	4	3	3	-0.132188073642762	MCs
h1_AACGTTGAGAAACCTA-1	h1	2151	955	Healthy	2151	955	h1	0.894186892259787	0.195258019525802	h1_AACGTTGAGAAACCTA-1	-0.0121218132889314	0.00417185276863126	G2M	5786	1111	10	9	17	15	17	17	0	0	0	9	-0.0256999831946784	KCs
h1_AACGTTGAGCTAGTCT-1	h1	5666	1777	Healthy	5666	1777	h1	0.865826796144049	0.0504765266501941	h1_AACGTTGAGCTAGTCT-1	-0.036363585946855	-0.0110419565742509	G1	6312	1777	10	9	23	26	30	30	0	0	0	9	0.288940095425095	KCs
h1_AACGTTGTCATCGCTC-1	h1	3333	1179	Healthy	3333	1179	h1	0.871886855790463	0.0141014101410141	h1_AACGTTGTCATCGCTC-1	-0.00485532997491363	0.0507893045963893	G2M	5981	1208	3	3	1	1	2	2	1	1	5	5	0.0814673996092839	Immune
h1_AACTCAGAGCATCATC-1	h1	3277	1439	Healthy	3277	1439	h1	0.898330808524711	0.105279218797681	h1_AACTCAGAGCATCATC-1	0.0936870454675254	-0.0899554469965454	S	5818	1466	10	9	17	15	17	17	0	0	0	9	0.758414350144878	KCs
h1_AACTCAGAGGTGGGTT-1	h1	2309	1161	Healthy	2309	1161	h1	0.911223884014042	0.0242529233434387	h1_AACTCAGAGGTGGGTT-1	0.0752351549466976	-0.0235858513362535	S	5696	1254	11	12	7	8	12	12	4	4	3	3	-0.118815061651513	MCs
h1_AACTCAGCATGATCCA-1	h1	2479	1019	Healthy	2479	1019	h1	0.88624900189583	0.131101250504236	h1_AACTCAGCATGATCCA-1	0.0179082392073937	-0.00662467072633857	S	5887	1122	10	9	17	15	17	17	0	0	0	9	-0.308638675352447	KCs
h1_AACTCAGGTATGAAAC-1	h1	11429	2346	Healthy	11429	2346	h1	0.830537498817312	0.0226616501881179	h1_AACTCAGGTATGAAAC-1	-0.00453224811322156	0.00531564660589395	G2M	7055	2280	4	4	4	20	8	8	0	0	0	0	0.090804868316964	KCs
h1_AACTCCCAGGTACTCT-1	h1	2454	779	Healthy	2455	780	h1	0.853112292161745	0.0663951120162933	h1_AACTCCCAGGTACTCT-1	-0.00281061319928792	-0.0288258760607615	G1	6195	864	1	1	2	27	34	34	2	3	2	2	0.4036121277892	KCs
h1_AACTCCCGTCCTGCTT-1	h1	4713	1499	Healthy	4713	1499	h1	0.864564246410737	0.0352217271377042	h1_AACTCCCGTCCTGCTT-1	-0.0353826835168251	0.031952669463423	G2M	6116	1502	1	1	2	3	15	15	2	3	2	2	0.579363695680741	KCs
h1_AACTCTTCATGCTAGT-1	h1	3404	1342	Healthy	3404	1342	h1	0.885549764602811	0.0514101057579318	h1_AACTCTTCATGCTAGT-1	0.00175707778731712	0.0132636599549704	G2M	5949	1362	4	4	4	20	8	8	0	0	0	0	0.192950596317754	KCs
h1_AACTCTTGTGTGGTTT-1	h1	9046	2298	Healthy	9046	2298	h1	0.849585975098775	0.0300685385805881	h1_AACTCTTGTGTGGTTT-1	-0.0179540888857021	-0.0183068627926671	G1	7118	2296	1	1	2	27	34	34	2	3	2	2	0.112625646920694	KCs
h1_AACTGGTAGGATTCGG-1	h1	4710	1758	Healthy	4711	1759	h1	0.883519169533032	0.101040118870728	h1_AACTGGTAGGATTCGG-1	-0.0653046559605653	0.0239295415744753	G2M	6048	1758	10	9	17	15	17	17	0	0	0	9	-0.138680493534505	KCs
h1_AACTGGTCAAACCCAT-1	h1	4656	1590	Healthy	4656	1590	h1	0.872787841556482	0.121134020618557	h1_AACTGGTCAAACCCAT-1	-0.0336442657987176	-0.0627226785137906	G1	6109	1590	10	9	17	15	17	17	0	0	0	9	-0.184725452154503	KCs
h1_AACTGGTCACAGATTC-1	h1	3958	1387	Healthy	3958	1387	h1	0.873411426400871	0.0265285497726124	h1_AACTGGTCACAGATTC-1	0.0500270727021014	-0.0462171198070435	S	5966	1390	2	2	0	0	0	0	5	5	4	4	-0.62766687173007	LCs
h1_AACTGGTCAGTTAACC-1	h1	3354	1209	Healthy	3354	1209	h1	0.874307521923396	0.0748360166964818	h1_AACTGGTCAGTTAACC-1	0.0297674594907997	-0.013412412958475	S	6067	1237	10	9	17	15	17	17	0	0	0	9	0.373081860713749	KCs
h1_AACTGGTGTCGACTAT-1	h1	2215	670	Healthy	2215	670	h1	0.844771027190593	0.0171557562076749	h1_AACTGGTGTCGACTAT-1	-0.0481860674534149	-0.00829749076910929	G1	6112	799	5	6	6	5	3	3	1	1	6	6	-0.431771230016199	Immune
h1_AACTGGTGTGAAATCA-1	h1	11111	2718	Healthy	11111	2718	h1	0.848852939640842	0.020790207902079	h1_AACTGGTGTGAAATCA-1	0.0108465671865662	-0.0594209438356429	S	7268	2667	10	9	23	26	30	30	0	0	0	9	0.514560726530403	KCs
h1_AACTGGTTCAGCACAT-1	h1	4774	1879	Healthy	4775	1880	h1	0.889965083926469	0.0613612565445026	h1_AACTGGTTCAGCACAT-1	-0.106063166781966	-0.0741632207928489	G1	5948	1879	7	5	24	18	26	26	4	4	3	3	0.195056255961712	MCs
h1_AACTGGTTCCTTTCTC-1	h1	19853	3210	Healthy	19853	3210	h1	0.815878752669962	0.0220117866317433	h1_AACTGGTTCCTTTCTC-1	-0.0176168503370216	-0.0124712749097295	G1	6831	2202	14	13	12	10	9	9	0	0	7	12	0.057375951076901	KCs
h1_AACTTTCAGCCAGTTT-1	h1	6557	1783	Healthy	6557	1783	h1	0.851821449843328	0.0205886838493213	h1_AACTTTCAGCCAGTTT-1	0.024519984616987	0.0041688959428481	S	6562	1783	14	13	12	10	9	9	0	0	7	12	0.132798259952985	KCs
h1_AACTTTCGTATAGGTA-1	h1	7189	1974	Healthy	7189	1974	h1	0.854454346370919	0.030045903463625	h1_AACTTTCGTATAGGTA-1	-0.0294519440403976	-0.0133473375511222	G1	6787	1974	10	9	23	26	30	30	0	0	0	9	0.533164862616193	KCs
h1_AACTTTCGTCATATCG-1	h1	9135	2415	Healthy	9135	2415	h1	0.854119178661935	0.0443349753694581	h1_AACTTTCGTCATATCG-1	0.024591004058488	-0.0587265730174503	S	7153	2414	1	1	2	27	34	34	2	3	2	2	0.0728228372394331	KCs
h1_AACTTTCTCAGAAATG-1	h1	2651	1291	Healthy	2651	1291	h1	0.908721564078282	0.034703885326292	h1_AACTTTCTCAGAAATG-1	-0.0443476028473807	-0.0904190143823804	G1	5882	1366	11	12	7	8	12	12	4	4	3	3	-0.374641735748358	MCs
h1_AACTTTCTCGTTACGA-1	h1	4181	1358	Healthy	4181	1358	h1	0.865135980921274	0.0215259507294906	h1_AACTTTCTCGTTACGA-1	0.0396140574557675	-0.0142476289670122	S	6102	1360	1	1	2	27	34	34	2	3	2	2	0.0496339885030704	KCs
h1_AAGACCTGTTAGAACA-1	h1	23197	4117	Healthy	23197	4117	h1	0.828000760056634	0.0182351166099065	h1_AAGACCTGTTAGAACA-1	0.110830126763441	0.721658381316257	G2M	7320	2720	9	14	15	13	16	16	0	10	9	8	0.0432748826024622	KCs
h1_AAGACCTTCGATAGAA-1	h1	9565	2372	Healthy	9565	2372	h1	0.847872842595904	0.0244641923680084	h1_AAGACCTTCGATAGAA-1	0.0429367727810759	-0.0342106522924876	S	7162	2369	1	1	2	27	34	34	2	3	2	2	-0.233907648444815	KCs
h1_AAGGAGCAGCTGATAA-1	h1	12788	2532	Healthy	12788	2532	h1	0.828738074353132	0.0237722865186112	h1_AAGGAGCAGCTGATAA-1	0.00530349722516492	-0.0277363352607597	S	7135	2371	10	9	23	26	30	30	0	0	0	9	-0.0418044779488111	KCs
h1_AAGGAGCCAACACCCG-1	h1	3562	1549	Healthy	3562	1549	h1	0.898177459541847	0.0233015160022459	h1_AAGGAGCCAACACCCG-1	-0.06093398877317	-0.0212560028477891	G1	5779	1559	11	5	7	8	26	26	4	4	3	3	-0.167673669023162	MCs
h1_AAGGAGCTCACCTCGT-1	h1	2338	1106	Healthy	2338	1106	h1	0.90350122150237	0.100085543199316	h1_AAGGAGCTCACCTCGT-1	-0.0937164058279238	-0.00985821616332123	G1	5686	1215	10	9	17	15	17	17	0	0	0	9	0.492994700814898	KCs
h1_AAGGAGCTCCGTCAAA-1	h1	2704	820	Healthy	2705	821	h1	0.849126201705418	0.0136783733826248	h1_AAGGAGCTCCGTCAAA-1	0.0183614613396973	0.0223579568803063	G2M	6168	891	5	6	6	5	3	3	1	1	6	6	-0.403838865955864	Immune
h1_AAGGCAGAGTCACGCC-1	h1	14693	2857	Healthy	14693	2857	h1	0.829330121707399	0.0268835499897911	h1_AAGGCAGAGTCACGCC-1	0.0403073478172761	-0.00670617476380088	S	7300	2538	10	9	23	26	30	30	0	0	0	9	-0.0987875901547797	KCs
h1_AAGGCAGAGTGGTAAT-1	h1	7133	2443	Healthy	7133	2443	h1	0.87923283640685	0.0632272536099818	h1_AAGGCAGAGTGGTAAT-1	0.023871025624357	-0.0155972659614774	S	6843	2443	10	9	17	15	17	17	0	0	0	9	-0.0240168332685442	KCs
h1_AAGGCAGCACAAGCCC-1	h1	5506	1968	Healthy	5507	1969	h1	0.880598903954991	0.0339567822771019	h1_AAGGCAGCACAAGCCC-1	-0.0583919144322486	-0.03127893575919	G1	6160	1968	7	5	24	18	26	26	4	4	3	3	0.445451031408742	MCs
h1_AAGGCAGGTAAACACA-1	h1	5707	2143	Healthy	5710	2146	h1	0.886865169164769	0.0350262697022767	h1_AAGGCAGGTAAACACA-1	-0.014696236551611	-0.024235366323297	G1	6202	2143	7	5	24	18	26	26	4	4	3	3	1.03603061788715	MCs
h1_AAGGCAGTCATCTGTT-1	h1	2242	1119	Healthy	2242	1119	h1	0.90992588958743	0.194023193577163	h1_AAGGCAGTCATCTGTT-1	-0.0495907160636174	-0.0492718434316423	G1	5753	1257	10	9	17	15	17	17	0	0	0	9	-0.353863039359971	KCs
h1_AAGGTTCAGGCCCGTT-1	h1	5293	1949	Healthy	5293	1949	h1	0.883478842499774	0.0260721707916116	h1_AAGGTTCAGGCCCGTT-1	-0.0782027167810511	-0.0278959391620674	G1	6109	1950	7	5	24	18	26	26	4	4	3	3	0.674022336104567	MCs
h1_AAGGTTCCACGAGAGT-1	h1	22391	3162	Healthy	22391	3162	h1	0.804575341929467	0.0239828502523335	h1_AAGGTTCCACGAGAGT-1	-0.00307412849192848	-0.0478495651308475	G1	6706	1886	14	13	12	10	9	9	0	0	7	12	-0.190063472307647	KCs
h1_AAGGTTCGTACTTAGC-1	h1	6845	1346	Healthy	6873	1354	h1	0.816132193998839	0.0128037247199185	h1_AAGGTTCGTACTTAGC-1	-0.0958084372181299	-0.0458908902105296	G1	6780	1345	12	10	9	21	36	36	0	7	7	10	0.517552949122697	KCs
h1_AAGTCTGAGACTGGGT-1	h1	5046	1561	Healthy	5046	1561	h1	0.862394922410905	0.0432025366627031	h1_AAGTCTGAGACTGGGT-1	-0.0413328262779743	0.0672799647962563	G2M	6201	1561	1	1	2	27	34	34	2	3	2	2	0.138138629865281	KCs
h1_AAGTCTGCACAGGCCT-1	h1	15313	2774	Healthy	15313	2774	h1	0.822713706446991	0.0220074446548684	h1_AAGTCTGCACAGGCCT-1	-0.0314085093726192	-0.0183218911466577	G1	7163	2389	10	9	23	26	30	30	0	0	0	9	0.0947156453429361	KCs
h1_AAGTCTGCATTGAGCT-1	h1	6513	2306	Healthy	6514	2307	h1	0.881799120269574	0.039760515812097	h1_AAGTCTGCATTGAGCT-1	-0.100062702736345	-0.0425677346281536	G1	6528	2305	7	5	24	18	26	26	4	4	3	3	0.157263264043003	MCs
h1_AAGTCTGCATTGGCGC-1	h1	15084	2947	Healthy	15084	2947	h1	0.830289916563491	0.0277114823654203	h1_AAGTCTGCATTGGCGC-1	0.0359047847890791	-0.0361479066764902	S	7227	2590	10	9	23	26	30	30	0	0	0	9	0.27505200751631	KCs
h1_AAGTCTGGTTAAAGTG-1	h1	15108	3055	Healthy	15108	3055	h1	0.833892945351198	0.026674609478422	h1_AAGTCTGGTTAAAGTG-1	0.029753264285182	-0.0354072758644453	S	7307	2720	10	9	23	26	30	30	0	0	0	9	0.0129300170768536	KCs
h1_AAGTCTGGTTCGGCAC-1	h1	4296	1109	Healthy	4296	1109	h1	0.838116619360926	0.0121042830540037	h1_AAGTCTGGTTCGGCAC-1	-0.0333086766255947	-0.0373114814376082	G1	6141	1112	0	0	3	2	1	1	3	2	1	1	1.15035072853555	Immune
h1_AAGTCTGTCCAAATGC-1	h1	15619	3062	Healthy	15619	3062	h1	0.831257378568631	0.0257378833472053	h1_AAGTCTGTCCAAATGC-1	0.00517990436795451	-0.0339848052974454	S	7353	2672	10	9	23	26	30	30	0	0	0	9	0.00261823338727012	KCs
h1_AAGTCTGTCGGCTTGG-1	h1	9389	2124	Healthy	9390	2125	h1	0.837563307836419	0.0273695420660277	h1_AAGTCTGTCGGCTTGG-1	0.0392990920369132	0.00175040344480636	S	7036	2123	4	4	4	20	8	8	0	0	0	0	0.308164179072149	KCs
h1_AATCCAGAGAGTACAT-1	h1	9066	2194	Healthy	9066	2194	h1	0.844297608363048	0.029230090447827	h1_AATCCAGAGAGTACAT-1	-0.0820004519981468	-0.058953650350897	G1	7085	2194	1	1	2	27	34	34	2	3	2	2	0.797575465985785	KCs
h1_AATCCAGAGGATGTAT-1	h1	6960	2043	Healthy	6960	2043	h1	0.861463698288493	0.0761494252873563	h1_AATCCAGAGGATGTAT-1	-0.0228839187753296	-0.011180144382139	G1	6750	2043	10	9	17	15	17	17	0	0	0	9	0.105291001717218	KCs
h1_AATCCAGCACAAGTAA-1	h1	23369	4105	Healthy	23369	4105	h1	0.827102497598687	0.0317942573494801	h1_AATCCAGCACAAGTAA-1	0.000298592794885685	-0.0187769987148607	S	7055	2546	10	9	23	26	30	30	0	0	0	9	0.230236941071216	KCs
h1_AATCCAGCACTTAAGC-1	h1	5936	1824	Healthy	5936	1824	h1	0.864192424074613	0.0272911051212938	h1_AATCCAGCACTTAAGC-1	0.00978204407252929	-0.0243565559825246	S	6352	1824	1	1	2	3	7	7	2	3	2	2	-0.0692839218733145	KCs
h1_AATCCAGGTCCGAAGA-1	h1	4392	1596	Healthy	4392	1596	h1	0.879310953246307	0.0992714025500911	h1_AATCCAGGTCCGAAGA-1	0.0416716686733651	0.00276856774392381	S	6054	1597	10	9	17	15	17	17	0	0	0	9	0.302315834607826	KCs
h1_AATCCAGGTCCTCTTG-1	h1	5243	1628	Healthy	5244	1629	h1	0.863497945384239	0.0331807780320366	h1_AATCCAGGTCCTCTTG-1	-0.0521022944061689	-0.00232067673686066	G1	6233	1628	10	9	23	26	30	30	0	0	0	9	0.0627746144226202	KCs
h1_AATCCAGGTGTGGTTT-1	h1	2700	1173	Healthy	2700	1173	h1	0.894483424979514	0.184814814814815	h1_AATCCAGGTGTGGTTT-1	-0.0122212566613488	-0.0823277129226205	G1	6008	1253	10	9	17	15	17	17	0	0	0	9	-0.290863928182808	KCs
h1_AATCCAGTCCGGCACA-1	h1	4430	1925	Healthy	4432	1927	h1	0.900806761999512	0.0557310469314079	h1_AATCCAGTCCGGCACA-1	-0.0998546709410471	-0.0697162214217043	G1	5779	1925	7	5	24	18	26	26	4	4	3	3	-0.221779764460059	MCs
h1_AATCGGTCAGTTCATG-1	h1	4317	1413	Healthy	4317	1413	h1	0.866570675054086	0.0315033588139912	h1_AATCGGTCAGTTCATG-1	-0.0721140555068031	0.0508360736935055	G2M	6116	1413	1	1	2	27	34	34	2	3	2	2	0.871435531757832	KCs
h1_AATCGGTGTATGCTTG-1	h1	2174	769	Healthy	2174	769	h1	0.864759334845555	0.0170193192272309	h1_AATCGGTGTATGCTTG-1	0.0798628382893363	-0.0268572363507186	S	6059	899	5	6	6	5	3	3	1	1	6	6	-0.489534678373131	Immune
h1_AATCGGTGTTACCAGT-1	h1	9689	2174	Healthy	9689	2174	h1	0.837186653685101	0.0221901124987099	h1_AATCGGTGTTACCAGT-1	-0.0232973505815402	-0.0294893016588147	G1	7102	2170	1	1	2	27	34	34	2	3	2	2	-0.0133626295217911	KCs
h1_ACACCAAAGTCTCCTC-1	h1	2186	1020	Healthy	2186	1020	h1	0.900872854871627	0.113906678865508	h1_ACACCAAAGTCTCCTC-1	-0.0698010475588035	-0.00108554632886659	G1	5729	1163	10	9	17	15	17	17	0	0	0	9	-0.181524837549595	KCs
h1_ACACCAAGTAATAGCA-1	h1	2123	990	Healthy	2123	990	h1	0.90041485440135	0.160621761658031	h1_ACACCAAGTAATAGCA-1	0.00437554418983163	-0.0371013519235296	S	5710	1148	10	9	17	15	17	17	0	0	0	9	-0.247035984150028	KCs
h1_ACACCAATCAACTCTT-1	h1	6299	1804	Healthy	6299	1804	h1	0.857068635485157	0.0466740752500397	h1_ACACCAATCAACTCTT-1	-0.00393188469082843	0.0145692842527037	G2M	6490	1804	4	4	4	20	8	8	0	0	0	0	-0.087877751746888	KCs
h1_ACACCCTAGTGAACGC-1	h1	9149	2119	Healthy	9149	2119	h1	0.839640808819717	0.0654716362443983	h1_ACACCCTAGTGAACGC-1	0.0261233063375203	-4.26430507163011e-05	S	7042	2118	10	9	23	26	30	30	0	0	0	9	0.27490117221878	KCs
h1_ACACCCTAGTGAAGAG-1	h1	7821	2152	Healthy	7821	2152	h1	0.856053875197412	0.0301751694156757	h1_ACACCCTAGTGAAGAG-1	0.0372193963063931	-0.0640994922423236	S	6976	2152	1	1	2	27	34	34	2	3	2	2	1.14277811598236	KCs
h1_ACACCCTCACCGAAAG-1	h1	6769	1910	Healthy	6769	1910	h1	0.856549372069733	0.0192052001772788	h1_ACACCCTCACCGAAAG-1	0.0573939144085588	-0.0190916509056479	S	6670	1910	1	1	2	27	34	34	2	3	2	2	0.371620502241144	KCs
h1_ACACCCTGTAGCTAAA-1	h1	4949	1626	Healthy	4950	1627	h1	0.86920993719811	0.0551515151515152	h1_ACACCCTGTAGCTAAA-1	-0.0856828163292947	-0.0146699008988678	G1	6170	1626	10	9	23	26	30	30	0	0	0	9	0.580721767635107	KCs
h1_ACACCGGAGGCGATAC-1	h1	6020	2159	Healthy	6021	2160	h1	0.882207960546744	0.0303936223218734	h1_ACACCGGAGGCGATAC-1	-0.0627987793535016	-0.0448872717915925	G1	6308	2159	7	5	24	18	26	26	4	4	3	3	0.498392469965445	MCs
h1_ACACCGGAGGGTCTCC-1	h1	14488	2683	Healthy	14488	2683	h1	0.823987916470499	0.0225704030922142	h1_ACACCGGAGGGTCTCC-1	-0.0361511041280534	-0.0125313177248516	G1	7185	2411	10	9	23	26	30	30	0	0	0	9	0.325386843808103	KCs
h1_ACACCGGCACAGAGGT-1	h1	3015	1082	Healthy	3016	1083	h1	0.872162190465684	0.000331564986737401	h1_ACACCGGCACAGAGGT-1	-0.0202671027186085	0.0340132153575039	G2M	6138	1114	1	1	2	27	34	34	2	3	2	2	-0.0624631706614117	KCs
h1_ACACCGGGTGGGTCAA-1	h1	2405	1109	Healthy	2405	1109	h1	0.900570218245837	0.115176715176715	h1_ACACCGGGTGGGTCAA-1	-0.0364726088185273	-0.00387601403598217	G1	5877	1205	10	9	17	15	17	17	0	0	0	9	-0.362708926356137	KCs
h1_ACACTGACAAATCCGT-1	h1	4496	1474	Healthy	4496	1474	h1	0.867409841333433	0.0318060498220641	h1_ACACTGACAAATCCGT-1	-0.00300491629670918	0.00579337650297665	G2M	6098	1474	4	4	4	20	8	8	0	0	0	0	0.76325424912549	KCs
h1_ACACTGACAGAAGCAC-1	h1	5066	1926	Healthy	5066	1926	h1	0.886627027911975	0.0252664824318989	h1_ACACTGACAGAAGCAC-1	-0.0291185293398571	-0.0333870007125654	G1	5992	1926	7	5	24	18	26	26	4	4	3	3	0.849363196805885	MCs
h1_ACACTGACATGACGGA-1	h1	8137	2271	Healthy	8138	2272	h1	0.858302812302717	0.0346522487097567	h1_ACACTGACATGACGGA-1	-0.033530667473405	-0.0404197862067455	G1	7032	2271	1	1	2	27	34	34	2	3	2	2	-0.178104015880132	KCs
h1_ACACTGAGTAGCCTCG-1	h1	6172	1882	Healthy	6172	1882	h1	0.863918644093988	0.0280298120544394	h1_ACACTGAGTAGCCTCG-1	-0.0582880877783256	0.0237530408350251	G2M	6434	1882	1	1	2	27	34	34	2	3	2	2	0.0182071031983939	KCs
h1_ACACTGAGTCCGACGT-1	h1	13552	2786	Healthy	13552	2786	h1	0.833731433506374	0.0275236127508855	h1_ACACTGAGTCCGACGT-1	-0.0191225248239976	-0.0340227634003494	G1	7187	2545	10	9	23	26	30	30	0	0	0	9	0.501749992312726	KCs
h1_ACAGCCGGTACCGTAT-1	h1	9994	2374	Healthy	9994	2374	h1	0.843925171961084	0.0221132679607765	h1_ACAGCCGGTACCGTAT-1	-0.0166830597069448	-0.0213613355640282	G1	7179	2367	1	1	2	27	34	34	2	3	2	2	1.19054868956824	KCs
h1_ACAGCCGGTCTGCAAT-1	h1	4689	1759	Healthy	4689	1759	h1	0.884008420877333	0.0234591597355513	h1_ACAGCCGGTCTGCAAT-1	-0.0113824221257612	-0.0525240592334567	G1	6001	1759	11	5	7	8	26	26	4	4	3	3	-0.463730938952094	MCs
h1_ACAGCCGTCTGCAGTA-1	h1	7835	2087	Healthy	7835	2087	h1	0.852462558382069	0.014932992980217	h1_ACAGCCGTCTGCAGTA-1	-0.079956566464954	-0.0185336902242466	G1	6946	2087	1	1	2	27	34	34	2	3	2	2	-0.0454811111177037	KCs
h1_ACAGCTAAGAATCTCC-1	h1	14924	2978	Healthy	14924	2978	h1	0.83230000188247	0.0215759849906191	h1_ACAGCTAAGAATCTCC-1	-0.0137657654646175	-0.0174549590180937	G1	7322	2650	10	9	23	26	30	30	0	0	0	9	0.544249645986155	KCs
h1_ACAGCTAAGTCGAGTG-1	h1	13871	2906	Healthy	13871	2906	h1	0.836119145329341	0.0254487780260976	h1_ACAGCTAAGTCGAGTG-1	0.00993664818617417	0.0313244418922762	G2M	7326	2653	1	1	2	27	34	34	2	3	2	2	0.268366828755378	KCs
h1_ACAGCTACAATAACGA-1	h1	2939	1285	Healthy	2939	1285	h1	0.89640260040162	0.0952705001701259	h1_ACAGCTACAATAACGA-1	-0.0503032746661587	-0.0133183653190045	G1	5934	1332	10	9	17	15	17	17	0	0	0	9	0.204039673766758	KCs
h1_ACAGCTACACGACTCG-1	h1	5860	2197	Healthy	5860	2197	h1	0.886921672901546	0.0307167235494881	h1_ACAGCTACACGACTCG-1	-0.128311210176704	-0.0389610827330211	G1	6242	2197	7	5	24	18	26	26	4	4	3	3	-0.626220924414264	MCs
h1_ACAGCTACAGTTTACG-1	h1	3760	1425	Healthy	3760	1425	h1	0.882139624864478	0.0518617021276596	h1_ACAGCTACAGTTTACG-1	-0.0230786175836599	-0.0291345046440533	G1	5916	1436	10	9	17	15	17	17	0	0	0	9	0.319802377553828	KCs
h1_ACATACGCAATGGTCT-1	h1	6168	1873	Healthy	6168	1873	h1	0.863433542943211	0.0470168612191958	h1_ACATACGCAATGGTCT-1	-0.0715543760733279	-0.0147649337170242	G1	6427	1873	1	1	2	27	34	34	2	3	2	2	0.582630407325737	KCs
h1_ACATACGCAGCATACT-1	h1	2572	1063	Healthy	2572	1063	h1	0.8874758915783	0.0276049766718507	h1_ACATACGCAGCATACT-1	-0.0430530899412825	-0.0426842964556933	G1	5845	1124	11	12	7	8	12	12	4	4	3	3	0.0961528557093402	MCs
h1_ACATACGGTAGATTAG-1	h1	2297	984	Healthy	2297	984	h1	0.890464664653077	0.0901175446234219	h1_ACATACGGTAGATTAG-1	-0.0710063674877248	-0.0100636887379723	G1	5997	1090	4	4	4	20	8	8	0	0	0	0	-0.0560476989655579	KCs
h1_ACATACGGTGACCAAG-1	h1	5357	1536	Healthy	5357	1536	h1	0.854507420072747	0.0294941198431958	h1_ACATACGGTGACCAAG-1	-0.0211585195505614	-0.0124720197627736	G1	6277	1536	1	1	2	27	34	34	2	3	2	2	-0.153240556343093	KCs
h1_ACATACGTCTAACTTC-1	h1	18943	3222	Healthy	18943	3222	h1	0.820144374256964	0.0256559151137623	h1_ACATACGTCTAACTTC-1	0.0111482654201492	-0.0248864280774948	S	6994	2328	10	9	23	26	30	30	0	0	0	9	0.0325392823596995	KCs
h1_ACATCAGAGACCTTTG-1	h1	4714	1865	Healthy	4714	1865	h1	0.890370805091081	0.0733983877810776	h1_ACATCAGAGACCTTTG-1	-0.0808113120999579	0.00373552771846762	G2M	5983	1865	10	9	17	15	17	17	0	0	0	9	0.219324118899347	KCs
h1_ACATCAGAGCTTCGCG-1	h1	10967	2563	Healthy	10967	2563	h1	0.843731309380787	0.0157745965168232	h1_ACATCAGAGCTTCGCG-1	-0.0374906669629367	-0.023587937888218	G1	7169	2528	10	9	23	26	30	30	0	0	0	9	0.262968456264911	KCs
h1_ACATCAGCACTTACGA-1	h1	11490	2504	Healthy	11490	2504	h1	0.837036071177952	0.0376849434290688	h1_ACATCAGCACTTACGA-1	0.0363140158759571	-0.00873977716474698	S	7122	2435	4	4	4	20	8	8	0	0	0	0	0.368476527378942	KCs
h1_ACATCAGTCAGGTTCA-1	h1	2466	1300	Healthy	2466	1300	h1	0.918027627406785	0.0632603406326034	h1_ACATCAGTCAGGTTCA-1	-0.0293882927948711	-0.0519846023382766	G1	5653	1390	11	12	7	8	12	12	4	4	3	3	-0.314640702851258	MCs
h1_ACATCAGTCGCCAAAT-1	h1	4810	1736	Healthy	4810	1736	h1	0.879799587915958	0.0742203742203742	h1_ACATCAGTCGCCAAAT-1	-0.0709821697422951	-0.04971768387651	G1	6077	1736	10	9	17	15	17	17	0	0	0	9	-0.114309407307363	KCs
h1_ACATCAGTCGTGGGAA-1	h1	6767	1835	Healthy	6767	1835	h1	0.852036164986025	0.0304418501551648	h1_ACATCAGTCGTGGGAA-1	-0.0506206320239843	-0.0511078266470894	G1	6669	1835	1	1	2	27	34	34	2	3	2	2	0.537038470474265	KCs
h1_ACATGGTAGCAGGTCA-1	h1	3401	1244	Healthy	3401	1244	h1	0.876320808883835	0.0482211114378124	h1_ACATGGTAGCAGGTCA-1	-0.0757395477458906	0.0390896629029216	G2M	6004	1261	1	1	2	27	34	34	2	3	2	2	0.129892908654057	KCs
h1_ACATGGTAGGACACCA-1	h1	7184	2065	Healthy	7184	2065	h1	0.859596775247986	0.0244988864142539	h1_ACATGGTAGGACACCA-1	-0.00686072634264817	0.0098745987340523	G2M	6834	2065	2	2	0	0	0	0	5	5	4	4	-0.163964324784118	LCs
h1_ACATGGTTCACCTTAT-1	h1	2885	1095	Healthy	2886	1096	h1	0.878482727228408	0.0495495495495495	h1_ACATGGTTCACCTTAT-1	-0.0260299735737874	0.0354649088118196	G2M	6041	1150	10	9	17	15	17	17	0	0	0	9	0.134461120495808	KCs
h1_ACATGGTTCACGAAGG-1	h1	7430	2040	Healthy	7430	2040	h1	0.854983139104107	0.0395693135935397	h1_ACATGGTTCACGAAGG-1	-0.0338832340351392	0.00860804618083422	G2M	6865	2040	10	9	23	26	30	30	0	0	0	9	0.907321177793833	KCs
h1_ACCAGTAAGACACTAA-1	h1	14181	2818	Healthy	14181	2818	h1	0.830969311558641	0.0200973133065369	h1_ACCAGTAAGACACTAA-1	-0.0330982961255645	-0.0312430189436073	G1	7244	2549	10	9	23	26	30	30	0	0	0	9	-0.0408711573343954	KCs
h1_ACCAGTACAGGCGATA-1	h1	2186	1173	Healthy	2186	1173	h1	0.919047764664269	0.0709057639524245	h1_ACCAGTACAGGCGATA-1	-0.0671542618434926	-0.0573323890669328	G1	5525	1301	11	12	7	8	12	12	4	4	3	3	-0.839596426201043	MCs
h1_ACCAGTACAGGGATTG-1	h1	6056	1906	Healthy	6056	1906	h1	0.867255870570059	0.0757926023778071	h1_ACCAGTACAGGGATTG-1	0.0322890254529602	-0.0270667135011928	S	6385	1906	10	9	17	15	17	17	0	0	0	9	0.151652810974224	KCs
h1_ACCCACTAGATGGCGT-1	h1	15628	3278	Healthy	15628	3278	h1	0.838266553086225	0.0310340414640389	h1_ACCCACTAGATGGCGT-1	0.0197031179254437	-0.00874690856482732	S	7329	2839	10	9	23	26	30	30	0	0	0	9	0.109260194726523	KCs
h1_ACCCACTAGCGATATA-1	h1	17596	3565	Healthy	17597	3566	h1	0.836705378417539	0.0304597374552481	h1_ACCCACTAGCGATATA-1	-0.0531192905190516	-0.014887149814087	G1	7384	2871	9	16	19	16	19	19	0	0	9	8	-0.135920722244871	KCs
h1_ACCCACTGTGTGAATA-1	h1	14390	3013	Healthy	14390	3013	h1	0.836687894690363	0.019457956914524	h1_ACCCACTGTGTGAATA-1	0.0103454966639748	0.0255652079143055	G2M	7341	2723	10	9	23	26	30	30	0	0	0	9	0.437310419356944	KCs
h1_ACCCACTGTTCCGGCA-1	h1	15220	2920	Healthy	15221	2921	h1	0.828590228938254	0.0258852900597858	h1_ACCCACTGTTCCGGCA-1	-0.0657345663812861	-0.0242390197865777	G1	7205	2527	10	9	23	26	30	30	0	0	0	9	0.286289165388307	KCs
h1_ACCCACTTCATCTGCC-1	h1	10766	2589	Healthy	10766	2589	h1	0.846499509329864	0.0327884079509567	h1_ACCCACTTCATCTGCC-1	-0.0196613451043819	-0.0296279805026294	G1	7219	2575	10	9	23	26	30	30	0	0	0	9	0.0923349024689868	KCs
h1_ACCCACTTCATTTGGG-1	h1	3578	1529	Healthy	3578	1529	h1	0.89609729294929	0.112632755729458	h1_ACCCACTTCATTTGGG-1	0.017058819952454	-0.0200108474458986	S	5815	1545	10	9	17	15	17	17	0	0	0	9	0.681394971084875	KCs
h1_ACCGTAAAGTATTGGA-1	h1	3161	1157	Healthy	3161	1157	h1	0.875281992738005	0.0879468522619424	h1_ACCGTAAAGTATTGGA-1	0.013055595770665	-0.0517756577883736	S	6004	1194	1	1	2	27	34	34	2	3	2	2	-0.122616657209609	KCs
h1_ACCGTAAGTCAGCTAT-1	h1	10407	2346	Healthy	10407	2346	h1	0.838948191279261	0.0241183818583646	h1_ACCGTAAGTCAGCTAT-1	-0.00607122609466546	-0.00109555441240354	G1	7133	2331	4	4	4	20	8	8	0	0	0	0	0.228972174864057	KCs
h1_ACCGTAAGTTACGACT-1	h1	7375	2661	Healthy	7378	2664	h1	0.885622686830714	0.033477907291949	h1_ACCGTAAGTTACGACT-1	-0.0497628486608993	-0.0746842020585151	G1	6984	2661	7	5	24	18	26	26	4	4	3	3	-0.241642524179394	MCs
h1_ACCGTAATCCAGGGCT-1	h1	13301	2824	Healthy	13301	2824	h1	0.836799591553145	0.0209006841590858	h1_ACCGTAATCCAGGGCT-1	0.0387746812323326	-0.0371936358971709	S	7276	2620	10	9	23	26	30	30	0	0	0	9	0.301644777810552	KCs
h1_ACGAGCCAGTTAGCGG-1	h1	6659	2024	Healthy	6659	2024	h1	0.864728438754461	0.0372428292536417	h1_ACGAGCCAGTTAGCGG-1	0.0174039939786352	-0.0139756994669877	S	6650	2024	1	1	2	27	34	34	2	3	2	2	-0.0161888914332205	KCs
h1_ACGAGCCGTTAAGACA-1	h1	6923	2069	Healthy	6923	2069	h1	0.863413114815707	0.0937454860609562	h1_ACGAGCCGTTAAGACA-1	-0.0805203646997813	-0.0129932485603256	G1	6736	2069	10	9	17	15	17	17	0	0	0	9	0.096023863423978	KCs
h1_ACGAGGAAGAACAACT-1	h1	11530	3282	Healthy	11530	3282	h1	0.865653948185954	0.0343451864700781	h1_ACGAGGAAGAACAACT-1	-0.0912762587430544	-0.0315126752617569	G1	7636	3216	7	5	24	18	26	26	4	4	3	3	0.0175664687086339	MCs
h1_ACGAGGAAGGAGCGTT-1	h1	2457	982	Healthy	2457	982	h1	0.882523282525136	0.0317460317460317	h1_ACGAGGAAGGAGCGTT-1	-0.0286953648783466	-0.00959510787605988	G1	6012	1058	1	1	2	27	34	34	2	3	2	2	0.18904714393965	KCs
h1_ACGAGGACAGGTGCCT-1	h1	3429	1566	Healthy	3429	1566	h1	0.903717227309259	0.0256634587343249	h1_ACGAGGACAGGTGCCT-1	-0.0668484205531267	-0.0686989951009953	G1	5755	1585	11	12	7	8	12	12	4	4	3	3	-0.177665575342084	MCs
h1_ACGAGGAGTTCGTGAT-1	h1	9311	2269	Healthy	9311	2269	h1	0.845512119362133	0.0165395768445924	h1_ACGAGGAGTTCGTGAT-1	-0.0328931693395675	0.0880876148041251	G2M	7086	2266	4	4	4	20	8	8	0	0	0	0	0.217230325004318	KCs
h1_ACGATACCACATGGGA-1	h1	2678	1224	Healthy	2678	1224	h1	0.900802816358374	0.123599701269604	h1_ACGATACCACATGGGA-1	-0.00270954608093987	-0.0164749806051994	G1	5995	1296	10	9	17	15	17	17	0	0	0	9	-0.0341856596008644	KCs
h1_ACGATACTCATTGCGA-1	h1	8521	2303	Healthy	8521	2303	h1	0.855438750481325	0.0318037788991902	h1_ACGATACTCATTGCGA-1	0.0787931534144725	0.000758792458350088	S	7080	2302	1	1	2	27	34	34	2	3	2	2	0.070414533315049	KCs
h1_ACGATGTCACAGCCCA-1	h1	2244	903	Healthy	2245	904	h1	0.882118050834472	0.16837416481069	h1_ACGATGTCACAGCCCA-1	0.0107288168381511	-0.0557561012321972	S	5808	1054	10	9	17	15	17	17	0	0	0	9	0.172792567792519	KCs
h1_ACGATGTCATACTACG-1	h1	4234	1677	Healthy	4234	1677	h1	0.88909693350763	0.146197449220595	h1_ACGATGTCATACTACG-1	0.0473593691456775	0.0350410817158095	S	5961	1677	10	9	17	15	17	17	0	0	0	9	-0.0102755061613544	KCs
h1_ACGATGTCATGTAAGA-1	h1	21465	3344	Healthy	21465	3344	h1	0.813593077679935	0.0208245981830887	h1_ACGATGTCATGTAAGA-1	-0.0307152400121375	-0.0399269164335024	G1	6933	2166	10	9	23	26	30	30	0	0	0	9	-0.170569773318578	KCs
h1_ACGATGTGTTCGTCTC-1	h1	3648	1255	Healthy	3648	1255	h1	0.869903433270839	0.0830592105263158	h1_ACGATGTGTTCGTCTC-1	-0.0463074075775305	-0.0648510568916411	G1	6081	1265	10	9	17	15	17	17	0	0	0	9	0.398317066259247	KCs
h1_ACGATGTTCTTGCATT-1	h1	11292	2553	Healthy	11292	2553	h1	0.840671956183327	0.0258590152320227	h1_ACGATGTTCTTGCATT-1	-0.00727970797204816	0.00525912103628337	G2M	7197	2499	1	1	2	27	34	34	2	3	2	2	-0.120289490341333	KCs
h1_ACGCAGCAGAGAACAG-1	h1	12941	2802	Healthy	12941	2802	h1	0.838398612887055	0.0256548952940267	h1_ACGCAGCAGAGAACAG-1	-0.0328697760342264	-0.00662771853951967	G1	7260	2656	10	9	23	26	30	30	0	0	0	9	0.107321797189546	KCs
h1_ACGCAGCCACAGCGTC-1	h1	5665	1824	Healthy	5665	1824	h1	0.868865210631338	0.0721977052074139	h1_ACGCAGCCACAGCGTC-1	0.0164369270613928	0.0344286196665353	G2M	6280	1824	10	9	23	26	30	30	0	0	0	9	0.697252662743244	KCs
h1_ACGCAGCGTCCAGTTA-1	h1	3043	1148	Healthy	3043	1148	h1	0.878460130621291	0.0354912914886625	h1_ACGCAGCGTCCAGTTA-1	-0.00778868499938946	-0.0779945223510033	G1	6032	1182	1	1	2	27	34	34	2	3	2	2	0.325457701108737	KCs
h1_ACGCAGCGTCCCTACT-1	h1	9249	2311	Healthy	9249	2311	h1	0.848139071943418	0.0285436263379825	h1_ACGCAGCGTCCCTACT-1	-0.021249635346617	-0.0195387339544124	G1	7140	2309	1	1	2	27	34	34	2	3	2	2	0.0890073589888364	KCs
h1_ACGCCAGAGGTGCAAC-1	h1	7184	2239	Healthy	7184	2239	h1	0.868707433997145	0.0673719376391982	h1_ACGCCAGAGGTGCAAC-1	-0.0443350493723082	0.00725974439390455	G2M	6840	2239	10	9	17	15	17	17	0	0	0	9	0.245006046891317	KCs
h1_ACGCCAGGTAGAAAGG-1	h1	14562	2680	Healthy	14562	2680	h1	0.82343329168216	0.0317950830929817	h1_ACGCCAGGTAGAAAGG-1	-0.0764354794822615	-0.0218084584352829	G1	7170	2397	10	9	23	26	30	30	0	0	0	9	0.382479844937768	KCs
h1_ACGCCAGGTCCTCTTG-1	h1	25900	3954	Healthy	25900	3954	h1	0.815044718750591	0.0348648648648649	h1_ACGCCAGGTCCTCTTG-1	-0.0695192547443831	-0.00361872008811293	G1	7004	2284	14	13	12	10	9	9	0	0	7	12	0.425696029149339	KCs
h1_ACGGAGAAGGTGATTA-1	h1	8371	2069	Healthy	8371	2069	h1	0.845258397723742	0.0365547724286226	h1_ACGGAGAAGGTGATTA-1	-0.0624293147536365	-0.0669629091467967	G1	7008	2068	1	1	2	27	34	34	2	3	2	2	0.234093814770242	KCs
h1_ACGGAGAAGTTGAGAT-1	h1	4061	1360	Healthy	4061	1360	h1	0.868345137201952	0.0371829598621029	h1_ACGGAGAAGTTGAGAT-1	-0.0886061076359102	0.021972235593022	G2M	6037	1364	2	2	0	0	0	0	5	5	4	4	-0.452186659070072	LCs
h1_ACGGAGACACCCAGTG-1	h1	4773	1915	Healthy	4773	1915	h1	0.892186696871026	0.0289126335637964	h1_ACGGAGACACCCAGTG-1	-0.0668931454759361	-0.0646695951949738	G1	5958	1917	11	5	7	8	26	26	4	4	3	3	0.121384457280504	MCs
h1_ACGGAGACATGAAGTA-1	h1	3518	1149	Healthy	3518	1149	h1	0.862962417962935	0.00824332006822058	h1_ACGGAGACATGAAGTA-1	-0.0589826927771873	-0.0509104551156523	G1	5928	1161	0	0	3	2	10	10	3	2	1	1	-0.145580493536918	Immune
h1_ACGGAGAGTACTTAGC-1	h1	6022	1733	Healthy	6022	1733	h1	0.856883785403956	0.00714048488874128	h1_ACGGAGAGTACTTAGC-1	-0.0125839946219548	-0.030985437564739	G1	6408	1733	9	16	19	16	19	19	0	0	9	8	0.304201772171207	KCs
h1_ACGGAGAGTTGAGTTC-1	h1	10139	2470	Healthy	10139	2470	h1	0.84690491352187	0.0315612979583785	h1_ACGGAGAGTTGAGTTC-1	-0.0232970776000353	-0.0202715297399362	G1	7185	2457	1	1	2	27	34	34	2	3	2	2	0.169605168418338	KCs
h1_ACGGAGATCCCAAGTA-1	h1	7115	1857	Healthy	7115	1857	h1	0.848562691166716	0.0356992269852424	h1_ACGGAGATCCCAAGTA-1	-0.0562755438804865	-0.00861676425463112	G1	6782	1857	1	1	2	27	34	34	2	3	2	2	0.614259539292434	KCs
h1_ACGGAGATCTTCGGTC-1	h1	2897	1393	Healthy	2897	1393	h1	0.908144971185921	0.0455643769416638	h1_ACGGAGATCTTCGGTC-1	0.0184604503074566	-0.0351759263696573	S	5851	1440	11	5	7	8	26	26	4	4	3	3	0.187636759101974	MCs
h1_ACGGCCACAGGGATTG-1	h1	6592	1968	Healthy	6592	1968	h1	0.862532144454875	0.0351941747572816	h1_ACGGCCACAGGGATTG-1	-0.015896396872294	-0.0230831501647965	G1	6592	1968	1	1	2	27	34	34	2	3	2	2	0.0299167647967699	KCs
h1_ACGGCCACATGCTAGT-1	h1	6533	1892	Healthy	6533	1892	h1	0.858931681881342	0.0529618858105005	h1_ACGGCCACATGCTAGT-1	-0.0379610886080941	0.00534595187254033	G2M	6551	1892	10	9	23	26	30	30	0	0	0	9	0.602908016440015	KCs
h1_ACGGCCACATGGTCTA-1	h1	5518	1904	Healthy	5519	1905	h1	0.876541248095113	0.0251857220510962	h1_ACGGCCACATGGTCTA-1	-0.0639327156885976	-0.0721176586481468	G1	6215	1904	1	1	2	27	34	34	2	3	2	2	0.0293705270111047	KCs
h1_ACGGCCACATGTCTCC-1	h1	10460	2438	Healthy	10460	2438	h1	0.84264386180037	0.0268642447418738	h1_ACGGCCACATGTCTCC-1	0.0230444916634581	0.0250246614047615	G2M	7105	2417	4	4	4	4	24	24	0	0	0	0	0.249967655351752	KCs
h1_ACGGCCAGTCGACTGC-1	h1	5243	2007	Healthy	5245	2009	h1	0.887958583021789	0.049952335557674	h1_ACGGCCAGTCGACTGC-1	-0.00919929464600373	-0.0555052832011845	G1	6053	2009	7	5	24	18	26	26	4	4	3	3	0.046424296341795	MCs
h1_ACGGCCATCAGCACAT-1	h1	4610	1758	Healthy	4610	1758	h1	0.885721552283265	0.0572668112798265	h1_ACGGCCATCAGCACAT-1	-0.0712350778557024	-0.0916032445383796	G1	5984	1759	7	5	24	18	26	26	4	4	3	3	1.03446976597293	MCs
h1_ACGGCCATCCAAACTG-1	h1	6665	1874	Healthy	6665	1874	h1	0.855894517223203	0.0321080270067517	h1_ACGGCCATCCAAACTG-1	-0.0891146991216839	-0.00632930112083004	G1	6647	1874	1	1	2	27	34	34	2	3	2	2	0.435600711300861	KCs
h1_ACGGGCTCAAGCCTAT-1	h1	5379	1848	Healthy	5379	1848	h1	0.87562672277847	0.0920245398773006	h1_ACGGGCTCAAGCCTAT-1	-0.0128874272813189	-0.0302787142471196	G1	6201	1848	10	9	17	15	17	17	0	0	0	9	-0.0684447394423539	KCs
h1_ACGGGCTGTGTTCTTT-1	h1	4727	1223	Healthy	4727	1223	h1	0.840210785973078	0.00719272265707637	h1_ACGGGCTGTGTTCTTT-1	-0.046917432758277	-0.0361303087459119	G1	6101	1223	0	0	3	2	1	1	3	2	1	1	1.89660713894729	Immune
h1_ACGGGCTGTTAGTGGG-1	h1	3560	1362	Healthy	3560	1362	h1	0.882506331038229	0.0429775280898876	h1_ACGGGCTGTTAGTGGG-1	-0.0496838236220893	-0.00623041119141643	G1	5950	1372	10	9	23	26	30	30	0	0	0	9	0.508457758783557	KCs
h1_ACGGGTCAGGTAGCCA-1	h1	4112	1518	Healthy	4112	1518	h1	0.880250421967848	0.0403696498054475	h1_ACGGGTCAGGTAGCCA-1	-0.0860604663201271	-0.0130100630185604	G1	6021	1523	10	9	23	26	30	30	0	0	0	9	0.468880758941621	KCs
h1_ACGGGTCGTCGTCTTC-1	h1	9039	1468	Healthy	9039	1468	h1	0.80046251030983	0.0108419072906295	h1_ACGGGTCGTCGTCTTC-1	-0.0385961827691051	-0.0151491131366769	G1	7073	1464	0	0	3	2	1	1	3	2	1	1	-0.00563501078342338	Immune
h1_ACGGGTCTCCTCCTAG-1	h1	20295	3371	Healthy	20297	3373	h1	0.819053315905773	0.0225649110706016	h1_ACGGGTCTCCTCCTAG-1	0.00279170948073214	0.00420137445536028	G2M	6902	2292	10	9	23	26	30	30	0	0	0	9	0.11956243533764	KCs
h1_ACGTCAACAGTTCCCT-1	h1	5492	1319	Healthy	5492	1319	h1	0.834350168204203	0.00637290604515659	h1_ACGTCAACAGTTCCCT-1	-0.0193821992704595	-0.013536257765647	G1	6289	1319	0	0	3	2	1	1	3	2	1	1	1.18197743828949	Immune
h1_ACTATCTGTATCTGCA-1	h1	11356	2389	Healthy	11356	2389	h1	0.833052624695164	0.0285311729482212	h1_ACTATCTGTATCTGCA-1	-0.0413742953784757	-0.0268400758617347	G1	7111	2336	10	9	23	26	30	30	0	0	0	9	0.466436833576714	KCs
h1_ACTATCTTCAACACAC-1	h1	8862	2395	Healthy	8862	2395	h1	0.856055311381699	0.0343037689009253	h1_ACTATCTTCAACACAC-1	-0.0776119165008752	-0.0156556736217299	G1	7138	2394	1	1	2	27	34	34	2	3	2	2	-0.0740414287341009	KCs
h1_ACTGAACAGGGAGTAA-1	h1	3519	1180	Healthy	3519	1180	h1	0.866192566692054	0.000568343279340722	h1_ACTGAACAGGGAGTAA-1	0.0616432566337174	-0.0401701567895669	S	6133	1196	10	9	23	26	30	30	0	0	0	9	0.175436820919061	KCs
h1_ACTGAACGTTTAGCTG-1	h1	26904	3990	Healthy	26904	3990	h1	0.812894305593234	0.0288804638715433	h1_ACTGAACGTTTAGCTG-1	0.00767285880209473	-0.0337148137418389	S	6669	2157	10	9	23	26	30	30	0	0	0	9	0.154539910468793	KCs
h1_ACTGAACTCCTAGTGA-1	h1	6859	1979	Healthy	6860	1980	h1	0.859329162717055	0.0293002915451895	h1_ACTGAACTCCTAGTGA-1	-0.0558965966009016	-0.0197810769649629	G1	6694	1979	4	4	4	20	8	8	0	0	0	0	0.463152605063263	KCs
h1_ACTGAGTCATTTCACT-1	h1	7603	1852	Healthy	7603	1852	h1	0.841961767529559	0.0393265816125214	h1_ACTGAGTCATTTCACT-1	-0.0584148684500841	0.000497145767351298	G2M	6850	1852	1	1	2	3	7	7	2	3	2	2	0.0229693080274985	KCs
h1_ACTGAGTGTACTTAGC-1	h1	11170	2861	Healthy	11170	2861	h1	0.853871653851061	0.0285586392121755	h1_ACTGAGTGTACTTAGC-1	-0.0248218396865715	-0.0220019967503172	G1	7299	2826	10	9	23	26	30	30	0	0	0	9	0.244650838434886	KCs
h1_ACTGATGCAGTCGATT-1	h1	7397	2253	Healthy	7398	2254	h1	0.866594685075575	0.0483914571505812	h1_ACTGATGCAGTCGATT-1	0.0125034940812548	-0.0124181647216679	S	6897	2253	1	1	2	27	34	34	2	3	2	2	0.15590830274518	KCs
h1_ACTGATGGTCCTAGCG-1	h1	20513	3345	Healthy	20515	3347	h1	0.817392683526912	0.0177918596149159	h1_ACTGATGGTCCTAGCG-1	-0.0177770613095447	-0.0481424720307501	G1	7446	2350	14	13	12	10	9	9	0	0	7	12	0.0583992425231967	KCs
h1_ACTGATGGTGAAATCA-1	h1	2949	1190	Healthy	2949	1190	h1	0.886407851745308	0.15971515768057	h1_ACTGATGGTGAAATCA-1	-0.0863773258882677	-0.0520153855031655	G1	5776	1271	10	9	17	15	17	17	0	0	0	9	-0.330588004833356	KCs
h1_ACTGCTCAGACTAAGT-1	h1	6236	1595	Healthy	6236	1595	h1	0.843963090916336	0.0267799871712636	h1_ACTGCTCAGACTAAGT-1	-0.01903429591172	-0.032992341728445	G1	6469	1595	1	1	2	3	15	15	2	3	2	2	0.367525125953865	KCs
h1_ACTGCTCAGTATCTCG-1	h1	4619	1780	Healthy	4620	1781	h1	0.887034515553171	0.0231601731601732	h1_ACTGCTCAGTATCTCG-1	-0.0991372301389537	-0.061205727956203	G1	5954	1780	7	5	24	18	26	26	4	4	3	3	0.121635557312207	MCs
h1_ACTGCTCCACGAAGCA-1	h1	21821	3448	Healthy	21821	3448	h1	0.815319073050952	0.0214930571467852	h1_ACTGCTCCACGAAGCA-1	-0.0178334421591889	-0.050334063852465	G1	6933	2201	10	9	23	26	30	30	0	0	0	9	-0.0877889635064523	KCs
h1_ACTGCTCCATCCGGGT-1	h1	8668	2125	Healthy	8669	2126	h1	0.844994782257889	0.0264159649325182	h1_ACTGCTCCATCCGGGT-1	-0.00926305995422888	-0.0230207728292648	G1	7079	2123	1	1	2	27	34	34	2	3	2	2	0.932513708178914	KCs
h1_ACTGCTCGTGATGTGG-1	h1	14294	2971	Healthy	14294	2971	h1	0.835806046550596	0.0142017629774731	h1_ACTGCTCGTGATGTGG-1	-0.0168006070948452	-0.0384828206829921	G1	7307	2686	4	4	4	20	8	8	0	0	0	0	0.0394650892751252	KCs
h1_ACTGTCCGTCCGTGAC-1	h1	5752	1927	Healthy	5752	1927	h1	0.873680839899665	0.0718011126564673	h1_ACTGTCCGTCCGTGAC-1	-0.0270765684769068	-0.0474256198536717	G1	6293	1927	10	9	17	15	17	17	0	0	0	9	0.753872750170641	KCs
h1_ACTGTCCTCGCCTGAG-1	h1	5318	1454	Healthy	5318	1454	h1	0.848840051410632	0.064121850319669	h1_ACTGTCCTCGCCTGAG-1	0.0118904710095289	-0.000783805643851693	S	6278	1454	10	9	23	26	30	30	0	0	0	9	0.259607712958112	KCs
h1_ACTGTCCTCTCACATT-1	h1	2247	1141	Healthy	2247	1141	h1	0.912186072860805	0.115709835336004	h1_ACTGTCCTCTCACATT-1	-0.0456358157361533	0.00725228896125873	G2M	5715	1251	10	9	17	15	17	17	0	0	0	9	-0.251819152445583	KCs
h1_ACTTACTGTCATGCAT-1	h1	10667	2501	Healthy	10667	2501	h1	0.843614203324532	0.0200618730664667	h1_ACTTACTGTCATGCAT-1	0.00216616259455175	-0.0327263495403651	S	7147	2476	10	9	23	26	30	30	0	0	0	9	-0.129741146764578	KCs
h1_ACTTACTGTGTGGCTC-1	h1	6404	1947	Healthy	6404	1947	h1	0.864155527598838	0.0396627108057464	h1_ACTTACTGTGTGGCTC-1	0.0507861406281271	0.0204403669891546	S	6518	1947	10	9	23	26	30	30	0	0	0	9	0.23389724824283	KCs
h1_ACTTACTGTTGGGACA-1	h1	16768	3089	Healthy	16768	3089	h1	0.826093830019772	0.0271946564885496	h1_ACTTACTGTTGGGACA-1	-0.000655145190569306	-0.0603317802253623	G1	7195	2530	10	9	23	26	30	30	0	0	0	9	0.061067605465513	KCs
h1_ACTTGTTAGGGCTTCC-1	h1	8210	2047	Healthy	8210	2047	h1	0.845893604560504	0.0288672350791717	h1_ACTTGTTAGGGCTTCC-1	-0.0272919386006696	-0.0379321646206935	G1	6962	2047	4	4	4	20	8	8	0	0	0	0	0.283918137632837	KCs
h1_ACTTGTTCAGACGTAG-1	h1	2641	1269	Healthy	2641	1269	h1	0.906975942907198	0.0439227565316168	h1_ACTTGTTCAGACGTAG-1	-0.0603361793569833	0.00703527163258819	G2M	5815	1333	11	12	7	8	12	12	4	4	3	3	0.189471458501031	MCs
h1_ACTTGTTGTTCGCGAC-1	h1	6611	1873	Healthy	6611	1873	h1	0.856625372715354	0.0337316593556194	h1_ACTTGTTGTTCGCGAC-1	0.0291586957202242	-0.0105218615177897	S	6610	1873	1	1	2	27	34	34	2	3	2	2	0.479079686655309	KCs
h1_ACTTGTTTCAACGGCC-1	h1	9614	2058	Healthy	9614	2058	h1	0.831916931071583	0.0379654670272519	h1_ACTTGTTTCAACGGCC-1	0.0228780857503838	0.00927494803683583	S	7062	2053	1	1	2	3	15	15	2	3	2	2	0.760100084239616	KCs
h1_ACTTGTTTCTCGAGTA-1	h1	6590	1865	Healthy	6590	1865	h1	0.856448539577985	0.0282245827010622	h1_ACTTGTTTCTCGAGTA-1	-0.0138740424149147	-0.00494447601781194	G1	6590	1865	1	1	2	27	34	34	2	3	2	2	0.066141408372131	KCs
h1_ACTTGTTTCTCGATGA-1	h1	8052	1837	Healthy	8052	1837	h1	0.835686015753411	0.0279433681073025	h1_ACTTGTTTCTCGATGA-1	-0.0336600156742482	-0.0334694638954791	G1	6907	1836	1	1	2	3	7	7	2	3	2	2	0.205762381968995	KCs
h1_ACTTTCAAGCAGACTG-1	h1	6088	2337	Healthy	6088	2337	h1	0.890125850874539	0.0129763469119579	h1_ACTTTCAAGCAGACTG-1	-0.0300925494517499	-0.0618499553828033	G1	6323	2337	7	5	24	18	26	26	4	4	3	3	0.60390070200261	MCs
h1_ACTTTCACAGCCTGTG-1	h1	14909	2986	Healthy	14909	2986	h1	0.83266626894088	0.018579381581595	h1_ACTTTCACAGCCTGTG-1	0.0551105599670205	-0.00252858179501866	S	7292	2647	10	9	23	26	30	30	0	0	0	9	0.384181418438108	KCs
h1_AGAATAGCAATAACGA-1	h1	7236	1815	Healthy	7237	1816	h1	0.844427097777546	0.0418681774215835	h1_AGAATAGCAATAACGA-1	-0.036731213803645	-0.00140074769502865	G1	6791	1815	1	1	2	3	15	15	2	3	2	2	0.253286203776848	KCs
h1_AGAATAGCAGCTGTAT-1	h1	7516	1918	Healthy	7516	1918	h1	0.846971054450931	0.0316657796700373	h1_AGAATAGCAGCTGTAT-1	-0.0346578559879383	0.0282662282667158	G2M	6856	1918	1	1	2	3	7	7	2	3	2	2	0.151674314331582	KCs
h1_AGAATAGGTATGAAAC-1	h1	2469	1016	Healthy	2469	1016	h1	0.886330144526303	0.0891049007695423	h1_AGAATAGGTATGAAAC-1	-0.0643839723518248	-0.0166955459473615	G1	6025	1101	1	1	2	27	34	34	2	3	2	2	0.223178947560701	KCs
h1_AGAATAGGTTCTCATT-1	h1	6001	1417	Healthy	6001	1417	h1	0.834087698759329	0.000333277787035494	h1_AGAATAGGTTCTCATT-1	0.0142639388154962	0.00384847548343867	S	6442	1417	10	9	23	26	30	30	0	0	0	9	0.251956261977839	KCs
h1_AGACGTTAGTGAAGTT-1	h1	3610	1411	Healthy	3611	1412	h1	0.885375072843457	0.0445859872611465	h1_AGACGTTAGTGAAGTT-1	-0.0128524715871573	-0.0437494829979775	G1	5980	1417	10	9	23	26	30	30	0	0	0	9	0.386183344242786	KCs
h1_AGACGTTAGTTTAGGA-1	h1	2502	1111	Healthy	2502	1111	h1	0.89624972383568	0.0607513988808953	h1_AGACGTTAGTTTAGGA-1	-0.0642806886887214	-0.0766000298230848	G1	5926	1185	10	9	17	15	17	17	0	0	0	9	0.525199071100593	KCs
h1_AGACGTTTCCTCAATT-1	h1	5199	1944	Healthy	5200	1945	h1	0.885069065208289	0.0303846153846154	h1_AGACGTTTCCTCAATT-1	-0.0599398247227932	-0.0486378167521454	G1	6070	1944	7	5	24	18	26	26	4	4	3	3	0.795539340783542	MCs
h1_AGAGCGACAAATTGCC-1	h1	5752	2034	Healthy	5752	2034	h1	0.879922958123099	0.0286856745479833	h1_AGAGCGACAAATTGCC-1	-0.0509049355012063	-0.0683818502797347	G1	6233	2034	7	5	24	18	26	26	4	4	3	3	0.792222508174811	MCs
h1_AGAGCGACAGCTGCTG-1	h1	12798	2626	Healthy	12799	2627	h1	0.832557465339043	0.0307836549730448	h1_AGAGCGACAGCTGCTG-1	0.00880669055219659	0.0276242882641721	G2M	7172	2468	10	9	23	26	30	30	0	0	0	9	0.379873018726337	KCs
h1_AGAGCGAGTTCGAATC-1	h1	13101	2951	Healthy	13103	2953	h1	0.842834824756301	0.0135846752652064	h1_AGAGCGAGTTCGAATC-1	-0.0646948402021204	-0.0233678019109661	G1	7521	2769	10	9	23	26	30	30	0	0	0	9	0.164520319726295	KCs
h1_AGAGCGATCTCTGCTG-1	h1	7650	2031	Healthy	7650	2031	h1	0.851698835914097	0.0701960784313725	h1_AGAGCGATCTCTGCTG-1	0.0064686582298272	-0.0143605035966704	S	6904	2031	10	9	23	26	30	30	0	0	0	9	0.266015408236884	KCs
h1_AGAGCTTCAAGACACG-1	h1	2232	1073	Healthy	2232	1073	h1	0.905009400612253	0.15905017921147	h1_AGAGCTTCAAGACACG-1	0.112314802818033	0.045253276689514	S	5763	1200	10	9	17	15	17	17	0	0	0	9	-0.290379696690699	KCs
h1_AGAGCTTGTGGCCCTA-1	h1	13856	2780	Healthy	13856	2780	h1	0.83156589256123	0.0303117782909931	h1_AGAGCTTGTGGCCCTA-1	-0.0345595743214545	-0.00539141933276047	G1	7202	2514	10	9	23	26	30	30	0	0	0	9	0.189130373287011	KCs
h1_AGAGCTTGTTAGAACA-1	h1	5127	1976	Healthy	5128	1977	h1	0.888423949512262	0.0294461778471139	h1_AGAGCTTGTTAGAACA-1	-0.0905009034081275	-0.0544223411067767	G1	6028	1977	7	5	24	18	26	26	4	4	3	3	0.0299425066079499	MCs
h1_AGAGCTTTCCGCATCT-1	h1	2313	1148	Healthy	2314	1149	h1	0.909628273203513	0.043647363872083	h1_AGAGCTTTCCGCATCT-1	-0.0955666429572089	-0.0692136647827375	G1	5683	1253	11	12	7	8	12	12	4	4	3	3	-0.1991551109703	MCs
h1_AGAGTGGAGTAGCGGT-1	h1	10367	2494	Healthy	10367	2494	h1	0.84591381919454	0.0198707437059902	h1_AGAGTGGAGTAGCGGT-1	0.0163850044059754	-0.0244232689750109	S	7241	2476	1	1	2	27	34	34	2	3	2	2	0.467791701820003	KCs
h1_AGAGTGGCAAGCTGAG-1	h1	2169	1096	Healthy	2169	1096	h1	0.911143304876604	0.116643614568926	h1_AGAGTGGCAAGCTGAG-1	0.00878817308262082	0.0287730913888335	G2M	5759	1218	10	9	17	15	17	17	0	0	0	9	-0.281523482711152	KCs
h1_AGAGTGGGTACCTACA-1	h1	8090	1838	Healthy	8091	1839	h1	0.835358211481707	0.0139661352119639	h1_AGAGTGGGTACCTACA-1	0.00469243018518152	-0.0399401004368264	S	6909	1838	9	16	19	16	19	19	0	0	9	8	-0.0101213689909284	KCs
h1_AGAGTGGGTGCAGGTA-1	h1	18519	3365	Healthy	18519	3365	h1	0.826452942976349	0.027053296614288	h1_AGAGTGGGTGCAGGTA-1	-0.0642809398407801	-0.028850785729888	G1	7290	2581	10	9	23	26	30	30	0	0	0	9	0.260292548657232	KCs
h1_AGAGTGGTCTGATACG-1	h1	2250	992	Healthy	2250	992	h1	0.893898722985534	0.166222222222222	h1_AGAGTGGTCTGATACG-1	-0.0801955349913854	-0.0641106263265274	G1	5953	1101	10	9	17	15	17	17	0	0	0	9	0.0325197457176987	KCs
h1_AGATCTGAGGACCACA-1	h1	3863	1130	Healthy	3863	1130	h1	0.851168812256026	0.000776598498576236	h1_AGATCTGAGGACCACA-1	-0.0212467786912717	-0.0590820790982122	G1	6197	1144	1	1	2	3	7	7	2	3	2	2	-0.190429256958719	KCs
h1_AGATCTGAGTGACATA-1	h1	3485	1476	Healthy	3485	1476	h1	0.894665424916577	0.127977044476327	h1_AGATCTGAGTGACATA-1	-0.0119149979732296	0.0339963496698372	G2M	5809	1496	10	9	17	15	17	17	0	0	0	9	-0.108743828775331	KCs
h1_AGATCTGCATGAGCGA-1	h1	6411	1625	Healthy	6412	1626	h1	0.84347938332899	0.0229257641921397	h1_AGATCTGCATGAGCGA-1	-0.0676520413430348	-0.0203582088099953	G1	6526	1625	10	9	23	26	30	30	0	0	0	9	-0.102175638339929	KCs
h1_AGATCTGTCCTGTACC-1	h1	5397	2177	Healthy	5397	2177	h1	0.894352120477297	0.0365017602371688	h1_AGATCTGTCCTGTACC-1	-0.099981276613372	-0.00812782575179188	G1	6072	2177	7	5	24	18	26	26	4	4	3	3	-0.401711473098048	MCs
h1_AGATTGCCAATGGAGC-1	h1	6798	1874	Healthy	6798	1874	h1	0.853978101265061	0.00706090026478376	h1_AGATTGCCAATGGAGC-1	-0.0154713422620726	-0.0426659404391289	G1	6682	1874	9	16	19	16	19	19	0	0	9	8	0.0219811316740685	KCs
h1_AGATTGCCAGCTCGAC-1	h1	2349	1114	Healthy	2349	1114	h1	0.903883396627148	0.196253724989357	h1_AGATTGCCAGCTCGAC-1	-0.0825736927765984	-0.0445238541971696	G1	5799	1234	10	9	17	15	17	17	0	0	0	9	0.144264973697426	KCs
h1_AGATTGCGTAGTGAAT-1	h1	6867	2356	Healthy	6867	2356	h1	0.878910615228862	0.0193679918450561	h1_AGATTGCGTAGTGAAT-1	-0.102047409071816	-0.0279799360748992	G1	6755	2356	7	5	24	18	26	26	4	4	3	3	1.52824888789302	MCs
h1_AGATTGCTCCTGTAGA-1	h1	6493	1977	Healthy	6493	1977	h1	0.864538720168966	0.0443554597258586	h1_AGATTGCTCCTGTAGA-1	-0.0694439918994006	-0.0165474470519477	G1	6539	1977	10	9	23	26	30	30	0	0	0	9	0.302067492482385	KCs
h1_AGCAGCCAGAGTACCG-1	h1	15608	2898	Healthy	15608	2898	h1	0.825616904457981	0.0225525371604305	h1_AGCAGCCAGAGTACCG-1	-0.0586810168382298	-0.0041180863808839	G1	7186	2506	10	9	23	26	30	30	0	0	0	9	0.662048996557337	KCs
h1_AGCAGCCAGTGACATA-1	h1	16541	3112	Healthy	16541	3112	h1	0.828016699927185	0.0293815367873768	h1_AGCAGCCAGTGACATA-1	-0.0221201438482841	0.00208798332692717	G2M	7166	2540	10	9	23	26	30	30	0	0	0	9	0.349199368416426	KCs
h1_AGCAGCCGTCAGGACA-1	h1	6370	2242	Healthy	6372	2244	h1	0.880856977177809	0.0447269303201507	h1_AGCAGCCGTCAGGACA-1	-0.076642542894479	-0.0196580781028278	G1	6472	2242	7	5	24	18	26	26	4	4	3	3	1.07192917547812	MCs
h1_AGCAGCCTCAGCTGGC-1	h1	15912	2987	Healthy	15912	2987	h1	0.82709730235564	0.0238185017596782	h1_AGCAGCCTCAGCTGGC-1	-0.0374323811721871	-0.0492446240388979	G1	7229	2539	10	9	23	26	30	30	0	0	0	9	0.55842943086457	KCs
h1_AGCAGCCTCCTGCCAT-1	h1	6847	1430	Healthy	6848	1431	h1	0.822731634270597	0.0102219626168224	h1_AGCAGCCTCCTGCCAT-1	0.0240455444847806	-0.0276877028701955	S	6682	1430	0	0	3	2	1	1	3	2	1	1	0.702095983451847	Immune
h1_AGCATACAGCGGCTTC-1	h1	19935	3159	Healthy	19935	3159	h1	0.813921389855584	0.0244795585653373	h1_AGCATACAGCGGCTTC-1	-0.0339552735449184	-0.00530548363614321	G1	6923	2218	14	13	12	10	9	9	0	0	7	12	-0.0637764422477967	KCs
h1_AGCATACGTGCCTGGT-1	h1	18737	3276	Healthy	18738	3277	h1	0.82277185961943	0.0198527057316683	h1_AGCATACGTGCCTGGT-1	0.02613848261538	0.0142564902905844	S	7263	2492	10	9	23	26	30	30	0	0	0	9	0.402260786463853	KCs
h1_AGCATACGTTGAGTTC-1	h1	8189	1985	Healthy	8189	1985	h1	0.842720662213501	0.0334595188667725	h1_AGCATACGTTGAGTTC-1	-0.00722247655699169	0.00324935777061545	G2M	6979	1985	1	1	2	27	34	34	2	3	2	2	-0.0134067263582513	KCs
h1_AGCATACTCAGGATCT-1	h1	7787	1969	Healthy	7787	1969	h1	0.846551617617654	0.0285090535507898	h1_AGCATACTCAGGATCT-1	-0.000368159627577927	-0.0127172426464462	G1	6927	1969	1	1	2	27	34	34	2	3	2	2	0.0588732280131339	KCs
h1_AGCCTAACATGACATC-1	h1	8822	1866	Healthy	8822	1866	h1	0.829009264094678	0.0412604851507595	h1_AGCCTAACATGACATC-1	0.0312400380170711	-0.0462506644167388	S	6943	1865	10	9	23	26	30	30	0	0	0	9	0.275109024778662	KCs
h1_AGCCTAAGTAAAGTCA-1	h1	8461	2280	Healthy	8461	2280	h1	0.854997274988915	0.0302564708663279	h1_AGCCTAAGTAAAGTCA-1	-0.0223304044853919	0.012319366308438	G2M	7095	2280	1	1	2	27	34	34	2	3	2	2	0.0453324336455576	KCs
h1_AGCCTAAGTCGACTGC-1	h1	2748	1207	Healthy	2748	1207	h1	0.896101273558591	0.191775836972344	h1_AGCCTAAGTCGACTGC-1	0.107358503493133	0.590115439768611	G2M	5885	1288	10	9	17	15	17	17	0	0	0	9	-0.463413403367993	KCs
h1_AGCCTAAGTTGAACTC-1	h1	13662	3068	Healthy	13662	3068	h1	0.843149151073616	0.0420143463621725	h1_AGCCTAAGTTGAACTC-1	-0.0332743498590985	0.0024981903008179	G2M	7374	2843	10	9	23	26	30	30	0	0	0	9	-0.000510251089928249	KCs
h1_AGCGGTCGTAGGGTAC-1	h1	2736	982	Healthy	2736	982	h1	0.870529655323195	0.0193713450292398	h1_AGCGGTCGTAGGGTAC-1	-0.0666047525155034	0.0167076888237088	G2M	5907	1051	0	0	3	2	1	1	3	2	1	1	0.119176048707522	Immune
h1_AGCGGTCGTCATACTG-1	h1	15193	3182	Healthy	15193	3182	h1	0.837637197818254	0.0247482393207398	h1_AGCGGTCGTCATACTG-1	-0.00883561982198265	-0.0186425156857332	G1	7373	2815	10	9	23	26	30	30	0	0	0	9	0.403122568029351	KCs
h1_AGCGGTCTCCTCAATT-1	h1	3210	1247	Healthy	3210	1247	h1	0.882892345759818	0.120249221183801	h1_AGCGGTCTCCTCAATT-1	0.06010115298645	0.00207192524070424	S	5979	1283	10	9	17	15	17	17	0	0	0	9	0.0766708646364515	KCs
h1_AGCGGTCTCCTTGACC-1	h1	3507	1484	Healthy	3507	1484	h1	0.894637903306093	0.031936127744511	h1_AGCGGTCTCCTTGACC-1	-0.0356946711810291	-0.00450424303005861	G1	5816	1496	11	12	7	8	12	12	4	4	3	3	1.11800933327263	MCs
h1_AGCGTATGTCACAAGG-1	h1	3227	854	Healthy	3227	854	h1	0.835459055817283	0.0105361016423923	h1_AGCGTATGTCACAAGG-1	0.00255774482035182	-0.0320355297492172	S	5984	886	0	0	3	2	1	1	3	2	1	1	1.38324995965844	Immune
h1_AGCGTATGTCCGAATT-1	h1	13406	2843	Healthy	13406	2843	h1	0.836812811411869	0.0243920632552588	h1_AGCGTATGTCCGAATT-1	-0.0444747031669059	-0.0299172341274124	G1	7267	2656	10	9	23	26	30	30	0	0	0	9	0.161613869679937	KCs
h1_AGCGTCGAGCGTCTAT-1	h1	9623	2274	Healthy	9623	2274	h1	0.842713735804229	0.0264990127818768	h1_AGCGTCGAGCGTCTAT-1	0.0423165306924596	-0.0280726651683251	S	7075	2271	10	9	23	26	30	30	0	0	0	9	0.266183503948271	KCs
h1_AGCGTCGGTAGGAGTC-1	h1	10674	2645	Healthy	10674	2645	h1	0.849589794412217	0.0110548997564175	h1_AGCGTCGGTAGGAGTC-1	-0.0768040674290685	-0.0245730379532133	G1	7252	2627	10	9	23	26	30	30	0	0	0	9	-0.0233893505152652	KCs
h1_AGCGTCGTCAAACCGT-1	h1	2835	1219	Healthy	2835	1219	h1	0.893832375376228	0.0970017636684303	h1_AGCGTCGTCAAACCGT-1	-0.0316587395842048	0.0700497828799597	G2M	6006	1273	10	9	17	15	17	17	0	0	0	9	-0.0621385704102123	KCs
h1_AGCTCCTAGAGTGAGA-1	h1	8347	1771	Healthy	8359	1778	h1	0.828608842779978	0.0313434621366192	h1_AGCTCCTAGAGTGAGA-1	-0.116119278564039	-0.0671172651461645	G1	7580	1760	14	13	12	10	9	9	0	0	7	12	0.587805905433455	KCs
h1_AGCTCCTAGCGCCTCA-1	h1	2664	1217	Healthy	2664	1217	h1	0.9006742830849	0.148273273273273	h1_AGCTCCTAGCGCCTCA-1	0.0444951359382491	-0.035081287374596	S	5893	1283	10	9	17	15	17	17	0	0	0	9	-0.0454231902792643	KCs
h1_AGCTCCTCACCAGGCT-1	h1	2320	1165	Healthy	2321	1166	h1	0.911168910380215	0.01723395088324	h1_AGCTCCTCACCAGGCT-1	-0.0774377960097972	-0.0836644307434654	G1	5657	1259	11	5	7	8	26	26	4	4	3	3	0.758904914073523	MCs
h1_AGCTCCTCACGTTGGC-1	h1	3183	1210	Healthy	3183	1210	h1	0.880082541197263	0.05937794533459	h1_AGCTCCTCACGTTGGC-1	0.0279973603600134	-0.0328832494645713	S	5927	1253	10	9	17	15	17	17	0	0	0	9	0.209550525253804	KCs
h1_AGCTCCTCATTCGACA-1	h1	6079	1657	Healthy	6079	1657	h1	0.850810074661457	0.0329001480506662	h1_AGCTCCTCATTCGACA-1	0.000966329252883244	0.0330198441127805	G2M	6412	1657	1	1	2	3	7	7	2	3	2	2	0.168501850279558	KCs
h1_AGCTCCTGTAGCTCCG-1	h1	12623	2655	Healthy	12623	2655	h1	0.834900947420698	0.0192505743484116	h1_AGCTCCTGTAGCTCCG-1	0.00216343545413597	-0.0287775541530576	S	7222	2517	1	1	2	27	34	34	2	3	2	2	0.203433137957293	KCs
h1_AGCTCCTTCACCTTAT-1	h1	7621	2346	Healthy	7621	2346	h1	0.868191041422567	0.0321480120719066	h1_AGCTCCTTCACCTTAT-1	-0.0706048281803026	-0.0314396882931353	G1	7027	2346	7	5	11	9	6	6	4	4	3	3	1.40994328256037	MCs
h1_AGCTCTCAGGTGGGTT-1	h1	3263	1284	Healthy	3263	1284	h1	0.884719352863808	0.0781489426907754	h1_AGCTCTCAGGTGGGTT-1	-0.0183687687955373	0.0406658002741315	G2M	5809	1311	10	9	17	15	17	17	0	0	0	9	0.115730702821902	KCs
h1_AGCTCTCGTAGCAAAT-1	h1	5270	1957	Healthy	5270	1957	h1	0.884405781477418	0.0373814041745731	h1_AGCTCTCGTAGCAAAT-1	-0.0939607632140082	-0.0669081268886831	G1	6083	1957	7	5	24	18	26	26	4	4	3	3	0.248405000716513	MCs
h1_AGCTCTCGTTCGTTGA-1	h1	2509	1040	Healthy	2509	1040	h1	0.887493087920763	0.00956556396970905	h1_AGCTCTCGTTCGTTGA-1	-0.0210018846668631	-0.0346780732186468	G1	5880	1114	0	0	3	2	10	10	3	2	1	1	0.942569555561899	Immune
h1_AGCTCTCTCCTGCAGG-1	h1	12269	2946	Healthy	12269	2946	h1	0.848470202758105	0.0236368082158285	h1_AGCTCTCTCCTGCAGG-1	0.0920791901258756	-0.0436482650762165	S	7345	2840	1	1	2	27	34	34	2	3	2	2	-0.212398833498997	KCs
h1_AGCTTGAAGATATGCA-1	h1	7857	2151	Healthy	7858	2152	h1	0.855603414066135	0.0479765843726139	h1_AGCTTGAAGATATGCA-1	-0.0356128856968367	-0.00360946865376889	G1	6965	2151	10	9	23	26	30	30	0	0	0	9	0.30906982194511	KCs
h1_AGCTTGAAGTAATCCC-1	h1	6285	2315	Healthy	6286	2316	h1	0.885836471442026	0.0407254215717467	h1_AGCTTGAAGTAATCCC-1	-0.0436702708497429	-0.0983214902217363	G1	6431	2315	7	5	24	18	26	26	4	4	3	3	-0.164943480580182	MCs
h1_AGCTTGACAAGCGAGT-1	h1	19186	3311	Healthy	19187	3312	h1	0.821873572940041	0.0177203314744358	h1_AGCTTGACAAGCGAGT-1	0.0159907052269384	0.00825257517161126	S	7163	2453	10	9	23	26	30	30	0	0	0	9	0.116937225417668	KCs
h1_AGCTTGAGTAAGAGAG-1	h1	11220	2601	Healthy	11220	2601	h1	0.843246018659142	0.0329768270944742	h1_AGCTTGAGTAAGAGAG-1	0.0421288037570572	-0.0295255106342521	S	7227	2545	1	1	2	27	34	34	2	3	2	2	0.208695280499521	KCs
h1_AGCTTGAGTCTCTTTA-1	h1	6532	1816	Healthy	6532	1816	h1	0.854279527370484	0.0430189834660135	h1_AGCTTGAGTCTCTTTA-1	-0.037182860423321	-0.00870829123866478	G1	6552	1816	1	1	2	27	34	34	2	3	2	2	0.385836850116164	KCs
h1_AGCTTGATCGCCTGTT-1	h1	2441	1094	Healthy	2441	1094	h1	0.897108934753257	0.103236378533388	h1_AGCTTGATCGCCTGTT-1	-0.0757063995043969	-0.0451445283810274	G1	5761	1213	10	9	17	15	17	17	0	0	0	9	-0.182407382560459	KCs
h1_AGGCCACAGTGGTAGC-1	h1	3974	1714	Healthy	3974	1714	h1	0.898529057033595	0.021389028686462	h1_AGGCCACAGTGGTAGC-1	-0.0189226819686508	-0.0829009428175694	G1	5789	1718	7	5	24	18	26	26	4	4	3	3	0.355961426963756	MCs
h1_AGGCCACGTAACGCGA-1	h1	4594	1659	Healthy	4594	1659	h1	0.879213125165029	0.0946887244231606	h1_AGGCCACGTAACGCGA-1	-0.0596549778611025	-0.017039516567364	G1	6060	1658	10	9	17	15	17	17	0	0	0	9	-0.202676305276669	KCs
h1_AGGCCACGTATGAATG-1	h1	11531	2940	Healthy	11531	2940	h1	0.853880088688892	0.0424941462145521	h1_AGGCCACGTATGAATG-1	-0.0859737369073478	0.002504691929133	G2M	7344	2879	11	12	7	8	12	12	4	4	3	3	0.188318949964177	MCs
h1_AGGCCACGTCCTCTTG-1	h1	12134	2634	Healthy	12135	2635	h1	0.837597281921943	0.0203543469303667	h1_AGGCCACGTCCTCTTG-1	-0.0256543759282512	0.00576585325986838	G2M	7214	2536	10	9	23	26	30	30	0	0	0	9	0.764030216644635	KCs
h1_AGGCCACTCCGGCACA-1	h1	12953	2827	Healthy	12953	2827	h1	0.83925461515386	0.0298000463213155	h1_AGGCCACTCCGGCACA-1	-0.0419844778803837	-0.00303031028024961	G1	7263	2652	10	9	23	26	30	30	0	0	0	9	0.186501657670689	KCs
h1_AGGCCACTCCTAGAAC-1	h1	2372	1096	Healthy	2372	1096	h1	0.90065400382848	0.164839797639123	h1_AGGCCACTCCTAGAAC-1	-0.0782981585710236	0.145421304519573	G2M	5716	1250	10	9	17	15	17	17	0	0	0	9	-0.194141851931866	KCs
h1_AGGCCGTAGACCTAGG-1	h1	3264	1317	Healthy	3264	1317	h1	0.887822309986707	0.0183823529411765	h1_AGGCCGTAGACCTAGG-1	-0.0104781560810452	0.00539453730313716	G2M	5944	1346	4	4	4	20	8	8	0	0	0	0	-0.0557918034411976	KCs
h1_AGGCCGTGTGTTCGAT-1	h1	15612	2673	Healthy	15612	2673	h1	0.817224952610173	0.0387522418652319	h1_AGGCCGTGTGTTCGAT-1	-0.0413085844902055	-0.0252200922400299	G1	7075	2283	10	9	23	26	30	30	0	0	0	9	0.0622067349369954	KCs
h1_AGGCCGTTCGAATGGG-1	h1	3006	1138	Healthy	3006	1138	h1	0.878709588479901	0.0239520958083832	h1_AGGCCGTTCGAATGGG-1	-0.0258070747469627	0.0223063456920476	G2M	6033	1172	1	1	2	27	34	34	2	3	2	2	0.0449283661061562	KCs
h1_AGGGAGTAGAGGTAGA-1	h1	5498	1683	Healthy	5498	1683	h1	0.862542118443184	0.0192797380865769	h1_AGGGAGTAGAGGTAGA-1	0.0512367202408933	0.0110076928834555	S	6302	1683	10	9	23	26	30	30	0	0	0	9	0.347391984741092	KCs
h1_AGGGAGTCAAAGGTGC-1	h1	8221	2132	Healthy	8221	2132	h1	0.850281295166348	0.0347889551149495	h1_AGGGAGTCAAAGGTGC-1	-0.0261891191124659	-0.016425373987773	G1	6994	2131	1	1	2	27	34	34	2	3	2	2	0.0452052540659372	KCs
h1_AGGGAGTGTCCAGTAT-1	h1	3633	1127	Healthy	3633	1127	h1	0.857218093313556	0.000550509221029452	h1_AGGGAGTGTCCAGTAT-1	-0.0379541528563224	-0.0425783497748416	G1	6165	1145	1	1	2	3	7	7	2	3	2	2	-0.0177306803705682	KCs
h1_AGGGAGTTCAGCGATT-1	h1	6704	1922	Healthy	6704	1922	h1	0.858198311623488	0.0823389021479714	h1_AGGGAGTTCAGCGATT-1	-0.0489860350660195	-0.0219298640090745	G1	6657	1922	10	9	17	15	17	17	0	0	0	9	0.0627580131579343	KCs
h1_AGGGATGAGGCAGGTT-1	h1	3743	1340	Healthy	3743	1340	h1	0.875150410460507	0.0593107133315522	h1_AGGGATGAGGCAGGTT-1	0.0164605547986301	0.00348354123649966	S	6002	1348	11	12	7	8	12	12	4	4	3	3	0.532069433327548	MCs
h1_AGGGATGAGTCGATAA-1	h1	5994	1806	Healthy	5994	1806	h1	0.862086273619369	0.0342008675342009	h1_AGGGATGAGTCGATAA-1	-0.0698747302983355	-0.0221088022714738	G1	6395	1806	10	9	23	26	30	30	0	0	0	9	0.164584847225929	KCs
h1_AGGGATGAGTTGAGAT-1	h1	8799	2347	Healthy	8801	2349	h1	0.854571086972666	0.0323826837859334	h1_AGGGATGAGTTGAGAT-1	-0.0345169587544352	-0.060295182940094	G1	7177	2345	2	2	0	0	0	0	5	5	4	4	-0.413272448115105	LCs
h1_AGGGATGCAATAACGA-1	h1	3582	1558	Healthy	3582	1558	h1	0.898270863005761	0.0329424902289224	h1_AGGGATGCAATAACGA-1	-0.0640547202690702	-0.0722686696364777	G1	5743	1569	7	5	24	18	26	26	4	4	3	3	-0.148285497454818	MCs
h1_AGGGATGTCACTTATC-1	h1	8884	2160	Healthy	8884	2160	h1	0.844462982094104	0.0211616389013958	h1_AGGGATGTCACTTATC-1	-0.0344357492973229	0.0235338716402932	G2M	7116	2160	1	1	2	27	34	34	2	3	2	2	-0.229383383509464	KCs
h1_AGGGTGAAGTGCTGCC-1	h1	2458	1136	Healthy	2458	1136	h1	0.901136867009169	0.174938974776241	h1_AGGGTGAAGTGCTGCC-1	-0.0882636749242395	-0.0850433995822795	G1	5871	1236	10	9	17	15	17	17	0	0	0	9	0.0982638201424417	KCs
h1_AGGTCATAGAGCAATT-1	h1	2841	1045	Healthy	2841	1045	h1	0.874226563975859	0.0105596620908131	h1_AGGTCATAGAGCAATT-1	-0.0438973561636226	-0.00532695029732481	G1	6139	1097	5	6	6	5	3	3	1	1	6	6	-0.479797485777898	Immune
h1_AGGTCATAGTGGGCTA-1	h1	10287	2464	Healthy	10287	2464	h1	0.845313217321492	0.0268299795858851	h1_AGGTCATAGTGGGCTA-1	-0.0276233500620757	-0.00726041227877089	G1	7259	2447	1	1	2	27	34	34	2	3	2	2	0.783544817065078	KCs
h1_AGGTCATGTCTTTCAT-1	h1	2634	1248	Healthy	2634	1248	h1	0.905162927661994	0.0288534548215642	h1_AGGTCATGTCTTTCAT-1	-0.0582833904659642	-0.0351860945190649	G1	5748	1323	11	5	7	8	26	26	4	4	3	3	-0.0689375513658341	MCs
h1_AGGTCATTCCGTCAAA-1	h1	9711	2339	Healthy	9711	2339	h1	0.844947879190711	0.0373802903923386	h1_AGGTCATTCCGTCAAA-1	-0.0389682125380379	-0.00558761230071374	G1	7132	2334	10	9	23	26	30	30	0	0	0	9	0.259768592702728	KCs
h1_AGGTCATTCGCTTGTC-1	h1	7791	1978	Healthy	7791	1978	h1	0.847012037018035	0.0275959440379926	h1_AGGTCATTCGCTTGTC-1	-0.0149688417890487	-0.0129802285756763	G1	6935	1978	1	1	2	3	34	34	2	3	2	2	0.22380707334663	KCs
h1_AGGTCCGAGGATGGTC-1	h1	7200	2116	Healthy	7200	2116	h1	0.862128340359524	0.0319444444444444	h1_AGGTCCGAGGATGGTC-1	0.052461134580973	0.00748058412859884	S	6828	2116	1	1	2	27	34	34	2	3	2	2	0.184006653735997	KCs
h1_AGGTCCGAGGGTGTTG-1	h1	4831	1908	Healthy	4832	1909	h1	0.890524673725162	0.0281456953642384	h1_AGGTCCGAGGGTGTTG-1	-0.0200662371384988	0.0157434555419896	G2M	5977	1908	7	5	24	18	26	26	4	4	3	3	0.816276729908543	MCs
h1_AGGTCCGCAAGTTCTG-1	h1	15252	2920	Healthy	15252	2920	h1	0.828379665261523	0.0200629425649095	h1_AGGTCCGCAAGTTCTG-1	-0.0324156676947815	-0.0175247429431757	G1	7219	2541	10	9	23	26	30	30	0	0	0	9	-0.056168341460429	KCs
h1_AGGTCCGCAATGGAGC-1	h1	11119	2532	Healthy	11120	2533	h1	0.841212813004583	0.0334532374100719	h1_AGGTCCGCAATGGAGC-1	0.0296218100991937	-0.0134689873512848	S	7231	2506	1	1	2	27	34	34	2	3	2	2	-0.211818797650361	KCs
h1_AGGTCCGCACCATGTA-1	h1	2321	1031	Healthy	2321	1031	h1	0.895291000923915	0.0762602326583369	h1_AGGTCCGCACCATGTA-1	-0.07183985614539	0.10412153238681	G2M	5811	1139	10	9	17	15	17	17	0	0	0	9	0.420350656372847	KCs
h1_AGGTCCGGTTACGCGC-1	h1	13479	2734	Healthy	13479	2734	h1	0.832223584158468	0.0278952444543364	h1_AGGTCCGGTTACGCGC-1	-0.022211768214959	-0.0376303588165906	G1	7234	2545	10	9	23	26	30	30	0	0	0	9	0.0114262868345918	KCs
h1_AGTAGTCCAAGCCATT-1	h1	11581	2468	Healthy	11582	2469	h1	0.834818350767	0.00664824728026248	h1_AGTAGTCCAAGCCATT-1	-0.0213069551710234	-0.019441950767864	G1	7100	2386	10	9	23	26	30	30	0	0	0	9	0.123357108213333	KCs
h1_AGTAGTCTCGAACGGA-1	h1	2724	1226	Healthy	2724	1226	h1	0.899069656460811	0.189794419970631	h1_AGTAGTCTCGAACGGA-1	0.0272378653081772	-0.0777984830657642	S	5941	1291	10	9	17	15	17	17	0	0	0	9	-0.200410523689733	KCs
h1_AGTCTTTGTCTAGGTT-1	h1	12174	2759	Healthy	12174	2759	h1	0.842199945512413	0.0182355840315426	h1_AGTCTTTGTCTAGGTT-1	0.0701981267836415	-0.0163539356023103	S	7252	2664	4	4	4	20	8	8	0	0	0	0	0.110737694100855	KCs
h1_AGTCTTTGTGTCTGAT-1	h1	2589	1152	Healthy	2589	1152	h1	0.896962799519324	0.145616067979915	h1_AGTCTTTGTGTCTGAT-1	-0.07590838208451	-0.0390216084347576	G1	5840	1248	10	9	17	15	17	17	0	0	0	9	-0.339477110374068	KCs
h1_AGTCTTTTCCCATTAT-1	h1	7243	1951	Healthy	7243	1951	h1	0.852416257496025	0.0365870495650973	h1_AGTCTTTTCCCATTAT-1	0.0058559251837689	-0.0925535371036994	S	6830	1951	1	1	2	27	34	34	2	3	2	2	0.266996332241002	KCs
h1_AGTCTTTTCGTAGGAG-1	h1	8424	2154	Healthy	8425	2155	h1	0.849162631492786	0.0206528189910979	h1_AGTCTTTTCGTAGGAG-1	0.00888282924554527	0.00457100983135483	S	7006	2154	4	4	4	20	8	8	0	0	0	0	0.107646500267636	KCs
h1_AGTCTTTTCTGCGTAA-1	h1	15046	2714	Healthy	15046	2714	h1	0.821944878449101	0.026452213212814	h1_AGTCTTTTCTGCGTAA-1	0.0239049441332961	-0.0229083150751522	S	7083	2356	4	4	4	4	8	8	0	0	0	0	-0.211069695288962	KCs
h1_AGTGAGGAGCACAGGT-1	h1	11046	2494	Healthy	11046	2494	h1	0.840149439979195	0.0416440340394713	h1_AGTGAGGAGCACAGGT-1	-0.0384613972887891	-0.0216808961883801	G1	7147	2445	10	9	23	26	30	30	0	0	0	9	0.188997145699928	KCs
h1_AGTGAGGCATAAGACA-1	h1	6375	1970	Healthy	6375	1970	h1	0.865943851040463	0.0527058823529412	h1_AGTGAGGCATAAGACA-1	-0.0282678066437469	-0.0150876999763917	G1	6501	1970	10	9	23	26	30	30	0	0	0	9	0.392316191063845	KCs
h1_AGTGGGAAGTAGGTGC-1	h1	5470	1529	Healthy	5470	1529	h1	0.851904302344408	0.0244972577696527	h1_AGTGGGAAGTAGGTGC-1	-0.0170284330283523	-0.0367841360083241	G1	6291	1529	1	1	2	3	7	7	2	3	2	2	0.530653859924243	KCs
h1_AGTGGGAGTCTGATTG-1	h1	8302	1993	Healthy	8302	1993	h1	0.841886568403661	0.0325222837870393	h1_AGTGGGAGTCTGATTG-1	-0.00876011640118891	-0.038566451862435	G1	6975	1993	14	13	12	10	9	9	0	0	7	12	0.102724236697567	KCs
h1_AGTGGGAGTTGCCTCT-1	h1	5428	1654	Healthy	5428	1654	h1	0.861806129634427	0.0823507737656595	h1_AGTGGGAGTTGCCTCT-1	-0.060760993759325	0.00111793746927001	G2M	6248	1654	10	9	17	15	17	17	0	0	0	9	0.044481649422107	KCs
h1_AGTGGGATCTAACGGT-1	h1	7964	1958	Healthy	7964	1958	h1	0.84380977602931	0.0069060773480663	h1_AGTGGGATCTAACGGT-1	-0.0581305980496648	0.0266869031486077	G2M	6931	1956	9	16	19	16	19	19	0	0	9	8	0.0536390125974507	KCs
h1_AGTGTCAAGGCGCTCT-1	h1	13956	2916	Healthy	13957	2917	h1	0.835973521349134	0.0330300207781042	h1_AGTGTCAAGGCGCTCT-1	-0.0260432139946654	-0.0464427933982948	G1	7275	2663	10	9	23	26	30	30	0	0	0	9	-0.104836568675583	KCs
h1_AGTGTCACATCGGTTA-1	h1	8848	2339	Healthy	8848	2339	h1	0.853600819016777	0.0350361663652803	h1_AGTGTCACATCGGTTA-1	-0.0306267259294657	0.0193607611690646	G2M	7104	2339	10	9	23	26	30	30	0	0	0	9	0.553661114074897	KCs
h1_AGTGTCAGTAGGCATG-1	h1	8208	2545	Healthy	8208	2545	h1	0.870076973900168	0.0755360623781676	h1_AGTGTCAGTAGGCATG-1	-0.0353637400462089	-0.0140677286727211	G1	7111	2545	1	1	2	27	34	34	2	3	2	2	0.0700127537274968	KCs
h1_AGTTGGTCACGCTTTC-1	h1	13637	3094	Healthy	13638	3095	h1	0.844225182689635	0.0151781786185658	h1_AGTTGGTCACGCTTTC-1	0.236185840782772	0.014233770984491	S	7404	2892	9	1	2	3	7	7	2	3	2	2	0.307317551286142	KCs
h1_AGTTGGTCAGACAGGT-1	h1	4881	1883	Healthy	4883	1885	h1	0.887934270204923	0.0389105058365759	h1_AGTTGGTCAGACAGGT-1	-1.66207464335488e-05	-0.0528624278182571	G1	5983	1884	7	5	24	18	26	26	4	4	3	3	0.669562457311945	MCs
h1_AGTTGGTGTGGTACAG-1	h1	6342	1721	Healthy	6343	1722	h1	0.851073731191208	0.0260129276367649	h1_AGTTGGTGTGGTACAG-1	-0.00539648929057888	-0.05137493166301	G1	6500	1721	1	1	2	27	34	34	2	3	2	2	0.022687744607406	KCs
h1_AGTTGGTTCAATCACG-1	h1	11161	2623	Healthy	11162	2624	h1	0.844659520134231	0.0164845009854865	h1_AGTTGGTTCAATCACG-1	0.0097359232564674	-0.0251436654401763	S	7273	2575	1	1	2	27	34	34	2	3	2	2	0.0225850169433485	KCs
h1_ATAACGCAGAATAGGG-1	h1	12025	2435	Healthy	12025	2435	h1	0.830006947149873	0.0361746361746362	h1_ATAACGCAGAATAGGG-1	-0.0252873548649481	-0.0336323389999141	G1	7090	2339	10	9	23	26	30	30	0	0	0	9	-0.00700585807716538	KCs
h1_ATAACGCAGCCAGGAT-1	h1	10102	2364	Healthy	10102	2364	h1	0.84248358505932	0.0191051276974856	h1_ATAACGCAGCCAGGAT-1	-0.0566853990777226	-0.048078265657578	G1	7153	2354	10	9	23	26	30	30	0	0	0	9	0.113450699266065	KCs
h1_ATAACGCCATTATCTC-1	h1	12044	2633	Healthy	12044	2633	h1	0.838187458032073	0.0102955828628363	h1_ATAACGCCATTATCTC-1	-0.0453722022965141	-0.0330676117133881	G1	7220	2540	10	9	23	26	30	30	0	0	0	9	0.0706438613783828	KCs
h1_ATAACGCGTGAGGGAG-1	h1	4263	1590	Healthy	4263	1590	h1	0.881996749311382	0.10860896082571	h1_ATAACGCGTGAGGGAG-1	-0.070489144150854	-0.0265505475321854	G1	5976	1595	10	9	17	15	17	17	0	0	0	9	-0.276022881917492	KCs
h1_ATAACGCGTTCCATGA-1	h1	5053	1438	Healthy	5053	1438	h1	0.85263044494885	0.0201860281021175	h1_ATAACGCGTTCCATGA-1	-0.00928049542033359	-0.0423181930093197	G1	6237	1439	10	9	23	26	30	30	0	0	0	9	-0.0364545043166281	KCs
h1_ATAAGAGAGGAATCGC-1	h1	8599	2136	Healthy	8599	2136	h1	0.846268978916336	0.0340737295034306	h1_ATAAGAGAGGAATCGC-1	-0.0346114533305238	0.00831865020597632	G2M	7044	2136	1	1	2	27	34	34	2	3	2	2	0.42437103228884	KCs
h1_ATAAGAGCAAGACACG-1	h1	6575	2162	Healthy	6576	2163	h1	0.873517518032872	0.0206812652068127	h1_ATAAGAGCAAGACACG-1	-0.0607135987111292	-0.070256774535199	G1	6574	2161	7	5	24	18	26	26	4	4	3	3	-0.183732012887062	MCs
h1_ATAAGAGCAGATCTGT-1	h1	4391	1837	Healthy	4392	1838	h1	0.89614276867596	0.0535063752276867	h1_ATAAGAGCAGATCTGT-1	0.00198966949382026	-0.00368397509075311	S	5852	1838	7	5	24	18	26	26	4	4	3	3	0.413347138300322	MCs
h1_ATAAGAGTCCGTACAA-1	h1	8141	1706	Healthy	8141	1706	h1	0.826449845659591	0.0321827785284363	h1_ATAAGAGTCCGTACAA-1	-0.0129633237410148	-0.012513737475547	G1	6909	1706	1	1	2	27	34	34	2	3	2	2	0.945901078569008	KCs
h1_ATAGACCAGTTCGCGC-1	h1	10549	2265	Healthy	10549	2265	h1	0.833927915430642	0.0214238316428097	h1_ATAGACCAGTTCGCGC-1	0.0227777775398991	-0.0248532386942711	S	7108	2249	10	9	23	26	30	30	0	0	0	9	0.363131229595961	KCs
h1_ATAGACCCACGGTAGA-1	h1	3200	1425	Healthy	3200	1425	h1	0.899766025377385	0.1459375	h1_ATAGACCCACGGTAGA-1	-0.0456522314062	-0.00884669170434278	G1	5793	1457	10	9	17	15	17	17	0	0	0	9	0.417647229300466	KCs
h1_ATAGACCCATGGTCTA-1	h1	7985	1905	Healthy	7985	1905	h1	0.840508433376297	0.0298058860363181	h1_ATAGACCCATGGTCTA-1	-0.000441624715990199	-2.21329731523029e-05	G1	6915	1905	1	1	2	27	34	34	2	3	2	2	0.599482730202143	KCs
h1_ATAGACCTCTCCCTGA-1	h1	6192	2034	Healthy	6193	2035	h1	0.872534473803543	0.0615210721782658	h1_ATAGACCTCTCCCTGA-1	-0.0279818195412072	-0.00499637958750508	G1	6413	2034	10	9	17	15	17	17	0	0	0	9	-0.0317145991237347	KCs
h1_ATCACGACATCTGGTA-1	h1	2172	1050	Healthy	2172	1050	h1	0.905398926299475	0.104972375690608	h1_ATCACGACATCTGGTA-1	-0.0929430303214057	-0.0499512931099103	G1	5646	1188	10	9	17	15	17	17	0	0	0	9	0.425761175713637	KCs
h1_ATCACGAGTAGCTTGT-1	h1	7015	2069	Healthy	7015	2069	h1	0.86212600910408	0.0222380612972202	h1_ATCACGAGTAGCTTGT-1	-0.0539173061841966	-0.018636074438832	G1	6785	2069	14	13	12	10	9	9	0	0	7	12	-0.231762627051665	KCs
h1_ATCATCTAGAATTCCC-1	h1	7587	2095	Healthy	7588	2096	h1	0.856000590314201	0.021876647337902	h1_ATCATCTAGAATTCCC-1	-0.0246615925176756	-0.0547456080886749	G1	6933	2095	1	1	2	27	34	34	2	3	2	2	0.517685636495361	KCs
h1_ATCATCTAGCTAGTCT-1	h1	5001	1890	Healthy	5001	1890	h1	0.885756000247771	0.0757848430313937	h1_ATCATCTAGCTAGTCT-1	-0.0389116514430854	-0.0139715504318565	G1	5987	1891	7	5	24	18	26	26	4	4	3	3	0.0780481822125382	MCs
h1_ATCATCTAGTTTGCGT-1	h1	6078	1739	Healthy	6078	1739	h1	0.856370114961945	0.0276406712734452	h1_ATCATCTAGTTTGCGT-1	-0.0428703070550661	-0.0123057033430022	G1	6399	1739	1	1	2	3	7	7	2	3	2	2	0.111705114603633	KCs
h1_ATCATCTGTCATGCAT-1	h1	4070	1696	Healthy	4070	1696	h1	0.894678316119698	0.0292383292383292	h1_ATCATCTGTCATGCAT-1	-0.0681263884816771	-0.0503096723293553	G1	5870	1698	7	5	24	18	26	26	4	4	3	3	0.467218326941161	MCs
h1_ATCATGGAGACAAGCC-1	h1	3676	1803	Healthy	3678	1805	h1	0.913301126844126	0.0375203915171289	h1_ATCATGGAGACAAGCC-1	-0.0727027478298561	0.0463097638537184	G2M	5613	1810	7	5	24	18	26	26	4	4	3	3	0.811113155506775	MCs
h1_ATCATGGCATTCTCAT-1	h1	2891	1067	Healthy	2891	1067	h1	0.874926998764344	0.0124524386025597	h1_ATCATGGCATTCTCAT-1	0.0351024475950977	-0.0839607479662097	S	6007	1130	5	6	6	5	3	3	1	1	6	6	-0.434768550013968	Immune
h1_ATCATGGGTAAACGCG-1	h1	6083	1962	Healthy	6083	1962	h1	0.870136492241055	0.0185763603485122	h1_ATCATGGGTAAACGCG-1	-0.0436750154727698	-0.00611117188569707	G1	6383	1961	10	9	23	26	30	30	0	0	0	9	0.0934424008737762	KCs
h1_ATCATGGGTCGCTTTC-1	h1	19249	3131	Healthy	19249	3131	h1	0.815908038372564	0.0311184996623201	h1_ATCATGGGTCGCTTTC-1	-0.0239978264773253	-0.0329342645995345	G1	6965	2251	10	9	23	26	30	30	0	0	0	9	0.0961119107972727	KCs
h1_ATCCACCCATGCCCGA-1	h1	2672	1179	Healthy	2672	1179	h1	0.896311757652152	0.114895209580838	h1_ATCCACCCATGCCCGA-1	-0.0449261901985975	-0.058692319393717	G1	5929	1253	10	9	17	15	17	17	0	0	0	9	0.324956120102201	KCs
h1_ATCCACCGTTGGAGGT-1	h1	7351	1921	Healthy	7351	1921	h1	0.849258448632901	0.0107468371650116	h1_ATCCACCGTTGGAGGT-1	-0.0115015474284091	-0.0508252131096395	G1	6833	1921	4	4	4	20	8	8	0	0	0	0	0.153312222181481	KCs
h1_ATCCACCTCGGTCTAA-1	h1	14277	2873	Healthy	14277	2873	h1	0.832403808007527	0.0320095258107446	h1_ATCCACCTCGGTCTAA-1	-0.00909724487939616	-0.00702169173318687	G1	7266	2607	10	9	23	26	30	30	0	0	0	9	0.435967808404732	KCs
h1_ATCCACCTCTGTCTAT-1	h1	3789	1557	Healthy	3789	1557	h1	0.892068370261438	0.100818157825284	h1_ATCCACCTCTGTCTAT-1	-0.00479635176155908	-0.0466744313654417	G1	5733	1579	10	9	17	15	17	17	0	0	0	9	0.670324285840312	KCs
h1_ATCCGAAGTACTTAGC-1	h1	8094	2307	Healthy	8094	2307	h1	0.860518720014889	0.0544848035581913	h1_ATCCGAAGTACTTAGC-1	0.0152204721990501	-0.0425470007040293	S	7031	2307	10	9	23	26	30	30	0	0	0	9	0.0578889590029923	KCs
h1_ATCCGAAGTAGCGTCC-1	h1	5988	2167	Healthy	5989	2168	h1	0.883173512823704	0.0437468692603106	h1_ATCCGAAGTAGCGTCC-1	-0.0438853970268781	-0.0440206879680082	G1	6311	2167	7	5	24	18	26	26	4	4	3	3	0.233731828115688	MCs
h1_ATCCGAAGTCTCTTAT-1	h1	3593	1176	Healthy	3593	1176	h1	0.863575943730274	0.0072362927915391	h1_ATCCGAAGTCTCTTAT-1	-0.0664200180212176	-0.0533770680837878	G1	5894	1188	0	0	8	6	18	18	3	2	1	1	0.0852290623436142	Immune
h1_ATCCGAATCTATCCCG-1	h1	3618	1412	Healthy	3618	1412	h1	0.885165806967761	0.12465450525152	h1_ATCCGAATCTATCCCG-1	-0.0610980390106459	-0.0296926803273946	G1	5860	1424	11	12	7	8	12	12	4	4	3	3	0.152421802516939	MCs
h1_ATCCGAATCTTGAGAC-1	h1	4209	1535	Healthy	4209	1535	h1	0.879125574396303	0.0577334283677833	h1_ATCCGAATCTTGAGAC-1	0.0285811091193166	-0.0302788485168184	S	6009	1539	10	9	17	15	17	17	0	0	0	9	0.251313360761816	KCs
h1_ATCGAGTGTGAGGCTA-1	h1	2131	958	Healthy	2131	958	h1	0.895685973964249	0.13139371187236	h1_ATCGAGTGTGAGGCTA-1	0.0325647005568202	0.00977472091867121	S	5791	1076	1	1	2	27	34	34	2	3	2	2	-0.103000886635729	KCs
h1_ATCGAGTTCCGCGTTT-1	h1	2865	1062	Healthy	2865	1062	h1	0.875329889388797	0.0698080279232112	h1_ATCGAGTTCCGCGTTT-1	0.0122272181488082	-0.0715404514674934	S	6082	1112	1	1	2	3	7	7	2	3	2	2	0.44620350788095	KCs
h1_ATCTACTAGTCCCACG-1	h1	2603	1333	Healthy	2603	1333	h1	0.91490375731453	0.060315021129466	h1_ATCTACTAGTCCCACG-1	-0.11097751575831	-0.0399340263805282	G1	5630	1417	11	5	7	8	26	26	4	4	3	3	-0.464260432027415	MCs
h1_ATCTACTCAAGGTTTC-1	h1	5600	1670	Healthy	5600	1670	h1	0.859806511286914	0.0248214285714286	h1_ATCTACTCAAGGTTTC-1	0.0123412265918171	-0.0237686183664702	S	6313	1670	10	9	23	26	30	30	0	0	0	9	0.254343680122588	KCs
h1_ATCTACTGTTGGACCC-1	h1	6321	1721	Healthy	6321	1721	h1	0.851345234599112	0.060749881347888	h1_ATCTACTGTTGGACCC-1	-0.052657847178584	-0.0553182980013993	G1	6493	1721	10	9	23	26	30	30	0	0	0	9	0.0296507142695311	KCs
h1_ATCTACTTCCAGATCA-1	h1	5062	1661	Healthy	5062	1661	h1	0.869354637644063	0.0758593441327539	h1_ATCTACTTCCAGATCA-1	0.0679675330393112	-0.0254944053849864	S	6158	1661	10	9	17	15	17	17	0	0	0	9	-0.067012809115293	KCs
h1_ATCTACTTCTTTAGGG-1	h1	22356	3816	Healthy	22358	3818	h1	0.823517907676114	0.0246891492977905	h1_ATCTACTTCTTTAGGG-1	-0.0384056336426516	-0.0549489855523253	G1	7109	2483	10	9	23	26	30	30	0	0	0	9	0.14861143369917	KCs
h1_ATCTGCCCACAACGCC-1	h1	22659	4103	Healthy	22660	4104	h1	0.829619226057701	0.0890114739629303	h1_ATCTGCCCACAACGCC-1	-0.00874745455585803	0.0195754839629001	G2M	7209	2673	10	9	17	15	17	17	0	0	0	9	-0.21965371691162	KCs
h1_ATCTGCCTCTCTGCTG-1	h1	7643	1958	Healthy	7643	1958	h1	0.847692252315539	0.01962580138689	h1_ATCTGCCTCTCTGCTG-1	-0.034933574575668	-0.0292324817198597	G1	6880	1958	10	9	23	26	30	30	0	0	0	9	0.19833326910067	KCs
h1_ATGAGGGAGGATATAC-1	h1	4097	1646	Healthy	4097	1646	h1	0.890369587691975	0.0807908225530876	h1_ATGAGGGAGGATATAC-1	-0.0174062355411202	-0.0515727416525979	G1	5958	1648	10	9	17	15	17	17	0	0	0	9	-0.0411391954559685	KCs
h1_ATGAGGGCAGCTCGCA-1	h1	12892	2621	Healthy	12892	2621	h1	0.831678987054722	0.0250542972385976	h1_ATGAGGGCAGCTCGCA-1	-0.0365800837170567	-0.0212247769364012	G1	7194	2466	10	9	23	26	30	30	0	0	0	9	0.285992367411017	KCs
h1_ATGAGGGTCAGTCCCT-1	h1	6913	1957	Healthy	6913	1957	h1	0.857259550248698	0.0241573846376392	h1_ATGAGGGTCAGTCCCT-1	-0.00503890850510937	-0.0591281878666353	G1	6729	1957	1	1	2	27	34	34	2	3	2	2	-0.00101554564158419	KCs
h1_ATGAGGGTCATTGCGA-1	h1	7091	2124	Healthy	7091	2124	h1	0.864037199669509	0.0362431250881399	h1_ATGAGGGTCATTGCGA-1	-0.0210351297524045	-0.0702182289493571	G1	6807	2124	1	1	2	27	34	34	2	3	2	2	0.43608298457885	KCs
h1_ATGAGGGTCTCCCTGA-1	h1	2709	1309	Healthy	2709	1309	h1	0.907985163748031	0.0302694721299372	h1_ATGAGGGTCTCCCTGA-1	-0.0102537611536492	-0.0329535988986782	G1	5763	1372	11	5	7	8	26	26	4	4	3	3	0.157183330949474	MCs
h1_ATGCGATCAGGGCATA-1	h1	17699	3107	Healthy	17699	3107	h1	0.822124153524236	0.0193796259675688	h1_ATGCGATCAGGGCATA-1	-0.0277513138463209	0.000119029439336407	G2M	7154	2455	10	9	23	26	30	30	0	0	0	9	0.195365638519409	KCs
h1_ATGCGATCAGTGAGTG-1	h1	14017	2935	Healthy	14017	2935	h1	0.836242234826098	0.0395947777698509	h1_ATGCGATCAGTGAGTG-1	-0.0117065806979859	-0.0236433440712991	G1	7300	2662	10	9	23	26	30	30	0	0	0	9	0.948920352550375	KCs
h1_ATGCGATTCTGAAAGA-1	h1	17788	3274	Healthy	17788	3274	h1	0.827052597531103	0.0296829323139195	h1_ATGCGATTCTGAAAGA-1	0.0234126075683255	-0.0286779056365563	S	7162	2557	10	9	23	26	30	30	0	0	0	9	0.566915447075253	KCs
h1_ATGGGAGAGGCACATG-1	h1	20474	3371	Healthy	20474	3371	h1	0.818277172024303	0.0248607990622253	h1_ATGGGAGAGGCACATG-1	-0.0457155179721383	-0.0492810142563736	G1	7033	2301	10	9	23	26	30	30	0	0	0	9	0.167448434939546	KCs
h1_ATGGGAGGTGCCTGGT-1	h1	3225	1564	Healthy	3225	1564	h1	0.910420319785802	0.0598449612403101	h1_ATGGGAGGTGCCTGGT-1	0.310287906073977	0.366640441882457	G2M	5684	1593	9	14	15	13	16	16	0	10	9	8	0.418299380580921	KCs
h1_ATGGGAGGTTCGCGAC-1	h1	15074	2780	Healthy	15074	2780	h1	0.824283494046317	0.0268674538941223	h1_ATGGGAGGTTCGCGAC-1	-0.0676218585638783	-0.00457959244288654	G1	7171	2415	10	9	23	26	30	30	0	0	0	9	0.135110799500888	KCs
h1_ATGTGTGAGCTAAGAT-1	h1	7825	1596	Healthy	7825	1596	h1	0.822664894010844	0.00626198083067093	h1_ATGTGTGAGCTAAGAT-1	-0.0339190441003714	-0.0625643753611355	G1	6943	1596	0	0	3	2	1	1	3	2	1	1	0.664156803947335	Immune
h1_ATGTGTGGTTTAAGCC-1	h1	7029	2482	Healthy	7032	2485	h1	0.882572599836492	0.052901023890785	h1_ATGTGTGGTTTAAGCC-1	-0.00302927842770614	-0.0236951858691127	G1	6824	2482	7	5	24	18	26	26	4	4	3	3	0.815798353646802	MCs
h1_ATTACTCAGAAGAAGC-1	h1	2191	1127	Healthy	2191	1127	h1	0.913573969050402	0.152898219990872	h1_ATTACTCAGAAGAAGC-1	-0.0845092851434849	0.0257642605392361	G2M	5680	1272	10	9	17	15	17	17	0	0	0	9	-0.344134218704399	KCs
h1_ATTACTCAGTGGTAAT-1	h1	11636	2736	Healthy	11636	2736	h1	0.845371871351661	0.0100550017188037	h1_ATTACTCAGTGGTAAT-1	-0.00341079650335779	-0.0159930176764135	G1	7220	2653	9	16	19	16	19	19	0	0	9	8	0.193778721792939	KCs
h1_ATTACTCCATGCGCAC-1	h1	2553	1114	Healthy	2553	1114	h1	0.894288156078695	0.168037602820212	h1_ATTACTCCATGCGCAC-1	-0.0811855024330535	0.028073836113267	G2M	5946	1204	10	9	17	15	17	17	0	0	0	9	-0.161694552667166	KCs
h1_ATTACTCGTGTGGTTT-1	h1	2410	1113	Healthy	2410	1113	h1	0.900792375077828	0.0369294605809129	h1_ATTACTCGTGTGGTTT-1	-0.0930805939574809	-0.00546845843385972	G1	5795	1201	9	16	19	16	19	19	0	0	9	8	1.14086863143859	KCs
h1_ATTATCCAGAGGTACC-1	h1	7312	1994	Healthy	7312	1994	h1	0.853958140642446	0.0304978118161926	h1_ATTATCCAGAGGTACC-1	-0.0169771212456712	0.00152627646884862	G2M	6841	1994	1	1	2	27	34	34	2	3	2	2	0.37614405767875	KCs
h1_ATTATCCAGTCGTTTG-1	h1	8177	2166	Healthy	8177	2166	h1	0.852543978293104	0.00917206799559741	h1_ATTATCCAGTCGTTTG-1	0.0898315031748598	-0.039032461308653	S	7000	2166	4	4	4	20	8	8	0	0	0	0	-0.232860913051075	KCs
h1_ATTATCCAGTTACGGG-1	h1	8876	2348	Healthy	8878	2350	h1	0.853799086990602	0.029736427123226	h1_ATTATCCAGTTACGGG-1	0.00251238460175696	-0.0814005653635124	S	7119	2348	1	1	2	27	34	34	2	3	2	2	0.226097547622433	KCs
h1_ATTATCCCAATGGAGC-1	h1	2241	924	Healthy	2241	924	h1	0.885158465124694	0.110664881749219	h1_ATTATCCCAATGGAGC-1	-0.0587142771169832	-0.0279992679568367	G1	5868	1033	1	1	2	27	34	34	2	3	2	2	-0.0418916946384584	KCs
h1_ATTATCCGTCGATTGT-1	h1	4080	1700	Healthy	4080	1700	h1	0.894697583118364	0.0318627450980392	h1_ATTATCCGTCGATTGT-1	-0.0826542595454072	-0.0151708873701101	G1	5825	1704	7	5	24	18	26	26	4	4	3	3	0.539963026191912	MCs
h1_ATTATCCTCCGTAGTA-1	h1	9287	2257	Healthy	9288	2258	h1	0.845209095052382	0.01442721791559	h1_ATTATCCTCCGTAGTA-1	-0.00507611518031552	-0.0819406140708076	G1	7112	2251	1	1	2	27	34	34	2	3	2	2	0.3300895307361	KCs
h1_ATTATCCTCTATCGCC-1	h1	5128	1523	Healthy	5128	1523	h1	0.85788261430396	0.0477769110764431	h1_ATTATCCTCTATCGCC-1	0.0353412395265359	-0.00108686193486086	S	6228	1524	4	4	4	20	8	8	0	0	0	0	0.243101644146457	KCs
h1_ATTATCCTCTGAAAGA-1	h1	9091	1831	Healthy	9091	1831	h1	0.824200155603008	0.011659883401166	h1_ATTATCCTCTGAAAGA-1	-0.0530495485763953	-0.0222635186331253	G1	6926	1829	9	16	19	16	19	19	0	0	9	8	0.0710335826353911	KCs
h1_ATTCTACAGTGGAGTC-1	h1	5879	1489	Healthy	5880	1490	h1	0.841833012169018	0.0277210884353742	h1_ATTCTACAGTGGAGTC-1	-0.0422724200636608	-0.0434041399536962	G1	6405	1489	1	1	2	3	15	15	2	3	2	2	0.214829409708532	KCs
h1_ATTCTACGTCACTTCC-1	h1	5341	1529	Healthy	5342	1530	h1	0.854330582629082	0.0061774616248596	h1_ATTCTACGTCACTTCC-1	-0.0841750053746981	-0.0237694981666834	G1	6193	1530	0	0	3	2	1	1	3	2	1	1	1.52920123922084	Immune
h1_ATTGGACCATGGGAAC-1	h1	7091	2279	Healthy	7092	2280	h1	0.87201675434778	0.0146644106034969	h1_ATTGGACCATGGGAAC-1	-0.104934777744924	-0.0771440601092763	G1	6821	2279	7	5	24	18	26	26	4	4	3	3	0.660048588053319	MCs
h1_ATTGGACGTAGGGTAC-1	h1	11195	2539	Healthy	11195	2539	h1	0.8408600735735	0.0584189370254578	h1_ATTGGACGTAGGGTAC-1	-0.0111176973343497	0.00326985083626526	G2M	7138	2480	10	9	23	26	30	30	0	0	0	9	0.0340158391560732	KCs
h1_ATTGGACTCGGCGCAT-1	h1	5308	1724	Healthy	5309	1725	h1	0.868933702531942	0.0186475795818422	h1_ATTGGACTCGGCGCAT-1	-0.0322903953070671	0.00433391422737875	G2M	6207	1723	1	1	2	3	7	7	2	3	2	2	0.419931712923837	KCs
h1_ATTGGACTCGTACGGC-1	h1	8111	2155	Healthy	8111	2155	h1	0.852745927092648	0.0219455061028233	h1_ATTGGACTCGTACGGC-1	-0.0484240080139562	-0.0152331606865431	G1	6993	2155	10	9	23	26	30	30	0	0	0	9	-0.00415006904365224	KCs
h1_ATTGGTGAGTATTGGA-1	h1	9659	2524	Healthy	9660	2525	h1	0.853771872340715	0.0564182194616977	h1_ATTGGTGAGTATTGGA-1	-0.0572170693825427	-0.0352156403447419	G1	7193	2516	1	1	2	3	7	7	2	3	2	2	0.478154895938052	KCs
h1_ATTGGTGCAAGGGTCA-1	h1	5505	2007	Healthy	5505	2007	h1	0.882855284920542	0.0299727520435967	h1_ATTGGTGCAAGGGTCA-1	-0.0453115036867614	-0.0413565587416163	G1	6148	2005	7	5	24	18	26	26	4	4	3	3	-0.274715622377579	MCs
h1_ATTGGTGCATGTTCCC-1	h1	14879	2742	Healthy	14879	2742	h1	0.823968049836193	0.0289670004704617	h1_ATTGGTGCATGTTCCC-1	-0.0496724780595957	-0.0178509666838011	G1	7215	2426	10	9	23	26	30	30	0	0	0	9	0.170573031450609	KCs
h1_ATTGGTGGTAGTAGTA-1	h1	2592	975	Healthy	2592	975	h1	0.875607561485485	0.0397376543209877	h1_ATTGGTGGTAGTAGTA-1	-0.0150070429092812	0.0285810250949857	G2M	6126	1032	1	1	2	27	34	34	2	3	2	2	0.269914811843024	KCs
h1_ATTGGTGTCGACAGCC-1	h1	5350	2041	Healthy	5351	2042	h1	0.887786908253813	0.0142029527191179	h1_ATTGGTGTCGACAGCC-1	-0.0545400965300507	-0.0262804532998784	G1	6092	2041	7	5	24	18	26	26	4	4	3	3	0.514698218776411	MCs
h1_ATTTCTGAGTGTACTC-1	h1	4260	1618	Healthy	4260	1618	h1	0.884159924542436	0.0784037558685446	h1_ATTTCTGAGTGTACTC-1	0.00302531359009572	0.0665466496853217	G2M	5970	1618	10	9	17	15	17	17	0	0	0	9	-0.106192506072837	KCs
h1_ATTTCTGCATAGGATA-1	h1	5284	2069	Healthy	5284	2069	h1	0.89062412407165	0.0264950794852385	h1_ATTTCTGCATAGGATA-1	-0.0983376135588419	-0.0155817855156237	G1	6052	2069	7	5	24	18	26	26	4	4	3	3	0.176941500462458	MCs
h1_ATTTCTGTCCAATGGT-1	h1	15238	2802	Healthy	15238	2802	h1	0.824175830017606	0.026381414883843	h1_ATTTCTGTCCAATGGT-1	-0.0320134864141379	-0.0259406166590223	G1	7155	2415	10	9	23	26	30	30	0	0	0	9	-0.0268003386890484	KCs
h1_CAACCAAAGAAAGTGG-1	h1	6460	1712	Healthy	6460	1712	h1	0.848636860104952	0.0195046439628483	h1_CAACCAAAGAAAGTGG-1	-0.0307931225530884	-0.0943450962672041	G1	6527	1712	2	2	0	0	0	0	5	5	4	4	-0.0880533365915152	LCs
h1_CAACCAAGTCAACTGT-1	h1	17551	3480	Healthy	17551	3480	h1	0.83443151679024	0.0321918978975557	h1_CAACCAAGTCAACTGT-1	0.0363074875322111	-0.0195457544270006	S	7371	2792	10	9	23	26	30	30	0	0	0	9	0.404684201416735	KCs
h1_CAACCAAGTCAGAGGT-1	h1	10252	2395	Healthy	10252	2395	h1	0.84254968433215	0.0266289504486929	h1_CAACCAAGTCAGAGGT-1	-0.000659505580558106	-0.0189773909349581	G1	7146	2383	10	9	23	26	30	30	0	0	0	9	0.231262616109185	KCs
h1_CAACCAATCGCTTGTC-1	h1	6855	1859	Healthy	6855	1859	h1	0.852260957416692	0.0294675419401896	h1_CAACCAATCGCTTGTC-1	0.00331075683676091	-0.00234174161356383	S	6704	1859	1	1	2	27	34	34	2	3	2	2	0.276383698173069	KCs
h1_CAACCTCCATAGTAAG-1	h1	9960	2595	Healthy	9960	2595	h1	0.853905930857024	0.0317269076305221	h1_CAACCTCCATAGTAAG-1	0.00863459841687551	-0.0252753701849892	S	7267	2586	1	1	2	3	7	7	2	3	2	2	0.58881703927675	KCs
h1_CAACCTCGTATGGTTC-1	h1	6468	1763	Healthy	6468	1763	h1	0.851862563925188	0.0265924551638837	h1_CAACCTCGTATGGTTC-1	-0.014880910342041	0.00116584743131408	G2M	6542	1763	1	1	2	3	15	15	2	3	2	2	0.0837359360978559	KCs
h1_CAACCTCGTCTAGGTT-1	h1	2683	1197	Healthy	2683	1197	h1	0.89776456606605	0.174058889303019	h1_CAACCTCGTCTAGGTT-1	-0.0526596262140505	-0.0689066962010667	G1	5768	1306	10	9	17	15	17	17	0	0	0	9	0.655685297864865	KCs
h1_CAACCTCGTCTGCAAT-1	h1	15206	3076	Healthy	15206	3076	h1	0.834044436158239	0.0276864395633303	h1_CAACCTCGTCTGCAAT-1	0.0048147459868772	-0.0211993525971049	S	7333	2670	10	9	23	26	30	30	0	0	0	9	0.2736785505044	KCs
h1_CAACCTCGTTGCTCCT-1	h1	4526	1661	Healthy	4526	1661	h1	0.880913864783912	0.170128148475475	h1_CAACCTCGTTGCTCCT-1	-0.00753132303510887	0.0698673996240919	G2M	5970	1663	10	9	17	15	17	17	0	0	0	9	-0.204365572088939	KCs
h1_CAACCTCGTTGGAGGT-1	h1	2521	1179	Healthy	2521	1179	h1	0.90296869843582	0.0880602935343118	h1_CAACCTCGTTGGAGGT-1	0.0270794793967454	0.0130641297131013	S	5854	1250	10	9	17	15	17	17	0	0	0	9	-0.355115310402328	KCs
h1_CAACTAGCATCCCACT-1	h1	4060	1249	Healthy	4061	1250	h1	0.858194785124354	0.0797833046047771	h1_CAACTAGCATCCCACT-1	-0.000352809005810216	0.0215503514823248	G2M	6153	1251	10	9	17	15	17	17	0	0	0	9	0.0791985004491186	KCs
h1_CAACTAGCATCGTCGG-1	h1	4997	1230	Healthy	4997	1230	h1	0.835400897857806	0.0376225735441265	h1_CAACTAGCATCGTCGG-1	-0.0294299280263542	-0.00762450032777847	G1	6314	1230	1	1	2	3	7	7	2	3	2	2	0.155950251197848	KCs
h1_CAAGAAAAGACAATAC-1	h1	5996	1741	Healthy	5996	1741	h1	0.85783945880336	0.0340226817878586	h1_CAAGAAAAGACAATAC-1	-0.0246883428212633	0.017044553391567	G2M	6381	1741	1	1	2	27	34	34	2	3	2	2	0.114501272373212	KCs
h1_CAAGAAAAGCACACAG-1	h1	4603	1339	Healthy	4607	1340	h1	0.853603006041157	0.0816149337963968	h1_CAAGAAAAGCACACAG-1	-0.10486141605322	-0.0951599203778984	G1	5625	1368	10	9	17	15	17	17	0	0	0	9	0.678369006399882	KCs
h1_CAAGAAAAGGCGATAC-1	h1	4804	1853	Healthy	4804	1853	h1	0.887622978481224	0.037052456286428	h1_CAAGAAAAGGCGATAC-1	-0.0277677103715126	-0.101456733139044	G1	5980	1853	7	5	24	18	26	26	4	4	3	3	2.20664131513485	MCs
h1_CAAGAAAAGTTGTCGT-1	h1	13992	2800	Healthy	13993	2801	h1	0.831497165940617	0.0197956120917602	h1_CAAGAAAAGTTGTCGT-1	-0.040499080414475	-0.0188343907844	G1	7252	2556	10	9	23	26	30	30	0	0	0	9	0.207352876972583	KCs
h1_CAAGAAAGTCCAGTAT-1	h1	10357	2575	Healthy	10358	2576	h1	0.849492273497712	0.0235566711720409	h1_CAAGAAAGTCCAGTAT-1	-0.0400909779158874	-0.00521667358991719	G1	7387	2553	1	1	2	27	34	34	2	3	2	2	1.61154857016545	KCs
h1_CAAGAAATCAGCTTAG-1	h1	3141	1132	Healthy	3141	1132	h1	0.873259108027879	0.0276981852913085	h1_CAAGAAATCAGCTTAG-1	-0.0586934847890963	0.0148035426466992	G2M	6066	1159	1	1	2	27	34	34	2	3	2	2	0.176607476593787	KCs
h1_CAAGAAATCCTTTCGG-1	h1	7046	1985	Healthy	7046	1985	h1	0.857019145194118	0.0356230485381777	h1_CAAGAAATCCTTTCGG-1	0.0061936188110991	-0.0146743671064919	S	6767	1985	1	1	2	3	7	7	2	3	2	2	0.0214573748087151	KCs
h1_CAAGATCCAATCCAAC-1	h1	3758	1686	Healthy	3758	1686	h1	0.902628415583754	0.0268759978712081	h1_CAAGATCCAATCCAAC-1	-0.0499403638339963	-0.0235788283463871	G1	5745	1695	7	5	24	18	26	26	4	4	3	3	-0.257802334227168	MCs
h1_CAAGATCCACACATGT-1	h1	9604	2370	Healthy	9604	2370	h1	0.847404618492769	0.0154102457309454	h1_CAAGATCCACACATGT-1	-0.0270191736523752	0.028961944839298	G2M	7141	2370	4	4	4	20	8	8	0	0	0	0	-0.00257517757696324	KCs
h1_CAAGATCGTAGCTCCG-1	h1	3727	1465	Healthy	3727	1465	h1	0.886451705508412	0.111886235578213	h1_CAAGATCGTAGCTCCG-1	-0.0839819179669318	-0.0326704476794433	G1	5903	1474	10	9	17	15	17	17	0	0	0	9	0.490708966409264	KCs
h1_CAAGATCGTTTGTTTC-1	h1	6751	1727	Healthy	6751	1727	h1	0.845385516950911	0.0333283957932158	h1_CAAGATCGTTTGTTTC-1	-0.0377604009088685	0.0420455677734108	G2M	6657	1727	1	1	2	3	15	15	2	3	2	2	0.450909864432053	KCs
h1_CAAGGCCAGACATAAC-1	h1	4438	1363	Healthy	4438	1363	h1	0.859428266171831	0.00067598017124831	h1_CAAGGCCAGACATAAC-1	-0.00511642587774844	0.0707879552818357	G2M	6178	1372	10	9	23	26	30	30	0	0	0	9	0.451576618822594	KCs
h1_CAAGGCCGTGATGATA-1	h1	5113	1967	Healthy	5113	1967	h1	0.888134888031775	0.0303148836299628	h1_CAAGGCCGTGATGATA-1	-0.0987606667513906	-0.0746374024356456	G1	6024	1968	7	5	24	18	26	26	4	4	3	3	0.375448104730649	MCs
h1_CAAGGCCGTTTGGCGC-1	h1	5790	2046	Healthy	5790	2046	h1	0.879933157536648	0.0449050086355786	h1_CAAGGCCGTTTGGCGC-1	-0.0191586689257204	0.0199765982326491	G2M	6272	2046	10	9	17	15	17	17	0	0	0	9	0.498220050871983	KCs
h1_CAAGTTGCAGTACACT-1	h1	4387	1514	Healthy	4387	1514	h1	0.873140995797032	0.075450193754274	h1_CAAGTTGCAGTACACT-1	-0.0525039464280569	-0.0298702213953795	G1	6078	1514	10	9	17	15	17	17	0	0	0	9	0.407183472352514	KCs
h1_CAAGTTGGTGTCGCTG-1	h1	6053	1642	Healthy	6053	1642	h1	0.850184581007613	0.0460928465223856	h1_CAAGTTGGTGTCGCTG-1	-0.0335884227211189	-0.041475758250755	G1	6419	1642	1	1	2	3	15	15	2	3	2	2	0.353431568650289	KCs
h1_CAAGTTGTCGGCGCTA-1	h1	14902	3116	Healthy	14902	3116	h1	0.837141796881927	0.0296604482619783	h1_CAAGTTGTCGGCGCTA-1	0.0147177772944837	-0.00963486951411775	S	7358	2803	10	9	23	26	30	30	0	0	0	9	0.475149591809941	KCs
h1_CAAGTTGTCGGCTTGG-1	h1	4023	1452	Healthy	4023	1452	h1	0.877215349431154	0.153865274670644	h1_CAAGTTGTCGGCTTGG-1	-0.0263344205385424	-0.000494065694625914	G1	5997	1456	10	9	17	15	17	17	0	0	0	9	-0.0891744562182918	KCs
h1_CACAAACAGATGTGTA-1	h1	11510	2706	Healthy	11510	2706	h1	0.845177082111786	0.019635099913119	h1_CACAAACAGATGTGTA-1	-0.0521784888634452	-0.0684299718657793	G1	7244	2638	9	16	19	16	19	19	0	0	9	8	5.71469113980344e-05	KCs
h1_CACAAACAGCGTGAGT-1	h1	2572	792	Healthy	2572	792	h1	0.84999849336756	0.00116640746500778	h1_CACAAACAGCGTGAGT-1	-0.0387517630227777	-0.0249532018398288	G1	6343	864	10	9	23	26	30	30	0	0	0	9	0.204355097631375	KCs
h1_CACAAACAGGTTCCTA-1	h1	8480	1953	Healthy	8480	1953	h1	0.837670735599996	0.000825471698113208	h1_CACAAACAGGTTCCTA-1	-0.0234707644084494	-0.00372823783547832	G1	6960	1948	10	9	23	26	30	30	0	0	0	9	0.603684468358232	KCs
h1_CACAAACCAGACACTT-1	h1	7585	2029	Healthy	7585	2029	h1	0.852402037722995	0.0407382992748846	h1_CACAAACCAGACACTT-1	0.0122506238425612	0.0253254999016829	G2M	6901	2029	1	1	2	27	34	34	2	3	2	2	-0.0829969280512773	KCs
h1_CACAAACCAGTGAGTG-1	h1	13388	2735	Healthy	13388	2735	h1	0.832855369125564	0.0221840454138034	h1_CACAAACCAGTGAGTG-1	-0.0405975497028352	-0.0242015416107616	G1	7253	2543	10	9	23	26	30	30	0	0	0	9	0.292756400190586	KCs
h1_CACAAACGTACAGACG-1	h1	22229	3734	Healthy	22229	3734	h1	0.821771363298842	0.0114715011921364	h1_CACAAACGTACAGACG-1	0.0427263945644598	0.271071364402301	G2M	6947	2407	9	14	15	13	16	16	0	10	9	8	-0.152615353866087	KCs
h1_CACAAACGTCTGGAGA-1	h1	14331	2671	Healthy	14331	2671	h1	0.824457634451586	0.033563603377294	h1_CACAAACGTCTGGAGA-1	-0.0652470348394607	-0.0563793488944224	G1	7115	2366	10	9	23	26	30	30	0	0	0	9	0.521197038977565	KCs
h1_CACAAACTCTAGAGTC-1	h1	4872	1699	Healthy	4872	1699	h1	0.87593540754072	0.0617816091954023	h1_CACAAACTCTAGAGTC-1	-0.081090297623742	0.0082054276045357	G2M	6112	1699	1	1	2	27	34	34	2	3	2	2	0.0751091661455836	KCs
h1_CACACAACACGACTCG-1	h1	2497	1178	Healthy	2497	1178	h1	0.903964363579869	0.199439327192631	h1_CACACAACACGACTCG-1	0.0608746265889833	-0.0718661030322772	S	5853	1300	10	9	17	15	17	17	0	0	0	9	-0.315066683977369	KCs
h1_CACACAACATCTATGG-1	h1	4759	1877	Healthy	4759	1877	h1	0.890129243595026	0.0180710233242278	h1_CACACAACATCTATGG-1	-0.00372604774822588	-0.068344130102614	G1	5963	1877	7	5	24	18	26	26	4	4	3	3	0.111559406820608	MCs
h1_CACACAAGTCCAACTA-1	h1	9785	2474	Healthy	9785	2474	h1	0.850356588925419	0.0451711803781298	h1_CACACAAGTCCAACTA-1	-0.0297552140528048	-0.023530791009932	G1	7214	2466	10	9	23	26	30	30	0	0	0	9	0.377601662043081	KCs
h1_CACACAAGTGGTAACG-1	h1	10740	2648	Healthy	10740	2648	h1	0.849147691703721	0.0525139664804469	h1_CACACAAGTGGTAACG-1	-0.0564077617759376	-0.0222773976211633	G1	7229	2619	10	9	23	26	30	30	0	0	0	9	0.213000088827394	KCs
h1_CACACAATCACAATGC-1	h1	5937	1955	Healthy	5938	1956	h1	0.87219996658139	0.0250926237790502	h1_CACACAATCACAATGC-1	-0.0387659547350922	-0.00705421656180101	G1	6296	1955	2	2	0	0	0	0	5	5	4	4	-0.009644414578031	LCs
h1_CACACCTAGACTTTCG-1	h1	6487	1877	Healthy	6488	1878	h1	0.858761910211644	0.0411528976572133	h1_CACACCTAGACTTTCG-1	-0.0594986013471775	-0.026323965905716	G1	6534	1877	1	1	2	3	7	7	2	3	2	2	0.253267717646652	KCs
h1_CACACCTAGAGTACCG-1	h1	8136	2263	Healthy	8137	2264	h1	0.857922781392796	0.0238417107041907	h1_CACACCTAGAGTACCG-1	-0.0449401369019393	-0.0574367526217293	G1	7045	2263	1	1	2	27	34	34	2	3	2	2	0.0567112335466743	KCs
h1_CACACCTAGTACGATA-1	h1	13073	2667	Healthy	13073	2667	h1	0.832291226701236	0.0311328692725465	h1_CACACCTAGTACGATA-1	-0.0387491760523379	-0.0372840238566613	G1	7152	2480	14	13	12	10	9	9	0	0	7	12	0.139332761271178	KCs
h1_CACACCTCATTCCTCG-1	h1	2248	1010	Healthy	2248	1010	h1	0.896331727438395	0.0876334519572954	h1_CACACCTCATTCCTCG-1	-0.0234485310898093	-0.0757481736027831	G1	5797	1133	2	2	0	0	0	0	5	5	4	4	-0.457997742101712	LCs
h1_CACACCTGTCTGCGGT-1	h1	14420	2847	Healthy	14420	2847	h1	0.830588199437977	0.0172676837725381	h1_CACACCTGTCTGCGGT-1	-0.0168236153045528	-0.0445570709024373	G1	7297	2579	10	9	23	26	30	30	0	0	0	9	0.0874356796477189	KCs
h1_CACACCTTCCGTCATC-1	h1	3691	1651	Healthy	3691	1651	h1	0.902051342052351	0.0260092115957735	h1_CACACCTTCCGTCATC-1	-0.105526709354722	-0.0442195128725479	G1	5752	1661	11	12	7	8	12	12	4	4	3	3	-0.534875370544707	MCs
h1_CACACTCAGGTGACCA-1	h1	5436	1650	Healthy	5436	1650	h1	0.86137703723468	0.0389992641648271	h1_CACACTCAGGTGACCA-1	0.00985289002609263	0.00887048770383045	S	6239	1650	1	1	2	3	7	7	2	3	2	2	0.441267077204655	KCs
h1_CACACTCGTCATACTG-1	h1	7939	2138	Healthy	7939	2138	h1	0.853899405757251	0.00818742914724776	h1_CACACTCGTCATACTG-1	-0.0330266620467117	0.0122966350151735	G2M	6945	2137	9	16	19	16	19	19	0	0	9	8	-0.260398999648852	KCs
h1_CACACTCGTGACAAAT-1	h1	8090	2169	Healthy	8090	2169	h1	0.853711233288656	0.0210135970333745	h1_CACACTCGTGACAAAT-1	0.0593002212840946	-0.0518572313357432	S	7005	2169	1	1	2	27	34	34	2	3	2	2	0.0477336510296326	KCs
h1_CACACTCTCCCAAGAT-1	h1	2209	857	Healthy	2211	859	h1	0.87723585458495	0.0257801899592944	h1_CACACTCTCCCAAGAT-1	-0.0598152830131276	-0.0161307498902056	G1	5743	985	0	0	3	2	18	18	3	2	1	1	0.602495633594902	Immune
h1_CACAGGCAGAAGGTTT-1	h1	13109	2721	Healthy	13109	2721	h1	0.834164059365729	0.029369135708292	h1_CACAGGCAGAAGGTTT-1	-0.00893855959481088	-0.0337645404797385	G1	7191	2547	10	9	23	26	30	30	0	0	0	9	0.148643702222221	KCs
h1_CACAGGCAGGCAAAGA-1	h1	11096	2478	Healthy	11096	2478	h1	0.839051086182972	0.0229812545061283	h1_CACAGGCAGGCAAAGA-1	0.00735229073787819	-0.0419320884548104	S	7128	2438	10	9	23	26	30	30	0	0	0	9	-0.0440130358178515	KCs
h1_CACAGGCCAACACCTA-1	h1	20668	3508	Healthy	20668	3508	h1	0.821509710952505	0.018289142635959	h1_CACAGGCCAACACCTA-1	-0.045076591964316	-0.0361489663576174	G1	7054	2365	10	9	23	26	30	30	0	0	0	9	-0.180357427385826	KCs
h1_CACAGGCCACAGATTC-1	h1	3343	1288	Healthy	3343	1288	h1	0.882461837651902	0.105892910559378	h1_CACAGGCCACAGATTC-1	-0.0136199751490346	-0.0030286310920473	G1	5907	1307	10	9	17	15	17	17	0	0	0	9	-0.0192096438095341	KCs
h1_CACAGGCCATCTATGG-1	h1	9235	2274	Healthy	9235	2274	h1	0.846512136037548	0.0149431510557661	h1_CACAGGCCATCTATGG-1	0.0170291137690035	-0.0447335524867808	S	7104	2273	10	9	23	26	30	30	0	0	0	9	-0.307918983327216	KCs
h1_CACAGGCGTAAACGCG-1	h1	15198	3139	Healthy	15199	3140	h1	0.836222940405138	0.0232252121850122	h1_CACAGGCGTAAACGCG-1	-0.0107187386327379	-0.00790295842667058	G1	7330	2780	10	9	23	26	30	30	0	0	0	9	0.0895969248160982	KCs
h1_CACAGGCTCCTAAGTG-1	h1	13855	3041	Healthy	13855	3041	h1	0.840981970357451	0.0286539155539516	h1_CACAGGCTCCTAAGTG-1	-0.0244072735896749	-0.0643027528249073	G1	7455	2831	1	1	2	27	34	34	2	3	2	2	0.409038052312851	KCs
h1_CACAGGCTCGCGTAGC-1	h1	4927	1662	Healthy	4927	1662	h1	0.872189305217306	0.0704282524863	h1_CACAGGCTCGCGTAGC-1	-0.0340072874898003	-0.0121525080709978	G1	6159	1662	4	4	4	20	8	8	0	0	0	0	-0.0395604861119233	KCs
h1_CACAGTACAGCGAACA-1	h1	8944	2490	Healthy	8944	2490	h1	0.859464007153947	0.0674194991055456	h1_CACAGTACAGCGAACA-1	-0.00581272443593396	-0.0442323800778059	G1	7193	2489	10	9	17	15	17	17	0	0	0	9	0.0156857144971768	KCs
h1_CACAGTACATGTCGAT-1	h1	6225	1869	Healthy	6225	1869	h1	0.862279688384507	0.0896385542168675	h1_CACAGTACATGTCGAT-1	-0.0875778932908173	-0.0678820687909992	G1	6450	1869	10	9	17	15	17	17	0	0	0	9	0.171465456557738	KCs
h1_CACAGTATCCAATGGT-1	h1	3288	1255	Healthy	3289	1256	h1	0.881129757911535	0.0650653694131955	h1_CACAGTATCCAATGGT-1	-0.0138373497641701	-0.0900455526079674	G1	6042	1278	10	9	17	15	17	17	0	0	0	9	-0.00183230740692039	KCs
h1_CACATAGAGATGAGAG-1	h1	11091	2526	Healthy	11091	2526	h1	0.841151542029041	0.0348029934180867	h1_CACATAGAGATGAGAG-1	-0.0425560241799217	-0.0137068042775852	G1	7183	2484	10	9	23	26	30	30	0	0	0	9	0.159430515999628	KCs
h1_CACATAGGTCTGGTCG-1	h1	2410	1092	Healthy	2410	1092	h1	0.898346341878749	0.196265560165975	h1_CACATAGGTCTGGTCG-1	-0.0208793983699149	-0.0785324857767707	G1	5837	1221	10	9	17	15	17	17	0	0	0	9	0.426120866574218	KCs
h1_CACATAGGTTGCGCAC-1	h1	9464	2756	Healthy	9464	2756	h1	0.86524510866877	0.0280008453085376	h1_CACATAGGTTGCGCAC-1	-0.088366733394991	-0.106258342927501	G1	7400	2748	7	5	24	18	26	26	4	4	3	3	0.608663140011938	MCs
h1_CACATAGTCCCGGATG-1	h1	17191	3164	Healthy	17191	3164	h1	0.826443352871287	0.0228607992554243	h1_CACATAGTCCCGGATG-1	-0.00354965514552506	-0.0477563131526736	G1	7193	2504	10	9	23	26	30	30	0	0	0	9	0.246196726244338	KCs
h1_CACATTTAGTTATCGC-1	h1	2813	1165	Healthy	2813	1165	h1	0.889004068650795	0.0504799146818343	h1_CACATTTAGTTATCGC-1	-0.00583089448158559	-0.0238084455108555	G1	6070	1222	10	9	23	26	30	30	0	0	0	9	-0.0879180780080719	KCs
h1_CACATTTGTCATACTG-1	h1	9916	2725	Healthy	9916	2725	h1	0.859628935415474	0.036506655909641	h1_CACATTTGTCATACTG-1	-0.0699974859372879	-0.0114092156275842	G1	7328	2718	1	1	2	3	7	7	2	3	2	2	0.338859874219744	KCs
h1_CACATTTGTTGATTCG-1	h1	7302	1843	Healthy	7302	1843	h1	0.845237350549372	0.0334155026020268	h1_CACATTTGTTGATTCG-1	-0.0406012806963046	0.0425671061592088	G2M	6808	1843	1	1	2	3	7	7	2	3	2	2	0.221360161476798	KCs
h1_CACATTTTCACATAGC-1	h1	6855	2400	Healthy	6855	2400	h1	0.88117952786311	0.0423048869438366	h1_CACATTTTCACATAGC-1	-0.13318537512232	-0.0547172069785191	G1	6742	2399	7	5	24	18	26	26	4	4	3	3	0.94126231336097	MCs
h1_CACCACTAGATGCCTT-1	h1	10864	2483	Healthy	10864	2483	h1	0.841175752173258	0.0436303387334315	h1_CACCACTAGATGCCTT-1	0.0342257385518078	-0.0481765409636177	S	7174	2444	4	4	4	20	8	8	0	0	0	0	0.292015029434881	KCs
h1_CACCACTAGTGTACGG-1	h1	3436	1574	Healthy	3436	1574	h1	0.904116705191075	0.0288125727590221	h1_CACCACTAGTGTACGG-1	-0.0229894586789271	0.0603281583920967	G2M	5718	1591	11	12	7	8	12	12	4	4	3	3	-0.545405764060464	MCs
h1_CACCACTTCCATGAAC-1	h1	12723	2614	Healthy	12723	2614	h1	0.832557204713442	0.018391888705494	h1_CACCACTTCCATGAAC-1	0.0495119366191825	0.000283320452862168	S	7210	2447	10	9	23	26	30	30	0	0	0	9	0.0135602841600241	KCs
h1_CACCAGGGTAAGTAGT-1	h1	8769	1982	Healthy	8769	1982	h1	0.836202232224763	0.0151670657999772	h1_CACCAGGGTAAGTAGT-1	-0.0139626317409522	0.0698966427921058	G2M	6973	1982	9	16	19	16	19	19	0	0	9	8	0.218593946517632	KCs
h1_CACCAGGGTACCTACA-1	h1	3720	1346	Healthy	3720	1346	h1	0.87634993124924	0.0865591397849462	h1_CACCAGGGTACCTACA-1	-0.0328333455198676	-0.0548857670174765	G1	5941	1355	10	9	17	15	17	17	0	0	0	9	-0.146475350360878	KCs
h1_CACCAGGGTGGCGAAT-1	h1	11977	2792	Healthy	11978	2793	h1	0.844959835763671	0.037318417098013	h1_CACCAGGGTGGCGAAT-1	-0.0496183520626776	0.00831858983841816	G2M	7287	2690	10	9	23	26	30	30	0	0	0	9	0.373325486516186	KCs
h1_CACCAGGTCGGATGTT-1	h1	2981	1497	Healthy	2983	1499	h1	0.913990951406557	0.0479383171304056	h1_CACCAGGTCGGATGTT-1	-0.0740478830316549	-0.0446114261559681	G1	5597	1542	7	5	24	18	26	26	4	4	3	3	-0.0808656781632166	MCs
h1_CACCAGGTCTCTAGGA-1	h1	14699	2875	Healthy	14699	2875	h1	0.829949363566242	0.0306823593441731	h1_CACCAGGTCTCTAGGA-1	-0.0815385210761678	-0.0438955499486128	G1	7236	2548	10	9	23	26	30	30	0	0	0	9	0.122169585317997	KCs
h1_CACCTTGCAGTATGCT-1	h1	2587	1170	Healthy	2587	1170	h1	0.899023989807684	0.192114418245071	h1_CACCTTGCAGTATGCT-1	-0.0913057194786012	-0.0478091103841651	G1	5803	1286	10	9	17	15	17	17	0	0	0	9	0.792776441861446	KCs
h1_CACCTTGCATAGAAAC-1	h1	5145	1536	Healthy	5146	1537	h1	0.858601593110761	0.000777302759424796	h1_CACCTTGCATAGAAAC-1	-0.0149293889201171	-0.0273994636590406	G1	6226	1542	1	1	2	27	34	34	2	3	2	2	0.404271282141639	KCs
h1_CACCTTGGTCCAGTAT-1	h1	8634	2209	Healthy	8634	2209	h1	0.849597450090865	0.0231642344220524	h1_CACCTTGGTCCAGTAT-1	-0.0120102796145415	0.00948192195094863	G2M	7070	2207	1	1	2	27	34	34	2	3	2	2	0.240114001076334	KCs
h1_CACTCCACACAGTCGC-1	h1	10461	2352	Healthy	10461	2352	h1	0.838755048831148	0.013383041774209	h1_CACTCCACACAGTCGC-1	-0.00403916126254658	-0.0182133820467147	G1	7156	2335	10	9	23	26	30	30	0	0	0	9	0.293112532853399	KCs
h1_CACTCCATCAGTGCAT-1	h1	5506	1909	Healthy	5506	1909	h1	0.877024747088426	0.0548492553577915	h1_CACTCCATCAGTGCAT-1	-0.0273407728740357	0.0120360782123439	G2M	6209	1909	10	9	17	15	17	17	0	0	0	9	0.144290572181611	KCs
h1_CAGAATCAGGAGCGTT-1	h1	16413	3220	Healthy	16413	3220	h1	0.832194411513827	0.0168159385852678	h1_CAGAATCAGGAGCGTT-1	0.0325160146709394	-0.0268453960513945	S	7267	2710	10	9	23	26	30	30	0	0	0	9	0.419468099488255	KCs
h1_CAGAATCGTCACCTAA-1	h1	4860	2015	Healthy	4861	2016	h1	0.896321252898216	0.0306521291915244	h1_CAGAATCGTCACCTAA-1	-0.0280464166494065	-0.00292703196372099	G1	5937	2015	11	5	7	8	26	26	4	4	3	3	0.813767084074318	MCs
h1_CAGAATCGTGCACGAA-1	h1	15028	2964	Healthy	15029	2965	h1	0.831238404163292	0.0125091489786413	h1_CAGAATCGTGCACGAA-1	-0.0585180309340648	-0.022708015528179	G1	7258	2628	10	9	23	26	30	30	0	0	0	9	0.224839803963129	KCs
h1_CAGAATCGTGGCTCCA-1	h1	13923	2503	Healthy	13923	2503	h1	0.820144781205764	0.0302377361200891	h1_CAGAATCGTGGCTCCA-1	0.0382942705588246	-0.0298145017523164	S	7095	2235	10	9	23	26	30	30	0	0	0	9	0.182649650776528	KCs
h1_CAGAATCTCCTGCAGG-1	h1	15314	2811	Healthy	15315	2812	h1	0.824114431067557	0.0233757753836108	h1_CAGAATCTCCTGCAGG-1	-0.0335936580135419	0.0174160021919099	G2M	7120	2409	10	9	23	26	30	30	0	0	0	9	0.369785138543253	KCs
h1_CAGAGAGCAATCGAAA-1	h1	10351	3067	Healthy	10351	3067	h1	0.868425688583143	0.0299487972176601	h1_CAGAGAGCAATCGAAA-1	-0.0665035267593346	-0.0164159757934197	G1	7561	3050	7	5	24	18	26	26	4	4	3	3	1.18287041724304	MCs
h1_CAGAGAGCAGGATTGG-1	h1	11887	2748	Healthy	11887	2748	h1	0.843915520188537	0.0561958441995457	h1_CAGAGAGCAGGATTGG-1	-0.0122474737350506	0.0239413502248826	G2M	7187	2650	10	9	23	26	30	30	0	0	0	9	0.410029893836031	KCs
h1_CAGAGAGGTATGAAAC-1	h1	5736	1756	Healthy	5736	1756	h1	0.863224769701413	0.0334728033472803	h1_CAGAGAGGTATGAAAC-1	-0.0019171800967021	-0.0116526710030657	G1	6323	1756	1	1	2	3	7	7	2	3	2	2	0.144947513195781	KCs
h1_CAGAGAGGTGGAAAGA-1	h1	5005	1865	Healthy	5005	1865	h1	0.884109646800127	0.0347652347652348	h1_CAGAGAGGTGGAAAGA-1	-0.0223231958324879	-0.0285409264781343	G1	6026	1865	7	5	24	18	26	26	4	4	3	3	0.387047806467793	MCs
h1_CAGAGAGTCAAGATCC-1	h1	5413	1789	Healthy	5413	1789	h1	0.871210481321869	0.0746351376316276	h1_CAGAGAGTCAAGATCC-1	-0.0889885341874131	-0.0246067662507881	G1	6213	1789	10	9	17	15	17	17	0	0	0	9	0.127151796617774	KCs
h1_CAGATCACAGGTCCAC-1	h1	3801	1313	Healthy	3801	1313	h1	0.871048515815675	0.0865561694290976	h1_CAGATCACAGGTCCAC-1	0.00106530914876603	-0.0197919717360168	S	6027	1322	10	9	17	15	17	17	0	0	0	9	-0.0752404056656945	KCs
h1_CAGATCATCACGCGGT-1	h1	9065	2378	Healthy	9065	2378	h1	0.85314583170393	0.0361831218974076	h1_CAGATCATCACGCGGT-1	0.0130077725126643	-0.0393498726767109	S	7150	2375	1	1	2	27	34	34	2	3	2	2	0.506728344415321	KCs
h1_CAGATCATCCTAGTGA-1	h1	11846	2593	Healthy	11846	2593	h1	0.838036677505587	0.0207665034610839	h1_CAGATCATCCTAGTGA-1	-0.0213876332715373	-0.00757061286704963	G1	7149	2514	10	9	23	26	30	30	0	0	0	9	0.0630990623981186	KCs
h1_CAGATCATCGTCCGTT-1	h1	16024	2889	Healthy	16024	2889	h1	0.823052573917715	0.0243384922616076	h1_CAGATCATCGTCCGTT-1	-0.0510077878818867	-0.0126005271324029	G1	7129	2409	10	9	23	26	30	30	0	0	0	9	0.181571690952372	KCs
h1_CAGCAGCAGCCCTAAT-1	h1	2106	953	Healthy	2106	953	h1	0.896383396992095	0.129154795821462	h1_CAGCAGCAGCCCTAAT-1	-0.0220342221701708	-0.037464716752212	G1	5675	1100	10	9	17	15	17	17	0	0	0	9	-0.224304918923766	KCs
h1_CAGCAGCAGGGATGGG-1	h1	22511	3672	Healthy	22511	3672	h1	0.819066938132362	0.0261649860068411	h1_CAGCAGCAGGGATGGG-1	-0.0235488892042754	-0.0142683310199447	G1	7004	2340	10	9	23	26	30	30	0	0	0	9	0.316482708578183	KCs
h1_CAGCAGCCATCACCCT-1	h1	3573	1269	Healthy	3573	1269	h1	0.873468275679507	0.0100755667506297	h1_CAGCAGCCATCACCCT-1	0.0217433584601459	0.00834334012822134	S	5992	1284	1	1	2	3	15	15	2	3	2	2	0.301867689285223	KCs
h1_CAGCAGCGTCTAGGTT-1	h1	3217	1426	Healthy	3217	1426	h1	0.899262590054425	0.173764376748523	h1_CAGCAGCGTCTAGGTT-1	-0.0517170327821428	0.0350766670597018	G2M	5797	1478	10	9	17	15	17	17	0	0	0	9	0.139600461167017	KCs
h1_CAGCAGCGTGGTTTCA-1	h1	10531	2299	Healthy	10532	2300	h1	0.835728717961037	0.0228826433725788	h1_CAGCAGCGTGGTTTCA-1	0.036670542053548	-0.00320720469636784	S	7097	2277	4	4	4	20	8	8	0	0	0	0	0.155687176543771	KCs
h1_CAGCAGCTCGGTTAAC-1	h1	7081	2272	Healthy	7081	2272	h1	0.871772951223719	0.0285270442027962	h1_CAGCAGCTCGGTTAAC-1	-0.0188487155418579	-0.0389958423224933	G1	6831	2272	7	5	24	18	26	26	4	4	3	3	0.0830601903353643	MCs
h1_CAGCATACAACTGCGC-1	h1	4856	1652	Healthy	4856	1652	h1	0.872969822420381	0.0796952224052718	h1_CAGCATACAACTGCGC-1	-0.0151760571658849	-0.0388502938678536	G1	6154	1652	10	9	23	26	30	30	0	0	0	9	-0.114424375882077	KCs
h1_CAGCATAGTCATTAGC-1	h1	11601	2955	Healthy	11601	2955	h1	0.853871666908449	0.0265494353935006	h1_CAGCATAGTCATTAGC-1	-0.0624897964447161	-0.00520264050574203	G1	7416	2886	1	1	2	27	34	34	2	3	2	2	1.03110139470707	KCs
h1_CAGCATATCACCTCGT-1	h1	13580	2637	Healthy	13580	2637	h1	0.827774763538335	0.0131811487481591	h1_CAGCATATCACCTCGT-1	0.0540329423938289	0.0051684811584683	S	7179	2408	4	4	4	20	8	8	0	0	0	0	-0.00764254319823429	KCs
h1_CAGCATATCACTTCAT-1	h1	6602	2067	Healthy	6602	2067	h1	0.867963904073255	0.0416540442290215	h1_CAGCATATCACTTCAT-1	-0.0503690021550819	0.00285095957990114	G2M	6602	2067	10	9	17	15	17	17	0	0	0	9	0.848280080476362	KCs
h1_CAGCCGACACGGATAG-1	h1	15514	3092	Healthy	15514	3092	h1	0.832848849638632	0.0319066649477891	h1_CAGCCGACACGGATAG-1	0.00123611580356404	-0.0252561751431198	S	7256	2673	10	9	23	26	30	30	0	0	0	9	0.163210443278505	KCs
h1_CAGCCGAGTTTAGCTG-1	h1	5971	1667	Healthy	5971	1667	h1	0.853256206581038	0.0539273153575615	h1_CAGCCGAGTTTAGCTG-1	-0.0395164057869967	0.00939714508694205	G2M	6401	1667	10	9	23	26	30	30	0	0	0	9	0.262785797123202	KCs
h1_CAGCGACCATGTTCCC-1	h1	7613	2078	Healthy	7613	2078	h1	0.854720552453787	0.0295547090503087	h1_CAGCGACCATGTTCCC-1	-0.0725851259228669	-0.0462444928017665	G1	6915	2078	1	1	2	27	34	34	2	3	2	2	-0.0417213494743117	KCs
h1_CAGCGACGTATGAATG-1	h1	6916	2011	Healthy	6916	2011	h1	0.860296048638212	0.0422209369577791	h1_CAGCGACGTATGAATG-1	0.0109702544230439	-0.0169133397564241	S	6721	2011	1	1	2	27	34	34	2	3	2	2	0.765646731183948	KCs
h1_CAGCGACTCGTGTAGT-1	h1	3739	1488	Healthy	3739	1488	h1	0.887998902290648	0.0585718106445574	h1_CAGCGACTCGTGTAGT-1	-0.0343487271768352	-0.0185229948976705	G1	5890	1499	10	9	23	26	30	30	0	0	0	9	-0.100649274222519	KCs
h1_CAGCTAAAGGGAAACA-1	h1	5147	1665	Healthy	5147	1665	h1	0.867942132004796	0.0491548474839712	h1_CAGCTAAAGGGAAACA-1	-0.0568679919782469	-0.0208443193232706	G1	6204	1666	4	4	4	4	8	8	0	0	0	0	0.434995474326811	KCs
h1_CAGCTAAAGTTCGCAT-1	h1	3759	1209	Healthy	3760	1210	h1	0.862272278837093	0.0340425531914894	h1_CAGCTAAAGTTCGCAT-1	-0.0317551409890618	-0.0269967531400748	G1	6149	1220	1	1	2	27	34	34	2	3	2	2	-0.21093913995426	KCs
h1_CAGCTAACATTGCGGC-1	h1	3249	1403	Healthy	3251	1405	h1	0.896258859675356	0.0329129498615811	h1_CAGCTAACATTGCGGC-1	-0.0473460098879826	-0.00535869514885379	G1	5818	1423	11	12	7	8	12	12	4	4	3	3	-0.590893591879095	MCs
h1_CAGCTGGAGTGAAGTT-1	h1	7426	2168	Healthy	7428	2170	h1	0.861940106594548	0.0679859989229941	h1_CAGCTGGAGTGAAGTT-1	-0.0303314364459274	-0.0380077895203822	G1	6880	2168	10	9	17	15	17	17	0	0	0	9	0.148530530013213	KCs
h1_CAGCTGGGTATAGTAG-1	h1	5621	2052	Healthy	5621	2052	h1	0.883291203976218	0.0284646859989326	h1_CAGCTGGGTATAGTAG-1	-0.0536201312887293	-0.0661154900903152	G1	6197	2052	7	5	24	18	26	26	4	4	3	3	-0.179036876656469	MCs
h1_CAGCTGGGTTTGACTG-1	h1	2256	1034	Healthy	2256	1034	h1	0.898960842633803	0.0562943262411347	h1_CAGCTGGGTTTGACTG-1	-0.0626396287990828	-0.0211079787642132	G1	5743	1145	1	1	2	27	34	34	2	3	2	2	0.378098801808895	KCs
h1_CAGCTGGTCTAAGCCA-1	h1	2370	1054	Healthy	2370	1054	h1	0.895723266136383	0.19957805907173	h1_CAGCTGGTCTAAGCCA-1	-0.00468629800917483	-0.0137311312770615	G1	5784	1195	10	9	17	15	17	17	0	0	0	9	-0.149250234622092	KCs
h1_CAGCTGGTCTGGTTCC-1	h1	2419	975	Healthy	2419	975	h1	0.883370649793237	0.12525837122778	h1_CAGCTGGTCTGGTTCC-1	-0.0278134693400005	0.0337225774413374	G2M	5907	1073	10	9	17	15	17	17	0	0	0	9	0.0868169942289092	KCs
h1_CAGGTGCCAGTTAACC-1	h1	6046	1617	Healthy	6046	1617	h1	0.848535515492941	0.0600396956665564	h1_CAGGTGCCAGTTAACC-1	0.0129352174862962	-0.0339643631551473	S	6410	1617	1	1	2	27	34	34	2	3	2	2	0.223711520586448	KCs
h1_CAGGTGCCATTGTGCA-1	h1	3794	1248	Healthy	3794	1248	h1	0.865082534184298	0.0279388508170796	h1_CAGGTGCCATTGTGCA-1	-0.0314905321221542	-0.0104785681150022	G1	6144	1256	8	7	5	7	4	4	0	0	0	0	0.253387123429115	KCs
h1_CAGGTGCTCACAACGT-1	h1	8031	2096	Healthy	8032	2097	h1	0.850639794732517	0.0285109561752988	h1_CAGGTGCTCACAACGT-1	-0.0538888988345872	-0.0376993110460402	G1	6988	2096	1	1	2	27	34	34	2	3	2	2	-0.111512536388117	KCs
h1_CAGTAACAGGACACCA-1	h1	18248	3407	Healthy	18248	3407	h1	0.828958855131322	0.0224134151687856	h1_CAGTAACAGGACACCA-1	-0.0388212886371482	-0.0164733920233304	G1	7181	2638	4	4	4	4	8	8	0	0	0	0	0.0711136996492871	KCs
h1_CAGTAACGTAGCTCCG-1	h1	13084	2280	Healthy	13084	2280	h1	0.815678038992807	0.024533781718129	h1_CAGTAACGTAGCTCCG-1	-0.0184792022037832	-0.0429403365685007	G1	6992	2088	4	4	4	4	24	24	0	0	0	0	0.026041251355968	KCs
h1_CAGTAACGTCATGCAT-1	h1	8802	2312	Healthy	8802	2312	h1	0.852812382134188	0.0247670983867303	h1_CAGTAACGTCATGCAT-1	-0.0700871942562265	-0.0412494726701093	G1	7130	2311	1	1	2	27	34	34	2	3	2	2	0.29330800830943	KCs
h1_CAGTAACGTGCGATAG-1	h1	2626	1212	Healthy	2626	1212	h1	0.901794922857368	0.152703731911653	h1_CAGTAACGTGCGATAG-1	0.0173070581390441	0.00267786914518242	S	5907	1294	10	9	17	15	17	17	0	0	0	9	0.0738042282166002	KCs
h1_CAGTAACGTGTTTGGT-1	h1	3418	1413	Healthy	3418	1413	h1	0.891438980727151	0.171737858396723	h1_CAGTAACGTGTTTGGT-1	0.0123604378375808	-0.0123440423068147	S	5763	1453	10	9	17	15	17	17	0	0	0	9	-0.280042545275537	KCs
h1_CAGTAACTCCAATGGT-1	h1	18782	3189	Healthy	18782	3189	h1	0.819809584555809	0.0233734426578639	h1_CAGTAACTCCAATGGT-1	-0.0281184601929397	-0.0200909326077207	G1	7078	2352	10	9	23	26	30	30	0	0	0	9	0.21904209954815	KCs
h1_CAGTAACTCTAACTCT-1	h1	5714	1972	Healthy	5714	1972	h1	0.877018718315383	0.13703185159258	h1_CAGTAACTCTAACTCT-1	-0.0661898539267538	-0.0437627333559769	G1	6264	1972	10	9	17	15	17	17	0	0	0	9	-0.15967631766137	KCs
h1_CAGTCCTCAGCCAATT-1	h1	14864	2952	Healthy	14864	2952	h1	0.831736215084682	0.0195775026910657	h1_CAGTCCTCAGCCAATT-1	-0.03528674525687	-0.0288157692666275	G1	7307	2640	10	9	23	26	30	30	0	0	0	9	0.0600466306791113	KCs
h1_CAGTCCTTCAATCACG-1	h1	10181	2352	Healthy	10181	2352	h1	0.841220959535149	0.0257342107847952	h1_CAGTCCTTCAATCACG-1	-0.0233133743471249	-0.0304038669190789	G1	7213	2336	1	1	2	27	34	34	2	3	2	2	0.502569544795041	KCs
h1_CATATGGCAAGCTGGA-1	h1	11121	2594	Healthy	11121	2594	h1	0.843758923586833	0.0263465515691035	h1_CATATGGCAAGCTGGA-1	0.00955137388637692	0.0229075195137511	G2M	7145	2548	10	9	23	26	30	30	0	0	0	9	0.14107408303921	KCs
h1_CATATGGCAGTGGAGT-1	h1	4888	1939	Healthy	4888	1939	h1	0.891152315630084	0.0331423895253683	h1_CATATGGCAGTGGAGT-1	-0.110089780796734	-0.00968076570292967	G1	5982	1939	7	5	24	18	26	26	4	4	3	3	0.876371443401812	MCs
h1_CATATGGGTCACACGC-1	h1	3005	1175	Healthy	3006	1176	h1	0.882811113751682	0.155688622754491	h1_CATATGGGTCACACGC-1	0.0247503414557721	-0.0335863385255958	S	5970	1225	10	9	17	15	17	17	0	0	0	9	-0.336042196046644	KCs
h1_CATATGGGTGTAACGG-1	h1	2999	1291	Healthy	2999	1291	h1	0.894721685033567	0.183727909303101	h1_CATATGGGTGTAACGG-1	-0.050491446085332	-0.0227969992687738	G1	5851	1344	10	9	17	15	17	17	0	0	0	9	0.199819803836963	KCs
h1_CATATGGGTTGAGTTC-1	h1	10445	2460	Healthy	10445	2460	h1	0.843745299024901	0.0300622307324079	h1_CATATGGGTTGAGTTC-1	0.00691241030115496	-0.0486198607546611	S	7373	2445	2	2	0	0	0	0	5	5	4	4	-0.267748954881379	LCs
h1_CATATGGTCGCTAGCG-1	h1	9813	2112	Healthy	9813	2112	h1	0.832880508953137	0.0119229593396515	h1_CATATGGTCGCTAGCG-1	-0.0561747475817615	-0.0653161545876853	G1	7300	2099	0	0	3	2	1	1	3	2	1	1	1.94743097321707	Immune
h1_CATATTCTCCCAGGTG-1	h1	4446	1708	Healthy	4447	1709	h1	0.886152021881534	0.0888239262424106	h1_CATATTCTCCCAGGTG-1	0.029444523349352	-0.0139852537717325	S	5982	1709	10	9	17	15	17	17	0	0	0	9	0.647620425155535	KCs
h1_CATATTCTCCTGCAGG-1	h1	3701	1676	Healthy	3701	1676	h1	0.903583434497791	0.0464739259659551	h1_CATATTCTCCTGCAGG-1	-0.0758207991303334	-0.079734588669712	G1	5755	1683	11	5	7	8	26	26	4	4	3	3	-0.3428840904967	MCs
h1_CATCAAGAGGTAGCTG-1	h1	2726	822	Healthy	2726	822	h1	0.848449973464329	0.00146735143066764	h1_CATCAAGAGGTAGCTG-1	-0.00357027843355583	0.0595178931409571	G2M	6295	880	14	13	12	10	9	9	0	0	7	12	0.157848246225354	KCs
h1_CATCAAGAGTACACCT-1	h1	6339	1401	Healthy	6339	1401	h1	0.82756995311489	0.00946521533364884	h1_CATCAAGAGTACACCT-1	-0.0196939545413238	-0.0256236695455885	G1	6503	1401	0	0	3	2	1	1	3	2	1	1	0.200031461693656	Immune
h1_CATCAAGCATGCCTAA-1	h1	5941	2246	Healthy	5941	2246	h1	0.888058950104489	0.094596869213937	h1_CATCAAGCATGCCTAA-1	-0.0933084734592468	-0.0642354489047672	G1	6282	2245	11	12	7	8	12	12	4	4	3	3	-0.0317657439105514	MCs
h1_CATCAAGCATGGGAAC-1	h1	6668	1752	Healthy	6668	1752	h1	0.848205502468052	0.0592381523695261	h1_CATCAAGCATGGGAAC-1	0.0985152809229392	-0.00381224922579128	S	6644	1752	4	4	4	20	8	8	0	0	0	0	0.263747716709413	KCs
h1_CATCAGACAAAGCAAT-1	h1	16222	2897	Healthy	16223	2898	h1	0.822325538761869	0.0239166615299266	h1_CATCAGACAAAGCAAT-1	-0.0289875521644373	-0.0444292761003345	G1	7130	2390	10	9	23	26	30	30	0	0	0	9	0.0834303196847158	KCs
h1_CATCAGACACACATGT-1	h1	8019	2148	Healthy	8019	2148	h1	0.853466106275631	0.0299289188178077	h1_CATCAGACACACATGT-1	-0.00783843013669011	-0.00739096002422107	G1	6995	2148	1	1	2	27	34	34	2	3	2	2	0.582723536960185	KCs
h1_CATCAGAGTAACGCGA-1	h1	9626	2516	Healthy	9626	2516	h1	0.853710771669169	0.0252441304799501	h1_CATCAGAGTAACGCGA-1	0.0508875407970198	-0.031624449836962	S	7232	2514	1	1	2	27	34	34	2	3	2	2	0.479867471451482	KCs
h1_CATCAGATCCGCAAGC-1	h1	3134	1217	Healthy	3135	1218	h1	0.88256225397571	0.0752791068580542	h1_CATCAGATCCGCAAGC-1	-0.0680068813955357	-0.0814500417906009	G1	5954	1245	1	1	2	27	34	34	2	3	2	2	0.0516977694946913	KCs
h1_CATCCACGTAAGAGGA-1	h1	3723	1210	Healthy	3723	1210	h1	0.863309356804803	0.0335750738651625	h1_CATCCACGTAAGAGGA-1	-0.0368679251116824	0.0217961118093454	G2M	6085	1220	1	1	2	3	15	15	2	3	2	2	0.292629043393312	KCs
h1_CATCCACTCGTGACAT-1	h1	17679	3248	Healthy	17679	3248	h1	0.826757150289989	0.0210419141354149	h1_CATCCACTCGTGACAT-1	-0.0800525566049462	-0.0368106769866259	G1	7679	2597	14	13	12	10	9	9	0	0	7	12	-0.196952161715672	KCs
h1_CATCGAAGTTGAGGTG-1	h1	3561	1481	Healthy	3561	1481	h1	0.89271879664067	0.111485537770289	h1_CATCGAAGTTGAGGTG-1	-0.0944682201972627	-0.0911976691820663	G1	5874	1496	10	9	17	15	17	17	0	0	0	9	0.0957181057109533	KCs
h1_CATCGGGCACCAGGCT-1	h1	5362	1492	Healthy	5362	1492	h1	0.851029953965655	0.0389779932860873	h1_CATCGGGCACCAGGCT-1	-0.0356190953721262	-0.0742177515480891	G1	6288	1492	1	1	2	27	34	34	2	3	2	2	0.168989180978021	KCs
h1_CATCGGGCAGACGTAG-1	h1	6407	2231	Healthy	6407	2231	h1	0.879643627560848	0.0230997346652099	h1_CATCGGGCAGACGTAG-1	-0.0967233119180302	-0.0477190225085535	G1	6494	2230	7	5	24	18	26	26	4	4	3	3	1.01590948215864	MCs
h1_CATCGGGCATTTCAGG-1	h1	18718	3344	Healthy	18719	3345	h1	0.824944512230145	0.0205139163416849	h1_CATCGGGCATTTCAGG-1	-0.0277541906764008	-0.0465549596970039	G1	7089	2473	10	9	23	26	30	30	0	0	0	9	0.441842871860615	KCs
h1_CATCGGGTCAAGATCC-1	h1	2331	1198	Healthy	2332	1199	h1	0.91421239597122	0.0411663807890223	h1_CATCGGGTCAAGATCC-1	-0.0474067663521282	-0.0104399131330368	G1	5652	1285	11	12	7	8	12	12	4	4	3	3	-0.267838685730984	MCs
h1_CATGACAAGTACCGGA-1	h1	10623	2278	Healthy	10623	2278	h1	0.8339164408954	0.0236279770309705	h1_CATGACAAGTACCGGA-1	0.00254174562656126	-0.0279889230093905	S	7117	2250	10	9	23	26	30	30	0	0	0	9	0.0502218282424371	KCs
h1_CATGACACAGGCTCAC-1	h1	5469	1747	Healthy	5469	1747	h1	0.867408446502272	0.0555860303528981	h1_CATGACACAGGCTCAC-1	-0.0354959129121325	-0.0648489025111099	G1	6248	1747	1	1	2	27	34	34	2	3	2	2	0.649736080159272	KCs
h1_CATGACACATCCCATC-1	h1	9306	2312	Healthy	9306	2312	h1	0.847616193986822	0.029873200085966	h1_CATGACACATCCCATC-1	0.0491322980425473	-0.0530918865203409	S	7159	2305	1	1	2	27	34	34	2	3	2	2	0.688370702527188	KCs
h1_CATGACATCGTTTAGG-1	h1	3017	1309	Healthy	3017	1309	h1	0.895781631004275	0.0278422273781903	h1_CATGACATCGTTTAGG-1	-0.0618495735886641	-0.0547324451117467	G1	5814	1350	11	12	7	8	12	12	4	4	3	3	-0.711234561981214	MCs
h1_CATGCCTAGTACATGA-1	h1	13098	2947	Healthy	13099	2948	h1	0.842683216128913	0.0190854263684251	h1_CATGCCTAGTACATGA-1	-0.051665742423673	-0.0223312781115271	G1	7354	2802	10	9	23	26	30	30	0	0	0	9	0.343204961531716	KCs
h1_CATGCCTAGTGCAAGC-1	h1	3879	1689	Healthy	3879	1689	h1	0.89938190992742	0.0415055426656355	h1_CATGCCTAGTGCAAGC-1	-0.00420588795543662	-0.0345113585992065	G1	5767	1693	11	5	7	8	26	26	4	4	3	3	0.144722482653446	MCs
h1_CATGCCTAGTGTTAGA-1	h1	3613	1389	Healthy	3613	1389	h1	0.883310533073455	0.0608912261278716	h1_CATGCCTAGTGTTAGA-1	-0.0409957284462892	-0.0611063764783276	G1	6017	1401	10	9	17	15	17	17	0	0	0	9	0.0301161826427366	KCs
h1_CATGCCTGTAGCTTGT-1	h1	3800	1414	Healthy	3800	1414	h1	0.880066999703087	0.0813157894736842	h1_CATGCCTGTAGCTTGT-1	0.0664683472644454	-0.0194964138744957	S	5978	1422	10	9	17	15	17	17	0	0	0	9	0.0665420803711425	KCs
h1_CATTATCAGTGGGTTG-1	h1	2269	929	Healthy	2269	929	h1	0.884434473044826	0.00176289114147201	h1_CATTATCAGTGGGTTG-1	-0.0283035807098405	-0.0110352526876462	G1	6052	1014	10	9	23	26	30	30	0	0	0	9	0.173452506256862	KCs
h1_CATTATCGTTGTGGCC-1	h1	2922	1207	Healthy	2922	1207	h1	0.889207047950956	0.0568104038329911	h1_CATTATCGTTGTGGCC-1	-0.0442008733560149	-0.00449047824546299	G1	6047	1243	10	9	23	26	30	30	0	0	0	9	0.25578477098071	KCs
h1_CATTATCTCATTTGGG-1	h1	11086	2302	Healthy	11086	2302	h1	0.831221866188989	0.0312105358109327	h1_CATTATCTCATTTGGG-1	-0.0110865391272648	-0.0156587633462739	G1	7076	2261	10	9	23	26	30	30	0	0	0	9	-0.0754876997014927	KCs
h1_CATTCGCAGAAACCAT-1	h1	11688	2558	Healthy	11688	2558	h1	0.837787166862591	0.022501711156742	h1_CATTCGCAGAAACCAT-1	-0.0600554167259988	-0.0310990133589722	G1	7211	2486	1	1	2	27	34	34	2	3	2	2	0.949199803135726	KCs
h1_CATTCGCAGACTAAGT-1	h1	8446	2221	Healthy	8447	2222	h1	0.852303952123443	0.0808571090327927	h1_CATTCGCAGACTAAGT-1	-0.0333388980250958	0.00269680869767668	G2M	7069	2220	14	13	12	10	9	9	0	0	7	12	0.0165422329231955	KCs
h1_CATTCGCGTGAGCGAT-1	h1	3348	1518	Healthy	3348	1518	h1	0.902543379533097	0.0830346475507766	h1_CATTCGCGTGAGCGAT-1	-0.0173516771929093	0.0138696562681945	G2M	5753	1543	10	9	17	15	17	17	0	0	0	9	0.833508261583822	KCs
h1_CATTCGCGTGGCAAAC-1	h1	8403	2243	Healthy	8403	2243	h1	0.853837512154904	0.0273711769606093	h1_CATTCGCGTGGCAAAC-1	-0.0179130654647331	-0.0600467321624785	G1	7050	2242	1	1	2	27	34	34	2	3	2	2	0.430753938171846	KCs
h1_CATTCGCGTGGCCCTA-1	h1	5666	2021	Healthy	5667	2022	h1	0.880754078811696	0.0261161108170108	h1_CATTCGCGTGGCCCTA-1	-0.0565321552705023	-0.0306051097995553	G1	6203	2021	7	5	24	18	26	26	4	4	3	3	1.08954861586004	MCs
h1_CATTCGCTCATATCGG-1	h1	3927	1610	Healthy	3927	1610	h1	0.892256966179485	0.069773363891011	h1_CATTCGCTCATATCGG-1	-0.0537446515165507	-0.0611352069362783	G1	5775	1622	7	5	24	18	26	26	4	4	3	3	-0.00934352418846501	MCs
h1_CCAATCCAGCGCCTTG-1	h1	9281	2472	Healthy	9281	2472	h1	0.85519027542518	0.0249973063247495	h1_CCAATCCAGCGCCTTG-1	0.0217046487018614	-0.00334554903888326	S	7150	2470	10	9	23	26	30	30	0	0	0	9	0.389385706361391	KCs
h1_CCAATCCAGGAGTTTA-1	h1	5756	2172	Healthy	5757	2173	h1	0.887469568790051	0.0508945631405246	h1_CCAATCCAGGAGTTTA-1	-0.038009948774089	-0.0311523207843714	G1	6211	2172	7	5	24	18	26	26	4	4	3	3	0.391642402931035	MCs
h1_CCAATCCCACCCTATC-1	h1	2776	1422	Healthy	2777	1423	h1	0.91567748474094	0.064458048253511	h1_CCAATCCCACCCTATC-1	-0.0701611148612651	-0.0620226554962291	G1	5717	1496	11	12	7	8	12	12	4	4	3	3	-0.287424291962263	MCs
h1_CCAATCCGTACTTAGC-1	h1	7524	1823	Healthy	7524	1823	h1	0.841178833496431	0.0257841573631047	h1_CCAATCCGTACTTAGC-1	-0.0612642765219925	-0.0291994927489693	G1	6878	1823	1	1	2	27	34	34	2	3	2	2	0.729526055107843	KCs
h1_CCACCTACAACGCACC-1	h1	15525	3064	Healthy	15525	3064	h1	0.831845017250619	0.0285346215780998	h1_CCACCTACAACGCACC-1	-0.0110501424313889	0.00283789461445064	G2M	7224	2613	10	9	23	26	30	30	0	0	0	9	0.253766397694334	KCs
h1_CCACCTACACTCGACG-1	h1	6311	1917	Healthy	6311	1917	h1	0.863825605876079	0.0240849310727302	h1_CCACCTACACTCGACG-1	-0.0176359886621429	0.00550174363607887	G2M	6483	1917	4	4	4	20	8	8	0	0	0	0	0.253431484377963	KCs
h1_CCACCTACAGTATGCT-1	h1	10571	2468	Healthy	10572	2469	h1	0.843038917148714	0.0201475595913734	h1_CCACCTACAGTATGCT-1	-0.0337204438985263	-0.0216747462272279	G1	7188	2451	10	9	23	26	30	30	0	0	0	9	0.541456144592851	KCs
h1_CCACCTACATGGTCTA-1	h1	2858	1188	Healthy	2858	1188	h1	0.88968781258853	0.143456962911127	h1_CCACCTACATGGTCTA-1	-0.0290903780939809	0.0243763128159588	G2M	5929	1255	10	9	17	15	17	17	0	0	0	9	-0.21352372288156	KCs
h1_CCACCTATCATTCACT-1	h1	10079	2585	Healthy	10079	2585	h1	0.852386890485165	0.0305585871614247	h1_CCACCTATCATTCACT-1	-0.0534967512415733	-0.010022926454894	G1	7221	2574	1	1	2	27	34	34	2	3	2	2	0.364154966072501	KCs
h1_CCACCTATCCCAACGG-1	h1	7402	1919	Healthy	7403	1920	h1	0.848528105942768	0.0262055923274348	h1_CCACCTATCCCAACGG-1	0.0265114245690015	-0.0189274740375733	S	6869	1919	1	1	2	27	34	34	2	3	2	2	0.570220024478913	KCs
h1_CCACGGACATGCCCGA-1	h1	7229	1786	Healthy	7229	1786	h1	0.84265756358586	0.0300179831235302	h1_CCACGGACATGCCCGA-1	0.121405181233432	0.0410685858791587	S	6788	1786	1	1	2	3	7	7	2	3	2	2	0.482710996650012	KCs
h1_CCACGGAGTCACTGGC-1	h1	4029	1423	Healthy	4029	1423	h1	0.874627562992824	0.0667659468850832	h1_CCACGGAGTCACTGGC-1	0.0721862799095182	-0.0124251271289894	S	6046	1427	10	9	23	26	30	30	0	0	0	9	0.286309222178344	KCs
h1_CCACGGATCAACACCA-1	h1	13639	2553	Healthy	13639	2553	h1	0.823997584055189	0.0170100447246866	h1_CCACGGATCAACACCA-1	0.00937777608836907	0.00340145686739121	S	7093	2302	10	9	23	26	30	30	0	0	0	9	-0.12251260559621	KCs
h1_CCACGGATCAGCCTAA-1	h1	3047	1228	Healthy	3047	1228	h1	0.886713967688698	0.163111256974073	h1_CCACGGATCAGCCTAA-1	0.0225074057343812	-0.0340731505172858	S	5883	1290	10	9	17	15	17	17	0	0	0	9	0.0229769718914633	KCs
h1_CCACTACGTCTTCAAG-1	h1	4292	1508	Healthy	4292	1508	h1	0.874951576086861	0.0389095992544268	h1_CCACTACGTCTTCAAG-1	-0.0240222026894109	0.0436009552044256	G2M	6037	1509	10	9	23	26	30	30	0	0	0	9	0.0299169123622077	KCs
h1_CCACTACTCACAATGC-1	h1	13421	2996	Healthy	13421	2996	h1	0.842229407093355	0.0129647567245362	h1_CCACTACTCACAATGC-1	-0.0209158499179967	-0.0126006053076107	G1	7392	2798	10	9	23	26	30	30	0	0	0	9	0.508681977728199	KCs
h1_CCAGCGACACACATGT-1	h1	3112	1067	Healthy	3112	1067	h1	0.866913856216248	0.118894601542416	h1_CCAGCGACACACATGT-1	-0.0754898899899875	0.00185754360202477	G2M	6008	1118	3	3	1	1	2	2	1	1	5	5	-0.499542320236179	Immune
h1_CCATGTCAGAAAGTGG-1	h1	4469	1642	Healthy	4469	1642	h1	0.880873385468932	0.0832400984560304	h1_CCATGTCAGAAAGTGG-1	-0.0129762180204646	-0.0604862553406979	G1	6044	1642	10	9	17	15	17	17	0	0	0	9	-0.295805673983832	KCs
h1_CCATGTCAGCGTAGTG-1	h1	4465	1783	Healthy	4465	1783	h1	0.890769966677496	0.105039193729003	h1_CCATGTCAGCGTAGTG-1	-0.0650792212469142	0.0495591609432277	G2M	5931	1785	10	9	17	15	17	17	0	0	0	9	0.298313514803359	KCs
h1_CCATGTCCAGACACTT-1	h1	3455	1680	Healthy	3455	1680	h1	0.911503923356171	0.0199710564399421	h1_CCATGTCCAGACACTT-1	-0.00154321663439287	-0.111518656269825	G1	5606	1693	7	5	24	18	26	26	4	4	3	3	0.376753990173462	MCs
h1_CCATGTCCAGGGAGAG-1	h1	4022	1290	Healthy	4022	1290	h1	0.862987850301669	0.0614122327200398	h1_CCATGTCCAGGGAGAG-1	-0.00813987084088971	-0.0713506293212891	G1	6134	1292	1	1	2	27	34	34	2	3	2	2	-0.0182129019719642	KCs
h1_CCATGTCCAGGTTTCA-1	h1	16889	3246	Healthy	16889	3246	h1	0.830576508324601	0.0289537568831784	h1_CCATGTCCAGGTTTCA-1	0.0184683331152534	0.00738765445132115	S	7297	2670	10	9	23	26	30	30	0	0	0	9	0.230910269701116	KCs
h1_CCATGTCGTCAGCTAT-1	h1	4731	1813	Healthy	4731	1813	h1	0.88665021026344	0.0333967448742338	h1_CCATGTCGTCAGCTAT-1	-0.105056626674868	-0.0999064537627647	G1	5972	1813	7	5	24	18	26	26	4	4	3	3	0.268982712777192	MCs
h1_CCATGTCGTCTGCGGT-1	h1	6077	2193	Healthy	6077	2193	h1	0.883010845495039	0.0266578904064506	h1_CCATGTCGTCTGCGGT-1	-0.0797824247374311	-0.0679378285956037	G1	6349	2193	7	5	24	18	26	26	4	4	3	3	0.172295312929952	MCs
h1_CCATGTCGTGAGGGAG-1	h1	8110	1981	Healthy	8110	1981	h1	0.843404166541307	0.0348951911220715	h1_CCATGTCGTGAGGGAG-1	-0.0247756714590672	-0.00508508177102476	G1	6958	1981	1	1	2	3	7	7	2	3	2	2	0.0518437298215678	KCs
h1_CCATGTCTCTTTCCTC-1	h1	10420	1999	Healthy	10420	1999	h1	0.821533466255985	0.00575815738963532	h1_CCATGTCTCTTTCCTC-1	-0.0575207813447678	-0.0215521791299118	G1	7208	1975	0	0	3	2	1	1	3	2	1	1	0.932495536576466	Immune
h1_CCATTCGAGGATGGTC-1	h1	17602	3362	Healthy	17602	3362	h1	0.830655092368947	0.0236336779911374	h1_CCATTCGAGGATGGTC-1	-0.0354078356436705	-0.0219093902664295	G1	7354	2720	10	9	23	26	30	30	0	0	0	0	0.191811666984503	KCs
h1_CCCAATCCACCCATTC-1	h1	9868	2312	Healthy	9868	2312	h1	0.842212029192651	0.0279691933522497	h1_CCCAATCCACCCATTC-1	0.0449557568650012	-0.00786813552573039	S	7170	2304	1	1	2	27	34	34	2	3	2	2	0.305785254908911	KCs
h1_CCCAATCGTACGAAAT-1	h1	9189	2425	Healthy	9189	2425	h1	0.854020350914891	0.022635760148003	h1_CCCAATCGTACGAAAT-1	-0.0233158023513349	-0.0471435953439647	G1	7187	2422	1	1	2	27	34	34	2	3	2	2	-0.151875749086889	KCs
h1_CCCAATCTCAAACCAC-1	h1	7690	2507	Healthy	7690	2507	h1	0.874734628688796	0.0262678803641092	h1_CCCAATCTCAAACCAC-1	-0.0776295023998849	-0.0909906292106747	G1	7050	2507	7	5	24	18	26	26	4	4	3	3	0.451920881969407	MCs
h1_CCCAGTTTCTTCATGT-1	h1	8941	2112	Healthy	8941	2112	h1	0.841399406190525	0.0362375573202103	h1_CCCAGTTTCTTCATGT-1	0.0501459403476796	-0.0318833420084551	S	7097	2111	1	1	2	27	34	34	2	3	2	2	0.422034223435525	KCs
h1_CCCATACAGAAGGCCT-1	h1	9085	2213	Healthy	9085	2213	h1	0.845049729795161	0.0195927352779307	h1_CCCATACAGAAGGCCT-1	-0.0350385310984502	-0.0164849653972849	G1	7098	2210	10	9	23	26	30	30	0	0	0	9	-0.077223833403833	KCs
h1_CCCATACAGAGACTAT-1	h1	2348	1009	Healthy	2348	1009	h1	0.891177757169469	0.0536626916524702	h1_CCCATACAGAGACTAT-1	0.0522482313086072	-0.0761649543373389	S	5859	1097	10	9	17	15	17	17	0	0	0	9	0.302997533196761	KCs
h1_CCCATACAGTGTCTCA-1	h1	3901	1722	Healthy	3902	1723	h1	0.901149097410149	0.0292157867760123	h1_CCCATACAGTGTCTCA-1	0.00856059294511373	-0.0882225588798267	S	5787	1726	11	5	7	8	26	26	4	4	3	3	0.265846813084723	MCs
h1_CCCTCCTAGACAAAGG-1	h1	4368	1680	Healthy	4368	1680	h1	0.886005184161925	0.0263278388278388	h1_CCCTCCTAGACAAAGG-1	-0.0951411149766122	-0.057994767774911	G1	5911	1683	7	5	24	18	26	26	4	4	3	3	0.490903473280835	MCs
h1_CCCTCCTCAGATCGGA-1	h1	18207	3275	Healthy	18207	3275	h1	0.825120798581456	0.0292744548799912	h1_CCCTCCTCAGATCGGA-1	-0.0451666317170209	-0.0423041114377728	G1	7277	2568	10	9	23	26	30	30	0	0	0	9	0.334907297383447	KCs
h1_CCCTCCTGTAACGTTC-1	h1	17359	3118	Healthy	17359	3118	h1	0.824119767069962	0.0203352727691687	h1_CCCTCCTGTAACGTTC-1	0.0295088475666531	0.0235859892829908	S	7160	2473	10	9	23	26	30	30	0	0	0	9	0.276207050831057	KCs
h1_CCCTCCTGTACAGTTC-1	h1	7364	1994	Healthy	7364	1994	h1	0.853278528080704	0.0374796306355242	h1_CCCTCCTGTACAGTTC-1	-0.0145421809968926	-0.0612621689958729	G1	6865	1994	1	1	2	3	34	34	2	3	2	2	0.0855982482847552	KCs
h1_CCGGGATAGCGAGAAA-1	h1	7078	1905	Healthy	7078	1905	h1	0.85194056597997	0.0231703871150042	h1_CCGGGATAGCGAGAAA-1	-0.0736548696299537	-0.00939638203722112	G1	6775	1905	1	1	2	3	7	7	2	3	2	2	0.323902445311439	KCs
h1_CCGGGATGTTAAGGGC-1	h1	7664	1841	Healthy	7665	1842	h1	0.840591943607503	0.0366601435094586	h1_CCGGGATGTTAAGGGC-1	-0.0580808320276814	0.0466036926555983	G2M	6847	1841	1	1	2	3	15	15	2	3	2	2	0.173884298756061	KCs
h1_CCGGGATGTTATGTGC-1	h1	9924	2215	Healthy	9924	2215	h1	0.83703675947872	0.0300282144296655	h1_CCGGGATGTTATGTGC-1	0.0591924603984466	-0.00569311654452632	S	7059	2206	4	4	4	20	8	8	0	0	0	0	0.0960586917119245	KCs
h1_CCGGTAGCACATTAGC-1	h1	5947	1734	Healthy	5947	1734	h1	0.858185852288092	0.0321170337985539	h1_CCGGTAGCACATTAGC-1	-0.0252715362709135	-0.0411255704605171	G1	6361	1734	1	1	2	27	34	34	2	3	2	2	0.118355632457162	KCs
h1_CCGGTAGCAGACGTAG-1	h1	8446	1992	Healthy	8446	1992	h1	0.840229821625425	0.0219038598152972	h1_CCGGTAGCAGACGTAG-1	0.0258785678482785	0.0343669223062101	G2M	6970	1992	4	4	4	20	8	8	0	0	0	0	0.106013784554209	KCs
h1_CCGTACTAGAAGGGTA-1	h1	14546	3030	Healthy	14546	3030	h1	0.836333672466181	0.0255052935514918	h1_CCGTACTAGAAGGGTA-1	-0.0718827534756813	0.0124501003954646	G2M	7369	2754	10	9	23	26	30	30	0	0	0	9	0.347847846759757	KCs
h1_CCGTACTAGAATGTTG-1	h1	9158	2240	Healthy	9158	2240	h1	0.845637709578872	0.0387639222537672	h1_CCGTACTAGAATGTTG-1	0.013588484870838	-0.0379870773503875	S	7090	2239	10	9	23	26	30	30	0	0	0	9	0.507785006056939	KCs
h1_CCGTACTAGGCTAGAC-1	h1	4505	1415	Healthy	4505	1415	h1	0.86234801108739	0.0417314095449501	h1_CCGTACTAGGCTAGAC-1	0.0440281176761635	-0.0144679173369815	S	6123	1417	1	1	2	3	7	7	2	3	2	2	1.04088353329989	KCs
h1_CCGTACTAGTGCGTGA-1	h1	4686	1807	Healthy	4686	1807	h1	0.88726057693861	0.0326504481434059	h1_CCGTACTAGTGCGTGA-1	-0.0767316350366368	-0.090327344793956	G1	5955	1808	7	5	24	18	26	26	4	4	3	3	-0.598093445133507	MCs
h1_CCGTACTCAATAACGA-1	h1	7442	2498	Healthy	7444	2500	h1	0.877611039607623	0.0370768404083826	h1_CCGTACTCAATAACGA-1	-0.0752969676715677	-0.116527376667649	G1	6976	2498	7	5	24	18	26	26	4	4	3	3	0.131559319443983	MCs
h1_CCGTACTCAATCCAAC-1	h1	11232	2375	Healthy	11232	2375	h1	0.833403128330004	0.0237713675213675	h1_CCGTACTCAATCCAAC-1	0.00220572574876161	0.00830933033918153	G2M	7095	2329	10	9	23	26	30	30	0	0	0	9	0.336358209615932	KCs
h1_CCGTACTCACTTCGAA-1	h1	6032	1861	Healthy	6032	1861	h1	0.864906709852696	0.0769230769230769	h1_CCGTACTCACTTCGAA-1	-0.00903301967963664	-0.0564046589734751	G1	6389	1861	10	9	17	15	17	17	0	0	0	9	0.195384240662466	KCs
h1_CCGTACTCACTTCTGC-1	h1	4376	1621	Healthy	4376	1621	h1	0.88154761314778	0.110374771480804	h1_CCGTACTCACTTCTGC-1	-0.0130512877071777	-0.00730388155159171	G1	5979	1622	10	9	17	15	17	17	0	0	0	9	-0.0900299290353083	KCs
h1_CCGTACTGTGAGTGAC-1	h1	7386	2427	Healthy	7386	2427	h1	0.875054708774266	0.0421066883292716	h1_CCGTACTGTGAGTGAC-1	-0.100924506363967	-0.0557901926892106	G1	6954	2427	7	5	24	18	26	26	4	4	3	3	0.524099495678333	MCs
h1_CCGTACTTCTATCCCG-1	h1	7721	2203	Healthy	7721	2203	h1	0.859901031309634	0.0243491775676726	h1_CCGTACTTCTATCCCG-1	-0.0435437620049604	0.0119928335649837	G2M	7010	2202	2	2	0	0	0	0	5	5	4	4	-0.143601927174227	LCs
h1_CCGTGGAAGCAATCTC-1	h1	17483	3318	Healthy	17484	3319	h1	0.829909346607845	0.0291695264241592	h1_CCGTGGAAGCAATCTC-1	-0.056003787207798	-0.0769124627259255	G1	7184	2625	14	13	12	10	9	9	0	0	7	12	0.401994937734155	KCs
h1_CCGTGGACACATTTCT-1	h1	16987	3242	Healthy	16987	3242	h1	0.82995654031941	0.0218402307647024	h1_CCGTGGACACATTTCT-1	0.0311329140939363	-0.0574570009721679	S	7283	2662	10	9	23	26	30	30	0	0	0	9	0.657116231569241	KCs
h1_CCGTGGACACCTCGTT-1	h1	2357	890	Healthy	2357	890	h1	0.874577557484898	0.0131523122613492	h1_CCGTGGACACCTCGTT-1	-0.0200819321635556	-0.00319890051842656	G1	6041	992	3	3	1	1	2	2	1	1	5	5	-0.163044620921793	Immune
h1_CCGTGGATCTTTACAC-1	h1	10150	3203	Healthy	10153	3206	h1	0.875048277935913	0.0918940214714862	h1_CCGTGGATCTTTACAC-1	-0.0884186351095379	-0.00538975291091054	G1	7569	3190	7	5	24	18	26	26	4	4	3	3	0.659846975476722	MCs
h1_CCGTTCAAGAGCTATA-1	h1	5135	1983	Healthy	5135	1983	h1	0.888636779594156	0.0297955209347614	h1_CCGTTCAAGAGCTATA-1	-0.0785767499338907	-0.0561560007983873	G1	6050	1983	7	5	24	18	26	26	4	4	3	3	0.117877223682129	MCs
h1_CCGTTCAAGAGGTACC-1	h1	8922	2225	Healthy	8922	2225	h1	0.84732616839056	0.0268997982515131	h1_CCGTTCAAGAGGTACC-1	0.0650950169055073	0.000128037573979195	S	7117	2223	1	1	2	27	34	34	2	3	2	2	0.87700306757798	KCs
h1_CCGTTCAAGCTATGCT-1	h1	2297	1017	Healthy	2297	1017	h1	0.894726839095742	0.193295602960383	h1_CCGTTCAAGCTATGCT-1	0.0550808469204774	-0.0457043545650484	S	5853	1159	10	9	17	15	17	17	0	0	0	9	-0.318211889806583	KCs
h1_CCGTTCACACAGTCGC-1	h1	6643	1850	Healthy	6643	1850	h1	0.854751539264238	0.0224296251693512	h1_CCGTTCACACAGTCGC-1	-0.0384874177958311	-0.00115555806080705	G1	6637	1850	1	1	2	27	34	34	2	3	2	2	0.761428215959128	KCs
h1_CCGTTCAGTTTGGGCC-1	h1	10854	2657	Healthy	10854	2657	h1	0.848547971792965	0.00930532522572323	h1_CCGTTCAGTTTGGGCC-1	-0.0409088639343776	-0.0467832070707969	G1	7284	2622	9	16	19	16	19	19	2	3	9	8	0.208569013754977	KCs
h1_CCGTTCATCTGCCAGG-1	h1	6896	1799	Healthy	6896	1799	h1	0.847974129340373	0.0230568445475638	h1_CCGTTCATCTGCCAGG-1	0.00461897601245213	0.0329442234883165	G2M	6713	1799	1	1	2	3	15	15	2	3	2	2	0.356595667225854	KCs
h1_CCTAAAGGTGGCTCCA-1	h1	9409	2365	Healthy	9409	2365	h1	0.849073672351156	0.0133914337336593	h1_CCTAAAGGTGGCTCCA-1	-0.0363730445904644	0.0234107939300868	G2M	7117	2363	10	9	23	26	30	30	0	0	0	9	0.0437819627859066	KCs
h1_CCTAAAGGTTATCACG-1	h1	7981	2158	Healthy	7981	2158	h1	0.854434257311334	0.0144092219020173	h1_CCTAAAGGTTATCACG-1	-0.0289829311414826	0.00459104594056295	G2M	6975	2158	4	4	4	20	8	8	0	0	0	0	0.0476671567028405	KCs
h1_CCTACACAGGTGACCA-1	h1	8440	2191	Healthy	8440	2191	h1	0.850828072938898	0.0266587677725118	h1_CCTACACAGGTGACCA-1	-0.0216948896879409	0.0104303026506169	G2M	7065	2190	1	1	2	27	34	34	2	3	2	2	-0.14160976961282	KCs
h1_CCTACACGTCACAAGG-1	h1	12935	3232	Healthy	12935	3232	h1	0.853519140555153	0.0241206030150754	h1_CCTACACGTCACAAGG-1	-0.0711125943467243	-0.0291528174740032	G1	7442	3074	10	9	23	26	30	30	0	0	0	9	0.422423215921001	KCs
h1_CCTACACGTTATCGGT-1	h1	2570	1282	Healthy	2570	1282	h1	0.911421987697689	0.0972762645914397	h1_CCTACACGTTATCGGT-1	-0.0661508863321419	0.0109473950005229	G2M	5842	1357	10	9	17	15	17	17	0	0	0	9	-0.125282273200422	KCs
h1_CCTACCACATCTCGCT-1	h1	8211	1995	Healthy	8212	1996	h1	0.843071550286315	0.0272771553823673	h1_CCTACCACATCTCGCT-1	0.0386690698226144	-0.0176581468250448	S	6973	1995	1	1	2	3	7	7	2	3	2	2	0.40073878389826	KCs
h1_CCTACCATCCAAACTG-1	h1	7106	2028	Healthy	7106	2028	h1	0.858616240218237	0.0785251899802983	h1_CCTACCATCCAAACTG-1	-0.029528650072773	-0.0460129913360026	G1	6786	2028	10	9	23	26	30	30	0	0	0	9	0.352732180567005	KCs
h1_CCTACCATCCAGTAGT-1	h1	14998	3033	Healthy	14999	3034	h1	0.833803550339132	0.0176011734115608	h1_CCTACCATCCAGTAGT-1	-0.0119860435968761	0.00107203005741133	G2M	7323	2701	10	9	23	26	30	30	0	0	0	9	0.24250029672425	KCs
h1_CCTACCATCTAACGGT-1	h1	6353	1766	Healthy	6353	1766	h1	0.853801933367653	0.0450181016842437	h1_CCTACCATCTAACGGT-1	-0.0596083079382569	-0.0221577131040247	G1	6499	1766	1	1	2	27	34	34	2	3	2	2	0.308472960748364	KCs
h1_CCTAGCTAGCGAGAAA-1	h1	18343	3143	Healthy	18343	3143	h1	0.820304606514389	0.0267131875919969	h1_CCTAGCTAGCGAGAAA-1	-0.00770894613373159	-0.0303764767221557	G1	7080	2362	10	9	23	26	30	30	0	0	0	9	0.389585305555641	KCs
h1_CCTAGCTAGGCCCGTT-1	h1	2827	1242	Healthy	2827	1242	h1	0.896502320421238	0.1326494517156	h1_CCTAGCTAGGCCCGTT-1	-0.0472234619321253	-0.0497184209612203	G1	5868	1308	10	9	17	15	17	17	0	0	0	9	-0.218166692056046	KCs
h1_CCTAGCTGTAGGAGTC-1	h1	4862	1744	Healthy	4862	1744	h1	0.879226790765182	0.0555327025915261	h1_CCTAGCTGTAGGAGTC-1	-0.029285849570039	-0.0367104351316945	G1	6002	1744	1	1	2	27	34	34	2	3	2	2	0.822915714616244	KCs
h1_CCTAGCTGTCTGCAAT-1	h1	7780	1981	Healthy	7780	1981	h1	0.847314768262786	0.0174807197943445	h1_CCTAGCTGTCTGCAAT-1	0.0600600046231886	-0.00421793681956444	S	6914	1981	4	4	4	20	8	8	0	0	0	0	0.0140079033649589	KCs
h1_CCTATTACAAGCTGGA-1	h1	2444	1256	Healthy	2444	1256	h1	0.914668557705619	0.10556464811784	h1_CCTATTACAAGCTGGA-1	0.101668599378531	0.22574952065515	G2M	5766	1346	1	1	2	27	34	34	2	3	2	2	-0.095137476742729	KCs
h1_CCTATTAGTCGCGGTT-1	h1	7074	2202	Healthy	7075	2203	h1	0.868377155002934	0.0226148409893993	h1_CCTATTAGTCGCGGTT-1	-0.0525212686646499	-0.0279922678978504	G1	6790	2202	1	1	2	27	34	34	2	3	2	2	-0.404631432371802	KCs
h1_CCTATTATCACTCCTG-1	h1	7508	2221	Healthy	7509	2222	h1	0.863546162747402	0.0255693168198162	h1_CCTATTATCACTCCTG-1	-0.00966673773788734	-0.0260299172012578	G1	6937	2221	2	2	0	0	0	0	5	5	4	4	0.531439982060962	LCs
h1_CCTATTATCGGTCTAA-1	h1	5337	2072	Healthy	5340	2075	h1	0.889867575521432	0.048501872659176	h1_CCTATTATCGGTCTAA-1	-0.0407552230491802	0.0160724915938977	G2M	6082	2073	7	5	11	9	6	6	4	4	3	3	-0.152734572543814	MCs
h1_CCTCAGTAGAGCTATA-1	h1	3145	1334	Healthy	3145	1334	h1	0.893509085891276	0.166931637519873	h1_CCTCAGTAGAGCTATA-1	0.0116649645714998	-0.076196484118765	S	5722	1397	10	9	17	15	17	17	0	0	0	9	-0.391627124416946	KCs
h1_CCTCAGTCAGATCCAT-1	h1	16857	3079	Healthy	16858	3080	h1	0.825339671526332	0.0224225886819314	h1_CCTCAGTCAGATCCAT-1	-0.028750461263261	-0.0304848488883212	G1	7163	2520	10	9	23	26	30	30	0	0	0	9	0.276332696337139	KCs
h1_CCTCTGAAGAGTGAGA-1	h1	5153	1934	Healthy	5153	1934	h1	0.885345695818409	0.0298855035901417	h1_CCTCTGAAGAGTGAGA-1	-0.0490934797562329	-0.00263069354560658	G1	6063	1934	11	5	7	8	26	26	4	4	3	3	0.968420608582731	MCs
h1_CCTCTGAAGGAGCGTT-1	h1	3675	1559	Healthy	3675	1559	h1	0.895544362619807	0.0593197278911565	h1_CCTCTGAAGGAGCGTT-1	0.0360671926932866	0.257847256122849	G2M	5813	1567	1	1	2	27	34	34	2	3	2	2	0.0130828324080503	KCs
h1_CCTCTGAAGTTTAGGA-1	h1	6025	1621	Healthy	6025	1621	h1	0.849158593955372	0.0401659751037344	h1_CCTCTGAAGTTTAGGA-1	0.00114831754992287	-0.0208813432933652	S	6428	1621	4	4	4	20	8	8	0	0	0	0	0.0470547737015989	KCs
h1_CCTCTGACACCGATAT-1	h1	5868	1682	Healthy	5868	1682	h1	0.855999591729141	0.0420927062031356	h1_CCTCTGACACCGATAT-1	-0.0323823002121289	-0.0214186933811485	G1	6355	1682	1	1	2	3	7	7	2	3	2	2	0.887030012939342	KCs
h1_CCTCTGACACTAAGTC-1	h1	3559	1361	Healthy	3561	1363	h1	0.882565770613372	0.10839651783207	h1_CCTCTGACACTAAGTC-1	-0.0196061782361329	-0.0789805639079842	G1	5929	1376	10	9	17	15	17	17	0	0	0	9	6.56858274908356e-06	KCs
h1_CCTTACGAGTCGATAA-1	h1	5073	1884	Healthy	5073	1884	h1	0.883899267705388	0.149221368026809	h1_CCTTACGAGTCGATAA-1	-0.0177664373997087	-0.0263577497111801	G1	6035	1886	10	9	17	15	17	17	0	0	0	9	-0.436613756053792	KCs
h1_CCTTACGCAGGGTACA-1	h1	9609	2455	Healthy	9609	2455	h1	0.851198950015836	0.028306795712353	h1_CCTTACGCAGGGTACA-1	0.0617734496940024	-0.0440458088184898	S	7184	2451	1	1	2	27	34	34	2	3	2	2	0.109995531819113	KCs
h1_CCTTACGCATTCCTCG-1	h1	2348	1099	Healthy	2348	1099	h1	0.90218631538722	0.163117546848382	h1_CCTTACGCATTCCTCG-1	-0.0434558318965491	-0.0533532555196569	G1	5798	1200	10	9	17	15	17	17	0	0	0	9	-0.193825725062642	KCs
h1_CCTTACGCATTGCGGC-1	h1	10273	2403	Healthy	10273	2403	h1	0.84272404620867	0.007106006035238	h1_CCTTACGCATTGCGGC-1	-0.0209277092175241	-0.0487363724304751	G1	7154	2392	10	9	23	26	30	30	0	0	0	9	-0.142452776841843	KCs
h1_CCTTACGGTCCGAGTC-1	h1	3894	1558	Healthy	3895	1559	h1	0.889246478101654	0.0264441591784339	h1_CCTTACGGTCCGAGTC-1	-0.0421075216068566	-0.0223898496866392	G1	5868	1565	11	12	7	8	12	12	4	4	3	3	1.3962554590811	MCs
h1_CCTTCCCAGCCGCCTA-1	h1	4090	1293	Healthy	4090	1293	h1	0.861527381674518	0.0322738386308068	h1_CCTTCCCAGCCGCCTA-1	-0.0667681314185832	-0.00477431219545567	G1	6139	1293	10	9	23	26	30	30	0	0	0	9	0.0056615594008978	KCs
h1_CCTTCCCCATGCCCGA-1	h1	3298	1253	Healthy	3298	1253	h1	0.880537340294946	0.0451788963007884	h1_CCTTCCCCATGCCCGA-1	0.0293408013946734	0.024482189289091	S	5923	1270	1	1	2	27	34	34	2	3	2	2	-0.00481909857750659	KCs
h1_CCTTCCCGTCTTGCGG-1	h1	9827	2327	Healthy	9828	2328	h1	0.843334343901888	0.0166870166870167	h1_CCTTCCCGTCTTGCGG-1	0.0135329109022869	-0.00324659326805857	S	7107	2319	4	4	4	20	8	8	0	0	0	0	0.290060280725335	KCs
h1_CCTTCGAAGCCCAACC-1	h1	10544	2447	Healthy	10545	2448	h1	0.842349533532004	0.0304409672830725	h1_CCTTCGAAGCCCAACC-1	0.00321449349032582	0.0143321804974585	G2M	7167	2426	1	1	2	27	34	34	2	3	2	2	0.3694488703224	KCs
h1_CCTTCGACAACCGCCA-1	h1	2475	1015	Healthy	2475	1015	h1	0.885928810227223	0.04	h1_CCTTCGACAACCGCCA-1	0.0686491621771929	0.039320926724792	S	6059	1080	4	4	4	20	8	8	0	0	0	0	0.16040690182355	KCs
h1_CCTTCGACAACTTGAC-1	h1	11497	2154	Healthy	11497	2154	h1	0.820878293068032	0.0347916847873358	h1_CCTTCGACAACTTGAC-1	-0.0174359910736711	-0.0358495815962715	G1	7009	2087	10	9	23	26	30	30	0	0	0	9	0.491323091618421	KCs
h1_CCTTCGACATTGTGCA-1	h1	2384	1074	Healthy	2384	1074	h1	0.897462076589847	0.0776006711409396	h1_CCTTCGACATTGTGCA-1	0.182925066865415	0.220166852660771	G2M	5748	1185	1	1	2	27	34	34	2	3	2	2	0.797042442078658	KCs
h1_CCTTCGAGTCTCCATC-1	h1	2604	1240	Healthy	2604	1240	h1	0.905663593852386	0.134792626728111	h1_CCTTCGAGTCTCCATC-1	-0.00942274360499161	0.0452403733520283	G2M	5881	1309	10	9	17	15	17	17	0	0	0	9	-0.280668431953769	KCs
h1_CCTTCGATCCTTGCCA-1	h1	5781	2161	Healthy	5781	2161	h1	0.886404076240573	0.039093582425186	h1_CCTTCGATCCTTGCCA-1	-0.0628392958788348	-0.0544918330936298	G1	6235	2160	7	5	24	18	26	26	4	4	3	3	1.08367440631779	MCs
h1_CCTTCGATCTGTTTGT-1	h1	14466	2455	Healthy	14466	2455	h1	0.814847969691175	0.0263376192451265	h1_CCTTCGATCTGTTTGT-1	0.00672665866897708	0.0182880633305319	G2M	6953	2118	4	4	4	4	8	8	0	0	0	0	0.0863269538705387	KCs
h1_CCTTTCTCACGTCAGC-1	h1	5696	1924	Healthy	5697	1925	h1	0.874531449961671	0.032297700544146	h1_CCTTTCTCACGTCAGC-1	-0.0434783758487156	-0.0252812743117028	G1	6222	1923	7	5	11	9	6	6	4	4	3	3	0.362027671498284	MCs
h1_CCTTTCTGTCAATACC-1	h1	6560	1846	Healthy	6561	1847	h1	0.855774832688885	0.0496875476299345	h1_CCTTTCTGTCAATACC-1	-0.0444970037913051	-0.0524778202298166	G1	6566	1846	1	1	2	3	7	7	2	3	2	2	0.131411231231333	KCs
h1_CCTTTCTGTGAAATCA-1	h1	9978	2579	Healthy	9978	2579	h1	0.853066825223698	0.00952094608137903	h1_CCTTTCTGTGAAATCA-1	0.128042697662655	0.00416678958985969	S	7238	2565	4	4	4	20	8	8	0	0	0	0	0.515967618918372	KCs
h1_CCTTTCTGTGCCTTGG-1	h1	2417	1055	Healthy	2417	1055	h1	0.893587126334892	0.191559784857261	h1_CCTTTCTGTGCCTTGG-1	0.0345822423140257	0.0348825933376391	G2M	5852	1158	10	9	17	15	17	17	0	0	0	9	-0.289344238423389	KCs
h1_CGAACATAGAGCTGCA-1	h1	2974	1280	Healthy	2974	1280	h1	0.894588236999105	0.176866173503699	h1_CGAACATAGAGCTGCA-1	-0.088384910298739	0.233464730442072	G2M	5784	1354	1	1	18	14	11	11	2	3	2	2	0.41054789657525	KCs
h1_CGAACATGTAGAGGAA-1	h1	10420	2505	Healthy	10420	2505	h1	0.845923252814321	0.0166026871401152	h1_CGAACATGTAGAGGAA-1	-0.0369037555742669	-0.032535281103503	G1	7185	2490	10	9	23	26	30	30	0	0	0	9	0.158320815447182	KCs
h1_CGAACATGTTCAGTAC-1	h1	5550	1649	Healthy	5550	1649	h1	0.859233150329334	0.065045045045045	h1_CGAACATGTTCAGTAC-1	-0.00293336596451202	-0.0404081652717157	G1	6293	1649	10	9	23	26	30	30	0	0	0	9	0.390804530122524	KCs
h1_CGAACATGTTCGTCTC-1	h1	2240	1058	Healthy	2240	1058	h1	0.902764706119586	0.174553571428571	h1_CGAACATGTTCGTCTC-1	-0.0854277833943466	-0.0161532222094788	G1	5806	1177	10	9	17	15	17	17	0	0	0	9	-0.315654741533131	KCs
h1_CGAATGTCATCACCCT-1	h1	7208	2099	Healthy	7209	2100	h1	0.861152648220649	0.0417533638507421	h1_CGAATGTCATCACCCT-1	0.0381080907875546	0.0183044119523291	S	6815	2099	1	1	2	3	7	7	2	3	2	2	0.494522519791902	KCs
h1_CGAATGTTCCAGATCA-1	h1	6474	1784	Healthy	6474	1784	h1	0.853121889293795	0.027494593759654	h1_CGAATGTTCCAGATCA-1	0.0381698039781705	-0.0041753079088787	S	6543	1784	10	9	23	26	30	30	0	0	0	9	0.304171832261448	KCs
h1_CGACCTTGTAGCTTGT-1	h1	9706	2502	Healthy	9706	2502	h1	0.852333325162378	0.0304966000412116	h1_CGACCTTGTAGCTTGT-1	-0.0553474703247289	-0.0230141603687553	G1	7243	2499	1	1	2	27	34	34	2	3	2	2	0.5813172806242	KCs
h1_CGACCTTGTGTCGCTG-1	h1	12614	2861	Healthy	12614	2861	h1	0.842877811984964	0.0160932297447281	h1_CGACCTTGTGTCGCTG-1	-0.0148714857368415	-0.0174717596440111	G1	7227	2740	9	16	19	16	19	19	0	0	9	8	-0.16560259770652	KCs
h1_CGACCTTTCAGAGGTG-1	h1	8432	2201	Healthy	8432	2201	h1	0.851421073100013	0.0324952561669829	h1_CGACCTTTCAGAGGTG-1	0.0216987226853624	0.0189528266121088	S	7048	2201	10	9	23	26	30	30	0	0	0	9	0.0971247795604943	KCs
h1_CGACCTTTCTTACCGC-1	h1	9144	2119	Healthy	9144	2119	h1	0.839691132587386	0.0308398950131234	h1_CGACCTTTCTTACCGC-1	-0.013866310298475	-0.0077541129212292	G1	7077	2116	1	1	2	3	15	15	2	3	2	2	0.638133474305055	KCs
h1_CGAGAAGGTCATTAGC-1	h1	3117	1114	Healthy	3117	1114	h1	0.8720992345079	0.0786012191209496	h1_CGAGAAGGTCATTAGC-1	0.0170950473046142	0.00159668653250837	S	6164	1136	9	16	19	16	19	19	0	0	9	8	0.0902753631139914	KCs
h1_CGAGCACAGTCGAGTG-1	h1	18600	3359	Healthy	18600	3359	h1	0.825904511805524	0.0231720430107527	h1_CGAGCACAGTCGAGTG-1	-0.0282308854111549	-0.00971910920675292	G1	7133	2565	10	9	23	26	30	30	0	0	0	9	-6.78211320393612e-05	KCs
h1_CGAGCACCATGCAACT-1	h1	4726	1384	Healthy	4726	1384	h1	0.854848676250275	0.0122725349132459	h1_CGAGCACCATGCAACT-1	-0.072014495535937	-0.0241841548183287	G1	6096	1386	0	0	3	2	1	1	3	2	1	1	0.017610670756936	Immune
h1_CGAGCACGTGACTACT-1	h1	9299	2029	Healthy	9299	2029	h1	0.833396794251238	0.0140875362942252	h1_CGAGCACGTGACTACT-1	0.0070471686093395	0.0238093385844083	G2M	6987	2026	4	4	4	20	8	8	0	0	0	0	0.0951497685306366	KCs
h1_CGAGCACTCAGTGTTG-1	h1	3887	1187	Healthy	3888	1188	h1	0.85656014446451	0.0108024691358025	h1_CGAGCACTCAGTGTTG-1	-0.0678422241393451	-0.0359190415102535	G1	5932	1197	0	0	3	2	1	1	3	2	1	1	0.332174518221268	Immune
h1_CGAGCACTCATGGTCA-1	h1	10589	2487	Healthy	10589	2487	h1	0.843676561983918	0.0218150911323071	h1_CGAGCACTCATGGTCA-1	-0.00383503255645296	-0.0134333908083216	G1	7220	2465	1	1	2	27	34	34	2	3	2	2	0.206459764271918	KCs
h1_CGAGCCAAGCATGGCA-1	h1	15831	3160	Healthy	15832	3161	h1	0.833383659095983	0.0260864072764022	h1_CGAGCCAAGCATGGCA-1	-0.0611637967516434	-0.0318284634510669	G1	7305	2724	10	9	23	26	30	30	0	0	0	9	0.129409345586116	KCs
h1_CGAGCCAAGGAACTGC-1	h1	5639	1674	Healthy	5639	1674	h1	0.859392635312283	0.0202163504167406	h1_CGAGCCAAGGAACTGC-1	0.0118344564856677	-0.00133003266242053	S	6299	1674	9	16	19	16	19	19	0	0	9	8	-0.163124371560866	KCs
h1_CGAGCCACAACGCACC-1	h1	2137	982	Healthy	2137	982	h1	0.898584727082522	0.198876930276088	h1_CGAGCCACAACGCACC-1	0.00266673178368954	-0.0356309023260183	S	5670	1155	10	9	17	15	17	17	0	0	0	9	-0.0400491301428785	KCs
h1_CGAGCCACAGCTTAAC-1	h1	18044	3419	Healthy	18044	3419	h1	0.830268508491239	0.0223342939481268	h1_CGAGCCACAGCTTAAC-1	-0.000264907556572019	-0.031919014767644	G1	7246	2668	10	9	23	26	30	30	0	0	0	9	0.367914703684923	KCs
h1_CGAGCCATCATCACCC-1	h1	2421	982	Healthy	2421	982	h1	0.884195063515617	0.103263114415531	h1_CGAGCCATCATCACCC-1	-0.0686933331022457	-0.00972557716378758	G1	5965	1081	10	9	17	15	17	17	0	0	0	9	-0.0828993734349936	KCs
h1_CGATCGGCACACTGCG-1	h1	4336	1408	Healthy	4336	1408	h1	0.865692980846167	0.033210332103321	h1_CGATCGGCACACTGCG-1	-0.0359663041715013	-0.00494025949890721	G1	6161	1409	12	10	9	23	27	27	2	7	7	10	0.338753464314873	KCs
h1_CGATGGCAGGCGTACA-1	h1	7149	2091	Healthy	7149	2091	h1	0.861479687176411	0.0156665267869632	h1_CGATGGCAGGCGTACA-1	-0.0425974564954819	0.00383863134990114	G2M	6817	2091	1	1	2	3	7	7	2	3	2	2	0.330530997731303	KCs
h1_CGATGGCAGTCGTACT-1	h1	4525	1829	Healthy	4526	1830	h1	0.892425008968685	0.0262925320371189	h1_CGATGGCAGTCGTACT-1	-0.0801923123503753	-0.0506911357355815	G1	5918	1832	11	5	7	8	26	26	4	4	3	3	0.462094210558183	MCs
h1_CGATGTAAGCTAACTC-1	h1	10082	2303	Healthy	10082	2303	h1	0.839828830710844	0.0148780003967467	h1_CGATGTAAGCTAACTC-1	-0.0145031117080007	-0.0295005955036552	G1	7109	2289	4	4	4	20	8	8	0	0	0	0	0.563331031626995	KCs
h1_CGATGTAGTCGCCATG-1	h1	7743	2638	Healthy	7743	2638	h1	0.879751766658154	0.0528219036549141	h1_CGATGTAGTCGCCATG-1	-0.0587888562884031	-0.0636818973973282	G1	7103	2638	7	5	24	18	26	26	4	4	3	3	0.137427364372717	MCs
h1_CGATGTAGTTGAGGTG-1	h1	9368	2330	Healthy	9368	2330	h1	0.847848769293357	0.0224167378309138	h1_CGATGTAGTTGAGGTG-1	-0.0787066677805973	-0.00315814345546217	G1	7114	2328	4	4	4	20	8	8	0	0	0	0	0.190332092186196	KCs
h1_CGATTGACATAACCTG-1	h1	3362	1430	Healthy	3362	1430	h1	0.894725255823757	0.114515169541939	h1_CGATTGACATAACCTG-1	-0.0561669433572767	0.0374927260211641	G2M	5829	1455	10	9	17	15	17	17	0	0	0	9	-0.187385239387417	KCs
h1_CGATTGACATGGGAAC-1	h1	2264	1034	Healthy	2264	1034	h1	0.898548905863115	0.147526501766784	h1_CGATTGACATGGGAAC-1	-0.0393896576364208	-0.00911701187513086	G1	5815	1169	10	9	17	15	17	17	0	0	0	9	-0.0299473334973942	KCs
h1_CGATTGACATTAACCG-1	h1	6783	1739	Healthy	6783	1739	h1	0.845717265473232	0.0232935279374908	h1_CGATTGACATTAACCG-1	-0.0319341080861144	-0.00943893590136798	G1	6667	1739	1	1	2	3	7	7	2	3	2	2	0.118926497333587	KCs
h1_CGCCAAGGTGGTCCGT-1	h1	17466	3346	Healthy	17466	3346	h1	0.830826310334557	0.0221573342493988	h1_CGCCAAGGTGGTCCGT-1	-0.0284753241925398	0.00669314602938088	G2M	7374	2718	1	1	2	27	34	34	2	3	2	2	0.47239567558184	KCs
h1_CGCCAAGTCTCAAACG-1	h1	15086	3128	Healthy	15087	3129	h1	0.836501015979839	0.0281036654073043	h1_CGCCAAGTCTCAAACG-1	-0.038472485962075	-0.0318639454148182	G1	7323	2764	10	9	23	26	30	30	0	0	0	9	0.463616145307825	KCs
h1_CGCGGTAAGACCACGA-1	h1	2443	1175	Healthy	2443	1175	h1	0.906170961810521	0.119934506753991	h1_CGCGGTAAGACCACGA-1	-0.0787203718643417	0.0265493604579192	G2M	5887	1262	10	9	17	15	17	17	0	0	0	9	-0.246467741228545	KCs
h1_CGCGGTACACCAGGCT-1	h1	5339	2000	Healthy	5339	2000	h1	0.885597716877454	0.0339014796778423	h1_CGCGGTACACCAGGCT-1	-0.0885265774065066	-0.0103201128248603	G1	6087	2001	7	5	24	18	26	26	4	4	3	3	0.752980069768363	MCs
h1_CGCGGTACATGCCTAA-1	h1	4853	1913	Healthy	4853	1913	h1	0.890316279843124	0.0323511230166907	h1_CGCGGTACATGCCTAA-1	-0.0542183165815638	-0.0824071175602869	G1	5959	1913	7	5	24	18	26	26	4	4	3	3	0.620577552871467	MCs
h1_CGCGTTTCACGCATCG-1	h1	8696	2323	Healthy	8696	2323	h1	0.854474785110643	0.0328886844526219	h1_CGCGTTTCACGCATCG-1	-0.0709256980751765	-0.0431501854862595	G1	7100	2322	1	1	2	27	34	34	2	3	2	2	0.078920419497629	KCs
h1_CGCGTTTCAGGCTCAC-1	h1	11784	2295	Healthy	11785	2296	h1	0.825521936266966	0.0266440390326686	h1_CGCGTTTCAGGCTCAC-1	-0.0363599475052902	-0.0192705035046062	G1	7025	2212	4	4	4	20	8	8	0	0	0	0	0.354335883742453	KCs
h1_CGCTATCAGATCACGG-1	h1	3005	1334	Healthy	3007	1336	h1	0.898702284646566	0.0199534419687396	h1_CGCTATCAGATCACGG-1	-0.0526663794123627	-0.0970705617887855	G1	5923	1368	11	12	7	8	12	12	4	4	3	3	-0.0569765752473688	MCs
h1_CGCTATCAGCTGCCCA-1	h1	3035	1237	Healthy	3035	1237	h1	0.888061105228831	0.133113673805601	h1_CGCTATCAGCTGCCCA-1	-0.0299335251661279	-0.0752065805830929	G1	5593	1334	10	9	17	15	17	17	0	0	0	9	-0.752104102871905	KCs
h1_CGCTATCAGTCATCCA-1	h1	5902	1845	Healthy	5902	1845	h1	0.866082487109167	0.0552355133852931	h1_CGCTATCAGTCATCCA-1	-0.0221149320080085	0.00893410306794856	G2M	6348	1845	10	9	17	15	17	17	0	0	0	9	-0.0591632425552986	KCs
h1_CGCTATCCACTTCGAA-1	h1	14302	3196	Healthy	14302	3196	h1	0.8433867958937	0.0321633337994686	h1_CGCTATCCACTTCGAA-1	-0.0700812028597464	-0.0350682181206856	G1	7524	2910	1	1	2	27	34	34	2	3	2	2	0.012134871376187	KCs
h1_CGCTATCCATGATCCA-1	h1	5235	2063	Healthy	5235	2063	h1	0.891253961250991	0.0265520534861509	h1_CGCTATCCATGATCCA-1	-0.0752456190222992	0.0175510231175925	G2M	6037	2064	7	5	24	18	26	26	4	4	3	3	0.455827177130078	MCs
h1_CGCTGGACAATAGCAA-1	h1	5350	1719	Healthy	5350	1719	h1	0.867749163796664	0.0555140186915888	h1_CGCTGGACAATAGCAA-1	-0.0613111302122929	-0.00961799510398752	G1	6215	1719	10	9	23	26	30	30	0	0	0	9	0.430373968902063	KCs
h1_CGCTGGACATACTACG-1	h1	11543	2418	Healthy	11543	2418	h1	0.832887951440272	0.0265962054925063	h1_CGCTGGACATACTACG-1	0.0271885135441056	-0.00392564768145123	S	7078	2343	4	4	4	20	8	8	0	0	0	0	0.160804575636848	KCs
h1_CGCTGGAGTAGCTTGT-1	h1	27002	4196	Healthy	27002	4196	h1	0.817538205647717	0.026701725798089	h1_CGCTGGAGTAGCTTGT-1	0.0244015781699343	-0.0263757579109573	S	6805	2326	9	16	19	16	19	19	0	0	9	8	0.0912939598546134	KCs
h1_CGCTGGATCCAGATCA-1	h1	10924	2315	Healthy	10924	2315	h1	0.833143385743503	0.0310325887953131	h1_CGCTGGATCCAGATCA-1	-0.0481020836305643	-0.0380776766041791	G1	7216	2280	1	1	2	27	34	34	2	3	2	2	0.0122182377058044	KCs
h1_CGCTGGATCTCAACTT-1	h1	4784	1950	Healthy	4784	1950	h1	0.894081880870974	0.0317725752508361	h1_CGCTGGATCTCAACTT-1	-0.0641881302122887	-0.047489651149078	G1	5918	1952	7	5	24	18	26	26	4	4	3	3	0.191808168930291	MCs
h1_CGCTTCAAGATGTAAC-1	h1	3576	1199	Healthy	3576	1199	h1	0.866443783541547	0.0246085011185682	h1_CGCTTCAAGATGTAAC-1	0.0512149511957011	-0.051526557214756	S	6131	1213	12	10	9	23	27	27	2	7	7	10	-0.0741283666074843	KCs
h1_CGCTTCACAGTCCTTC-1	h1	14927	2827	Healthy	14928	2828	h1	0.826899391531789	0.0261923901393355	h1_CGCTTCACAGTCCTTC-1	-0.0181577921506279	0.0344432255714123	G2M	7289	2503	10	9	23	26	30	30	0	0	0	9	0.847870624012406	KCs
h1_CGCTTCACATGGTCAT-1	h1	10090	2479	Healthy	10090	2479	h1	0.847744453043652	0.0134786917740337	h1_CGCTTCACATGGTCAT-1	0.0198101432006878	0.0553995463821891	G2M	7207	2470	4	4	4	20	8	8	0	0	0	0	0.0823096058595711	KCs
h1_CGCTTCAGTGCATCTA-1	h1	11572	2242	Healthy	11572	2242	h1	0.824587454134343	0.0225544417559627	h1_CGCTTCAGTGCATCTA-1	-0.0613483608386042	-0.0384884516692246	G1	7004	2143	4	4	4	20	8	8	0	0	0	0	0.130016179766408	KCs
h1_CGCTTCAGTGCCTGGT-1	h1	2343	840	Healthy	2343	840	h1	0.867797297745431	0.0153649167733675	h1_CGCTTCAGTGCCTGGT-1	-0.0312936677776213	-0.0307076314568942	G1	5985	963	3	3	1	1	2	2	1	1	5	5	-0.206713928012497	Immune
h1_CGCTTCATCTATCCTA-1	h1	7707	2043	Healthy	7707	2043	h1	0.851650630492486	0.025561178149734	h1_CGCTTCATCTATCCTA-1	0.0591143571911801	0.0291043092115395	S	6921	2043	4	4	4	20	8	8	0	0	0	0	-0.121678989165962	KCs
h1_CGGACACCATCAGTAC-1	h1	2542	1014	Healthy	2543	1015	h1	0.882866447128187	0.00983090837593394	h1_CGGACACCATCAGTAC-1	0.0411857033909615	-0.0298713154257698	S	6009	1098	5	6	6	5	3	3	1	1	6	6	-0.344964077759403	Immune
h1_CGGACACCATCCTTGC-1	h1	4794	1830	Healthy	4794	1830	h1	0.88636749426533	0.025657071339174	h1_CGGACACCATCCTTGC-1	-0.0827989902720568	-0.0734383340230852	G1	5989	1831	7	5	24	18	26	26	4	4	3	3	1.11944369368579	MCs
h1_CGGACACTCTGGTGTA-1	h1	9183	2488	Healthy	9183	2488	h1	0.8568921487753	0.034520309267124	h1_CGGACACTCTGGTGTA-1	0.0347893076101328	0.0166961203093075	S	7144	2486	4	4	4	20	8	8	0	0	0	0	0.235042468801287	KCs
h1_CGGACGTTCTCCGGTT-1	h1	11260	2648	Healthy	11260	2648	h1	0.844844019935916	0.0188277087033748	h1_CGGACGTTCTCCGGTT-1	-0.0125083769015858	-0.0450679388477607	G1	7221	2610	10	9	23	26	30	30	0	0	0	9	0.110046425621052	KCs
h1_CGGACGTTCTGATACG-1	h1	7935	2022	Healthy	7935	2022	h1	0.847734675251162	0.0177693761814745	h1_CGGACGTTCTGATACG-1	-0.0085834389635103	-0.0331796250102394	G1	6973	2022	1	1	2	27	34	34	2	3	2	2	0.467210802172194	KCs
h1_CGGACTGGTCTAGCCG-1	h1	10061	2268	Healthy	10061	2268	h1	0.838357205981154	0.0223635821488918	h1_CGGACTGGTCTAGCCG-1	-0.0678186173901219	-0.0594874797992098	G1	7135	2260	10	9	23	26	30	30	0	0	0	9	0.181711882019381	KCs
h1_CGGACTGTCTCGCTTG-1	h1	7037	1856	Healthy	7039	1858	h1	0.849652083963569	0.0356584742150874	h1_CGGACTGTCTCGCTTG-1	0.00264483405059851	0.00318220851928169	G2M	6761	1856	1	1	2	3	7	7	2	3	2	2	0.273436372216867	KCs
h1_CGGACTGTCTGTACGA-1	h1	6968	2497	Healthy	6968	2497	h1	0.884028868514649	0.0341561423650976	h1_CGGACTGTCTGTACGA-1	-0.133715699994521	-0.0995962995452544	G1	6799	2497	7	5	24	18	26	26	4	4	3	3	0.152238592363947	MCs
h1_CGGAGCTCAAACTGTC-1	h1	2537	953	Healthy	2537	953	h1	0.875091792715263	0.120614899487584	h1_CGGAGCTCAAACTGTC-1	0.00720933101320508	0.00933071651469237	G2M	6060	1028	1	1	2	3	15	15	2	3	2	2	-0.273862448038188	KCs
h1_CGGAGCTGTGGTCCGT-1	h1	9261	2220	Healthy	9261	2220	h1	0.843620264751935	0.0416801641291437	h1_CGGAGCTGTGGTCCGT-1	0.0176685608039586	0.00220807160524275	S	7083	2219	10	9	23	26	30	30	0	0	0	9	0.189179989738308	KCs
h1_CGGAGTCAGCTGAAAT-1	h1	10708	2502	Healthy	10708	2502	h1	0.843308497698967	0.0548188270451999	h1_CGGAGTCAGCTGAAAT-1	-0.0091632737553345	0.0134723359595616	G2M	7285	2460	14	13	12	10	9	9	0	0	7	12	-0.0925376314235752	KCs
h1_CGGAGTCCAGCGTCCA-1	h1	15053	2879	Healthy	15053	2879	h1	0.828040637904573	0.028499302464625	h1_CGGAGTCCAGCGTCCA-1	-0.0243459865624438	-0.00384741530113715	G1	7207	2534	10	9	23	26	30	30	0	0	0	9	0.0643295291855879	KCs
h1_CGGAGTCCATCTCCCA-1	h1	9313	2330	Healthy	9313	2330	h1	0.848395037118607	0.0261999355739289	h1_CGGAGTCCATCTCCCA-1	-0.0274981582468868	0.0269865799665071	G2M	7115	2328	1	1	2	3	15	15	2	3	2	2	0.0909605118517751	KCs
h1_CGGAGTCGTAGTGAAT-1	h1	9144	2250	Healthy	9144	2250	h1	0.846267922672568	0.0161854768153981	h1_CGGAGTCGTAGTGAAT-1	-0.0308559329166783	-0.0586176200846209	G1	7080	2250	9	16	19	16	19	19	0	0	9	8	0.207064523689036	KCs
h1_CGGAGTCGTATGGTTC-1	h1	4055	1201	Healthy	4055	1201	h1	0.85353403823283	0.00813810110974106	h1_CGGAGTCGTATGGTTC-1	0.0149552460453178	-0.0470889072145141	S	6167	1204	3	3	1	1	2	2	1	1	5	5	-0.308917179619565	Immune
h1_CGGCTAGAGTTTCCTT-1	h1	4271	1792	Healthy	4272	1793	h1	0.896147273265688	0.0177902621722846	h1_CGGCTAGAGTTTCCTT-1	-0.0462419078130811	-0.0258423995548751	G1	5805	1793	7	5	24	18	26	26	4	4	3	3	-0.0752204996122913	MCs
h1_CGGCTAGGTCGAGATG-1	h1	3883	1615	Healthy	3883	1615	h1	0.893848677862594	0.10430079835179	h1_CGGCTAGGTCGAGATG-1	-0.0652785017378908	0.0491594265378851	G2M	5848	1619	10	9	17	15	17	17	0	0	0	9	0.214085600915592	KCs
h1_CGGCTAGGTGGTCTCG-1	h1	9774	2394	Healthy	9774	2394	h1	0.846882929086322	0.0308983016165337	h1_CGGCTAGGTGGTCTCG-1	-0.0140517487233466	-0.028205301181444	G1	7129	2392	4	4	4	4	8	8	0	0	0	0	0.251094396440061	KCs
h1_CGGCTAGGTGTTAAGA-1	h1	2921	1284	Healthy	2921	1284	h1	0.896995157201092	0.0349195480999658	h1_CGGCTAGGTGTTAAGA-1	-0.0545989255491565	-0.0380414263800125	G1	5911	1322	11	12	7	8	12	12	4	4	3	3	-0.468714429260187	MCs
h1_CGGGTCACAATAAGCA-1	h1	2466	1141	Healthy	2466	1141	h1	0.901324259598644	0.103811841038118	h1_CGGGTCACAATAAGCA-1	0.034178651826094	-0.0256166834389037	S	5731	1262	2	2	0	0	0	0	5	5	4	4	-0.158599269084451	LCs
h1_CGGTTAAAGCTACCTA-1	h1	4721	1514	Healthy	4721	1514	h1	0.865567894796503	0.024994704511756	h1_CGGTTAAAGCTACCTA-1	-0.0506420378590972	-0.0813492637918365	G1	6149	1514	1	1	2	27	34	34	2	3	2	2	-0.229821961725183	KCs
h1_CGGTTAAAGTCTCGGC-1	h1	10175	2469	Healthy	10177	2471	h1	0.846605450690653	0.0185712881988798	h1_CGGTTAAAGTCTCGGC-1	-0.0164236759383927	-0.0044752263251587	G1	7160	2455	10	9	23	26	30	30	0	0	0	9	0.325307345346615	KCs
h1_CGGTTAAGTCTTGATG-1	h1	2352	1020	Healthy	2352	1020	h1	0.892379091917522	0.196853741496599	h1_CGGTTAAGTCTTGATG-1	-0.0667499866862317	0.0358973882494643	G2M	5847	1140	10	9	17	15	17	17	0	0	0	9	-0.154637055680787	KCs
h1_CGGTTAAGTTACGGAG-1	h1	3506	1223	Healthy	3506	1223	h1	0.87097045876979	0.0593268682258985	h1_CGGTTAAGTTACGGAG-1	0.00605078490163742	-0.0430461068875814	S	6096	1236	10	9	23	26	30	30	0	0	0	9	-0.0212034589626138	KCs
h1_CGGTTAATCTCTGTCG-1	h1	3097	1375	Healthy	3097	1375	h1	0.898984690246462	0.145301905069422	h1_CGGTTAATCTCTGTCG-1	-0.0683930223013437	0.00233202410838179	G2M	5723	1433	10	9	17	15	17	17	0	0	0	9	0.290017404984671	KCs
h1_CGTAGCGGTATATCCG-1	h1	7814	2026	Healthy	7814	2026	h1	0.849408417744303	0.030586127463527	h1_CGTAGCGGTATATCCG-1	-0.0148672197335648	-0.0818655010265613	G1	6931	2025	1	1	2	27	34	34	2	3	2	2	0.161947529617957	KCs
h1_CGTAGCGTCGTTGACA-1	h1	4398	1490	Healthy	4398	1490	h1	0.870975562353224	0.0193269668030923	h1_CGTAGCGTCGTTGACA-1	-0.048681883779734	-0.0311251260581055	G1	6079	1490	1	1	2	27	34	34	2	3	2	2	0.305120761176226	KCs
h1_CGTAGCGTCTATCGCC-1	h1	9126	2409	Healthy	9126	2409	h1	0.853938712262243	0.0199430199430199	h1_CGTAGCGTCTATCGCC-1	0.0253313570964458	-0.0193249873889546	S	7143	2407	10	9	23	26	30	30	0	0	0	9	0.0507606939852067	KCs
h1_CGTAGGCCAGGATCGA-1	h1	9926	2331	Healthy	9926	2331	h1	0.842565040030362	0.0272012895426153	h1_CGTAGGCCAGGATCGA-1	0.123422491932767	-0.0695098494728268	S	7145	2322	1	1	2	27	34	34	2	3	2	2	0.036475201936982	KCs
h1_CGTAGGCTCAGCTCTC-1	h1	2356	1132	Healthy	2356	1132	h1	0.905601330816482	0.0912563667232598	h1_CGTAGGCTCAGCTCTC-1	-0.0912002563200777	-0.0107641235153782	G1	5807	1247	10	9	17	15	17	17	0	0	0	9	0.0525737905365505	KCs
h1_CGTCACTAGTGAAGAG-1	h1	6718	1836	Healthy	6718	1836	h1	0.852800628465111	0.0230723429592141	h1_CGTCACTAGTGAAGAG-1	0.0392181570182417	-0.0530492659258292	S	6668	1836	2	2	0	0	0	0	5	5	4	4	-0.617082669754769	LCs
h1_CGTCACTCACCTCGTT-1	h1	2605	1219	Healthy	2606	1220	h1	0.903507889402196	0.14735226400614	h1_CGTCACTCACCTCGTT-1	-0.0890323675505938	-0.0399031352034846	G1	5813	1331	10	9	17	15	17	17	0	0	0	9	-0.197327969083848	KCs
h1_CGTCACTGTTAGGGTG-1	h1	9127	2570	Healthy	9127	2570	h1	0.861022895028817	0.0610277199517914	h1_CGTCACTGTTAGGGTG-1	-0.0405891614852267	0.0105355279686041	G2M	7200	2569	10	9	17	15	17	17	0	0	0	9	0.360189173264084	KCs
h1_CGTCACTTCAACTCTT-1	h1	6606	1949	Healthy	6608	1951	h1	0.861308101642387	0.0289043583535109	h1_CGTCACTTCAACTCTT-1	-0.0155703999550063	-0.0532796536619817	G1	6606	1949	1	1	2	27	34	34	2	3	2	2	0.188423534432968	KCs
h1_CGTCACTTCGACGGAA-1	h1	3012	1352	Healthy	3012	1352	h1	0.900002075634049	0.0431606905710491	h1_CGTCACTTCGACGGAA-1	-0.0877192027058996	-0.093698201711598	G1	5882	1393	11	12	7	8	12	12	4	4	3	3	-0.331723288366527	MCs
h1_CGTCAGGAGTCACGCC-1	h1	9270	2023	Healthy	9270	2023	h1	0.833357558789714	0.0338727076591154	h1_CGTCAGGAGTCACGCC-1	0.0272769753592026	0.0424887168367137	G2M	6980	2022	4	4	4	20	8	8	0	0	0	0	0.0198671421127416	KCs
h1_CGTCAGGCACTCAGGC-1	h1	2978	1333	Healthy	2978	1333	h1	0.899510042729508	0.146742780389523	h1_CGTCAGGCACTCAGGC-1	-0.0166280532031653	0.0133617337618893	G2M	5842	1387	10	9	17	15	17	17	0	0	0	9	0.121760059757723	KCs
h1_CGTCCATAGCCAGTTT-1	h1	2564	946	Healthy	2564	946	h1	0.872972338496594	0.0713728549141966	h1_CGTCCATAGCCAGTTT-1	-0.0496213344289311	0.00668885477140468	G2M	6055	1017	1	1	2	3	7	7	2	3	2	2	0.0136613897562977	KCs
h1_CGTCCATCAATGGACG-1	h1	16254	3232	Healthy	16254	3232	h1	0.833413553972186	0.0237480004921865	h1_CGTCCATCAATGGACG-1	-0.0601559810586301	-0.015116980194413	G1	7297	2723	10	9	23	26	30	30	0	0	0	9	0.195362158358657	KCs
h1_CGTCCATGTAGCGCTC-1	h1	11714	2749	Healthy	11714	2749	h1	0.84527498409036	0.00896363325934779	h1_CGTCCATGTAGCGCTC-1	-0.0196056471127641	-0.050029890341134	G1	7234	2666	9	16	19	16	19	19	0	0	9	8	-0.00547089824443056	KCs
h1_CGTCCATTCCCACTTG-1	h1	20860	3535	Healthy	20860	3535	h1	0.821516835385768	0.0202780441035475	h1_CGTCCATTCCCACTTG-1	-0.0328561222205	-0.0517664176316351	G1	7018	2390	10	9	23	26	30	30	0	0	0	9	0.00407511699412312	KCs
h1_CGTCCATTCCGCAAGC-1	h1	6964	1855	Healthy	6964	1855	h1	0.850498057823844	0.0399195864445721	h1_CGTCCATTCCGCAAGC-1	-0.0422126942183776	-0.0227341607340127	G1	6730	1855	1	1	2	3	7	7	2	3	2	2	0.499638621953578	KCs
h1_CGTCTACCATGCCCGA-1	h1	10793	1686	Healthy	10793	1686	h1	0.80008525081069	0.0164921708514778	h1_CGTCTACCATGCCCGA-1	-0.0492489239179352	-0.0346662481941531	G1	7239	1643	0	0	3	2	1	1	3	2	1	1	0.998098047172287	Immune
h1_CGTCTACTCCAGATCA-1	h1	5292	1908	Healthy	5292	1908	h1	0.881018609654587	0.0241874527588813	h1_CGTCTACTCCAGATCA-1	-0.103509417558436	-0.0602992609345013	G1	6125	1909	11	12	7	8	12	12	4	4	3	3	0.218654807518494	MCs
h1_CGTGAGCGTACCGAGA-1	h1	6929	1843	Healthy	6929	1843	h1	0.850248747730486	0.0376677731274354	h1_CGTGAGCGTACCGAGA-1	0.00507001443523737	-0.00887073341765644	S	6727	1843	1	1	2	27	34	34	2	3	2	2	0.147978147549902	KCs
h1_CGTGAGCGTCTCGTTC-1	h1	16385	3213	Healthy	16385	3213	h1	0.832116571113227	0.0375953616112298	h1_CGTGAGCGTCTCGTTC-1	-0.0497243034013273	-0.0505156169513833	G1	7329	2712	10	9	23	26	30	30	0	0	0	9	-0.0842736235338921	KCs
h1_CGTGAGCGTTTCGCTC-1	h1	6682	1729	Healthy	6682	1729	h1	0.84650304983057	0.0354684226279557	h1_CGTGAGCGTTTCGCTC-1	-0.0504233766540618	-0.0424118196150264	G1	6646	1729	1	1	2	27	34	34	2	3	2	2	0.389740859192205	KCs
h1_CGTGAGCTCTGTACGA-1	h1	4218	1769	Healthy	4218	1769	h1	0.895898579905408	0.0301090564248459	h1_CGTGAGCTCTGTACGA-1	-0.0486584869434501	-0.0756117359902172	G1	5825	1771	7	5	24	18	26	26	4	4	3	3	0.72261958651293	MCs
h1_CGTGTAAAGCTAACAA-1	h1	8726	2825	Healthy	8727	2826	h1	0.875739762351524	0.0320843359688324	h1_CGTGTAAAGCTAACAA-1	-0.114035205648225	-0.0966878656027419	G1	7346	2824	7	5	24	18	26	26	4	4	3	3	0.10671068049311	MCs
h1_CGTGTAACACAAGCCC-1	h1	9711	2202	Healthy	9711	2202	h1	0.838373720199727	0.0340850581814437	h1_CGTGTAACACAAGCCC-1	-0.0226614852826119	-0.0256643102354156	G1	7080	2197	4	4	4	20	8	8	0	0	0	0	0.233918452242816	KCs
h1_CGTGTAAGTCCTGCTT-1	h1	4756	1498	Healthy	4756	1498	h1	0.86355805421494	0.0548780487804878	h1_CGTGTAAGTCCTGCTT-1	-0.0734148496962353	0.0305508342443158	G2M	6162	1499	10	9	23	26	30	30	0	0	0	9	0.0887879263804191	KCs
h1_CGTGTAATCAGCCTAA-1	h1	9947	2276	Healthy	9948	2277	h1	0.839816140493478	0.0200040209087254	h1_CGTGTAATCAGCCTAA-1	-0.0558399376168133	-0.0673565356934529	G1	7119	2270	9	16	19	16	19	19	0	0	9	8	0.0827976104211814	KCs
h1_CGTGTAATCCCTAACC-1	h1	7962	1993	Healthy	7962	1993	h1	0.845805830412198	0.0416980658126099	h1_CGTGTAATCCCTAACC-1	-0.0553864072427596	-0.0437713239177618	G1	6967	1993	1	1	2	27	34	34	2	3	2	2	0.974537974287609	KCs
h1_CGTGTCTAGCTAACTC-1	h1	5163	2014	Healthy	5163	2014	h1	0.88988595846048	0.0286655045516173	h1_CGTGTCTAGCTAACTC-1	0.0070852154246563	0.0158432864622948	G2M	6052	2015	7	5	24	18	26	26	4	4	3	3	0.297442695084041	MCs
h1_CGTGTCTCACATCCGG-1	h1	3240	1111	Healthy	3240	1111	h1	0.867590089312546	0.0222222222222222	h1_CGTGTCTCACATCCGG-1	0.0435865938224723	0.0105787207898707	S	6148	1134	4	4	4	20	8	8	0	0	0	0	-0.15774206135354	KCs
h1_CGTGTCTTCCACGACG-1	h1	6227	1755	Healthy	6227	1755	h1	0.855044459201871	0.045126063915208	h1_CGTGTCTTCCACGACG-1	0.0953679122916839	0.0174648926684026	S	6443	1755	1	1	2	3	15	15	2	3	2	2	0.425134680330824	KCs
h1_CGTGTCTTCCTTGGTC-1	h1	4198	1401	Healthy	4198	1401	h1	0.868451913658101	0.0909957122439257	h1_CGTGTCTTCCTTGGTC-1	-0.0172863074076083	-0.00467497196315837	G1	6035	1402	10	9	17	15	17	17	0	0	0	9	0.409751030855345	KCs
h1_CGTGTCTTCGTAGGAG-1	h1	6815	1436	Healthy	6815	1436	h1	0.823577033177414	0.0162876008804109	h1_CGTGTCTTCGTAGGAG-1	-0.0633647153465954	-0.0459140607080428	G1	6684	1436	0	0	3	2	1	1	3	2	1	1	1.57409004144743	Immune
h1_CGTGTCTTCTATCGCC-1	h1	7839	2156	Healthy	7839	2156	h1	0.856041504090765	0.033167495854063	h1_CGTGTCTTCTATCGCC-1	0.00435947735166853	-0.0470385947503605	S	6973	2156	1	1	2	27	34	34	2	3	2	2	0.440253790903664	KCs
h1_CGTTAGAAGACGCACA-1	h1	7516	2023	Healthy	7516	2023	h1	0.852943025280859	0.0141032464076636	h1_CGTTAGAAGACGCACA-1	0.0432412349054341	0.0303094701366945	S	6864	2023	9	16	19	16	19	19	0	0	9	8	0.239026361214952	KCs
h1_CGTTAGAAGTAGCGGT-1	h1	5018	2007	Healthy	5019	2008	h1	0.892489964194811	0.0268977884040646	h1_CGTTAGAAGTAGCGGT-1	-0.0969797586429437	-0.0603610274346585	G1	5989	2007	7	5	24	18	26	26	4	4	3	3	-0.0575095164879035	MCs
h1_CGTTAGAAGTAGGTGC-1	h1	11239	2373	Healthy	11239	2373	h1	0.833257136045605	0.0270486698104814	h1_CGTTAGAAGTAGGTGC-1	-0.0100831338522173	-0.0124319612663572	G1	7093	2322	4	4	4	20	8	8	0	0	0	0	0.334879397343588	KCs
h1_CGTTAGACAATAGCGG-1	h1	2482	1235	Healthy	2482	1235	h1	0.910706179781614	0.178082191780822	h1_CGTTAGACAATAGCGG-1	-0.100855018334444	0.0395177293156509	G2M	5867	1322	10	9	17	15	17	17	0	0	0	9	-0.0387443262833396	KCs
h1_CGTTAGAGTTGTACAC-1	h1	4298	1380	Healthy	4298	1380	h1	0.864202822220987	0.0195439739413681	h1_CGTTAGAGTTGTACAC-1	-0.0379282509101469	-0.0220921707073198	G1	6002	1382	2	2	0	0	0	0	5	5	4	4	-0.184432896997684	LCs
h1_CGTTAGAGTTTACTCT-1	h1	8610	2699	Healthy	8610	2699	h1	0.871969539157541	0.0268292682926829	h1_CGTTAGAGTTTACTCT-1	-0.0611933389818919	-0.00307523867159364	G1	7279	2697	7	5	24	18	26	26	4	4	3	3	0.745590640082085	MCs
h1_CGTTCTGAGACTTTCG-1	h1	8557	2086	Healthy	8557	2086	h1	0.844110604152791	0.0344746990767792	h1_CGTTCTGAGACTTTCG-1	0.0624028250315434	-0.00661778649926713	S	6998	2086	1	1	2	3	15	15	2	3	2	2	0.742496579535979	KCs
h1_CGTTCTGGTTAGTGGG-1	h1	13882	2825	Healthy	13882	2825	h1	0.833085915968792	0.0238438265379628	h1_CGTTCTGGTTAGTGGG-1	-0.0168668732143267	-0.0364985456572023	G1	7195	2566	10	9	23	26	30	30	0	0	0	9	0.195229293163878	KCs
h1_CGTTCTGTCCAAAGTC-1	h1	13974	2661	Healthy	13976	2663	h1	0.826309958742335	0.0408557527189468	h1_CGTTCTGTCCAAAGTC-1	-0.0161539728380672	-0.00650629792575796	G1	7157	2388	10	9	23	26	30	30	0	0	0	9	0.0604230841431639	KCs
h1_CGTTGGGCATTAGCCA-1	h1	7425	1946	Healthy	7425	1946	h1	0.849754784863956	0.0377104377104377	h1_CGTTGGGCATTAGCCA-1	-0.00417107993280916	-0.0171098601947305	G1	6853	1946	1	1	2	3	7	7	2	3	2	2	0.260322181036873	KCs
h1_CGTTGGGGTGGAAAGA-1	h1	5780	2291	Healthy	5780	2291	h1	0.893165747326011	0.119377162629758	h1_CGTTGGGGTGGAAAGA-1	-0.0954531899608176	-0.0171380108076764	G1	6221	2290	11	12	7	8	12	12	4	4	3	3	-0.130832521936921	MCs
h1_CGTTGGGGTTAAAGTG-1	h1	4233	1294	Healthy	4233	1294	h1	0.8580744659978	0.0493739664540515	h1_CGTTGGGGTTAAAGTG-1	0.150834108545325	-0.0124790771177976	S	6161	1296	1	1	2	3	15	15	2	3	2	2	0.207974895621594	KCs
h1_CGTTGGGGTTAGGGTG-1	h1	16197	3175	Healthy	16197	3175	h1	0.831879831187547	0.0250663703154905	h1_CGTTGGGGTTAGGGTG-1	-0.0285428677145352	-0.0106725909075837	G1	7316	2709	10	9	23	26	30	30	0	0	0	9	0.527134834846764	KCs
h1_CGTTGGGTCAGCGATT-1	h1	10018	2121	Healthy	10018	2121	h1	0.831472816375821	0.0263525653823118	h1_CGTTGGGTCAGCGATT-1	-0.00737445934419921	0.00178108062593482	G2M	7019	2113	4	4	4	4	8	8	0	0	0	0	-0.100513691691688	KCs
h1_CGTTGGGTCCGCTGTT-1	h1	8583	1941	Healthy	8584	1942	h1	0.835919828166391	0.0354147250698975	h1_CGTTGGGTCCGCTGTT-1	-0.0564405451128583	0.0118695582338708	G2M	6990	1941	1	1	2	27	34	34	2	3	2	2	0.688902605737349	KCs
h1_CGTTGGGTCGTTTATC-1	h1	5272	1666	Healthy	5272	1666	h1	0.865582022841418	0.0512139605462822	h1_CGTTGGGTCGTTTATC-1	-0.034239074349005	-0.0408533512743317	G1	6243	1666	4	4	4	4	5	5	0	0	0	0	0.189178305821581	KCs
h1_CGTTGGGTCTAACTGG-1	h1	2235	879	Healthy	2235	879	h1	0.878992215762848	0.105592841163311	h1_CGTTGGGTCTAACTGG-1	-0.0570801282049136	-0.0563520962789321	G1	6078	984	10	9	17	15	17	17	0	0	0	9	-0.202236815113346	KCs
h1_CTAACTTAGGATGTAT-1	h1	2122	829	Healthy	2122	829	h1	0.877300243197938	0.000942507068803016	h1_CTAACTTAGGATGTAT-1	-0.0371288429780983	-0.00666205364789293	G1	6035	923	10	9	23	26	30	30	0	0	0	0	0.0825484277845744	KCs
h1_CTAACTTAGGCATGGT-1	h1	2182	1042	Healthy	2183	1043	h1	0.903934032611642	0.167201099404489	h1_CTAACTTAGGCATGGT-1	-0.0909342067089207	-0.0462937907800153	G1	5651	1197	10	9	17	15	17	17	0	0	0	9	-0.375777247609331	KCs
h1_CTAACTTCAAGGACTG-1	h1	4664	1896	Healthy	4664	1896	h1	0.893446187777095	0.0205831903945112	h1_CTAACTTCAAGGACTG-1	-0.0688547017582318	-0.0908297924137752	G1	5909	1897	7	5	24	18	26	26	4	4	3	3	0.0658882584702234	MCs
h1_CTAACTTCACCGTTGG-1	h1	6975	1922	Healthy	6975	1922	h1	0.854355564098029	0.0389964157706093	h1_CTAACTTCACCGTTGG-1	0.0411750598911092	-0.015855294545725	S	6743	1922	1	1	2	27	34	34	2	3	2	2	0.276305649705075	KCs
h1_CTAACTTCAGACACTT-1	h1	9765	2438	Healthy	9765	2438	h1	0.848950362601734	0.0285714285714286	h1_CTAACTTCAGACACTT-1	-0.00123475469126935	-0.00130788801038817	G1	7190	2430	1	1	2	27	34	34	2	3	2	2	0.0686489143576634	KCs
h1_CTAACTTGTTCACCTC-1	h1	15393	3093	Healthy	15393	3093	h1	0.83355874277271	0.0253361917754824	h1_CTAACTTGTTCACCTC-1	-0.0589052509465181	-0.0263882398943498	G1	7370	2726	1	1	2	27	34	34	2	3	2	2	0.110794233408377	KCs
h1_CTAATGGCAGACGCTC-1	h1	7114	2238	Healthy	7114	2238	h1	0.869616060999133	0.0506044419454597	h1_CTAATGGCAGACGCTC-1	-0.0804449617438479	0.0346828973705902	G2M	6800	2238	10	9	17	15	17	17	0	0	0	9	0.559678816332881	KCs
h1_CTACACCAGGAATTAC-1	h1	10412	2607	Healthy	10413	2608	h1	0.850340528461014	0.0271775665034092	h1_CTACACCAGGAATTAC-1	-0.0489544045055797	-0.00510818564343189	G1	7280	2586	1	1	2	27	34	34	2	3	2	2	-0.245867221581087	KCs
h1_CTACACCTCCAATGGT-1	h1	11618	2823	Healthy	11618	2823	h1	0.848855931642423	0.0210018936133586	h1_CTACACCTCCAATGGT-1	0.0253121955650549	0.0259657580389326	G2M	7285	2753	10	9	23	26	30	30	0	0	0	9	0.197846426642434	KCs
h1_CTACATTCAAAGTGCG-1	h1	15429	2971	Healthy	15430	2972	h1	0.829213317651313	0.0282566429034349	h1_CTACATTCAAAGTGCG-1	0.00189481658669657	-0.00874719853951471	S	7280	2589	10	9	23	26	30	30	0	0	0	9	0.209263169854696	KCs
h1_CTACATTCATGGTCAT-1	h1	2313	1075	Healthy	2313	1075	h1	0.901085078532318	0.135322092520536	h1_CTACATTCATGGTCAT-1	-0.039828150865635	-0.00887031147504976	G1	5827	1195	10	9	17	15	17	17	0	0	0	9	-0.351858858128027	KCs
h1_CTACATTGTGCATCTA-1	h1	2696	1232	Healthy	2696	1232	h1	0.900863611384285	0.176186943620178	h1_CTACATTGTGCATCTA-1	-0.0883669167663797	-0.0298883848746138	G1	5823	1327	10	9	17	15	17	17	0	0	0	9	-0.199090219766389	KCs
h1_CTACATTGTTTCCACC-1	h1	10915	2511	Healthy	10915	2511	h1	0.841958079393288	0.0341731562070545	h1_CTACATTGTTTCCACC-1	-0.00514428265528813	-0.0246061910875025	G1	7188	2473	10	9	23	26	30	30	0	0	0	9	0.656436572396281	KCs
h1_CTACATTGTTTGGCGC-1	h1	2609	1167	Healthy	2609	1167	h1	0.897729877363252	0.157531621310847	h1_CTACATTGTTTGGCGC-1	-0.0917285150603851	-0.0216319506896953	G1	5849	1282	10	9	17	15	17	17	0	0	0	9	-0.103288468375791	KCs
h1_CTACCCAAGCTAACTC-1	h1	2141	943	Healthy	2141	943	h1	0.893081368968713	0.135450723960766	h1_CTACCCAAGCTAACTC-1	-0.0807404554417761	0.0105128844353609	G2M	5646	1097	10	9	17	15	17	17	0	0	0	9	-0.0575430132569538	KCs
h1_CTACCCAAGCTGAAAT-1	h1	5789	2131	Healthy	5791	2132	h1	0.884667874977743	0.0255568986358142	h1_CTACCCAAGCTGAAAT-1	-0.110857708070365	-0.0246733278643536	G1	6227	2131	7	5	24	18	26	26	4	4	3	3	-0.297483666435359	MCs
h1_CTACCCAGTACCGAGA-1	h1	8703	2192	Healthy	8703	2192	h1	0.848000317738725	0.02493393082845	h1_CTACCCAGTACCGAGA-1	-0.0355477866372621	-0.0138488702961906	G1	7057	2192	1	1	2	27	34	34	2	3	2	2	0.762426579405765	KCs
h1_CTACCCAGTGCGCTTG-1	h1	16487	3117	Healthy	16487	3117	h1	0.828460863359784	0.0237763086067811	h1_CTACCCAGTGCGCTTG-1	-0.029957494387818	0.00162952297457997	G2M	7252	2608	10	9	23	26	30	30	0	0	0	9	0.0486672228494636	KCs
h1_CTACCCATCCCAAGTA-1	h1	3093	1414	Healthy	3094	1415	h1	0.902660967595112	0.0358758888170653	h1_CTACCCATCCCAAGTA-1	-0.00541843080420577	-0.0746394470726111	G1	5762	1448	11	12	7	8	12	12	4	4	3	3	0.0294135742292743	MCs
h1_CTACGTCAGACTGTAA-1	h1	8271	2069	Healthy	8271	2069	h1	0.846384526544191	0.0357876919356789	h1_CTACGTCAGACTGTAA-1	-0.0423988000606378	0.000275906513650379	G2M	7016	2069	1	1	2	27	34	34	2	3	2	2	0.583476232304547	KCs
h1_CTACGTCAGTTTGCGT-1	h1	6551	1975	Healthy	6551	1975	h1	0.863548604010071	0.0271714242100443	h1_CTACGTCAGTTTGCGT-1	-0.0215673559994665	-0.0286185190111589	G1	6557	1975	2	2	0	0	0	0	5	5	4	4	-0.181826646200089	LCs
h1_CTACGTCTCTAACGGT-1	h1	11304	2755	Healthy	11304	2755	h1	0.84873539853174	0.0301663128096249	h1_CTACGTCTCTAACGGT-1	0.0313485718439042	-0.0345543539412988	S	7239	2704	1	1	2	3	15	15	2	3	2	2	0.099034625032455	KCs
h1_CTAGAGTAGCGTAGTG-1	h1	3244	1316	Healthy	3244	1316	h1	0.888403322652339	0.175400739827374	h1_CTAGAGTAGCGTAGTG-1	0.0219534186836548	-0.0636171158656547	S	5850	1360	10	9	17	15	17	17	0	0	0	9	-0.526411172347901	KCs
h1_CTAGAGTGTACAAGTA-1	h1	8789	2216	Healthy	8789	2216	h1	0.848281213794974	0.0142223233587439	h1_CTAGAGTGTACAAGTA-1	0.00300816200120332	-0.0336301018183763	S	7063	2216	10	9	23	26	30	30	0	0	0	9	1.05616429018771	KCs
h1_CTAGAGTGTCCGACGT-1	h1	4419	1578	Healthy	4419	1578	h1	0.877317625951157	0.0463905861054537	h1_CTAGAGTGTCCGACGT-1	0.0049908471484281	-0.00445835627713077	S	6057	1578	1	1	2	3	15	15	2	3	2	2	0.00666795278531583	KCs
h1_CTAGAGTGTGTTGAGG-1	h1	3333	1322	Healthy	3333	1322	h1	0.88599982038513	0.0747074707470747	h1_CTAGAGTGTGTTGAGG-1	0.0245298795398207	-0.00983885233720756	S	5954	1340	1	1	2	3	15	15	2	3	2	2	0.00519777971491808	KCs
h1_CTAGCCTAGTGCGTGA-1	h1	6218	2265	Healthy	6218	2265	h1	0.88439038172091	0.0334512705049855	h1_CTAGCCTAGTGCGTGA-1	-0.0603007498567713	0.0128696707621841	G2M	6397	2265	7	5	24	18	26	26	4	4	3	3	0.487319574152415	MCs
h1_CTAGCCTCAACACGCC-1	h1	2217	1041	Healthy	2217	1041	h1	0.901871501558039	0.0171402796571944	h1_CTAGCCTCAACACGCC-1	-0.083345663752942	0.00748403044425124	G2M	5668	1149	5	17	20	22	23	23	1	1	6	6	-0.597430141880127	Immune
h1_CTAGCCTGTGTGAAAT-1	h1	14958	3035	Healthy	14958	3035	h1	0.834075253134495	0.0295494050006685	h1_CTAGCCTGTGTGAAAT-1	-0.0488871693928542	-0.0641848200520159	G1	7338	2718	10	9	23	26	30	30	0	0	0	9	-0.0260525829470247	KCs
h1_CTAGCCTTCACTGGGC-1	h1	3770	1560	Healthy	3770	1560	h1	0.892846707200005	0.040053050397878	h1_CTAGCCTTCACTGGGC-1	-0.0596820618582143	-0.0577536410481714	G1	5807	1571	11	5	7	8	26	26	4	4	3	3	0.719925688231616	MCs
h1_CTAGCCTTCCTTGCCA-1	h1	2306	1049	Healthy	2306	1049	h1	0.898275906320507	0.0845620121422376	h1_CTAGCCTTCCTTGCCA-1	-0.0357544453152197	0.0145868650493152	G2M	5664	1189	10	9	17	15	17	17	0	0	0	9	-0.0764833468982023	KCs
h1_CTAGTGAAGACCACGA-1	h1	2614	1380	Healthy	2614	1380	h1	0.918817182108751	0.0202754399387911	h1_CTAGTGAAGACCACGA-1	-0.0696761193681545	0.000657197196475126	G2M	5597	1450	5	17	20	22	23	23	1	1	6	6	0.0233383960538479	Immune
h1_CTAGTGAAGCCAACAG-1	h1	6920	1898	Healthy	6920	1898	h1	0.853699384197623	0.0239884393063584	h1_CTAGTGAAGCCAACAG-1	0.0341325237145507	-0.0144324893146239	S	6734	1898	2	2	0	0	0	0	5	5	4	4	-0.601524877879369	LCs
h1_CTAGTGACACCTATCC-1	h1	3094	1296	Healthy	3094	1296	h1	0.891730952885444	0.136069812540401	h1_CTAGTGACACCTATCC-1	0.0149387371428253	0.0998770970281318	G2M	5894	1342	10	9	17	15	17	17	0	0	0	9	-0.113728935281295	KCs
h1_CTCACACAGGCCGAAT-1	h1	3946	1513	Healthy	3946	1513	h1	0.884232489425372	0.043841865179929	h1_CTCACACAGGCCGAAT-1	-0.0169401098576339	-0.00938966711928436	G1	5935	1514	1	1	2	3	7	7	2	3	2	2	0.112265935568387	KCs
h1_CTCACACCACATCCAA-1	h1	13653	2786	Healthy	13653	2786	h1	0.833081280384614	0.024829707756537	h1_CTCACACCACATCCAA-1	-0.00139794306774989	-0.0270962077693818	G1	7228	2563	4	4	4	20	8	8	0	0	0	0	-0.223351265207351	KCs
h1_CTCACACGTATGAATG-1	h1	5992	2106	Healthy	5992	2106	h1	0.879786947457101	0.0297062750333778	h1_CTCACACGTATGAATG-1	-0.0151327161939105	0.0122024931537907	G2M	6339	2106	10	9	23	26	30	30	0	0	0	9	0.231024028032439	KCs
h1_CTCACACTCAGGCAAG-1	h1	2147	1162	Healthy	2148	1163	h1	0.920032466611727	0.0917132216014897	h1_CTCACACTCAGGCAAG-1	-0.0935093278728651	0.0126224843280211	G2M	5599	1306	10	9	17	15	17	17	0	0	0	9	0.0812335088783883	KCs
h1_CTCAGAAAGTGGTCCC-1	h1	3558	1154	Healthy	3558	1154	h1	0.862300260059796	0.0258572231590781	h1_CTCAGAAAGTGGTCCC-1	0.00704741681266974	-0.0417607709265765	S	6146	1168	1	1	2	27	34	34	2	3	2	2	-0.13407612498989	KCs
h1_CTCAGAACACTAGTAC-1	h1	3749	1496	Healthy	3749	1496	h1	0.888362258832277	0.0328087489997333	h1_CTCAGAACACTAGTAC-1	-0.0392240756482712	0.0636342360705309	G2M	5901	1505	10	9	23	26	30	30	0	0	0	9	0.357087624562857	KCs
h1_CTCAGAAGTAGTACCT-1	h1	6664	1916	Healthy	6664	1916	h1	0.858426516142296	0.0351140456182473	h1_CTCAGAAGTAGTACCT-1	-0.0106684771178884	-0.0385328905276848	G1	6644	1916	10	9	23	26	30	30	0	0	0	9	0.224816253850468	KCs
h1_CTCATTAAGAAGGCCT-1	h1	7643	1941	Healthy	7643	1941	h1	0.846717002573133	0.0200183174146278	h1_CTCATTAAGAAGGCCT-1	7.21163191623464e-05	-0.0362496748338749	S	6883	1940	1	1	2	27	34	34	2	3	2	2	0.0518492485891893	KCs
h1_CTCATTACACGGCTAC-1	h1	15694	3062	Healthy	15694	3062	h1	0.830845205771567	0.0201350834713903	h1_CTCATTACACGGCTAC-1	-0.0432750599090875	-0.0464914964919824	G1	7295	2616	10	9	23	26	30	30	0	0	0	9	0.477046108087648	KCs
h1_CTCATTAGTGTCGCTG-1	h1	6783	1676	Healthy	6783	1676	h1	0.841534596878227	0.0215243992333776	h1_CTCATTAGTGTCGCTG-1	-0.0418050109688351	-0.0374001280215964	G1	6666	1676	1	1	2	27	34	34	2	3	2	2	0.577822658292702	KCs
h1_CTCATTAGTTTGTTTC-1	h1	9153	2366	Healthy	9154	2367	h1	0.851723790197959	0.026655014201442	h1_CTCATTAGTTTGTTTC-1	0.0511776469408404	-0.00517020701869411	S	7140	2363	1	1	2	27	34	34	2	3	2	2	-0.00322502571292391	KCs
h1_CTCATTATCGCAAACT-1	h1	2374	1056	Healthy	2374	1056	h1	0.895772831734121	0.196714406065712	h1_CTCATTATCGCAAACT-1	-0.0711252172078796	-0.00161214639981014	G1	5851	1185	10	9	17	15	17	17	0	0	0	9	-0.0628904060455336	KCs
h1_CTCCTAGCACCAACCG-1	h1	14320	2603	Healthy	14320	2603	h1	0.821828921460054	0.0268156424581006	h1_CTCCTAGCACCAACCG-1	-0.00194524836535262	0.00539978824198932	G2M	7120	2307	10	9	23	26	30	30	0	0	0	9	0.100979299616917	KCs
h1_CTCCTAGCACTACAGT-1	h1	17915	3258	Healthy	17915	3258	h1	0.825951564389179	0.0165224672062517	h1_CTCCTAGCACTACAGT-1	-0.00517897261237212	-0.0471236738894521	G1	7303	2505	10	9	23	26	30	30	0	0	0	9	-0.0221319703061462	KCs
h1_CTCCTAGGTGGTCTCG-1	h1	7852	2713	Healthy	7852	2713	h1	0.881506333102288	0.106597045338767	h1_CTCCTAGGTGGTCTCG-1	0.00799753950340708	-0.0262676848636976	S	7103	2712	11	12	7	8	12	12	2	4	2	3	-0.140177431175265	MCs
h1_CTCCTAGTCACGATGT-1	h1	2434	1199	Healthy	2434	1199	h1	0.909193065427473	0.0529991783073131	h1_CTCCTAGTCACGATGT-1	-0.0783349408219348	-0.0226490538491903	G1	5644	1281	11	12	7	8	12	12	4	4	3	3	-0.107225115275327	MCs
h1_CTCCTAGTCAGGCCCA-1	h1	14177	2852	Healthy	14178	2853	h1	0.832278955285488	0.0335731414868106	h1_CTCCTAGTCAGGCCCA-1	-0.00193897571176975	-0.0097894346138032	G1	7355	2590	1	1	2	27	34	34	2	3	2	2	0.435562114641652	KCs
h1_CTCGAAAAGCGTCAAG-1	h1	14764	2900	Healthy	14764	2900	h1	0.830469789333214	0.0493768626388513	h1_CTCGAAAAGCGTCAAG-1	-0.0215763255466957	-0.00652444521128567	G1	7226	2556	10	9	23	26	30	30	0	0	0	9	0.100635516945166	KCs
h1_CTCGAAAAGGAGTTTA-1	h1	2700	1298	Healthy	2700	1298	h1	0.907299518920985	0.187037037037037	h1_CTCGAAAAGGAGTTTA-1	-0.0994268802335544	-0.0349987902868373	G1	5827	1387	10	9	17	15	17	17	0	0	0	9	-0.0772371544748388	KCs
h1_CTCGAAAAGGTGATAT-1	h1	2164	827	Healthy	2164	827	h1	0.874746769210669	0.00138632162661738	h1_CTCGAAAAGGTGATAT-1	-0.0463233312954403	-0.0204091631718166	G1	6066	939	14	13	12	10	9	9	0	0	7	12	0.0627225375577996	KCs
h1_CTCGAAAAGTGCCATT-1	h1	6177	1721	Healthy	6177	1721	h1	0.853592906422607	0.0250930872591873	h1_CTCGAAAAGTGCCATT-1	-0.0846535750757355	-0.0241078544468429	G1	6416	1720	23	27	32	37	43	43	3	2	1	18	0.283646599151331	Immune
h1_CTCGAAAGTAGGAGTC-1	h1	9370	2351	Healthy	9370	2351	h1	0.8488100873631	0.03991462113127	h1_CTCGAAAGTAGGAGTC-1	-0.0468253149198421	-0.0353251713896158	G1	7084	2348	10	9	23	26	30	30	0	0	0	9	0.50774017308193	KCs
h1_CTCGAAATCTGATACG-1	h1	16314	3703	Healthy	16314	3703	h1	0.847122254422939	0.0254382738751992	h1_CTCGAAATCTGATACG-1	-0.0287157681834694	-0.0493291643121087	G1	7760	3235	11	12	7	8	12	12	2	4	3	3	0.217640030026322	MCs
h1_CTCGAGGCAGCTGTAT-1	h1	4652	1465	Healthy	4652	1465	h1	0.863181195105492	0.100386930352537	h1_CTCGAGGCAGCTGTAT-1	-0.0391478418097926	-0.00830629225042084	G1	6181	1465	10	9	17	15	17	17	0	0	0	9	0.200906525311362	KCs
h1_CTCGAGGCATGTCTCC-1	h1	7673	2629	Healthy	7675	2631	h1	0.880322225167835	0.0315309446254072	h1_CTCGAGGCATGTCTCC-1	-0.0792383456624567	-0.0819915925831226	G1	7073	2629	7	5	24	18	26	26	4	4	3	3	-0.204833245448123	MCs
h1_CTCGAGGGTATGGTTC-1	h1	8125	1952	Healthy	8125	1952	h1	0.841592957592983	0.0199384615384615	h1_CTCGAGGGTATGGTTC-1	0.000297873283801126	-0.000941282240730063	S	6915	1952	4	4	4	4	5	5	0	0	0	0	-0.186620426237381	KCs
h1_CTCGAGGTCGACCAGC-1	h1	4568	1600	Healthy	4568	1600	h1	0.875508138935664	0.0172942206654991	h1_CTCGAGGTCGACCAGC-1	0.0236963987478762	-0.0172345284498483	S	6105	1600	10	9	23	26	30	30	0	0	0	9	0.465455196508086	KCs
h1_CTCGGAGAGACTTTCG-1	h1	9886	2423	Healthy	9887	2424	h1	0.847178458960525	0.00970971983412562	h1_CTCGGAGAGACTTTCG-1	-0.0945094582646651	-0.0740685142154763	G1	7176	2416	10	9	23	26	30	30	0	0	0	9	1.06584905652877	KCs
h1_CTCGGAGCATCACCCT-1	h1	16790	2775	Healthy	16790	2775	h1	0.814963709336327	0.0263847528290649	h1_CTCGGAGCATCACCCT-1	-0.0208999990473645	-0.0456471918578327	G1	6970	2193	10	9	23	26	30	30	0	0	0	9	0.302354813114773	KCs
h1_CTCGGGAAGTACGCCC-1	h1	22588	3538	Healthy	22589	3539	h1	0.815104389980091	0.0263845234406127	h1_CTCGGGAAGTACGCCC-1	-0.0212700142529954	0.0241496710498508	G2M	7223	2252	14	13	12	10	9	9	0	0	7	12	-0.0472696881912349	KCs
h1_CTCGGGAGTAAATGAC-1	h1	2445	1144	Healthy	2445	1144	h1	0.902648851439036	0.157464212678937	h1_CTCGGGAGTAAATGAC-1	0.0399269185271688	-0.040196938006468	S	5824	1240	10	9	17	15	17	17	0	0	0	9	0.206476681744009	KCs
h1_CTCGGGAGTCCTCTTG-1	h1	4028	1638	Healthy	4028	1638	h1	0.891604475120785	0.110476663356504	h1_CTCGGGAGTCCTCTTG-1	-0.0545576459819666	-0.0535223581551229	G1	5856	1648	10	9	17	15	17	17	0	0	0	9	0.111548126110965	KCs
h1_CTCGGGAGTCTAGCGC-1	h1	12252	2597	Healthy	12252	2597	h1	0.835200360338736	0.0187724453150506	h1_CTCGGGAGTCTAGCGC-1	-0.0536134725288433	-0.0469844397376491	G1	7276	2475	1	1	2	27	34	34	2	3	2	2	1.40992610293342	KCs
h1_CTCGTACAGTCCGGTC-1	h1	5807	2226	Healthy	5807	2226	h1	0.889364506964615	0.0516617874978474	h1_CTCGTACAGTCCGGTC-1	-0.0908843232696739	0.00378862489281478	G2M	6225	2226	7	5	24	18	26	26	4	4	3	3	0.314846483943065	MCs
h1_CTCGTACAGTGGTAGC-1	h1	3611	1477	Healthy	3611	1477	h1	0.890869127142213	0.0764331210191083	h1_CTCGTACAGTGGTAGC-1	0.142026007634943	-0.0108479092901934	S	5880	1492	10	9	17	15	17	17	0	0	0	9	0.10128467431184	KCs
h1_CTCGTCAAGAAGGCCT-1	h1	3498	1412	Healthy	3498	1412	h1	0.888824734300786	0.0485991995425958	h1_CTCGTCAAGAAGGCCT-1	0.011118982565973	-0.0126511410399143	S	5948	1427	10	9	23	26	30	30	0	0	0	9	0.0340858156656033	KCs
h1_CTCGTCAAGACATAAC-1	h1	14018	2736	Healthy	14018	2736	h1	0.828882641927267	0.0206876872592381	h1_CTCGTCAAGACATAAC-1	-0.0477944645897753	-0.0562362453840313	G1	7210	2478	10	9	23	26	30	30	0	0	0	9	0.0757966135227167	KCs
h1_CTCGTCAAGAGTGAGA-1	h1	18583	3399	Healthy	18584	3400	h1	0.827211003027449	0.0238915195867413	h1_CTCGTCAAGAGTGAGA-1	-0.00751640236442677	-0.00474209917343404	G1	7140	2538	10	9	23	26	30	30	0	0	0	9	0.0415652169300362	KCs
h1_CTCGTCACACCAGCAC-1	h1	6868	2497	Healthy	6869	2498	h1	0.885506053148644	0.0355219100305721	h1_CTCGTCACACCAGCAC-1	-0.0198345542164797	-0.0231357500465632	G1	6754	2496	7	5	24	18	26	26	4	4	3	3	0.581992739429236	MCs
h1_CTCGTCAGTGGCTCCA-1	h1	19417	3477	Healthy	19417	3477	h1	0.825805570477599	0.0273986712674461	h1_CTCGTCAGTGGCTCCA-1	-0.0538859676682343	-0.0582243556703563	G1	7102	2550	14	13	12	10	9	9	0	0	7	12	0.16414560483714	KCs
h1_CTCGTCATCCTGTAGA-1	h1	15528	3040	Healthy	15528	3040	h1	0.831013501062048	0.0116563626996394	h1_CTCGTCATCCTGTAGA-1	0.0312566219108859	0.0372290594674301	G2M	7278	2634	10	9	23	26	30	30	0	0	0	9	0.205967069808167	KCs
h1_CTCTAATAGACTGTAA-1	h1	8073	2295	Healthy	8073	2295	h1	0.860187515787919	0.0349312523225567	h1_CTCTAATAGACTGTAA-1	-0.0733600209983081	0.015991256004819	G2M	7029	2295	1	1	2	3	15	15	2	3	2	2	0.109623142489977	KCs
h1_CTCTAATAGCACACAG-1	h1	5017	1965	Healthy	5019	1966	h1	0.890009244225295	0.0223152022315202	h1_CTCTAATAGCACACAG-1	-0.059017419948489	-0.0502400191970489	G1	6017	1965	7	5	24	18	26	26	4	4	3	3	-0.144892175107768	MCs
h1_CTCTAATCATCGGACC-1	h1	2226	1106	Healthy	2227	1107	h1	0.909319603648279	0.154916928603502	h1_CTCTAATCATCGGACC-1	-0.00637523196865378	-0.0157341621750654	G1	5703	1240	10	9	17	15	17	17	0	0	0	9	0.234894527590861	KCs
h1_CTCTAATGTTCAGGCC-1	h1	11544	3049	Healthy	11544	3049	h1	0.857669084529602	0.0316181566181566	h1_CTCTAATGTTCAGGCC-1	-0.0289500907396985	-0.0192567268164319	G1	7384	2991	11	12	7	8	12	12	4	4	3	3	-0.31413400550785	MCs
h1_CTCTAATTCATGTCCC-1	h1	8074	2156	Healthy	8074	2156	h1	0.853230877009759	0.0696061431756255	h1_CTCTAATTCATGTCCC-1	-0.020020659072788	-0.00389037065665029	G1	6980	2156	10	9	23	26	30	30	0	0	0	9	0.436922573917654	KCs
h1_CTCTAATTCGACCAGC-1	h1	4343	1384	Healthy	4343	1384	h1	0.863473767716657	0.053189039834216	h1_CTCTAATTCGACCAGC-1	-0.0164408681776409	0.0438632499461071	G2M	6092	1385	1	1	2	3	7	7	2	3	2	2	0.337234829893454	KCs
h1_CTCTAATTCTTGCAAG-1	h1	4846	1716	Healthy	4846	1716	h1	0.877660998557247	0.0984316962443252	h1_CTCTAATTCTTGCAAG-1	0.00143155699217969	-0.015111082559419	S	6061	1717	10	9	17	15	17	17	0	0	0	9	0.029043041216309	KCs
h1_CTCTACGCAACAACCT-1	h1	2174	949	Healthy	2174	949	h1	0.892129058877476	0.18721251149954	h1_CTCTACGCAACAACCT-1	-0.0320328984630931	0.0269522560305368	G2M	5710	1108	10	9	17	15	17	17	0	0	0	9	0.0621196978532263	KCs
h1_CTCTACGCAGCGTAAG-1	h1	9810	2430	Healthy	9810	2430	h1	0.848168088921921	0.0217125382262997	h1_CTCTACGCAGCGTAAG-1	-0.0415986412683733	-0.0144116795723757	G1	7178	2427	9	16	19	16	19	19	0	0	9	8	0.183194281604968	KCs
h1_CTCTACGTCCTCTAGC-1	h1	13583	2808	Healthy	13583	2808	h1	0.834357776583259	0.0192888169034823	h1_CTCTACGTCCTCTAGC-1	-0.0238505615578639	0.0136089065090912	G2M	7226	2586	10	9	23	26	30	30	0	0	0	9	0.47487213121517	KCs
h1_CTCTACGTCTCATTCA-1	h1	3389	1261	Healthy	3389	1261	h1	0.878371734427553	0.0147536146355857	h1_CTCTACGTCTCATTCA-1	-0.0432013773272254	-0.050569599336851	G1	5953	1276	1	1	2	27	34	34	2	3	2	2	-0.0418120355388356	KCs
h1_CTCTGGTCACAGGTTT-1	h1	9366	2241	Healthy	9366	2241	h1	0.843609762598335	0.019004911381593	h1_CTCTGGTCACAGGTTT-1	-0.0285727068084646	-0.0145811120766723	G1	7069	2239	10	9	23	26	30	30	0	0	0	9	0.244760447260294	KCs
h1_CTCTGGTGTCCATCCT-1	h1	13310	2885	Healthy	13310	2885	h1	0.838990405105946	0.0178812922614576	h1_CTCTGGTGTCCATCCT-1	0.00741387261521433	-0.0353339993968399	S	7357	2699	1	1	2	27	34	34	2	3	2	2	-0.0362801684969826	KCs
h1_CTCTGGTTCACAAACC-1	h1	2832	1224	Healthy	2832	1224	h1	0.894466399100936	0.0593220338983051	h1_CTCTGGTTCACAAACC-1	-0.0122741636858663	-0.0556909476499632	G1	5925	1280	10	9	17	15	17	17	0	0	0	9	0.0132966974256576	KCs
h1_CTCTGGTTCACCCTCA-1	h1	16119	3088	Healthy	16119	3088	h1	0.829426400405439	0.0234505862646566	h1_CTCTGGTTCACCCTCA-1	-0.0241307448303586	-0.03408156433012	G1	7290	2598	10	9	23	26	30	30	0	0	0	9	0.217065302727593	KCs
h1_CTCTGGTTCACTTACT-1	h1	7622	2100	Healthy	7622	2100	h1	0.855785752979834	0.0253214379427972	h1_CTCTGGTTCACTTACT-1	-0.0510651551695652	-0.0616925651300463	G1	6925	2100	1	1	2	27	34	34	2	3	2	2	0.537665827048473	KCs
h1_CTGAAACCACTAGTAC-1	h1	2663	1244	Healthy	2663	1244	h1	0.903499279341519	0.147202403304544	h1_CTGAAACCACTAGTAC-1	-0.0470063598186675	-0.075876066074323	G1	5874	1307	10	9	17	15	17	17	0	0	0	9	-0.0411638542789067	KCs
h1_CTGAAACGTCGCGTGT-1	h1	2863	1171	Healthy	2863	1171	h1	0.887681654948282	0.0667132378623821	h1_CTGAAACGTCGCGTGT-1	-0.0340105811000042	-0.0280064149252848	G1	6002	1212	1	1	2	3	7	7	2	3	2	2	0.0247269653275185	KCs
h1_CTGAAACGTGATAAAC-1	h1	6432	1338	Healthy	6433	1339	h1	0.821019181559807	0.0139903621949324	h1_CTGAAACGTGATAAAC-1	-0.0262269914104006	-0.0516838365614045	G1	6532	1338	0	0	3	2	1	1	3	2	1	1	-0.00725376246017746	Immune
h1_CTGAAACTCCAAATGC-1	h1	5921	1753	Healthy	5921	1753	h1	0.859873333405174	0.0624894443506165	h1_CTGAAACTCCAAATGC-1	-0.0179972012582937	-0.00703417398803122	G1	6366	1753	10	9	17	15	17	17	0	0	0	9	0.237709911719283	KCs
h1_CTGAAGTCACGTCAGC-1	h1	16837	3281	Healthy	16837	3281	h1	0.831941790226609	0.0285086416820099	h1_CTGAAGTCACGTCAGC-1	0.00305239739660355	0.0126632207315589	G2M	7306	2696	14	13	12	10	9	9	0	0	7	12	-0.00827882985990122	KCs
h1_CTGAAGTCAGGAATCG-1	h1	5560	2107	Healthy	5560	2107	h1	0.887476144155738	0.0275179856115108	h1_CTGAAGTCAGGAATCG-1	-0.0371627830125168	-0.0757475804216631	G1	6143	2106	7	5	24	18	26	26	4	4	3	3	0.0374064916817418	MCs
h1_CTGAAGTGTACGACCC-1	h1	5943	1841	Healthy	5943	1841	h1	0.865142774513124	0.0477873128049807	h1_CTGAAGTGTACGACCC-1	-0.0286009689053077	-0.048896953667836	G1	6373	1840	10	9	23	26	30	30	0	0	0	9	0.387540172607691	KCs
h1_CTGAAGTGTAGCTAAA-1	h1	3992	1381	Healthy	3992	1381	h1	0.87198765245506	0.0748997995991984	h1_CTGAAGTGTAGCTAAA-1	-0.0446123770537664	0.0062629316894947	G2M	6077	1383	1	1	2	3	7	7	2	3	2	2	0.0479609133446863	KCs
h1_CTGAAGTTCAGGCGAA-1	h1	5641	1838	Healthy	5641	1838	h1	0.870177455904293	0.0359865272114873	h1_CTGAAGTTCAGGCGAA-1	0.0190579735707353	-0.0263889921145005	S	6280	1838	10	9	23	26	30	30	0	0	0	9	0.110543129862907	KCs
h1_CTGAAGTTCAGTACGT-1	h1	13422	2840	Healthy	13423	2841	h1	0.836627197350462	0.0290546077627952	h1_CTGAAGTTCAGTACGT-1	-0.0544396635499245	-0.0284469019580633	G1	7353	2643	10	9	23	26	30	30	0	0	0	9	0.262016637701775	KCs
h1_CTGAAGTTCCACTCCA-1	h1	14503	2924	Healthy	14503	2924	h1	0.832875760307888	0.0209611804454251	h1_CTGAAGTTCCACTCCA-1	-0.0426308903430158	-0.0270374882213228	G1	7287	2599	10	9	23	26	30	30	0	0	0	9	0.430736123120957	KCs
h1_CTGAAGTTCCCATTTA-1	h1	4670	1458	Healthy	4670	1458	h1	0.862219761050957	0.0169164882226981	h1_CTGAAGTTCCCATTTA-1	-0.0247878122580082	-0.000530491986194717	G1	6172	1457	4	4	4	4	8	8	0	0	0	0	-0.11113683302413	KCs
h1_CTGATAGAGATATGGT-1	h1	15534	3088	Healthy	15534	3088	h1	0.832603534812882	0.0251705935367581	h1_CTGATAGAGATATGGT-1	0.0133325726817056	-0.000644194352393462	S	7283	2699	10	9	23	26	30	30	0	0	0	9	0.363827390134437	KCs
h1_CTGATAGAGATCGATA-1	h1	14975	2900	Healthy	14976	2901	h1	0.829274126004631	0.0219017094017094	h1_CTGATAGAGATCGATA-1	-0.0251559102849447	-0.0322917682624331	G1	7233	2559	10	9	23	26	30	30	0	0	0	9	0.336018020627024	KCs
h1_CTGATAGCAAGCGTAG-1	h1	4848	1916	Healthy	4848	1916	h1	0.890609074122063	0.0358910891089109	h1_CTGATAGCAAGCGTAG-1	-0.0355279577810158	-0.0821384807355527	G1	6012	1917	11	5	7	8	26	26	4	4	3	3	-0.0331452898804854	MCs
h1_CTGATAGGTAGCTGCC-1	h1	5089	1731	Healthy	5089	1731	h1	0.873649359842096	0.0754568677539792	h1_CTGATAGGTAGCTGCC-1	0.0290330612083641	-0.0221325398458595	S	6145	1731	10	9	17	15	17	17	0	0	0	9	0.417030065847844	KCs
h1_CTGATAGGTTCACCTC-1	h1	23268	3753	Healthy	23268	3753	h1	0.818542658133831	0.0266460374763624	h1_CTGATAGGTTCACCTC-1	-0.0421713359357413	0.00534853694870357	G2M	6978	2301	10	9	23	26	30	30	0	0	0	9	0.139952853817839	KCs
h1_CTGATAGGTTGGGACA-1	h1	7586	2132	Healthy	7586	2132	h1	0.857932006677517	0.019773266543633	h1_CTGATAGGTTGGGACA-1	-0.0514446273866653	0.00283780569415487	G2M	6928	2132	1	1	2	27	34	34	2	3	2	2	0.254638590400803	KCs
h1_CTGATAGTCTCACATT-1	h1	9084	2613	Healthy	9084	2613	h1	0.863289583155324	0.027851166886834	h1_CTGATAGTCTCACATT-1	-0.0895455375266955	-0.114889467686402	G1	7297	2610	7	5	24	18	26	26	4	4	3	3	0.937452696362026	MCs
h1_CTGATCCAGTTACGGG-1	h1	7515	1807	Healthy	7515	1807	h1	0.840303876884807	0.0556220891550233	h1_CTGATCCAGTTACGGG-1	-0.0460239165079251	0.0186458228279312	G2M	6823	1807	10	9	23	26	30	30	0	0	0	9	0.0851905642669948	KCs
h1_CTGCCTAAGACTAGGC-1	h1	7184	1943	Healthy	7184	1943	h1	0.852738698713508	0.0367483296213808	h1_CTGCCTAAGACTAGGC-1	0.0172034089154224	0.0175264921058174	G2M	6815	1943	1	1	2	27	34	34	2	3	2	2	0.635293971198238	KCs
h1_CTGCCTAAGCGCCTTG-1	h1	4574	1495	Healthy	4574	1495	h1	0.867318122265177	0.0356362046348929	h1_CTGCCTAAGCGCCTTG-1	-0.0239171807275185	-0.0576485527000467	G1	6104	1496	1	1	2	27	34	34	2	3	2	2	0.373120539221068	KCs
h1_CTGCCTAGTAAGTAGT-1	h1	13950	2789	Healthy	13951	2790	h1	0.831346756007917	0.0199268869615081	h1_CTGCCTAGTAAGTAGT-1	0.00652583111584873	-0.0329281035245035	S	7258	2553	10	9	23	26	30	30	0	0	0	9	0.225113411930179	KCs
h1_CTGCCTAGTACAAGTA-1	h1	4408	1763	Healthy	4408	1763	h1	0.890789547243405	0.051043557168784	h1_CTGCCTAGTACAAGTA-1	-0.0274728882556094	-0.076890896665752	G1	5911	1766	10	9	17	15	17	17	0	0	0	9	0.273016030831677	KCs
h1_CTGCGGAAGAGACTTA-1	h1	3875	1421	Healthy	3875	1421	h1	0.878582876518497	0.0536774193548387	h1_CTGCGGAAGAGACTTA-1	-0.0736043716897835	0.00578509326238506	G2M	6023	1426	10	9	23	26	30	30	0	0	0	9	0.243987591755475	KCs
h1_CTGCGGAAGCGTTCCG-1	h1	6189	2200	Healthy	6189	2200	h1	0.881528807030922	0.0274680885441913	h1_CTGCGGAAGCGTTCCG-1	-0.0431204588072544	-0.0429096353477206	G1	6381	2200	7	5	24	18	26	26	4	4	3	3	0.495918217804128	MCs
h1_CTGCGGAAGGAGTCTG-1	h1	2532	931	Healthy	2532	931	h1	0.872331818849068	0.0244865718799368	h1_CTGCGGAAGGAGTCTG-1	-0.000458171481224748	0.0953824511930963	G2M	6127	1013	3	3	1	1	2	2	1	1	5	5	-0.155946876932427	Immune
h1_CTGCGGACATGCCACG-1	h1	3552	1265	Healthy	3552	1265	h1	0.873711914719065	0.0594031531531532	h1_CTGCGGACATGCCACG-1	0.0100067284247166	-0.0481227603102331	S	6019	1279	1	1	2	3	34	34	2	3	2	2	-0.102251849146611	KCs
h1_CTGCGGACATGGGAAC-1	h1	9447	2202	Healthy	9447	2202	h1	0.840898153900703	0.0358844077484916	h1_CTGCGGACATGGGAAC-1	0.0663916442076878	-0.0596139340476725	S	7076	2201	1	1	2	3	15	15	2	3	2	2	0.407450736162194	KCs
h1_CTGCTGTAGACTACAA-1	h1	2397	1200	Healthy	2397	1200	h1	0.911089851145115	0.139340842720067	h1_CTGCTGTAGACTACAA-1	-0.0116704807146416	-0.0304551790025135	G1	5719	1324	10	9	17	15	17	17	0	0	0	9	0.107471018820403	KCs
h1_CTGCTGTCAGCGTAAG-1	h1	8655	1574	Healthy	8655	1574	h1	0.811985742747039	0.00566146735990757	h1_CTGCTGTCAGCGTAAG-1	5.93705272164402e-05	-0.0434784844344287	S	6997	1572	0	0	3	2	1	1	3	2	1	1	1.33793670354312	Immune
h1_CTGCTGTCATTACCTT-1	h1	2833	1246	Healthy	2833	1246	h1	0.896667713473844	0.118249205788916	h1_CTGCTGTCATTACCTT-1	-0.0797951163304281	0.0321419310272835	G2M	5928	1302	10	9	17	15	17	17	0	0	0	9	0.0114348779595983	KCs
h1_CTGCTGTGTAGCGATG-1	h1	2732	969	Healthy	2732	969	h1	0.869006417346545	0.0131771595900439	h1_CTGCTGTGTAGCGATG-1	-0.0326896443180412	-0.0626830260449569	G1	5858	1044	3	3	1	1	2	2	1	1	5	5	0.0302706174921207	Immune
h1_CTGCTGTGTCGCATCG-1	h1	17508	3243	Healthy	17508	3243	h1	0.82742192599439	0.0339844642449166	h1_CTGCTGTGTCGCATCG-1	-0.0278425634393481	-0.0248585277321687	G1	7239	2595	10	9	23	26	30	30	0	0	0	9	0.270522819015775	KCs
h1_CTGGTCTGTAGAGTGC-1	h1	5637	1897	Healthy	5637	1897	h1	0.873907052231551	0.0702501330494944	h1_CTGGTCTGTAGAGTGC-1	-0.0247810359537436	-0.0228517590820982	G1	6268	1897	10	9	17	15	17	17	0	0	0	9	0.60271345024293	KCs
h1_CTGGTCTGTCTCTCTG-1	h1	6331	1512	Healthy	6332	1513	h1	0.836460531792577	0.0361655085281112	h1_CTGGTCTGTCTCTCTG-1	0.00957794576209801	-0.0390024188203001	S	6510	1512	1	1	2	3	15	15	2	3	2	2	0.20199682421572	KCs
h1_CTGTGCTAGACTAGAT-1	h1	2667	982	Healthy	2667	982	h1	0.87334833247886	0.0108736407949006	h1_CTGTGCTAGACTAGAT-1	0.0351522459181104	-0.0117986508803729	S	6133	1056	3	3	1	1	2	2	1	1	5	5	-0.441778658017492	Immune
h1_CTGTGCTAGGCTAGGT-1	h1	6791	1357	Healthy	6791	1357	h1	0.817493220916995	0.00750993962597556	h1_CTGTGCTAGGCTAGGT-1	-0.0691439428399112	-0.0687583526749217	G1	6673	1357	0	0	3	2	1	1	3	2	1	1	1.30288063094442	Immune
h1_CTGTGCTTCAACGGGA-1	h1	10883	2692	Healthy	10883	2692	h1	0.849712323121623	0.0317927042175871	h1_CTGTGCTTCAACGGGA-1	0.0111273917702497	-0.0649126245772025	S	7248	2665	10	9	23	26	30	30	0	0	0	9	0.248434556812911	KCs
h1_CTGTGCTTCCTTGGTC-1	h1	8118	2086	Healthy	8118	2086	h1	0.849049127946447	0.0493964030549396	h1_CTGTGCTTCCTTGGTC-1	-0.0133450216074106	-0.0286418168185473	G1	6955	2086	10	9	23	26	30	30	0	0	0	9	0.103015829970916	KCs
h1_CTGTGCTTCTGCGGCA-1	h1	8890	1856	Healthy	8890	1856	h1	0.827718228948744	0.0260967379077615	h1_CTGTGCTTCTGCGGCA-1	0.0221376581160696	-0.027251947173749	S	6946	1854	4	4	4	20	8	8	0	0	0	0	-0.157653411766847	KCs
h1_CTGTGCTTCTGGTATG-1	h1	9542	2494	Healthy	9542	2494	h1	0.853568903431158	0.0352127436596101	h1_CTGTGCTTCTGGTATG-1	0.0268251084331258	0.012605438466387	S	7203	2491	10	9	23	26	30	30	0	0	0	9	0.262610076751098	KCs
h1_CTGTTTAAGGTTCCTA-1	h1	3392	1542	Healthy	3393	1543	h1	0.903070441834409	0.0397877984084881	h1_CTGTTTAAGGTTCCTA-1	-0.00273613107722627	-0.0118833041186227	G1	5743	1557	11	12	7	8	12	12	4	4	3	3	0.241968274127395	MCs
h1_CTGTTTAGTTACCGAT-1	h1	13916	2828	Healthy	13917	2829	h1	0.833014345194366	0.0220593518718115	h1_CTGTTTAGTTACCGAT-1	-0.0222318568295086	-0.0119934814782794	G1	7225	2580	10	9	23	26	30	30	0	0	0	9	0.292453625189804	KCs
h1_CTGTTTAGTTGATTCG-1	h1	4172	1335	Healthy	4172	1335	h1	0.863310505001566	0.074065196548418	h1_CTGTTTAGTTGATTCG-1	-0.00136321751903561	-0.0486376007672821	G1	6163	1338	4	4	4	4	30	30	0	0	0	0	0.0582219727193308	KCs
h1_CTTAACTAGCGCCTCA-1	h1	6408	2173	Healthy	6408	2173	h1	0.876622796545814	0.0120162297128589	h1_CTTAACTAGCGCCTCA-1	-0.0644247202046691	0.0136651819304654	G2M	6487	2172	7	5	24	18	26	26	4	4	3	3	0.779365460425026	MCs
h1_CTTAACTGTATAATGG-1	h1	7157	2487	Healthy	7158	2488	h1	0.880942641143717	0.0427493713327745	h1_CTTAACTGTATAATGG-1	-0.0259308449511495	-0.0740611999372603	G1	6875	2487	7	5	24	18	26	26	4	4	3	3	0.629631196661639	MCs
h1_CTTAACTTCCATGAGT-1	h1	6539	1314	Healthy	6539	1314	h1	0.81734663836153	0.00749350053525004	h1_CTTAACTTCCATGAGT-1	-0.0347511794072548	-0.017928164631739	G1	6553	1313	0	0	3	2	1	1	3	2	1	1	1.37737737514654	Immune
h1_CTTACCGAGGCAAAGA-1	h1	7968	2103	Healthy	7968	2103	h1	0.851715392682072	0.0296184738955823	h1_CTTACCGAGGCAAAGA-1	-0.0305686133919276	-0.0755941925611912	G1	6969	2103	1	1	2	27	34	34	2	3	2	2	0.470738136099908	KCs
h1_CTTACCGAGTCAAGCG-1	h1	9220	2439	Healthy	9220	2439	h1	0.854335859799933	0.0145336225596529	h1_CTTACCGAGTCAAGCG-1	-0.017347151796765	-0.0275270157536435	G1	7155	2437	1	1	2	27	34	34	2	3	2	2	0.447730788548092	KCs
h1_CTTACCGGTCCGAGTC-1	h1	11267	2523	Healthy	11267	2523	h1	0.839604690895414	0.0165971420963877	h1_CTTACCGGTCCGAGTC-1	-0.0423054245228513	-0.00345530293430892	G1	7142	2467	10	9	23	26	30	30	0	0	0	9	0.189140459325897	KCs
h1_CTTACCGGTTAGGGTG-1	h1	5389	2114	Healthy	5389	2114	h1	0.891088755369425	0.0309890517721284	h1_CTTACCGGTTAGGGTG-1	-0.0564873125664943	-0.00612382038210751	G1	6090	2114	7	5	24	18	26	26	4	4	3	3	0.254769200900374	MCs
h1_CTTACCGTCAACTCTT-1	h1	2236	745	Healthy	2236	745	h1	0.857495284307798	0.00178890876565295	h1_CTTACCGTCAACTCTT-1	-5.04423334411752e-06	-0.0234524515552392	G1	6210	849	8	7	5	7	4	4	0	0	0	0	0.327353368488153	KCs
h1_CTTAGGAAGTGGTCCC-1	h1	10898	2591	Healthy	10898	2591	h1	0.845472925429419	0.0143145531290145	h1_CTTAGGAAGTGGTCCC-1	-0.0738441389699182	-0.0617998406793822	G1	7218	2564	9	16	19	16	19	19	0	0	9	8	-0.114071117871065	KCs
h1_CTTAGGAAGTTAGCGG-1	h1	3718	1575	Healthy	3718	1575	h1	0.895519186983646	0.104626143087682	h1_CTTAGGAAGTTAGCGG-1	-0.00260832149092624	0.0236238061822077	G2M	5802	1588	1	1	2	27	34	34	2	3	2	2	0.887315697590391	KCs
h1_CTTAGGACAATCCAAC-1	h1	7153	2329	Healthy	7153	2329	h1	0.873571092176801	0.0418006430868167	h1_CTTAGGACAATCCAAC-1	0.0470705998959107	-0.0214981827887201	S	6830	2329	10	9	23	26	30	30	0	0	0	9	0.446615404036511	KCs
h1_CTTAGGAGTGACTCAT-1	h1	2607	1227	Healthy	2609	1229	h1	0.904310061003048	0.0333461096205443	h1_CTTAGGAGTGACTCAT-1	0.057276364130757	0.0129946040306915	S	5773	1281	7	5	24	18	26	26	4	4	3	3	0.756331976633446	MCs
h1_CTTAGGAGTTACGTCA-1	h1	3247	1532	Healthy	3247	1532	h1	0.907098058165897	0.0517400677548506	h1_CTTAGGAGTTACGTCA-1	-0.102922632710295	-0.0390282113719411	G1	5619	1567	7	5	24	18	26	26	4	4	3	3	-0.394763373722479	MCs
h1_CTTAGGAGTTATTCTC-1	h1	9412	2298	Healthy	9412	2298	h1	0.845903143052213	0.0237994050148746	h1_CTTAGGAGTTATTCTC-1	-0.00170778009183319	-0.00714029007033698	G1	7100	2297	10	9	23	26	30	30	0	0	0	9	0.261692017815175	KCs
h1_CTTCTCTGTACGCACC-1	h1	5783	1744	Healthy	5783	1744	h1	0.861620012504521	0.0669202835898323	h1_CTTCTCTGTACGCACC-1	-0.00336862181553031	0.0181395696526619	G2M	6329	1744	10	9	17	15	17	17	0	0	0	9	-0.0134062094836221	KCs
h1_CTTGGCTAGCAAATCA-1	h1	4801	1797	Healthy	4801	1797	h1	0.884068140839312	0.0953967923349302	h1_CTTGGCTAGCAAATCA-1	-0.0967097786487425	-0.0581756752215507	G1	6029	1797	10	9	17	15	17	17	0	0	0	9	0.246868188183402	KCs
h1_CTTGGCTCACGGCCAT-1	h1	6207	1613	Healthy	6207	1613	h1	0.845698490677049	0.0294828419526341	h1_CTTGGCTCACGGCCAT-1	-0.0514685436006794	0.022010197706289	G2M	6461	1613	1	1	2	3	7	7	2	3	2	2	0.272783459723486	KCs
h1_CTTGGCTGTTACTGAC-1	h1	5488	2043	Healthy	5488	2043	h1	0.885237172380417	0.0251457725947522	h1_CTTGGCTGTTACTGAC-1	-0.0346297508118382	-0.0624325671486783	G1	6145	2043	11	5	7	8	26	26	4	4	3	3	0.20053384902079	MCs
h1_CTTGGCTGTTATGCGT-1	h1	9979	2420	Healthy	9979	2420	h1	0.846146969754748	0.0237498747369476	h1_CTTGGCTGTTATGCGT-1	0.0460514946886042	0.0138591055349734	S	7198	2411	1	1	2	27	34	34	2	3	2	2	-0.220248591803496	KCs
h1_CTTTGCGAGAGTAATC-1	h1	5879	1560	Healthy	5879	1560	h1	0.847139168305192	0.0127572716448376	h1_CTTTGCGAGAGTAATC-1	-0.032483793132598	-0.0600949325179794	G1	6388	1560	4	4	4	20	8	8	0	0	0	0	0.169074143757793	KCs
h1_CTTTGCGAGCACCGCT-1	h1	5940	1852	Healthy	5940	1852	h1	0.865878615545825	0.0872053872053872	h1_CTTTGCGAGCACCGCT-1	-0.0349680492430213	0.00803937351377958	G2M	6362	1852	10	9	17	15	17	17	0	0	0	9	-0.346817204533217	KCs
h1_CTTTGCGCACGCGAAA-1	h1	6931	1893	Healthy	6931	1893	h1	0.853247790372696	0.0333285240225076	h1_CTTTGCGCACGCGAAA-1	0.0032912862604461	-0.0416868572649052	S	6721	1893	1	1	2	27	34	34	2	3	2	2	0.390784653361108	KCs
h1_CTTTGCGTCACGAAGG-1	h1	2777	1433	Healthy	2777	1433	h1	0.916560662698755	0.0731004681310767	h1_CTTTGCGTCACGAAGG-1	-0.110962933922062	0.0152305215165044	G2M	5742	1504	11	12	7	8	12	12	4	4	3	3	-0.750155738265733	MCs
h1_CTTTGCGTCCTATGTT-1	h1	4434	1559	Healthy	4434	1559	h1	0.875520974485499	0.0324763193504736	h1_CTTTGCGTCCTATGTT-1	-0.078510128294191	-0.012427619582602	G1	6033	1559	1	1	2	27	34	34	2	3	2	2	0.112715985921382	KCs
h1_GAAACTCAGATATGGT-1	h1	7982	2294	Healthy	7984	2296	h1	0.861297268918822	0.0378256513026052	h1_GAAACTCAGATATGGT-1	0.00792439429992921	-0.0612660227252809	S	6992	2294	10	9	23	26	30	30	0	0	0	9	0.103783908596322	KCs
h1_GAAACTCTCAAAGACA-1	h1	2863	1105	Healthy	2863	1105	h1	0.880393277993062	0.0352776807544534	h1_GAAACTCTCAAAGACA-1	-0.0351070418394865	-0.0152589772915923	G1	6033	1168	5	17	20	22	23	23	1	1	6	6	-0.621192525884535	Immune
h1_GAAATGAAGACGACGT-1	h1	24653	4548	Healthy	24654	4549	h1	0.832880174429845	0.0328547091749817	h1_GAAATGAAGACGACGT-1	-0.0312766056654697	-0.0445112200653276	G1	7110	2776	10	9	23	26	30	30	0	0	0	9	0.278064237642031	KCs
h1_GAAATGACAGGTCGTC-1	h1	16173	3112	Healthy	16173	3112	h1	0.82993903271922	0.0252890620169418	h1_GAAATGACAGGTCGTC-1	0.0102287300661302	-0.00170526473907928	S	7265	2637	10	9	23	26	30	30	0	0	0	9	0.575705133235957	KCs
h1_GAAATGATCGCCAGCA-1	h1	8676	2384	Healthy	8677	2385	h1	0.857585429656329	0.0585455802696785	h1_GAAATGATCGCCAGCA-1	0.0269483523025406	-0.0111162053670459	S	7139	2384	10	9	23	26	30	30	0	0	0	9	-0.0588946017185599	KCs
h1_GAAATGATCTACCAGA-1	h1	3817	1294	Healthy	3823	1298	h1	0.869046158242359	0.0525765105937745	h1_GAAATGATCTACCAGA-1	-0.0578118917494907	-0.0573901474125077	G1	5333	1340	14	13	12	10	9	9	0	0	7	12	0.863429167251379	KCs
h1_GAACATCCAGCCTTTC-1	h1	3852	1469	Healthy	3852	1469	h1	0.883240068943531	0.0817757009345794	h1_GAACATCCAGCCTTTC-1	-0.074682764768175	-0.0616217716787918	G1	5881	1477	1	1	2	3	7	7	2	3	2	2	0.249420803159909	KCs
h1_GAACATCGTAGCGATG-1	h1	7794	2492	Healthy	7797	2495	h1	0.872850411547974	0.0606643580864435	h1_GAACATCGTAGCGATG-1	-0.0596905660533993	0.186547427772233	G2M	7037	2492	10	9	23	26	30	30	0	0	0	9	0.416439884376384	KCs
h1_GAACATCGTTGGACCC-1	h1	2974	1157	Healthy	2974	1157	h1	0.881955843246653	0.0527908540685945	h1_GAACATCGTTGGACCC-1	0.0506430096536824	0.0799607259856592	G2M	6061	1193	10	9	23	26	30	30	0	0	0	9	0.315845380551216	KCs
h1_GAACCTAGTCCTCTTG-1	h1	7267	2443	Healthy	7268	2444	h1	0.877424797117458	0.019537699504678	h1_GAACCTAGTCCTCTTG-1	-0.0951846059188396	-0.00416504615312005	G1	6914	2442	7	5	24	18	26	26	4	4	3	3	0.182108900290169	MCs
h1_GAAGCAGAGCCCTAAT-1	h1	2147	1059	Healthy	2148	1060	h1	0.90794560131705	0.164338919925512	h1_GAAGCAGAGCCCTAAT-1	-0.102583275431744	0.0215890236096801	G2M	5649	1210	10	9	17	15	17	17	0	0	0	9	-0.246566527571377	KCs
h1_GAAGCAGAGGACCACA-1	h1	5543	1595	Healthy	5543	1595	h1	0.85549651251806	0.0259787118888688	h1_GAAGCAGAGGACCACA-1	-0.0474739785508837	0.024699235143839	G2M	6286	1595	1	1	2	3	7	7	2	3	2	2	0.374137625506977	KCs
h1_GAAGCAGAGGGAAACA-1	h1	2454	1317	Healthy	2454	1317	h1	0.92026584501183	0.0224123879380603	h1_GAAGCAGAGGGAAACA-1	-0.0912489428007371	-0.0691213513765765	G1	5644	1389	11	5	7	8	26	26	4	4	3	3	0.558792396987214	MCs
h1_GAAGCAGCACGGTGTC-1	h1	3438	1073	Healthy	3438	1073	h1	0.856995924945577	0.0456660849331006	h1_GAAGCAGCACGGTGTC-1	-0.0650302688376622	-0.0506613791030636	G1	5912	1097	23	27	32	37	43	43	3	2	1	18	1.35888675560845	Immune
h1_GAAGCAGCAGACAGGT-1	h1	18721	3209	Healthy	18721	3209	h1	0.820716213938537	0.0269750547513487	h1_GAAGCAGCAGACAGGT-1	0.00920841081075743	0.00553152160441392	S	7008	2341	14	13	12	10	9	9	0	0	7	12	0.452963884986926	KCs
h1_GAATAAGAGTTTAGGA-1	h1	14429	3134	Healthy	14429	3134	h1	0.840562736986885	0.018989534964308	h1_GAATAAGAGTTTAGGA-1	-0.0377248250302069	-0.0152628556078082	G1	7410	2886	10	9	23	26	30	30	0	0	0	9	-0.032473260786192	KCs
h1_GAATAAGCAAACAACA-1	h1	5638	2173	Healthy	5638	2173	h1	0.889615692007424	0.0274920184462575	h1_GAATAAGCAAACAACA-1	-0.120665246177908	-0.0702221392889763	G1	6164	2173	7	5	24	18	26	26	4	4	3	3	-0.325329546872261	MCs
h1_GAATAAGGTACCAGTT-1	h1	5373	1803	Healthy	5373	1803	h1	0.872870362739021	0.0316396798808859	h1_GAATAAGGTACCAGTT-1	-0.0500014542107872	-0.0278125004233532	G1	6172	1803	2	2	0	0	0	0	5	5	4	4	-0.233659858883137	LCs
h1_GAATGAAAGACACTAA-1	h1	14297	3068	Healthy	14297	3068	h1	0.839145567777154	0.014408617192418	h1_GAATGAAAGACACTAA-1	0.0127291146668342	-0.0502123100486319	S	7265	2775	10	9	23	26	30	30	0	0	0	9	0.150567004033016	KCs
h1_GAATGAAAGGACATTA-1	h1	17083	3514	Healthy	17083	3514	h1	0.837743183359385	0.0158637241702277	h1_GAATGAAAGGACATTA-1	-0.0264374034811307	-0.0457157090764986	G1	7458	2939	10	9	23	26	30	30	0	0	0	9	0.12230007658136	KCs
h1_GAATGAATCAGCATGT-1	h1	7090	2074	Healthy	7090	2074	h1	0.861364183951148	0.0417489421720733	h1_GAATGAATCAGCATGT-1	0.00660542783523037	-0.0142419970385301	S	6775	2074	1	1	2	27	34	34	2	3	2	2	-0.118869645254389	KCs
h1_GAATGAATCCACGACG-1	h1	2683	1350	Healthy	2683	1350	h1	0.913000902504483	0.134550875885203	h1_GAATGAATCCACGACG-1	-0.0289206554099555	-0.0493453280362229	G1	5845	1435	10	9	17	15	17	17	0	0	0	9	-0.0528785562904814	KCs
h1_GAATGAATCGAATGCT-1	h1	4425	1443	Healthy	4425	1443	h1	0.866522622116997	0.00903954802259887	h1_GAATGAATCGAATGCT-1	-0.00476646392554109	-0.0136329197539821	G1	6107	1446	1	1	2	27	34	34	2	3	2	2	0.149667578396378	KCs
h1_GAATGAATCTTGTTTG-1	h1	3027	1379	Healthy	3027	1379	h1	0.901911250668019	0.178394449950446	h1_GAATGAATCTTGTTTG-1	-0.0656882534299029	-0.0345818327081355	G1	5752	1439	10	9	17	15	17	17	0	0	0	9	-0.237567294146621	KCs
h1_GACAGAGAGAGGGATA-1	h1	9014	2286	Healthy	9014	2286	h1	0.849341656411271	0.0270690037719104	h1_GACAGAGAGAGGGATA-1	0.0232298545076616	-0.00449299826390234	S	7155	2285	1	1	2	27	34	34	2	3	2	2	0.124452664154068	KCs
h1_GACAGAGAGGAATTAC-1	h1	2817	1114	Healthy	2817	1114	h1	0.883209695549713	0.096201632942847	h1_GACAGAGAGGAATTAC-1	-0.0667893773247715	0.000731162569825639	G2M	6152	1157	10	9	17	15	17	17	0	0	0	9	0.13365618231512	KCs
h1_GACAGAGAGGTGGGTT-1	h1	7061	2249	Healthy	7061	2249	h1	0.870903084504417	0.0776094037671718	h1_GACAGAGAGGTGGGTT-1	-0.0668540389940547	-0.0476088390909611	G1	6809	2249	14	13	12	10	9	9	0	0	7	12	0.217640481438767	KCs
h1_GACAGAGCAGCTGTTA-1	h1	8226	2006	Healthy	8226	2006	h1	0.843466605918896	0.0342815463165573	h1_GACAGAGCAGCTGTTA-1	-0.0145357839750207	-0.0528894117387398	G1	6983	2006	1	1	2	27	34	34	2	3	2	2	0.249947659057221	KCs
h1_GACAGAGGTCTCATCC-1	h1	3203	1354	Healthy	3203	1354	h1	0.8933298529	0.0817983140805495	h1_GACAGAGGTCTCATCC-1	0.0318202154708698	0.181007809813081	G2M	5838	1377	9	16	19	16	19	19	0	0	9	8	-0.0523808941572014	KCs
h1_GACAGAGGTTCGGCAC-1	h1	2370	1210	Healthy	2370	1210	h1	0.913486000803931	0.110548523206751	h1_GACAGAGGTTCGGCAC-1	-0.060238509410633	-0.0236613659377715	G1	5722	1326	10	9	17	15	17	17	0	0	0	9	-0.365632949611856	KCs
h1_GACCAATAGTCGCCGT-1	h1	5659	1585	Healthy	5659	1585	h1	0.852718154612543	0.074924898391942	h1_GACCAATAGTCGCCGT-1	-0.0499051045838356	0.0304129253777957	G2M	6335	1585	4	4	4	20	8	8	0	0	0	0	0.22527450070024	KCs
h1_GACCAATGTCTCTCTG-1	h1	8267	2176	Healthy	8267	2176	h1	0.852020025835981	0.0477803314382485	h1_GACCAATGTCTCTCTG-1	-0.0495074260694807	-0.0106355127723613	G1	7014	2175	14	13	12	10	9	9	0	0	7	12	-0.0463636555934082	KCs
h1_GACCTGGCACCATGTA-1	h1	4034	1040	Healthy	4034	1040	h1	0.836731648710684	0.0185919682697075	h1_GACCTGGCACCATGTA-1	-0.0310348022331395	0.00509386838405318	G2M	5997	1043	0	0	3	2	1	1	3	2	1	1	0.829000680453308	Immune
h1_GACCTGGCAGCATACT-1	h1	2218	844	Healthy	2218	844	h1	0.874589384861818	0.0153291253381425	h1_GACCTGGCAGCATACT-1	-0.0361202943312256	0.0860776911729128	G2M	5943	966	5	6	6	5	3	3	1	1	6	6	-0.417021047614248	Immune
h1_GACCTGGTCTCGATGA-1	h1	2463	1080	Healthy	2463	1080	h1	0.894428891807832	0.143727161997564	h1_GACCTGGTCTCGATGA-1	0.00106369108089513	-0.00606426397902948	S	5835	1183	10	9	17	15	17	17	0	0	0	9	0.460387006476321	KCs
h1_GACGCGTAGTTCGATC-1	h1	13087	2594	Healthy	13087	2594	h1	0.829269509337347	0.025903568426683	h1_GACGCGTAGTTCGATC-1	-0.043529097956313	-0.0353533922870529	G1	7169	2417	10	9	23	26	30	30	0	0	0	9	0.404729281128499	KCs
h1_GACGCGTCACACCGCA-1	h1	8846	2288	Healthy	8846	2288	h1	0.851196206754614	0.0278091792900746	h1_GACGCGTCACACCGCA-1	0.0534507047265828	-0.0355879287535463	S	7146	2287	1	1	2	27	34	34	2	3	2	2	1.9770942005477	KCs
h1_GACGCGTCACAGGCCT-1	h1	4910	1972	Healthy	4910	1972	h1	0.892667072682291	0.0311608961303462	h1_GACGCGTCACAGGCCT-1	-0.0102176410115885	-0.0425584121940474	G1	5990	1971	7	5	24	18	26	26	4	4	3	3	0.802183427442895	MCs
h1_GACGCGTCACCGATAT-1	h1	9479	2471	Healthy	9479	2471	h1	0.853174592536233	0.0100221542356789	h1_GACGCGTCACCGATAT-1	-0.0121674744780337	-0.036334832147596	G1	7162	2466	12	10	9	21	24	24	0	7	7	10	0.68765550308409	KCs
h1_GACGCGTGTACCCAAT-1	h1	8807	2315	Healthy	8807	2315	h1	0.852901824483311	0.0340638128761213	h1_GACGCGTGTACCCAAT-1	-0.0564000311812404	-0.00554149043174992	G1	7100	2312	1	1	2	27	34	34	2	3	2	2	0.289288600928889	KCs
h1_GACGCGTGTACGCTGC-1	h1	7926	1714	Healthy	7927	1715	h1	0.829488029702598	0.0281317017787309	h1_GACGCGTGTACGCTGC-1	-0.000198923485727448	-0.0233803834346595	G1	6872	1714	1	1	2	3	15	15	2	3	2	2	0.564922327828717	KCs
h1_GACGCGTGTGCGGTAA-1	h1	4471	1227	Healthy	4471	1227	h1	0.846164971304037	0.0335495414895996	h1_GACGCGTGTGCGGTAA-1	-0.0280584902725376	-0.0228289144869693	G1	6250	1230	10	9	23	26	30	30	0	0	0	9	0.0270078651803841	KCs
h1_GACGCGTGTTCAGTAC-1	h1	14837	3145	Healthy	14837	3145	h1	0.838487281733599	0.038080474489452	h1_GACGCGTGTTCAGTAC-1	0.020899561331043	-0.0393452008844488	S	7376	2800	9	16	19	16	19	19	0	0	9	8	0.313120210545284	KCs
h1_GACGCGTGTTGGAGGT-1	h1	7431	2109	Healthy	7432	2110	h1	0.858742362537744	0.0446716899892357	h1_GACGCGTGTTGGAGGT-1	-0.0212139582337401	-0.044970935118887	G1	6861	2109	10	9	23	26	30	30	0	0	0	9	0.314431578412789	KCs
h1_GACGCGTTCCCAAGAT-1	h1	13459	2961	Healthy	13459	2961	h1	0.840742952690419	0.0299427892116799	h1_GACGCGTTCCCAAGAT-1	0.00112614728057987	-0.0554533375393991	S	7359	2777	1	1	2	27	34	34	2	3	2	2	-0.134805183036826	KCs
h1_GACGGCTAGAATTCCC-1	h1	3487	1148	Healthy	3487	1148	h1	0.863792066489022	0.0418698021221681	h1_GACGGCTAGAATTCCC-1	-0.0219936269909419	-0.0132452318737857	G1	6070	1168	4	4	4	15	8	8	0	0	0	0	0.313097280538248	KCs
h1_GACGGCTAGGACTGGT-1	h1	6295	1854	Healthy	6296	1855	h1	0.860302246840742	0.0366899618805591	h1_GACGGCTAGGACTGGT-1	-0.00923300841355636	-0.0209882503271671	G1	6467	1854	1	1	2	3	15	15	2	3	2	2	0.499114871035218	KCs
h1_GACGGCTCATGTTGAC-1	h1	2363	1133	Healthy	2363	1133	h1	0.905369128554168	0.168006771053745	h1_GACGGCTCATGTTGAC-1	0.017916872316479	-0.04588237075813	S	5730	1278	10	9	17	15	17	17	0	0	0	9	-0.0203700126653941	KCs
h1_GACGGCTGTACTTGAC-1	h1	10587	2370	Healthy	10587	2370	h1	0.838494101131249	0.0381600075564371	h1_GACGGCTGTACTTGAC-1	0.0127688497666125	0.0139933352973456	G2M	7206	2358	1	1	2	27	34	34	2	3	2	2	0.436861181719268	KCs
h1_GACGGCTTCCACGTTC-1	h1	2313	901	Healthy	2313	901	h1	0.878290884161019	0.0298313878080415	h1_GACGGCTTCCACGTTC-1	-0.0327427683425793	-0.0631113085064854	G1	5892	991	5	17	20	22	23	23	1	1	6	6	-0.39519970920505	Immune
h1_GACGGCTTCCGTAGTA-1	h1	10054	2183	Healthy	10054	2183	h1	0.834275616102982	0.0309329620051721	h1_GACGGCTTCCGTAGTA-1	0.0303393732948376	-0.00873678484835211	S	7051	2177	4	4	4	20	8	8	0	0	0	0	-0.0887189993490723	KCs
h1_GACGTGCGTACAGACG-1	h1	4594	1488	Healthy	4594	1488	h1	0.866312799941024	0.0276447540269917	h1_GACGTGCGTACAGACG-1	0.00192855118053585	-0.061773637074896	S	6146	1489	10	9	23	26	30	30	0	0	0	9	0.422495710008837	KCs
h1_GACGTGCGTGTCCTCT-1	h1	3374	1123	Healthy	3374	1123	h1	0.864584558912695	0.0539419087136929	h1_GACGTGCGTGTCCTCT-1	-0.0595071479109394	-0.0127357125043796	G1	6128	1136	1	1	2	3	7	7	2	3	2	2	0.214289838852658	KCs
h1_GACGTGCGTGTCGCTG-1	h1	5555	1580	Healthy	5555	1580	h1	0.854186102994054	0.0329432943294329	h1_GACGTGCGTGTCGCTG-1	-0.0529939121747091	-0.0366105884312207	G1	6282	1580	1	1	2	27	34	34	2	3	2	2	0.181483425513429	KCs
h1_GACGTGCGTTGGTGGA-1	h1	13127	2896	Healthy	13128	2897	h1	0.840646325815026	0.0114259597806216	h1_GACGTGCGTTGGTGGA-1	-0.0305386859288571	-0.0583703819432676	G1	7241	2704	9	16	19	16	19	19	0	0	9	8	1.01116630675456	KCs
h1_GACGTTAGTACCATCA-1	h1	5883	1807	Healthy	5883	1807	h1	0.864006565036539	0.0372259051504335	h1_GACGTTAGTACCATCA-1	0.0255940550834488	-0.0403236362037837	S	6347	1807	1	1	2	27	34	34	2	3	2	2	0.300010602735029	KCs
h1_GACGTTAGTATATCCG-1	h1	10712	2152	Healthy	10713	2153	h1	0.827076315842432	0.0216559320451788	h1_GACGTTAGTATATCCG-1	-0.0186825540210886	-0.0355508239610499	G1	7026	2131	10	9	23	26	30	30	0	0	0	9	0.254456173192969	KCs
h1_GACGTTAGTGTGACGA-1	h1	4030	1915	Healthy	4030	1915	h1	0.91037200356116	0.0476426799007444	h1_GACGTTAGTGTGACGA-1	-0.105770343287315	-0.0512135012020132	G1	5727	1924	11	5	7	8	26	26	4	4	3	3	0.774311106113871	MCs
h1_GACGTTATCATTGCGA-1	h1	8391	2314	Healthy	8391	2314	h1	0.857421782418387	0.0240734119890359	h1_GACGTTATCATTGCGA-1	0.00520425531578243	-0.0114751512788715	S	7087	2313	1	1	2	3	7	7	2	3	2	2	0.193235395468225	KCs
h1_GACTAACCATCACGAT-1	h1	14377	3192	Healthy	14377	3192	h1	0.842795204623304	0.0377686582736315	h1_GACTAACCATCACGAT-1	-0.018427250410097	-0.0265150400817225	G1	7380	2888	4	4	4	20	8	8	0	0	0	0	-0.338324154923199	KCs
h1_GACTACACATACTACG-1	h1	8823	2227	Healthy	8823	2227	h1	0.848465735165237	0.0285617137028222	h1_GACTACACATACTACG-1	-0.0101612074954881	0.0374402878219909	G2M	7101	2227	1	1	2	27	34	34	2	3	2	2	0.349012405351452	KCs
h1_GACTACATCATGTGGT-1	h1	5550	2118	Healthy	5550	2118	h1	0.888265413727774	0.0302702702702703	h1_GACTACATCATGTGGT-1	-0.0766750811214988	-0.0498113932218837	G1	6132	2118	7	5	24	18	26	26	4	4	3	3	0.843252543646559	MCs
h1_GACTGCGAGCTAGTTC-1	h1	5012	1632	Healthy	5012	1632	h1	0.868300148378895	0.0181564245810056	h1_GACTGCGAGCTAGTTC-1	0.0589207323479669	-0.00201051153168139	S	6168	1632	1	1	2	27	34	34	2	3	2	2	0.247861680938932	KCs
h1_GACTGCGCACTAAGTC-1	h1	3720	1350	Healthy	3720	1350	h1	0.876710859160973	0.135752688172043	h1_GACTGCGCACTAAGTC-1	0.0268344285377947	0.0227108284761973	S	5973	1360	10	9	17	15	17	17	0	0	0	9	-0.411537426540324	KCs
h1_GACTGCGTCTGTACGA-1	h1	9090	1926	Healthy	9090	1926	h1	0.829759574352267	0.0150715071507151	h1_GACTGCGTCTGTACGA-1	0.0123488868164252	-0.0258960661222825	S	6945	1926	4	4	4	20	8	8	0	0	0	0	0.121582961382232	KCs
h1_GAGCAGAAGAGGTACC-1	h1	3644	1323	Healthy	3644	1323	h1	0.876454066536975	0.0762897914379802	h1_GAGCAGAAGAGGTACC-1	0.0712993939501683	0.0021285035362244	S	6004	1339	10	9	17	15	17	17	0	0	0	9	0.30602955044568	KCs
h1_GAGCAGAAGCTATGCT-1	h1	9639	2409	Healthy	9639	2409	h1	0.848847804622329	0.0171179582944289	h1_GAGCAGAAGCTATGCT-1	0.0762178849474021	-0.0189406254799446	S	7133	2406	4	4	4	20	8	8	0	0	0	0	0.533162493801453	KCs
h1_GAGCAGACACGAAACG-1	h1	5583	1691	Healthy	5583	1691	h1	0.861557954063544	0.0297331183951281	h1_GAGCAGACACGAAACG-1	-0.0803993147790626	0.0032302096184937	G2M	6273	1691	1	1	2	27	34	34	2	3	2	2	0.0721173675733153	KCs
h1_GAGCAGACACGCATCG-1	h1	13425	2921	Healthy	13425	2921	h1	0.839535733990117	0.0102793296089385	h1_GAGCAGACACGCATCG-1	-0.00798466105797639	-0.0409192816979558	G1	7325	2736	9	16	19	16	19	19	0	0	9	8	-0.0935649382460075	KCs
h1_GAGCAGACACGGACAA-1	h1	10451	2351	Healthy	10451	2351	h1	0.838795776836986	0.0343507798296814	h1_GAGCAGACACGGACAA-1	-0.021906615886355	-4.64815528114781e-05	G1	7122	2337	10	9	23	26	30	30	0	0	0	9	-0.0312684560252687	KCs
h1_GAGGTGAAGGGAACGG-1	h1	5552	2107	Healthy	5552	2107	h1	0.887624355296916	0.050792507204611	h1_GAGGTGAAGGGAACGG-1	-0.0635639995792577	-0.0734452368978526	G1	6154	2107	7	5	24	18	26	26	4	4	3	3	-0.336895738843874	MCs
h1_GAGGTGAGTGCGCTTG-1	h1	8400	2277	Healthy	8400	2277	h1	0.855536210824675	0.0241666666666667	h1_GAGGTGAGTGCGCTTG-1	0.00572117177763209	-0.0123559373765627	S	7062	2276	1	1	2	27	34	34	2	3	2	2	0.279089973770706	KCs
h1_GAGGTGAGTTATGTGC-1	h1	4444	1228	Healthy	4444	1228	h1	0.846872181290254	0.042979297929793	h1_GAGGTGAGTTATGTGC-1	0.0150394868844279	-0.0407358287971982	S	6227	1229	1	1	2	3	7	7	2	3	2	2	0.286109647780894	KCs
h1_GAGGTGATCGGTTAAC-1	h1	2318	1141	Healthy	2318	1141	h1	0.90852380061956	0.0573770491803279	h1_GAGGTGATCGGTTAAC-1	0.0239496858235535	-0.0492294756250813	S	5735	1244	11	12	7	8	12	12	4	4	3	3	-0.0232611991893416	MCs
h1_GAGGTGATCTGCTTGC-1	h1	8169	2163	Healthy	8169	2163	h1	0.852482755230274	0.0178724446076631	h1_GAGGTGATCTGCTTGC-1	0.0226246800412923	-0.0572455748733456	S	7033	2163	1	1	2	27	34	34	2	3	2	2	-0.130007763642526	KCs
h1_GAGTCCGAGAGCAATT-1	h1	6820	1930	Healthy	6820	1930	h1	0.857001069420387	0.03841642228739	h1_GAGTCCGAGAGCAATT-1	0.0134211218761783	-0.0531180101304629	S	6687	1930	1	1	2	27	34	34	2	3	2	2	0.147128156864197	KCs
h1_GAGTCCGAGCTGTTCA-1	h1	10256	2486	Healthy	10256	2486	h1	0.846551916764209	0.0236934477379095	h1_GAGTCCGAGCTGTTCA-1	-0.0773424152919238	-0.0409143642602334	G1	7214	2476	1	1	2	27	34	34	2	3	2	2	0.66793267653063	KCs
h1_GAGTCCGAGTACTTGC-1	h1	2327	1113	Healthy	2327	1113	h1	0.904864689607591	0.184357541899441	h1_GAGTCCGAGTACTTGC-1	0.0131445931585028	-0.0324343297528432	S	5706	1265	10	9	17	15	17	17	0	0	0	9	0.341709698706928	KCs
h1_GAGTCCGCAGGTCTCG-1	h1	2321	700	Healthy	2321	700	h1	0.845327585486714	0.028005170185265	h1_GAGTCCGCAGGTCTCG-1	-0.0394862042540575	-0.0186052069362473	G1	5843	820	0	0	3	2	1	1	3	2	1	1	0.926947133589202	Immune
h1_GAGTCCGCATGAACCT-1	h1	4606	1650	Healthy	4606	1650	h1	0.878296323914566	0.0979157620495006	h1_GAGTCCGCATGAACCT-1	0.0106202866295292	-0.0244241285500128	S	6062	1650	10	9	17	15	17	17	0	0	0	9	0.0090165422113591	KCs
h1_GAGTCCGGTATCTGCA-1	h1	9378	2184	Healthy	9378	2184	h1	0.840674714955078	0.0399872040946897	h1_GAGTCCGGTATCTGCA-1	-0.0118817245393628	-0.0477412449881275	G1	7041	2182	10	9	23	26	30	30	0	0	0	9	0.356084760433872	KCs
h1_GAGTCCGTCTAACTCT-1	h1	13828	3133	Healthy	13828	3133	h1	0.844280017688367	0.0140295053514608	h1_GAGTCCGTCTAACTCT-1	0.32453463855707	0.0729877811317939	S	7455	2917	9	14	15	13	16	16	0	10	9	8	-0.153772118852312	KCs
h1_GATCAGTAGCCTCGTG-1	h1	4485	1867	Healthy	4486	1868	h1	0.895811319850961	0.0343290236290682	h1_GATCAGTAGCCTCGTG-1	-0.12182816191603	-0.070503865853454	G1	5888	1868	11	12	7	8	12	12	4	4	3	3	0.147902149620333	MCs
h1_GATCAGTCATGAGCGA-1	h1	13414	2966	Healthy	13414	2966	h1	0.841216741870377	0.0162516773520203	h1_GATCAGTCATGAGCGA-1	-0.00208435951609395	-0.0307941977292516	G1	7278	2769	4	4	4	4	8	8	0	0	0	0	0.150529871318093	KCs
h1_GATCAGTGTCAAGCGA-1	h1	11320	2590	Healthy	11320	2590	h1	0.841990397433882	0.0243816254416961	h1_GATCAGTGTCAAGCGA-1	-0.0206034530219256	-0.0128119448700586	G1	7204	2552	1	1	2	27	34	34	2	3	2	2	-0.111433871974004	KCs
h1_GATCAGTTCCGGCACA-1	h1	5599	1640	Healthy	5600	1641	h1	0.857776759833766	0.0442857142857143	h1_GATCAGTTCCGGCACA-1	-0.0330482336284917	-0.0437003448012706	G1	6296	1640	1	1	2	27	34	34	2	3	2	2	0.635813806149492	KCs
h1_GATCAGTTCGGCGGTT-1	h1	6142	1844	Healthy	6142	1844	h1	0.862062787547252	0.0105828720286552	h1_GATCAGTTCGGCGGTT-1	0.00739199376773682	0.0220488780675203	G2M	6425	1844	10	9	23	26	30	30	0	0	0	9	0.130197932363064	KCs
h1_GATCGATAGAGACTTA-1	h1	6301	1784	Healthy	6301	1784	h1	0.855763209384176	0.0226948103475639	h1_GATCGATAGAGACTTA-1	-0.0577455471421562	-0.0325635272282418	G1	6473	1784	1	1	2	27	34	34	2	3	2	2	0.407479480736515	KCs
h1_GATCGATAGGGTATCG-1	h1	2379	1079	Healthy	2379	1079	h1	0.898301871049412	0.151744430432955	h1_GATCGATAGGGTATCG-1	-0.0747566639341806	-0.0485831309951577	G1	5821	1193	10	9	17	15	17	17	0	0	0	9	-0.0750889269913712	KCs
h1_GATCGATCATCTCCCA-1	h1	9083	2013	Healthy	9084	2014	h1	0.834721612817957	0.0355570233377367	h1_GATCGATCATCTCCCA-1	0.0253922057810816	-0.00194077250278996	S	7020	2011	1	1	2	3	7	7	2	3	2	2	0.272171999511872	KCs
h1_GATCGATGTAAACCTC-1	h1	17139	3035	Healthy	17139	3035	h1	0.822430476642652	0.0321489001692047	h1_GATCGATGTAAACCTC-1	-0.0538799421922708	-0.0714036121377539	G1	7162	2446	10	9	23	26	30	30	0	0	0	9	1.18867048397222	KCs
h1_GATCGATGTACACCGC-1	h1	6575	1863	Healthy	6575	1863	h1	0.856548492389248	0.0619011406844106	h1_GATCGATGTACACCGC-1	-0.0365118202843363	-0.0220966467941608	G1	6577	1863	10	9	23	26	30	30	0	0	0	9	0.442354359078269	KCs
h1_GATCGATGTAGCCTAT-1	h1	25802	3928	Healthy	25802	3928	h1	0.814699428297077	0.0248042787380823	h1_GATCGATGTAGCCTAT-1	-0.0403870098172984	-0.0133851492000399	G1	7133	2225	14	13	12	10	9	9	0	0	7	12	0.0435424688353636	KCs
h1_GATCGATTCCCTAATT-1	h1	3223	1189	Healthy	3224	1190	h1	0.876625047164663	0.0474565756823821	h1_GATCGATTCCCTAATT-1	-0.00290350008770902	0.0509254226759834	G2M	6034	1209	10	9	23	26	30	30	0	0	0	9	-0.0726303093213754	KCs
h1_GATCGATTCGTTTAGG-1	h1	18020	2798	Healthy	18021	2799	h1	0.809958174581231	0.0220298540591532	h1_GATCGATTCGTTTAGG-1	-0.0326476278313496	-0.0401323902913918	G1	6947	2091	14	13	12	10	9	9	0	0	7	12	-0.256633774487831	KCs
h1_GATCGATTCTTAGAGC-1	h1	8657	2406	Healthy	8658	2407	h1	0.858805554732769	0.0400785400785401	h1_GATCGATTCTTAGAGC-1	-0.000834583251986085	0.0220132706661159	G2M	7128	2406	1	1	2	3	15	15	2	3	2	2	0.347696701677979	KCs
h1_GATCGCGAGCCACTAT-1	h1	6475	2466	Healthy	6475	2466	h1	0.88999729077903	0.0251737451737452	h1_GATCGCGAGCCACTAT-1	-0.110310034401218	0.00320988637518282	G2M	6509	2466	7	5	24	18	26	26	4	4	3	3	0.548969051756239	MCs
h1_GATCGCGGTAAATACG-1	h1	8699	2169	Healthy	8699	2169	h1	0.846880448057664	0.0381653063570525	h1_GATCGCGGTAAATACG-1	-0.00789538514956101	0.00746829635563248	G2M	7063	2169	1	1	2	27	34	34	2	3	2	2	0.267172272876971	KCs
h1_GATCGTAAGAAGGGTA-1	h1	10952	2794	Healthy	10952	2794	h1	0.85313330919443	0.0492147552958364	h1_GATCGTAAGAAGGGTA-1	-0.0545619911897227	-0.0425182717067509	G1	7428	2747	14	13	12	10	9	9	0	0	7	12	0.0370438054674189	KCs
h1_GATCGTACACGTAAGG-1	h1	14450	2900	Healthy	14450	2900	h1	0.832333652214195	0.0307958477508651	h1_GATCGTACACGTAAGG-1	-0.0272476323444857	0.0151476972590486	G2M	7267	2627	10	9	23	26	30	30	0	0	0	9	0.292451331957694	KCs
h1_GATCGTACATCTACGA-1	h1	6993	1910	Healthy	6993	1910	h1	0.853399352933625	0.0328900328900329	h1_GATCGTACATCTACGA-1	0.00870442595311276	-0.015001718333684	S	6737	1910	1	1	2	27	34	34	2	3	2	2	0.26534079856061	KCs
h1_GATCTAGCAGATGGGT-1	h1	6462	1985	Healthy	6462	1985	h1	0.865470583591115	0.0648406066233364	h1_GATCTAGCAGATGGGT-1	-0.0473016325918972	0.0388942126595817	G2M	6514	1985	10	9	17	15	17	17	0	0	0	9	0.419463445275157	KCs
h1_GATCTAGCATGCATGT-1	h1	28232	3975	Healthy	28232	3975	h1	0.808705024869601	0.0226338906205724	h1_GATCTAGCATGCATGT-1	0.0160780663912758	-0.0382830036393474	S	6777	2124	10	9	23	26	30	30	0	0	0	9	0.511437971594661	KCs
h1_GATCTAGGTCCAAGTT-1	h1	6459	2051	Healthy	6459	2051	h1	0.869244616186114	0.0325127728750581	h1_GATCTAGGTCCAAGTT-1	-0.0989956837299029	-0.0656384925510403	G1	6510	2051	7	5	11	9	6	6	4	4	3	3	1.12469806438549	MCs
h1_GATCTAGTCACTATTC-1	h1	7997	2266	Healthy	7997	2266	h1	0.859677832299571	0.036513692634738	h1_GATCTAGTCACTATTC-1	0.0038549960173687	-0.0216231012286782	S	7004	2266	10	9	23	26	30	30	0	0	0	9	0.377105072820571	KCs
h1_GATGAAAAGCGCCTCA-1	h1	16095	3127	Healthy	16095	3127	h1	0.830849686133615	0.0162162162162162	h1_GATGAAAAGCGCCTCA-1	-0.0157636365070368	-0.0335576638316731	G1	7299	2663	10	9	23	26	30	30	0	0	0	9	0.0553618236034331	KCs
h1_GATGAAAAGTCGCCGT-1	h1	4153	1502	Healthy	4154	1503	h1	0.877984910855468	0.104718343765046	h1_GATGAAAAGTCGCCGT-1	-0.0628559926468221	0.0208323981968794	G2M	6064	1502	10	9	17	15	17	17	0	0	0	9	0.00640309412480747	KCs
h1_GATGAAATCCCAAGTA-1	h1	7341	1719	Healthy	7341	1719	h1	0.836906552319065	0.0352812968260455	h1_GATGAAATCCCAAGTA-1	-0.0419220956549792	-0.0245703443304249	G1	6816	1719	1	1	2	27	34	34	2	3	2	2	0.56194002225381	KCs
h1_GATGAGGAGTTAAGTG-1	h1	4245	1736	Healthy	4245	1736	h1	0.892960015074472	0.0906949352179034	h1_GATGAGGAGTTAAGTG-1	-0.00586180377359219	-0.035400018233184	G1	5960	1736	10	9	17	15	17	17	0	0	0	9	0.435338486066447	KCs
h1_GATGAGGCATGAACCT-1	h1	8241	2827	Healthy	8241	2827	h1	0.881344103943719	0.0340978036646038	h1_GATGAGGCATGAACCT-1	-0.00372743816699805	-0.0846359590068635	G1	7239	2827	7	5	24	18	26	26	4	4	3	3	0.0786129701242094	MCs
h1_GATGAGGTCCCACTTG-1	h1	7036	1931	Healthy	7037	1932	h1	0.854087891718106	0.0257211880062527	h1_GATGAGGTCCCACTTG-1	0.0741302604293785	0.0213779033837851	S	6750	1931	4	4	4	20	8	8	0	0	0	0	0.0392299005261265	KCs
h1_GATGAGGTCTGATACG-1	h1	7716	1938	Healthy	7716	1938	h1	0.845644994778582	0.0371954380508035	h1_GATGAGGTCTGATACG-1	-0.0378760940991984	-0.0519918592735982	G1	6902	1938	1	1	2	27	34	34	2	3	2	2	0.191082376413856	KCs
h1_GATGCTACAGACGCTC-1	h1	12867	2762	Healthy	12867	2762	h1	0.837387196040669	0.024792103831507	h1_GATGCTACAGACGCTC-1	0.0349855835417651	-0.000610344725699472	S	7289	2607	10	9	23	26	30	30	0	0	0	9	0.359357085490154	KCs
h1_GATGCTACAGCAGTTT-1	h1	7757	2601	Healthy	7757	2601	h1	0.877997224282244	0.0415108933866185	h1_GATGCTACAGCAGTTT-1	-0.0970542204435731	-0.065855222797975	G1	7100	2600	7	5	24	18	26	26	4	4	3	3	0.367463225662015	MCs
h1_GATGCTAGTATAGGGC-1	h1	8615	1947	Healthy	8615	1947	h1	0.8358710467263	0.0344747533372026	h1_GATGCTAGTATAGGGC-1	-0.00715790626486255	-0.0335101859426071	G1	6962	1946	1	1	2	3	15	15	2	3	2	2	0.0528509320296786	KCs
h1_GATGCTAGTCGCCATG-1	h1	6220	1731	Healthy	6220	1731	h1	0.853578279111829	0.0356913183279743	h1_GATGCTAGTCGCCATG-1	-0.0343075339987149	-0.0135951127974236	G1	6456	1731	1	1	2	27	34	34	2	3	2	2	0.419892642498385	KCs
h1_GATGCTATCCAAACAC-1	h1	12148	2063	Healthy	12149	2064	h1	0.811525719217732	0.00930117705160919	h1_GATGCTATCCAAACAC-1	-0.0208323795464344	-0.0346675934386546	G1	7446	1940	0	0	3	2	1	1	3	2	1	1	2.03900747078878	Immune
h1_GATGCTATCGACAGCC-1	h1	21725	3556	Healthy	21725	3556	h1	0.818767507248018	0.0205293440736479	h1_GATGCTATCGACAGCC-1	-0.0393157969990653	-0.0440068824309832	G1	6990	2312	10	9	23	26	30	30	0	0	0	9	0.144876636769348	KCs
h1_GATGCTATCTAACTTC-1	h1	4341	1603	Healthy	4341	1603	h1	0.881059633175542	0.108500345542502	h1_GATGCTATCTAACTTC-1	-0.0893183639030744	-0.0507175786458793	G1	5968	1605	10	9	17	15	17	17	0	0	0	9	0.502775028054809	KCs
h1_GATGCTATCTGACCTC-1	h1	6700	2311	Healthy	6700	2311	h1	0.87917777851719	0.04	h1_GATGCTATCTGACCTC-1	-0.0735194158699619	-0.0514499310036152	G1	6677	2311	7	5	24	18	26	26	4	4	3	3	0.123060591978612	MCs
h1_GATGCTATCTTAGCCC-1	h1	3754	1436	Healthy	3754	1436	h1	0.883245069916074	0.0498135322322856	h1_GATGCTATCTTAGCCC-1	0.0694612891260091	0.0399006416485451	S	5947	1444	10	9	17	15	17	17	0	0	0	9	0.155893667030703	KCs
h1_GATTCAGAGAAGATTC-1	h1	4508	1515	Healthy	4508	1515	h1	0.870395905800232	0.0780834072759539	h1_GATTCAGAGAAGATTC-1	-0.0364912732095722	0.028920512949134	G2M	6122	1516	4	4	4	20	8	8	0	0	0	0	0.261493459356836	KCs
h1_GATTCAGAGATAGGAG-1	h1	13878	2900	Healthy	13878	2900	h1	0.835858225476991	0.022625738579046	h1_GATTCAGAGATAGGAG-1	0.0206165472035672	-0.0529615335444459	S	7280	2679	10	9	23	26	30	30	0	0	0	9	0.251319096237927	KCs
h1_GATTCAGAGATCACGG-1	h1	11668	2403	Healthy	11668	2403	h1	0.831265489638686	0.0286252999657182	h1_GATTCAGAGATCACGG-1	-0.02733733266844	0.0403012919943063	G2M	7076	2321	10	9	23	26	30	30	0	0	0	9	0.35119477261185	KCs
h1_GATTCAGTCATGTCCC-1	h1	2584	927	Healthy	2584	927	h1	0.869526784716685	0.000386996904024768	h1_GATTCAGTCATGTCCC-1	-0.0182007914776803	-0.0306171966667616	G1	6193	987	10	9	23	26	30	30	0	0	0	9	0.796551205707315	KCs
h1_GATTCAGTCGCCATAA-1	h1	14684	2605	Healthy	14685	2606	h1	0.819793075495483	0.0288729996595165	h1_GATTCAGTCGCCATAA-1	-0.0374254223769794	-0.022551604581971	G1	7151	2310	10	9	23	26	30	30	0	0	0	9	0.186915064439368	KCs
h1_GATTCAGTCGGTGTTA-1	h1	14849	2843	Healthy	14849	2843	h1	0.827906889716032	0.0212808943363189	h1_GATTCAGTCGGTGTTA-1	-0.000937817883352676	-0.020720937213594	G1	7207	2501	10	9	23	26	30	30	0	0	0	9	0.404963776196611	KCs
h1_GCAAACTAGAAGAAGC-1	h1	14838	3204	Healthy	14838	3204	h1	0.840416457209845	0.0178595498045559	h1_GCAAACTAGAAGAAGC-1	-0.0778878426782786	-0.0228558736541612	G1	7477	2886	1	1	2	27	34	34	2	3	2	2	0.141931908603565	KCs
h1_GCAAACTAGTCATCCA-1	h1	2844	1217	Healthy	2844	1217	h1	0.893269679070661	0.0545007032348805	h1_GCAAACTAGTCATCCA-1	-0.0662937471970172	-0.052876300145672	G1	5989	1260	10	9	17	15	17	17	0	0	0	9	0.284288324793845	KCs
h1_GCAAACTCAATCCGAT-1	h1	3133	1202	Healthy	3133	1202	h1	0.880989519267977	0.049473348228535	h1_GCAAACTCAATCCGAT-1	-0.042382330532102	-0.00561174676664239	G1	5907	1232	1	1	2	3	7	7	2	3	2	2	0.537086814674334	KCs
h1_GCAAACTCACCGGAAA-1	h1	2361	677	Healthy	2361	677	h1	0.839166356228296	0.000423549343498518	h1_GCAAACTCACCGGAAA-1	0.00944230845488949	-0.0124333706862249	S	6310	768	4	4	4	4	5	5	0	0	0	0	0.61498684614014	KCs
h1_GCAAACTCAGCCACCA-1	h1	3318	1195	Healthy	3318	1195	h1	0.874034635606402	0.138336347197107	h1_GCAAACTCAGCCACCA-1	0.0360694376383815	0.012633411060722	S	5981	1225	10	9	17	15	17	17	0	0	0	9	-0.309002263761542	KCs
h1_GCAAACTCATCCGCGA-1	h1	2166	922	Healthy	2166	922	h1	0.888799307081005	0.0937211449676824	h1_GCAAACTCATCCGCGA-1	-0.0339117975025975	-0.0367252467799398	G1	5820	1041	1	1	2	3	7	7	2	3	2	2	0.172868261985506	KCs
h1_GCAAACTGTCAACTGT-1	h1	17191	2987	Healthy	17191	2987	h1	0.82054028921815	0.0206503402943401	h1_GCAAACTGTCAACTGT-1	-0.0326235504477236	-0.0113789331152735	G1	7024	2339	10	9	23	26	30	30	0	0	0	9	0.149069279035994	KCs
h1_GCAATCAAGCCGGTAA-1	h1	9755	2280	Healthy	9756	2281	h1	0.841789043381947	0.030750307503075	h1_GCAATCAAGCCGGTAA-1	-0.0488240202363212	-0.0206833403323077	G1	7154	2277	1	1	2	27	34	34	2	3	2	2	0.330626662676477	KCs
h1_GCAATCAAGGGTGTTG-1	h1	8509	2761	Healthy	8509	2761	h1	0.87561648176273	0.0115172170642849	h1_GCAATCAAGGGTGTTG-1	-0.103637305893853	-0.0711058081708154	G1	7310	2760	7	5	24	18	26	26	4	4	3	3	1.60852264257204	MCs
h1_GCAATCAAGTAATCCC-1	h1	12991	2998	Healthy	12991	2998	h1	0.845195361180261	0.0116234316064968	h1_GCAATCAAGTAATCCC-1	-0.0198564328091831	-0.0685225754788429	G1	7325	2821	10	9	23	26	30	30	0	0	0	9	0.72600642267063	KCs
h1_GCAATCACACGTGAGA-1	h1	6253	1341	Healthy	6253	1341	h1	0.823855617857284	0.0310251079481849	h1_GCAATCACACGTGAGA-1	-0.00224805250781741	-0.00637830385149165	G1	6511	1341	4	4	4	20	8	8	0	0	0	0	0.11831383231269	KCs
h1_GCAATCACAGTACACT-1	h1	11869	2850	Healthy	11870	2851	h1	0.847966377709909	0.0355518112889638	h1_GCAATCACAGTACACT-1	-0.0464833195077366	-0.0632315768370384	G1	7316	2757	10	9	23	26	30	30	0	0	0	9	-0.0150107627467476	KCs
h1_GCACATACATTACGAC-1	h1	7277	2097	Healthy	7277	2097	h1	0.860082701183725	0.0180019238697265	h1_GCACATACATTACGAC-1	-0.00685295327375962	-0.0149109425012155	G1	6867	2097	1	1	2	27	34	34	2	3	2	2	1.31722541697817	KCs
h1_GCACATAGTCTGCAAT-1	h1	11015	2357	Healthy	11015	2357	h1	0.834332635685231	0.0173399909214707	h1_GCACATAGTCTGCAAT-1	-0.00416497522375023	-0.00209643542309862	G1	7102	2321	10	9	23	26	30	30	0	0	0	9	0.0309941974499425	KCs
h1_GCACATATCAAGAAGT-1	h1	5852	2267	Healthy	5852	2267	h1	0.890677056425011	0.0240943267259057	h1_GCACATATCAAGAAGT-1	0.0009825735521585	-0.0519159962160352	S	6224	2267	7	5	24	18	26	26	4	4	3	3	0.363954651439967	MCs
h1_GCACATATCACCATAG-1	h1	8466	2757	Healthy	8466	2757	h1	0.875946687772005	0.020198440822112	h1_GCACATATCACCATAG-1	-0.0764321198410909	-0.0557380539956091	G1	7287	2755	7	5	24	18	26	26	4	4	3	3	0.400238433711759	MCs
h1_GCACTCTAGCGTAATA-1	h1	8162	2590	Healthy	8162	2590	h1	0.872565759790624	0.0268316589071306	h1_GCACTCTAGCGTAATA-1	-0.100697406395914	-0.0242386773656205	G1	7157	2589	7	5	24	18	26	26	4	4	3	3	0.735706651106417	MCs
h1_GCACTCTAGGATGGTC-1	h1	7014	1772	Healthy	7014	1772	h1	0.844641871238514	0.0273738237810094	h1_GCACTCTAGGATGGTC-1	0.0434884417588707	-0.0114412638739395	S	6740	1772	1	1	2	3	7	7	2	3	2	2	0.265287953646272	KCs
h1_GCACTCTGTGTGAATA-1	h1	9386	2490	Healthy	9387	2491	h1	0.854965588214991	0.020773410035155	h1_GCACTCTGTGTGAATA-1	-0.0730032820614086	-0.0704822050411132	G1	7174	2489	1	1	2	27	34	34	2	3	2	2	-0.108669750729832	KCs
h1_GCACTCTGTGTTTGGT-1	h1	14586	2788	Healthy	14586	2788	h1	0.827412476154523	0.0159056629644865	h1_GCACTCTGTGTTTGGT-1	-0.0437828911308792	0.0176360144999108	G2M	7230	2495	10	9	23	26	30	30	0	0	0	9	0.181832192153077	KCs
h1_GCACTCTGTTTAAGCC-1	h1	10099	2389	Healthy	10100	2390	h1	0.843688002433423	0.029009900990099	h1_GCACTCTGTTTAAGCC-1	0.0102975412588302	-0.0105255793824379	S	7181	2374	1	1	2	27	34	34	2	3	2	2	0.0301338265243042	KCs
h1_GCAGCCACATCACGAT-1	h1	2377	1002	Healthy	2377	1002	h1	0.888874935611513	0.128312999579302	h1_GCAGCCACATCACGAT-1	-0.0317001361674649	-0.0705265330032275	G1	5765	1121	1	1	2	27	34	34	2	3	2	2	0.00179310979200002	KCs
h1_GCAGTTAAGAATAGGG-1	h1	2993	1130	Healthy	2994	1131	h1	0.878377857562789	0.053440213760855	h1_GCAGTTAAGAATAGGG-1	-0.030235165806562	-0.0686578524071209	G1	6094	1167	1	1	2	27	34	34	2	3	2	2	0.462003469135699	KCs
h1_GCAGTTACATTGCGGC-1	h1	2618	1025	Healthy	2618	1025	h1	0.880851552397323	0.0672268907563025	h1_GCAGTTACATTGCGGC-1	0.014864290678139	0.0206936460565538	G2M	6032	1085	10	9	17	15	17	17	0	0	0	9	0.355950924361209	KCs
h1_GCAGTTATCGTACGGC-1	h1	6898	1924	Healthy	6898	1924	h1	0.855546207715736	0.0131922296317773	h1_GCAGTTATCGTACGGC-1	-0.0042353660304392	-0.0367591187420573	G1	6719	1924	1	1	2	27	34	34	2	3	2	2	0.352610584594788	KCs
h1_GCATACAAGTTATCGC-1	h1	15868	2805	Healthy	15868	2805	h1	0.820834341101991	0.0267204436601966	h1_GCATACAAGTTATCGC-1	0.00256649825673058	-0.0289586227687796	S	7103	2361	10	9	23	26	30	30	0	0	0	9	0.304993763265065	KCs
h1_GCATACAGTCAGCTAT-1	h1	2619	1332	Healthy	2619	1332	h1	0.914096069706356	0.0912562046582665	h1_GCATACAGTCAGCTAT-1	-0.0549579173686409	-0.0209383412437815	G1	5711	1436	10	9	17	15	17	17	0	0	0	9	0.117691785694536	KCs
h1_GCATACATCCACTCCA-1	h1	6790	2387	Healthy	6790	2387	h1	0.881515452763789	0.0460972017673049	h1_GCATACATCCACTCCA-1	-0.0542165391536846	-0.0211151924211856	G1	6725	2387	1	1	2	27	34	34	2	3	2	2	0.602977008922491	KCs
h1_GCATGCGAGCAGATCG-1	h1	9308	2102	Healthy	9308	2102	h1	0.837176354615451	0.0140739149119037	h1_GCATGCGAGCAGATCG-1	0.0437911671179277	0.0299778456077804	S	7011	2101	4	4	4	20	8	8	0	0	0	0	-0.095798338561949	KCs
h1_GCATGCGCATCACGAT-1	h1	9454	2465	Healthy	9454	2465	h1	0.853155150449607	0.0505606092659192	h1_GCATGCGCATCACGAT-1	0.00227286111483317	-0.0243764843301263	S	7168	2463	10	9	23	26	30	30	0	0	0	9	0.771909144670722	KCs
h1_GCATGCGGTCCGTGAC-1	h1	10665	2408	Healthy	10666	2409	h1	0.839581795930355	0.0219388711794487	h1_GCATGCGGTCCGTGAC-1	-0.00171582054824729	-0.0328166345734501	G1	7158	2385	4	4	4	20	8	8	0	0	0	0	-0.191000871220628	KCs
h1_GCATGCGGTTTGTTTC-1	h1	9186	2344	Healthy	9186	2344	h1	0.850328057266343	0.013281079904202	h1_GCATGCGGTTTGTTTC-1	-0.0158952104926248	0.00908268352006161	G2M	7113	2343	4	4	4	21	24	24	0	0	0	0	0.308241547706164	KCs
h1_GCATGTAAGAAACGAG-1	h1	9548	2105	Healthy	9548	2105	h1	0.835006341230559	0.0293255131964809	h1_GCATGTAAGAAACGAG-1	-0.0631602730685283	-0.0642696907483808	G1	7077	2098	1	1	2	27	34	34	2	3	2	2	0.240577533012935	KCs
h1_GCATGTAAGGCTCATT-1	h1	3477	1381	Healthy	3479	1383	h1	0.886873527049744	0.0589249784420811	h1_GCATGTAAGGCTCATT-1	-0.0722134939063359	-0.00458179552465042	G1	5927	1394	10	9	23	26	30	30	0	0	0	9	-0.117370049938501	KCs
h1_GCATGTACAGGCAGTA-1	h1	15828	2972	Healthy	15829	2973	h1	0.827058789076898	0.0351885779265904	h1_GCATGTACAGGCAGTA-1	0.00569967489641571	-0.0148170850078704	S	7161	2493	10	9	23	26	30	30	0	0	0	9	0.302556092513549	KCs
h1_GCCAAATGTGTGAATA-1	h1	9218	2123	Healthy	9218	2123	h1	0.839156332025795	0.018008244738555	h1_GCCAAATGTGTGAATA-1	-0.0286832283905416	0.0125691904686274	G2M	7029	2121	4	4	4	20	8	8	0	0	0	0	-0.0294203110644062	KCs
h1_GCCAAATGTTTAGCTG-1	h1	7260	2588	Healthy	7260	2588	h1	0.88397314105037	0.0816804407713499	h1_GCCAAATGTTTAGCTG-1	0.0428011229083606	-0.075006388815866	S	6899	2588	11	12	7	8	12	12	4	4	3	3	-0.059518547815224	MCs
h1_GCCTCTACAGTATAAG-1	h1	8046	2036	Healthy	8046	2036	h1	0.847192414377388	0.0328113348247576	h1_GCCTCTACAGTATAAG-1	0.0178337002072197	-0.0691993153776474	S	6981	2036	1	1	2	27	34	34	2	3	2	2	1.12156051574639	KCs
h1_GCCTCTAGTCACACGC-1	h1	3927	1612	Healthy	3927	1612	h1	0.892406980731835	0.0341227400050929	h1_GCCTCTAGTCACACGC-1	-0.054004197484656	-0.0189235421432388	G1	5793	1617	7	5	24	18	26	26	4	4	3	3	0.30275136223809	MCs
h1_GCCTCTAGTCCAGTGC-1	h1	8349	2111	Healthy	8349	2111	h1	0.847730268163341	0.0320996526530123	h1_GCCTCTAGTCCAGTGC-1	-0.0263143204005358	-0.0268177702703261	G1	7003	2111	1	1	2	27	34	34	2	3	2	2	0.0519997991153425	KCs
h1_GCCTCTAGTTACCAGT-1	h1	6954	1750	Healthy	6954	1750	h1	0.844049963998791	0.0248777681909692	h1_GCCTCTAGTTACCAGT-1	-0.00660088538684953	-0.0191033665477494	G1	6716	1750	10	9	23	26	30	30	0	0	0	9	0.451953963071427	KCs
h1_GCCTCTAGTTTAGCTG-1	h1	2603	738	Healthy	2603	738	h1	0.839724214166949	0.0176719170188244	h1_GCCTCTAGTTTAGCTG-1	-0.0086935863619039	0.038709623872661	G2M	6208	834	5	6	6	5	3	3	1	1	6	6	-0.15838757885627	Immune
h1_GCCTCTAGTTTGACAC-1	h1	5396	2161	Healthy	5396	2161	h1	0.893512992139655	0.0216827279466271	h1_GCCTCTAGTTTGACAC-1	-0.0641587988517026	-0.0976070000235	G1	6092	2161	7	5	24	18	26	26	4	4	3	3	1.19954253781953	MCs
h1_GCCTCTATCCAAGCCG-1	h1	22545	3579	Healthy	22546	3580	h1	0.816408519199562	0.0164108932848399	h1_GCCTCTATCCAAGCCG-1	-0.0327896639291198	-0.0360192359275891	G1	6939	2266	14	13	12	10	9	9	0	0	7	12	0.498139573362116	KCs
h1_GCGACCAAGCTCTCGG-1	h1	7919	2562	Healthy	7920	2563	h1	0.874323900099702	0.0286616161616162	h1_GCGACCAAGCTCTCGG-1	-0.105310840810977	-0.0301647116283472	G1	7113	2562	7	5	24	18	26	26	4	4	3	3	0.0532799826496009	MCs
h1_GCGACCACAGATCTGT-1	h1	14921	2911	Healthy	14921	2911	h1	0.829949667719383	0.0209101266671135	h1_GCGACCACAGATCTGT-1	0.0114700380093261	-0.0172196187573101	S	7288	2619	10	9	23	26	30	30	0	0	0	9	0.40224486527741	KCs
h1_GCGACCAGTATAGGTA-1	h1	8751	2786	Healthy	8751	2786	h1	0.873904287653887	0.0261684378928123	h1_GCGACCAGTATAGGTA-1	-0.075727084199517	-0.0618865968923754	G1	7329	2785	7	5	11	18	37	37	4	4	3	3	0.390698648590113	MCs
h1_GCGACCATCATATCGG-1	h1	8442	2301	Healthy	8442	2301	h1	0.856223968719338	0.0206112295664534	h1_GCGACCATCATATCGG-1	0.077801008836533	0.619687005483434	G2M	7069	2300	9	14	15	13	16	16	0	10	9	8	-0.014970246941261	KCs
h1_GCGAGAAAGGCATGGT-1	h1	21395	3374	Healthy	21396	3375	h1	0.814781244735787	0.0242101327350907	h1_GCGAGAAAGGCATGGT-1	-0.0296724887705274	0.00304899405269289	G2M	6917	2238	10	9	23	26	30	30	0	0	0	9	0.377203545625714	KCs
h1_GCGAGAAAGTGTCTCA-1	h1	7974	1883	Healthy	7974	1883	h1	0.839344457575194	0.0323551542513168	h1_GCGAGAAAGTGTCTCA-1	0.0396245701183451	-0.0275983338498827	S	6902	1883	4	4	4	20	8	8	0	0	0	0	0.238104064036232	KCs
h1_GCGAGAAGTCTGGAGA-1	h1	5539	2015	Healthy	5540	2016	h1	0.882725232590173	0.0326714801444043	h1_GCGAGAAGTCTGGAGA-1	-0.114856700482099	-0.0334586348951157	G1	6166	2015	7	5	24	18	26	26	4	4	3	3	0.225470033139716	MCs
h1_GCGAGAAGTTCAGACT-1	h1	3745	1479	Healthy	3745	1479	h1	0.887088544037299	0.0355140186915888	h1_GCGAGAAGTTCAGACT-1	0.0459585191247976	-0.0398428204468878	S	5930	1484	10	9	23	26	30	30	0	0	0	9	0.273627323569409	KCs
h1_GCGCAACAGCGTTTAC-1	h1	2353	1138	Healthy	2353	1138	h1	0.906430889366885	0.187420314492138	h1_GCGCAACAGCGTTTAC-1	-0.0827539775672072	-0.0216126234046274	G1	5803	1241	10	9	17	15	17	17	0	0	0	9	-0.38077475993577	KCs
h1_GCGCAACCACGCATCG-1	h1	9734	2293	Healthy	9734	2293	h1	0.842567346928761	0.0259913704540785	h1_GCGCAACCACGCATCG-1	-0.0610324109876593	0.0065247229625322	G2M	7088	2285	4	4	4	20	8	8	0	0	0	0	0.363533316407803	KCs
h1_GCGCAACTCGTCACGG-1	h1	4462	1784	Healthy	4463	1785	h1	0.890950861901159	0.0349540667712301	h1_GCGCAACTCGTCACGG-1	-0.0383431605482785	-0.061396928643853	G1	5945	1786	7	5	24	18	26	26	4	4	3	3	0.46309091320118	MCs
h1_GCGCAGTCATCCCACT-1	h1	14262	2728	Healthy	14262	2728	h1	0.827081158879224	0.0197728228859907	h1_GCGCAGTCATCCCACT-1	-0.0125664657337674	-0.0224175555433929	G1	7159	2450	10	9	23	26	30	30	0	0	0	9	0.256884597913458	KCs
h1_GCGCAGTGTAGGGTAC-1	h1	6319	1622	Healthy	6319	1622	h1	0.844606117097016	0.034182623832885	h1_GCGCAGTGTAGGGTAC-1	0.0269385173651257	-0.00804727232556116	S	6496	1622	1	1	2	3	15	15	2	3	2	2	0.298505379807741	KCs
h1_GCGCAGTGTTGGGACA-1	h1	5136	1508	Healthy	5136	1508	h1	0.856567647938868	0.0704828660436137	h1_GCGCAGTGTTGGGACA-1	-0.0349469033230312	-0.0198132530850044	G1	6238	1508	10	9	23	26	30	30	0	0	0	9	0.136650003811242	KCs
h1_GCGCAGTTCGGAAACG-1	h1	12479	2717	Healthy	12480	2718	h1	0.838395884991472	0.0354166666666667	h1_GCGCAGTTCGGAAACG-1	-0.0691415621373695	0.000733652328499368	G2M	7246	2603	10	9	23	26	30	30	0	0	0	9	0.262741046737821	KCs
h1_GCGCAGTTCTGCTGTC-1	h1	9125	2472	Healthy	9125	2472	h1	0.85678003670939	0.0248767123287671	h1_GCGCAGTTCTGCTGTC-1	-0.045007778043289	-0.0254587950359135	G1	7185	2470	1	1	2	27	34	34	2	3	2	2	0.106419682155562	KCs
h1_GCGCCAACACAGGTTT-1	h1	6200	1825	Healthy	6200	1825	h1	0.859948849119003	0.0253225806451613	h1_GCGCCAACACAGGTTT-1	-0.0157249454944751	-0.0823525950702427	G1	6430	1825	2	2	0	0	0	0	5	5	4	4	-0.134894090854939	LCs
h1_GCGCGATAGAAGGTGA-1	h1	6365	2131	Healthy	6365	2131	h1	0.875068311381248	0.0807541241162608	h1_GCGCGATAGAAGGTGA-1	-0.00928716764723685	-0.0147646555296014	G1	6486	2131	14	13	12	10	9	9	0	0	7	12	-0.117827554357133	KCs
h1_GCGCGATCATGACGGA-1	h1	2508	989	Healthy	2509	990	h1	0.881198591512883	0.119569549621363	h1_GCGCGATCATGACGGA-1	-0.062281015840184	-0.013732562555876	G1	6026	1052	1	1	2	27	34	34	2	3	2	2	0.178574264224526	KCs
h1_GCGCGATCATGTCGAT-1	h1	2232	953	Healthy	2232	953	h1	0.889628234581221	0.0788530465949821	h1_GCGCGATCATGTCGAT-1	0.0128650139319618	0.0106052602688167	S	5899	1075	10	9	17	15	17	17	0	0	0	9	-0.00126120657902846	KCs
h1_GCGCGATGTAAGAGAG-1	h1	4766	1420	Healthy	4766	1420	h1	0.857029997060202	0.0272765421737306	h1_GCGCGATGTAAGAGAG-1	-0.0147185545972231	0.0112109717256404	G2M	6193	1420	1	1	2	27	34	34	2	3	2	2	0.449340879405786	KCs
h1_GCGGGTTAGTGCCAGA-1	h1	4850	1818	Healthy	4850	1818	h1	0.884379348869429	0.0247422680412371	h1_GCGGGTTAGTGCCAGA-1	-0.104175106341123	-0.0739524471713961	G1	6023	1819	11	5	7	8	26	26	4	4	3	3	1.93987315886839	MCs
h1_GCGGGTTCAGGGTTAG-1	h1	7180	2171	Healthy	7180	2171	h1	0.865288418903724	0.0557103064066852	h1_GCGGGTTCAGGGTTAG-1	-0.0707127041514281	-0.0443274609731876	G1	6845	2171	14	13	12	10	9	9	0	0	7	12	0.589463202017089	KCs
h1_GCGGGTTCAGTAAGCG-1	h1	6058	1970	Healthy	6058	1970	h1	0.871015184522886	0.0396170353251898	h1_GCGGGTTCAGTAAGCG-1	0.0337651414674479	-0.00158705212874689	S	6381	1969	1	1	2	27	34	34	2	3	2	2	-0.0951129249034759	KCs
h1_GCTCCTACAAGACGTG-1	h1	8181	2180	Healthy	8182	2181	h1	0.853252125912386	0.0222439501344415	h1_GCTCCTACAAGACGTG-1	0.0285408237524929	-0.0160455478124713	S	7023	2180	4	4	23	20	8	8	0	0	0	0	0.310958295159294	KCs
h1_GCTCCTACAGTAAGAT-1	h1	6039	1940	Healthy	6039	1940	h1	0.869566818043493	0.0364298724954463	h1_GCTCCTACAGTAAGAT-1	-0.0752454958613018	-0.0496692696480331	G1	6361	1940	2	2	0	0	0	0	5	5	4	4	-0.532298349267259	LCs
h1_GCTCCTAGTAATCGTC-1	h1	3878	1596	Healthy	3878	1596	h1	0.892555849313374	0.036616812790098	h1_GCTCCTAGTAATCGTC-1	-0.087208904956804	-0.0522657718296993	G1	5814	1601	11	12	7	8	12	12	4	4	3	3	0.181825380827321	MCs
h1_GCTCCTAGTGCGCTTG-1	h1	2849	1235	Healthy	2849	1235	h1	0.894918144819603	0.0863460863460863	h1_GCTCCTAGTGCGCTTG-1	-0.00111067199371302	-0.0272843522384696	G1	5933	1284	10	9	17	15	17	17	0	0	0	9	0.0446410094453495	KCs
h1_GCTCCTATCGGTCTAA-1	h1	4806	1226	Healthy	4806	1226	h1	0.838857104621692	0.0114440282979609	h1_GCTCCTATCGGTCTAA-1	-0.0323130128747632	-0.00625448661411025	G1	6291	1228	5	6	6	5	3	3	1	1	6	6	-0.564242415786674	Immune
h1_GCTCCTATCTTGCATT-1	h1	11247	2499	Healthy	11247	2499	h1	0.838739935434727	0.024717702498444	h1_GCTCCTATCTTGCATT-1	-0.0138799731380047	-0.0238924839105436	G1	7228	2446	1	1	2	27	34	34	2	3	2	2	0.622577520930623	KCs
h1_GCTCTGTCATAGACTC-1	h1	3438	1565	Healthy	3439	1566	h1	0.90339404204163	0.037801686536784	h1_GCTCTGTCATAGACTC-1	-0.082220050268209	-0.061102013921166	G1	5700	1581	11	12	7	8	12	12	4	4	3	3	0.169949361840481	MCs
h1_GCTCTGTGTAGAAAGG-1	h1	9948	2186	Healthy	9948	2186	h1	0.835385414204575	0.0372939284278247	h1_GCTCTGTGTAGAAAGG-1	-0.0350330185976851	-0.0163950774026327	G1	7020	2179	4	4	4	20	8	8	0	0	0	0	0.119629251100771	KCs
h1_GCTCTGTTCACATACG-1	h1	4514	1922	Healthy	4515	1923	h1	0.898573684515476	0.0425249169435216	h1_GCTCTGTTCACATACG-1	-0.114887188096991	0.0311471556716771	G2M	5859	1925	7	5	24	18	26	26	4	4	3	3	0.411677702076957	MCs
h1_GCTCTGTTCTTGTACT-1	h1	3895	1676	Healthy	3896	1677	h1	0.898043793874774	0.0497946611909651	h1_GCTCTGTTCTTGTACT-1	-0.0461326941744873	-0.0612681919338654	G1	5755	1685	11	12	7	8	12	12	4	4	3	3	-0.640507395683735	MCs
h1_GCTGCAGAGCTAGTCT-1	h1	3495	1292	Healthy	3495	1292	h1	0.878032705312495	0.0340486409155937	h1_GCTGCAGAGCTAGTCT-1	0.00300667056346177	-0.0219580518146989	S	5967	1303	1	1	2	3	15	15	2	3	2	2	0.421461971821995	KCs
h1_GCTGCAGCACAGATTC-1	h1	10948	2601	Healthy	10949	2602	h1	0.845504008014979	0.0190885012329893	h1_GCTGCAGCACAGATTC-1	0.0143874048699085	-0.0415407815912879	S	7297	2572	1	1	2	27	34	34	2	3	2	2	0.379976315425621	KCs
h1_GCTGCAGGTAGGCTGA-1	h1	8161	1933	Healthy	8161	1933	h1	0.840093926567793	0.018012498468325	h1_GCTGCAGGTAGGCTGA-1	-0.00476914768902834	-0.0297156614757995	G1	7002	1932	1	1	2	27	34	34	2	3	2	2	0.296733929123621	KCs
h1_GCTGCGAAGAAACGCC-1	h1	4877	1742	Healthy	4877	1742	h1	0.878772753042272	0.0676645478777937	h1_GCTGCGAAGAAACGCC-1	-0.0375043295994839	-0.0074469148254387	G1	5949	1744	14	13	12	10	9	9	0	0	7	12	0.265949662909393	KCs
h1_GCTGCGAAGATAGTCA-1	h1	8770	2800	Healthy	8770	2800	h1	0.874247625371796	0.0320410490307868	h1_GCTGCGAAGATAGTCA-1	-0.0706548011972637	-0.0534829656126765	G1	7341	2800	7	5	24	18	26	26	4	4	3	3	-0.00195804470312855	MCs
h1_GCTGCGAAGGCGATAC-1	h1	9711	2612	Healthy	9712	2613	h1	0.857003981718247	0.0261532125205931	h1_GCTGCGAAGGCGATAC-1	-0.0699177130338569	-0.0612861896439051	G1	7231	2605	9	16	19	16	19	19	0	0	9	8	0.211397262253801	KCs
h1_GCTGCGAAGGTGCTTT-1	h1	2232	1062	Healthy	2232	1062	h1	0.903672997535044	0.172491039426523	h1_GCTGCGAAGGTGCTTT-1	-0.0768998009352808	0.0224271027509383	G2M	5731	1204	10	9	17	15	17	17	0	0	0	9	-0.0017462374826929	KCs
h1_GCTGCGATCAATCACG-1	h1	15769	2935	Healthy	15770	2936	h1	0.826082679006619	0.0244134432466709	h1_GCTGCGATCAATCACG-1	-0.0240145702435863	-0.0450572274267465	G1	7154	2496	10	9	23	26	30	30	0	0	0	9	0.0315513111841687	KCs
h1_GCTGCGATCGTTGACA-1	h1	2114	1173	Healthy	2114	1173	h1	0.923068001712451	0.107379375591296	h1_GCTGCGATCGTTGACA-1	-0.00817348527808863	-0.0530184904514136	G1	5454	1305	11	12	7	8	12	12	4	4	3	3	-0.271753823349002	MCs
h1_GCTGCGATCTGCGACG-1	h1	11080	2266	Healthy	11080	2266	h1	0.829577678623647	0.00875451263537906	h1_GCTGCGATCTGCGACG-1	-0.0635154175407371	0.00249116961151437	G2M	7062	2224	10	9	23	26	30	30	0	0	0	9	0.0309222421748043	KCs
h1_GCTGCTTCATTGGGCC-1	h1	2533	1244	Healthy	2534	1245	h1	0.909325853543122	0.0280189423835833	h1_GCTGCTTCATTGGGCC-1	-0.0451716011514791	-0.0519101058980008	G1	5855	1315	11	12	7	8	12	12	4	4	3	3	0.0179266126968337	MCs
h1_GCTGCTTGTACCGTTA-1	h1	16919	2871	Healthy	16919	2871	h1	0.817816169491702	0.0162539157160589	h1_GCTGCTTGTACCGTTA-1	-0.0402209147666205	-0.0367823025525114	G1	7121	2317	10	9	23	26	30	30	0	0	0	9	0.515208525554609	KCs
h1_GCTGCTTGTAGGAGTC-1	h1	5523	2157	Healthy	5523	2157	h1	0.890885676537091	0.0398334238638421	h1_GCTGCTTGTAGGAGTC-1	-0.0379774902764913	-0.0717883710024467	G1	6133	2157	7	5	24	18	26	26	4	4	3	3	0.453426327091646	MCs
h1_GCTGCTTGTGCCTTGG-1	h1	2456	1090	Healthy	2457	1091	h1	0.896006409376221	0.0500610500610501	h1_GCTGCTTGTGCCTTGG-1	-0.0697086851706638	-0.0403800723178392	G1	5908	1170	10	9	17	15	17	17	0	0	0	9	0.252459007613091	KCs
h1_GCTGGGTGTTGGAGGT-1	h1	4694	1898	Healthy	4694	1898	h1	0.892893296350034	0.0213037920749893	h1_GCTGGGTGTTGGAGGT-1	-0.116901471445986	0.0182450769543155	G2M	5936	1899	7	5	24	18	26	26	4	4	3	3	0.797370424829649	MCs
h1_GCTGGGTGTTTCCACC-1	h1	4020	1625	Healthy	4020	1625	h1	0.890857931224116	0.0114427860696517	h1_GCTGGGTGTTTCCACC-1	-0.0270562126783697	-0.094783581498989	G1	5893	1631	11	12	7	8	12	12	4	4	3	3	-0.178459725025806	MCs
h1_GCTTCCAAGCTGAACG-1	h1	8352	2163	Healthy	8352	2163	h1	0.850391302553067	0.0281369731800766	h1_GCTTCCAAGCTGAACG-1	0.00800953116900364	-0.0627085578845949	S	7025	2162	1	1	2	27	34	34	2	3	2	2	-0.0209500479529888	KCs
h1_GCTTCCACATCCGTGG-1	h1	10831	2229	Healthy	10831	2229	h1	0.829835219955993	0.0231742221401533	h1_GCTTCCACATCCGTGG-1	-0.000915666709140936	-0.0199054341278211	G1	7077	2197	10	9	23	26	30	30	0	0	0	9	0.204599081189986	KCs
h1_GCTTGAAAGACCTTTG-1	h1	15669	3119	Healthy	15669	3119	h1	0.832891774140899	0.0243155274746314	h1_GCTTGAAAGACCTTTG-1	-0.0441643316410685	-0.0379530759073065	G1	7461	2731	1	1	2	27	34	34	2	3	2	2	0.525168574988435	KCs
h1_GCTTGAATCAGTACGT-1	h1	12007	2702	Healthy	12007	2702	h1	0.841215941999004	0.0205713333888565	h1_GCTTGAATCAGTACGT-1	-0.0195535601113237	-0.0141817451728976	G1	7204	2607	10	9	23	26	30	30	0	0	0	9	0.0275778949941998	KCs
h1_GGAAAGCCATTTGCCC-1	h1	7840	1947	Healthy	7840	1947	h1	0.844658188645479	0.0210459183673469	h1_GGAAAGCCATTTGCCC-1	0.0242975244300986	-0.021838252586024	S	6908	1947	10	9	23	26	30	30	0	0	0	9	0.706970328821267	KCs
h1_GGAAAGCTCATGCTCC-1	h1	4347	1851	Healthy	4348	1852	h1	0.898125602852512	0.0269089236430543	h1_GGAAAGCTCATGCTCC-1	-0.0494755124014341	-0.0576179244731287	G1	5822	1851	7	5	24	18	26	26	4	4	3	3	0.42486977593506	MCs
h1_GGAAAGCTCTGCAGTA-1	h1	10427	2624	Healthy	10428	2625	h1	0.850910466798362	0.0273302646720368	h1_GGAAAGCTCTGCAGTA-1	0.0025070628984709	-0.00382787468663211	S	7220	2605	1	1	2	3	7	7	2	3	2	2	0.336208941686344	KCs
h1_GGAACTTCACTGTCGG-1	h1	4815	1278	Healthy	4815	1278	h1	0.843570841861219	0.0151609553478712	h1_GGAACTTCACTGTCGG-1	-0.00381499609834687	-0.0104799190620854	G1	6291	1278	4	4	4	20	8	8	0	0	0	0	-0.190499152102018	KCs
h1_GGAACTTCATGCGCAC-1	h1	9694	2223	Healthy	9694	2223	h1	0.839567774006637	0.0314627604703941	h1_GGAACTTCATGCGCAC-1	0.0416984241911051	-0.00730939078300258	S	7138	2216	1	1	2	27	34	34	2	3	2	2	0.260004093701658	KCs
h1_GGAATAAAGTGACTCT-1	h1	4863	1540	Healthy	4865	1541	h1	0.864586659175128	0.041726618705036	h1_GGAATAAAGTGACTCT-1	-0.0134531367840798	0.0168919320028385	G2M	6164	1541	1	1	2	3	7	7	2	3	2	2	0.437876987032722	KCs
h1_GGAATAAAGTTCGCGC-1	h1	8611	2380	Healthy	8611	2380	h1	0.858076486250932	0.0312391127627453	h1_GGAATAAAGTTCGCGC-1	-0.0384423978152522	-0.0594280709448096	G1	7112	2379	1	1	2	27	34	34	2	3	2	2	-0.349699760681721	KCs
h1_GGAATAACAGGTCGTC-1	h1	17237	3159	Healthy	17237	3159	h1	0.826054828037843	0.0261066310842954	h1_GGAATAACAGGTCGTC-1	0.000343725679720991	-0.0184521417400749	S	7199	2547	10	9	23	26	30	30	0	0	0	9	0.143193580613223	KCs
h1_GGAATAAGTACAGTGG-1	h1	7950	2580	Healthy	7950	2580	h1	0.874691943970517	0.0423899371069182	h1_GGAATAAGTACAGTGG-1	-0.0951963403379902	-0.0671204915843513	G1	7126	2579	7	5	24	18	26	26	4	4	3	3	0.489807200106574	MCs
h1_GGAATAAGTAGTACCT-1	h1	7751	1984	Healthy	7751	1984	h1	0.84783706999805	0.0565088375693459	h1_GGAATAAGTAGTACCT-1	-0.0109051914352058	-0.0389395300591861	G1	6912	1984	10	9	23	26	30	30	0	0	0	9	0.393639570162056	KCs
h1_GGAATAAGTCAGAAGC-1	h1	5290	1889	Healthy	5290	1889	h1	0.879890146813832	0.0436672967863894	h1_GGAATAAGTCAGAAGC-1	-0.088678044378933	-0.0131488092992162	G1	6164	1889	9	16	19	16	19	19	0	0	9	8	0.336618684386971	KCs
h1_GGAATAAGTCATCCCT-1	h1	3214	1260	Healthy	3214	1260	h1	0.884040488176366	0.0364032358431861	h1_GGAATAAGTCATCCCT-1	0.0111447098882041	-0.0596149239738207	S	5926	1282	11	12	7	8	12	12	4	4	3	3	0.00107365935506972	MCs
h1_GGAATAAGTTCGGCAC-1	h1	2969	1097	Healthy	2969	1097	h1	0.875481685125307	0.0754462782081509	h1_GGAATAAGTTCGGCAC-1	-0.0155739754593158	0.0586013016616719	G2M	6108	1142	10	9	17	15	17	17	0	0	0	9	-0.157055765302437	KCs
h1_GGAATAATCGGCATCG-1	h1	6575	1747	Healthy	6575	1747	h1	0.849235576665727	0.0109505703422053	h1_GGAATAATCGGCATCG-1	-0.0851104792342617	0.00205308805104998	G2M	6576	1747	10	9	23	26	30	30	0	0	0	9	0.527180087405663	KCs
h1_GGAATAATCTTTAGGG-1	h1	7212	1957	Healthy	7212	1957	h1	0.853173480688189	0.0372989462007765	h1_GGAATAATCTTTAGGG-1	-0.029156409022489	-0.0295142421249094	G1	6808	1957	1	1	2	27	34	34	2	3	2	2	0.0951088117666395	KCs
h1_GGACAAGAGGATGCGT-1	h1	12124	2543	Healthy	12124	2543	h1	0.833898535884417	0.0519630484988453	h1_GGACAAGAGGATGCGT-1	0.00603874204449638	-0.084325021000223	S	7099	2424	10	9	23	26	30	30	0	0	0	9	0.359908349402594	KCs
h1_GGACAAGAGGTGATTA-1	h1	4579	2057	Healthy	4579	2057	h1	0.905064702032775	0.0347237388075999	h1_GGACAAGAGGTGATTA-1	-0.0757754932672116	-0.0233744428618635	G1	5807	2059	7	5	24	18	26	26	4	4	3	3	-0.0352897515445944	MCs
h1_GGACAAGCACCGAAAG-1	h1	2619	1182	Healthy	2619	1182	h1	0.898916230196498	0.0698739977090493	h1_GGACAAGCACCGAAAG-1	0.209257301964355	0.120312988198133	S	5947	1245	1	1	2	27	34	34	2	3	2	2	0.0637835494466892	KCs
h1_GGACAAGCAGTGACAG-1	h1	11617	2237	Healthy	11617	2237	h1	0.824007019977007	0.0156666953602479	h1_GGACAAGCAGTGACAG-1	0.00726093863045617	-0.0424980653323692	S	7023	2172	9	16	19	16	19	19	0	0	9	8	0.00685398996539199	KCs
h1_GGACAAGGTCAGAATA-1	h1	3397	1607	Healthy	3397	1607	h1	0.907938013630122	0.0297321165734472	h1_GGACAAGGTCAGAATA-1	-0.0792371369489115	-0.0768418164069554	G1	5692	1624	11	5	7	8	26	26	4	4	3	3	-0.567283156304893	MCs
h1_GGACAAGGTTGTCTTT-1	h1	4739	1576	Healthy	4739	1576	h1	0.869920770338165	0.0751213336146866	h1_GGACAAGGTTGTCTTT-1	0.0136757406579148	0.0614026686498827	G2M	6147	1576	10	9	17	15	17	17	0	0	0	9	0.145933482663288	KCs
h1_GGACAGAAGGTTACCT-1	h1	2956	1062	Healthy	2956	1062	h1	0.871904991629366	0.104194857916103	h1_GGACAGAAGGTTACCT-1	-0.063825905474272	0.016231315204331	G2M	6152	1092	10	9	17	15	17	17	0	0	0	9	0.450430753033926	KCs
h1_GGACAGACATTACCTT-1	h1	16079	3097	Healthy	16079	3097	h1	0.82993966280612	0.0260588345046334	h1_GGACAGACATTACCTT-1	0.00334021260569524	-0.020908590659313	S	7182	2597	14	13	12	10	9	9	0	0	7	12	0.134263654324629	KCs
h1_GGACAGATCTTATCTG-1	h1	4428	1592	Healthy	4428	1592	h1	0.878157089212985	0.040650406504065	h1_GGACAGATCTTATCTG-1	-0.0324018517046358	0.0409020153402494	G2M	6041	1592	1	1	2	27	34	34	2	3	2	2	0.0542118406146689	KCs
h1_GGACATTCAACACCCG-1	h1	5525	1655	Healthy	5525	1655	h1	0.860104810384273	0.0526696832579185	h1_GGACATTCAACACCCG-1	0.070576777515525	0.0267266292710727	S	6281	1655	1	1	2	3	15	15	2	3	2	2	0.37146094896051	KCs
h1_GGACATTTCCCACTTG-1	h1	6437	1790	Healthy	6437	1790	h1	0.854062308717221	0.0164672984309461	h1_GGACATTTCCCACTTG-1	-0.0531516113751261	-0.00332736817374674	G1	6533	1790	4	4	4	20	8	8	0	0	0	0	-0.191982794370165	KCs
h1_GGACGTCAGCCCAACC-1	h1	2973	1350	Healthy	2973	1350	h1	0.90128364526815	0.179616548940464	h1_GGACGTCAGCCCAACC-1	-0.0297882540999446	-0.0365302817229264	G1	5828	1404	10	9	17	15	17	17	0	0	0	9	0.0828151924171008	KCs
h1_GGAGCAAAGAAACCAT-1	h1	5763	1721	Healthy	5764	1722	h1	0.860481431524613	0.0518736988202637	h1_GGAGCAAAGAAACCAT-1	0.00585038239656169	0.0239267697882452	G2M	6326	1721	10	9	23	26	30	30	0	0	0	9	0.340367512420367	KCs
h1_GGAGCAAAGTCTCAAC-1	h1	7842	2413	Healthy	7843	2414	h1	0.868597435808951	0.0780313655488971	h1_GGAGCAAAGTCTCAAC-1	-0.0458234934376219	-0.0484717418592036	G1	7050	2413	10	9	17	15	17	17	0	0	0	9	-0.063391486098167	KCs
h1_GGAGCAACACCCATTC-1	h1	10477	2682	Healthy	10480	2683	h1	0.852814071081178	0.13368320610687	h1_GGAGCAACACCCATTC-1	-0.070328880925755	-0.0178092081260328	G1	7522	2646	10	9	17	15	17	17	0	0	0	9	-0.471931491412018	KCs
h1_GGAGCAATCTGCTGTC-1	h1	23657	3902	Healthy	23657	3902	h1	0.821060900445099	0.0371137506869003	h1_GGAGCAATCTGCTGTC-1	-0.0187757037556202	-0.0459074426209868	G1	6929	2352	9	16	19	16	19	19	0	0	9	8	-0.107418381098275	KCs
h1_GGATGTTAGAGTACAT-1	h1	20831	3493	Healthy	20831	3493	h1	0.820429824663729	0.019250156017474	h1_GGATGTTAGAGTACAT-1	0.000283211129935929	0.0197789828123347	G2M	6990	2386	10	9	23	26	30	30	0	0	0	9	0.339866788970489	KCs
h1_GGATGTTCATCGGGTC-1	h1	10318	2371	Healthy	10318	2371	h1	0.8408748550237	0.0279123861213413	h1_GGATGTTCATCGGGTC-1	0.00301777910461271	0.00925739472615525	G2M	7187	2355	1	1	2	27	34	34	2	3	2	2	0.477677957475879	KCs
h1_GGATGTTGTGGTACAG-1	h1	13398	2839	Healthy	13398	2839	h1	0.836717214937691	0.0222421256904016	h1_GGATGTTGTGGTACAG-1	-0.0575030259889596	-0.0524161585769425	G1	7228	2626	4	4	4	4	8	8	0	0	0	0	0.160966297612705	KCs
h1_GGATTACAGGCCCTTG-1	h1	5508	1586	Healthy	5508	1586	h1	0.855468691344753	0.016158315177923	h1_GGATTACAGGCCCTTG-1	-0.00650393961858969	0.0184095489071779	G2M	6295	1586	4	4	4	20	8	8	0	0	0	0	0.027194264511911	KCs
h1_GGATTACCACACCGCA-1	h1	3895	1409	Healthy	3895	1409	h1	0.877010012213652	0.055198973042362	h1_GGATTACCACACCGCA-1	-0.0140567189422076	0.0312932530949704	G2M	6023	1411	10	9	23	26	30	30	0	0	0	9	0.366371291368788	KCs
h1_GGATTACTCTCGAGTA-1	h1	4068	1439	Healthy	4068	1439	h1	0.874959125322308	0.0752212389380531	h1_GGATTACTCTCGAGTA-1	0.0141088196099123	0.0350611268876598	G2M	6082	1441	1	1	2	3	7	7	2	3	2	2	0.29230432609177	KCs
h1_GGATTACTCTCGCTTG-1	h1	3189	1397	Healthy	3189	1397	h1	0.897690222834462	0.0733772342427093	h1_GGATTACTCTCGCTTG-1	-0.0666816757320308	-0.0635833979266421	G1	5803	1430	10	9	17	15	17	17	0	0	0	9	0.056602227677703	KCs
h1_GGCAATTAGATGTAAC-1	h1	25659	3866	Healthy	25660	3867	h1	0.813600671309121	0.027630553390491	h1_GGCAATTAGATGTAAC-1	-0.00289943795340765	-0.0302863777972326	G1	6860	2203	14	13	12	10	9	9	0	0	7	12	-0.00765875466450591	KCs
h1_GGCAATTCAACTGCTA-1	h1	23815	3519	Healthy	23815	3519	h1	0.810267382282231	0.0225908041150535	h1_GGCAATTCAACTGCTA-1	-0.0341959555758072	-0.0317965957995116	G1	6768	2026	10	9	23	26	30	30	0	0	0	9	-0.0205967000732337	KCs
h1_GGCAATTGTATGCTTG-1	h1	9659	2330	Healthy	9660	2331	h1	0.845059373414697	0.0201863354037267	h1_GGCAATTGTATGCTTG-1	-0.0123204904476105	-0.00893744422352619	G1	7142	2327	1	1	2	27	34	34	2	3	2	2	-0.111779300896098	KCs
h1_GGCAATTGTCAAGCGA-1	h1	8824	2476	Healthy	8824	2476	h1	0.860121224375587	0.0279918404351768	h1_GGCAATTGTCAAGCGA-1	0.047969621003576	-0.0435554410330712	S	7155	2476	10	9	23	26	30	30	0	0	0	9	0.248510273004121	KCs
h1_GGCAATTGTTGGGACA-1	h1	2856	1346	Healthy	2856	1346	h1	0.905458332436943	0.0707282913165266	h1_GGCAATTGTTGGGACA-1	-0.0619005790125868	0.00871270057275549	G2M	5857	1394	11	12	7	8	12	12	4	4	3	3	-0.151713095457092	MCs
h1_GGCAATTTCACAGGCC-1	h1	10545	2790	Healthy	10545	2790	h1	0.856466394625504	0.0522522522522523	h1_GGCAATTTCACAGGCC-1	-0.00054255036808111	-0.0368899541885218	G1	7319	2779	15	15	14	12	14	14	8	9	11	13	0.427790774794347	KCs
h1_GGCAATTTCGAGAACG-1	h1	13194	3089	Healthy	13194	3089	h1	0.846965787096694	0.0144762770956495	h1_GGCAATTTCGAGAACG-1	-0.0448453806151798	-0.0197076098885835	G1	7394	2934	10	9	23	26	30	30	0	0	0	9	0.254436898443303	KCs
h1_GGCCGATCAGCTTCGG-1	h1	2174	1029	Healthy	2174	1029	h1	0.902661401932152	0.0979760809567617	h1_GGCCGATCAGCTTCGG-1	-0.0186160056742959	-0.0806483638294373	G1	5753	1129	1	1	2	27	34	34	2	3	2	2	-0.0765262956117753	KCs
h1_GGCCGATTCGGGAGTA-1	h1	2360	1133	Healthy	2360	1133	h1	0.905517222854885	0.181779661016949	h1_GGCCGATTCGGGAGTA-1	-0.0840108425437674	0.00647843565826911	G2M	5885	1246	10	9	17	15	17	17	0	0	0	9	-0.118721837770262	KCs
h1_GGCGACTAGCTCTCGG-1	h1	7407	1912	Healthy	7407	1912	h1	0.848008057508357	0.0483326582962063	h1_GGCGACTAGCTCTCGG-1	-0.0446108169685677	0.0222959928159972	G2M	6842	1912	10	9	23	26	30	30	0	0	0	9	0.0963201557555087	KCs
h1_GGCGACTCAGGTCGTC-1	h1	4061	1736	Healthy	4062	1737	h1	0.897764840665799	0.0573609059576563	h1_GGCGACTCAGGTCGTC-1	-0.0815375650220624	-0.0501785474774067	G1	5809	1742	7	5	24	18	26	26	4	4	3	3	0.466435279206083	MCs
h1_GGCGACTGTCGCTTTC-1	h1	5872	1965	Healthy	5873	1966	h1	0.873893833349995	0.0224757364209092	h1_GGCGACTGTCGCTTTC-1	-0.0791462590727832	-0.0507472151096542	G1	6287	1965	7	5	7	9	6	6	4	4	3	3	0.517965741782623	MCs
h1_GGCGACTGTGCAGGTA-1	h1	3823	1412	Healthy	3823	1412	h1	0.879251596046141	0.0559769814281978	h1_GGCGACTGTGCAGGTA-1	0.0100902465536915	-0.0165620635431248	S	6028	1416	10	9	17	15	17	17	0	0	0	9	0.598367045558019	KCs
h1_GGCGTGTAGGGTGTTG-1	h1	12572	2721	Healthy	12572	2721	h1	0.837860388926336	0.0308622335348393	h1_GGCGTGTAGGGTGTTG-1	-0.0324469678163946	-0.0544018627136774	G1	7183	2584	10	9	23	26	30	30	0	0	0	9	0.359123090511261	KCs
h1_GGCGTGTGTAAAGTCA-1	h1	3125	1229	Healthy	3125	1229	h1	0.884029890759433	0.13312	h1_GGCGTGTGTAAAGTCA-1	-0.00646296079736886	-0.000558702819581383	G1	6030	1262	10	9	17	15	17	17	0	0	0	9	-0.431110373275772	KCs
h1_GGCGTGTGTCCGAGTC-1	h1	7051	1821	Healthy	7052	1822	h1	0.847267091489353	0.0324730572887124	h1_GGCGTGTGTCCGAGTC-1	-0.0122123183192231	-0.0214937134061542	G1	6761	1821	1	1	2	3	15	15	2	3	2	2	1.15081710888838	KCs
h1_GGCGTGTGTGATGCCC-1	h1	5304	2021	Healthy	5304	2021	h1	0.887494816522295	0.0367647058823529	h1_GGCGTGTGTGATGCCC-1	-0.108010749093234	-0.0471069006471926	G1	6086	2021	7	5	24	18	26	26	4	4	3	3	0.275113210729664	MCs
h1_GGCGTGTGTGTATGGG-1	h1	8929	1996	Healthy	8929	1996	h1	0.835313905763318	0.0310225109194759	h1_GGCGTGTGTGTATGGG-1	-0.0417384066804202	0.00742229022138984	G2M	6996	1996	10	9	23	26	30	30	0	0	0	9	0.390621940092014	KCs
h1_GGCGTGTGTTGTACAC-1	h1	7757	2016	Healthy	7757	2016	h1	0.849550300088424	0.0341626917622792	h1_GGCGTGTGTTGTACAC-1	0.173666698795011	0.0359045080823079	S	6898	2016	4	4	4	20	8	8	0	0	0	0	0.270378922185625	KCs
h1_GGCTCGAAGCTAGCCC-1	h1	12813	2666	Healthy	12813	2666	h1	0.834019319088946	0.0216186685397643	h1_GGCTCGAAGCTAGCCC-1	0.0309461267337345	-0.0179971803898132	S	7157	2508	10	9	23	26	30	30	0	0	0	9	0.28860163231256	KCs
h1_GGCTCGACAAAGCAAT-1	h1	14677	2878	Healthy	14677	2878	h1	0.830187641815925	0.0218709545547455	h1_GGCTCGACAAAGCAAT-1	0.00436567134804676	0.0194237964264023	G2M	7268	2565	10	9	23	26	30	30	0	0	0	9	0.720820652761336	KCs
h1_GGCTCGAGTACAGACG-1	h1	2234	1206	Healthy	2234	1206	h1	0.920056968584324	0.0461056401074306	h1_GGCTCGAGTACAGACG-1	-0.0171079578066561	-0.0603370278177392	G1	5513	1309	11	12	7	8	12	12	4	4	3	3	0.537629224492679	MCs
h1_GGCTGGTAGCCAGTAG-1	h1	4016	1694	Healthy	4017	1695	h1	0.896020439321314	0.107294000497884	h1_GGCTGGTAGCCAGTAG-1	-0.104574276851086	-0.0344803330973051	G1	5758	1706	10	9	17	15	17	17	0	0	0	9	-0.142502097229867	KCs
h1_GGCTGGTAGGGCATGT-1	h1	14316	2962	Healthy	14316	2962	h1	0.835354669516821	0.0227717239452361	h1_GGCTGGTAGGGCATGT-1	-0.0287196985630581	0.0199086383529061	G2M	7311	2701	10	9	23	26	30	30	0	0	0	9	0.0726308759230514	KCs
h1_GGCTGGTCAAAGGCGT-1	h1	9926	2357	Healthy	9926	2357	h1	0.843770339273521	0.0199476123312513	h1_GGCTGGTCAAAGGCGT-1	-0.0327245887914155	-0.0171241327848127	G1	7119	2348	10	9	23	26	30	30	0	0	0	9	0.389562216889943	KCs
h1_GGCTGGTGTAAGGGAA-1	h1	9425	2493	Healthy	9425	2493	h1	0.854675844959015	0.0246153846153846	h1_GGCTGGTGTAAGGGAA-1	-0.0723627888560082	-0.0313675608895866	G1	7198	2488	1	1	2	27	34	34	2	3	2	2	0.164895268030412	KCs
h1_GGCTGGTTCGCCAAAT-1	h1	3502	1554	Healthy	3503	1555	h1	0.900489293008132	0.11104767342278	h1_GGCTGGTTCGCCAAAT-1	-0.0947514412264209	-0.0815778466517008	G1	5671	1582	10	9	17	15	17	17	0	0	0	9	0.115786875078951	KCs
h1_GGGACCTAGCACCGCT-1	h1	10241	2202	Healthy	10243	2204	h1	0.83362979707589	0.0306550815190862	h1_GGGACCTAGCACCGCT-1	-0.000178718030594105	-0.0766882762501703	G1	7148	2191	1	1	2	27	34	34	2	3	2	2	0.121122701580953	KCs
h1_GGGACCTAGCCACGTC-1	h1	3410	1502	Healthy	3410	1502	h1	0.899204867329073	0.0214076246334311	h1_GGGACCTAGCCACGTC-1	0.002243772742821	-0.0692606611007103	S	5763	1519	11	5	7	8	26	26	4	4	3	3	-0.0856610638780731	MCs
h1_GGGACCTAGCTAGTTC-1	h1	13315	2792	Healthy	13315	2792	h1	0.835506877648446	0.017123544874202	h1_GGGACCTAGCTAGTTC-1	-0.0742827071153179	-0.0121227864694791	G1	7233	2576	10	9	23	26	30	30	0	0	0	9	0.313334309161112	KCs
h1_GGGACCTGTCTCTTAT-1	h1	3487	1591	Healthy	3489	1593	h1	0.903891071647512	0.0255087417598166	h1_GGGACCTGTCTCTTAT-1	-0.0782278165925127	-0.0698225101675743	G1	5740	1603	11	5	7	8	26	26	4	4	3	3	-0.0650996737803468	MCs
h1_GGGACCTTCCGCTGTT-1	h1	10285	2072	Healthy	10285	2072	h1	0.826575494760844	0.0440447253281478	h1_GGGACCTTCCGCTGTT-1	-0.057901467709844	-0.00569448241581894	G1	7010	2055	10	9	23	26	30	30	0	0	0	9	0.212403326277585	KCs
h1_GGGACCTTCTACTATC-1	h1	16917	3307	Healthy	16917	3307	h1	0.832347458831329	0.0195661169238045	h1_GGGACCTTCTACTATC-1	0.0209825767033066	-0.0492399695348475	S	7292	2732	10	9	23	26	30	30	0	0	0	9	0.0753687847275386	KCs
h1_GGGACCTTCTGCTTGC-1	h1	9935	2508	Healthy	9935	2508	h1	0.850434017655879	0.046804227478611	h1_GGGACCTTCTGCTTGC-1	0.037742352243432	-0.0511247039500315	S	7231	2500	1	1	2	3	15	15	2	3	2	2	0.536145246039553	KCs
h1_GGGAGATCAATGGATA-1	h1	4019	1463	Healthy	4020	1464	h1	0.878285942695888	0.0427860696517413	h1_GGGAGATCAATGGATA-1	-0.0491933133722427	-0.0326071919758482	G1	6017	1466	10	9	23	26	30	30	0	0	0	9	0.423564962254145	KCs
h1_GGGAGATGTGACTACT-1	h1	3396	1173	Healthy	3396	1173	h1	0.869251233347211	0.108657243816254	h1_GGGAGATGTGACTACT-1	-0.0768471736017197	-0.0226224612273629	G1	5877	1199	23	27	32	37	43	43	3	2	1	18	1.1510129856977	Immune
h1_GGGAGATTCGGATGTT-1	h1	8488	2137	Healthy	8488	2137	h1	0.847536135750848	0.028746465598492	h1_GGGAGATTCGGATGTT-1	0.0124578373047889	0.00646196372542214	S	7007	2136	10	9	23	26	30	30	0	0	0	9	0.225794989129787	KCs
h1_GGGAGATTCTGAAAGA-1	h1	7393	1952	Healthy	7393	1952	h1	0.850512355886539	0.0188015690518058	h1_GGGAGATTCTGAAAGA-1	-0.019636407295514	-0.0257561646987384	G1	6857	1952	1	1	2	27	34	34	2	3	2	2	0.424669737604876	KCs
h1_GGGATGAAGTCGTTTG-1	h1	2765	1318	Healthy	2765	1318	h1	0.906505453649711	0.0430379746835443	h1_GGGATGAAGTCGTTTG-1	0.025450868405919	-0.0950517702445863	S	5910	1374	11	12	7	8	12	12	4	4	3	3	-0.211597949608631	MCs
h1_GGGATGAAGTTACCCA-1	h1	3841	1520	Healthy	3841	1520	h1	0.887681134167542	0.0833116375943765	h1_GGGATGAAGTTACCCA-1	-0.061708597979295	-0.0638003810761013	G1	5930	1525	10	9	17	15	17	17	0	0	0	9	0.617841147173277	KCs
h1_GGGCACTAGATGTTAG-1	h1	3694	1265	Healthy	3694	1265	h1	0.86954260093319	0.0544125609095831	h1_GGGCACTAGATGTTAG-1	-0.00280391300218129	0.0254538706865135	G2M	6118	1268	4	4	4	20	8	8	0	0	0	0	0.299386558617005	KCs
h1_GGGCACTAGTAAGTAC-1	h1	8706	2020	Healthy	8707	2021	h1	0.839004214534975	0.0260709773745262	h1_GGGCACTAGTAAGTAC-1	-0.00702814512227307	-0.00255064268791294	G1	6983	2020	10	9	23	26	30	30	0	0	0	9	-0.0283628741699758	KCs
h1_GGGCACTCACCGTTGG-1	h1	4036	1681	Healthy	4036	1681	h1	0.894512313810074	0.0346878097125867	h1_GGGCACTCACCGTTGG-1	-0.0230939376097272	-0.0265613857909936	G1	5874	1685	11	5	7	8	26	26	4	4	3	3	-0.212020307459461	MCs
h1_GGGCACTCATGATCCA-1	h1	5059	1325	Healthy	5059	1325	h1	0.842916133627384	0.0458588653884167	h1_GGGCACTCATGATCCA-1	-0.0557740960885874	0.00175397784276618	G2M	6233	1325	2	2	0	0	0	0	5	5	4	4	-0.647887011501246	LCs
h1_GGGCATCAGACCTTTG-1	h1	7132	2303	Healthy	7132	2303	h1	0.872595257845527	0.0228547392035895	h1_GGGCATCAGACCTTTG-1	-0.0808746179329949	-0.0562069047847328	G1	6852	2303	7	5	24	18	26	26	4	4	3	3	0.386185171225392	MCs
h1_GGGCATCAGCGCCTTG-1	h1	6468	1178	Healthy	6468	1178	h1	0.805912002402972	0.0157699443413729	h1_GGGCATCAGCGCCTTG-1	-0.0587918661826111	-0.0360135482078264	G1	6534	1178	0	0	3	2	1	1	3	2	1	1	0.769242963813169	Immune
h1_GGGCATCCATCTCCCA-1	h1	2552	997	Healthy	2552	997	h1	0.880187904634892	0.182993730407524	h1_GGGCATCCATCTCCCA-1	-0.0146901447909492	-0.0405432615726043	G1	5780	1130	10	9	17	15	17	17	0	0	0	9	-0.291157466326336	KCs
h1_GGGCATCGTCATATGC-1	h1	6214	1885	Healthy	6214	1885	h1	0.863430215398827	0.030254264563888	h1_GGGCATCGTCATATGC-1	-0.0547052381207239	-0.0343615799252328	G1	6450	1885	1	1	2	27	34	34	2	3	2	2	0.172494690014672	KCs
h1_GGGCATCTCTCGAGTA-1	h1	6134	2171	Healthy	6136	2173	h1	0.880982241316144	0.0229791395045632	h1_GGGCATCTCTCGAGTA-1	-0.0980755282377954	0.012508603144288	G2M	6364	2171	7	5	24	18	26	26	4	4	3	3	1.02018650954801	MCs
h1_GGGCATCTCTTTAGGG-1	h1	2755	1330	Healthy	2755	1330	h1	0.908064307399004	0.0294010889292196	h1_GGGCATCTCTTTAGGG-1	-0.0926249749297667	-0.00496153302075798	G1	5874	1378	11	12	7	8	12	12	4	4	3	3	0.54331632871275	MCs
h1_GGGTCTGCACGTCAGC-1	h1	3292	1440	Healthy	3294	1442	h1	0.898014063703808	0.17304189435337	h1_GGGTCTGCACGTCAGC-1	-0.0621181979892727	-0.0821845260581287	G1	5434	1525	10	9	17	15	17	17	0	0	0	9	-0.561380393231655	KCs
h1_GGGTCTGCATTGTGCA-1	h1	3271	1431	Healthy	3271	1431	h1	0.897845364363095	0.0314888413329257	h1_GGGTCTGCATTGTGCA-1	-0.0769080851173888	-0.0430526755519198	G1	5771	1455	11	12	7	8	12	12	4	4	3	3	0.00192243289357021	MCs
h1_GGGTCTGGTAAGGGAA-1	h1	4077	1424	Healthy	4077	1424	h1	0.873466035850236	0.0188864361049791	h1_GGGTCTGGTAAGGGAA-1	-0.0701338438148853	-0.0122252990956588	G1	6098	1426	9	16	19	16	19	19	0	0	9	8	-0.0168236147663011	KCs
h1_GGGTCTGTCCATGCTC-1	h1	9043	2391	Healthy	9044	2392	h1	0.854007396312586	0.0329500221141088	h1_GGGTCTGTCCATGCTC-1	0.0181936070599959	-0.0116063117080896	S	7220	2386	2	2	0	0	0	0	5	5	4	4	0.00469851400900641	LCs
h1_GGGTTGCAGAGTGAGA-1	h1	3170	1143	Healthy	3170	1143	h1	0.873463143968079	0.0952681388012618	h1_GGGTTGCAGAGTGAGA-1	-0.0180205232501139	-0.0212813782370818	G1	6094	1166	1	1	2	3	15	15	2	3	2	2	-0.28087242629866	KCs
h1_GGGTTGCAGGTGCTAG-1	h1	2216	1004	Healthy	2216	1004	h1	0.897226461165559	0.0609205776173285	h1_GGGTTGCAGGTGCTAG-1	-0.074575788801676	0.0215122814956202	G2M	5927	1109	10	9	17	15	17	17	0	0	0	9	0.190069180323089	KCs
h1_GGTATTGCAGCCACCA-1	h1	7724	2366	Healthy	7724	2366	h1	0.867837353015335	0.0220093215950285	h1_GGTATTGCAGCCACCA-1	-0.114981902791612	-0.08535439766128	G1	7042	2364	7	5	24	18	26	26	4	4	3	3	0.630329779247101	MCs
h1_GGTATTGGTGTTCGAT-1	h1	6641	2431	Healthy	6641	2431	h1	0.885813223171224	0.0450233398584551	h1_GGTATTGGTGTTCGAT-1	-0.0746115888815499	-0.0984368476175705	G1	6639	2431	7	5	24	18	26	26	4	4	3	3	0.444794228948777	MCs
h1_GGTGAAGAGTTTCCTT-1	h1	6789	1818	Healthy	6789	1818	h1	0.850667816074323	0.0278391515687141	h1_GGTGAAGAGTTTCCTT-1	-0.0107166018094819	0.0124162481807128	G2M	6678	1818	1	1	2	27	34	34	2	3	2	2	0.446920512658961	KCs
h1_GGTGAAGCAATCCGAT-1	h1	6951	1780	Healthy	6951	1780	h1	0.846012492357885	0.034383541936412	h1_GGTGAAGCAATCCGAT-1	0.0152808225460737	-0.0432881103509958	S	6713	1780	1	1	2	3	15	15	2	3	2	2	0.28852653425387	KCs
h1_GGTGAAGGTTAAGTAG-1	h1	4108	1765	Healthy	4108	1765	h1	0.898471708214681	0.0452775073028238	h1_GGTGAAGGTTAAGTAG-1	-0.0568299019120781	-0.0566370584213599	G1	5873	1766	11	5	7	8	26	26	4	4	3	3	0.877500589024399	MCs
h1_GGTGAAGTCCCTTGTG-1	h1	3078	1270	Healthy	3078	1270	h1	0.88978346081731	0.0519818063677713	h1_GGTGAAGTCCCTTGTG-1	0.0215443437711527	-0.0540826183029924	S	5886	1301	1	1	2	3	7	7	2	3	2	2	-0.0502450689240636	KCs
h1_GGTGCGTTCCCTCTTT-1	h1	3124	1201	Healthy	3124	1201	h1	0.881201045005439	0.015685019206146	h1_GGTGCGTTCCCTCTTT-1	-0.06781659850161	-0.051912963143991	G1	5895	1239	11	12	7	8	12	12	4	4	3	3	0.116657353267733	MCs
h1_GGTGTTACAGCTTCGG-1	h1	6108	2098	Healthy	6108	2098	h1	0.877415234519634	0.027177472167649	h1_GGTGTTACAGCTTCGG-1	-0.0344177147454773	-0.00908238337820635	G1	6360	2098	7	5	24	18	26	26	4	4	3	3	-0.485716961941181	MCs
h1_GGTGTTACAGTGGAGT-1	h1	4862	1363	Healthy	4862	1363	h1	0.850190718685947	0.0384615384615385	h1_GGTGTTACAGTGGAGT-1	-0.0385511561898718	-0.0538826366222706	G1	6254	1363	1	1	2	27	34	34	2	3	2	2	0.242856457786726	KCs
h1_GGTGTTAGTCTCAACA-1	h1	2373	1118	Healthy	2373	1118	h1	0.903162340031205	0.105773282764433	h1_GGTGTTAGTCTCAACA-1	-0.0722701635339432	-0.0457537729774406	G1	5871	1213	10	9	17	15	17	17	0	0	0	9	0.218075638663304	KCs
h1_GGTGTTAGTTCTGTTT-1	h1	7321	1986	Healthy	7321	1986	h1	0.853388319258132	0.0299139461822155	h1_GGTGTTAGTTCTGTTT-1	0.0674536130625797	0.00569764859309074	S	6837	1986	4	4	4	20	8	8	0	0	0	0	0.526791827550711	KCs
h1_GGTGTTATCATGTCCC-1	h1	15086	2722	Healthy	15086	2722	h1	0.822023981359798	0.000464006363515843	h1_GGTGTTATCATGTCCC-1	0.0113114513143922	-0.0251729550916356	S	7256	2399	10	9	23	26	30	30	0	0	0	9	0.292741356026592	KCs
h1_GTAACGTAGCGGCTTC-1	h1	3250	1062	Healthy	3250	1062	h1	0.861681384515564	0.000615384615384615	h1_GTAACGTAGCGGCTTC-1	-0.017151394118421	-0.00579294680157649	G1	6203	1093	12	10	9	21	24	24	0	7	7	10	0.356470136359131	KCs
h1_GTAACGTAGTAGGTGC-1	h1	2307	1191	Healthy	2307	1191	h1	0.91462034807176	0.188990030342436	h1_GTAACGTAGTAGGTGC-1	-0.0960699064757731	-0.0543097933396162	G1	5707	1331	10	9	17	15	17	17	0	0	0	9	-0.421599398931434	KCs
h1_GTAACGTTCACGGTTA-1	h1	8332	2201	Healthy	8332	2201	h1	0.852546240476941	0.0154824771963514	h1_GTAACGTTCACGGTTA-1	-0.00514416911910649	-0.0287781482888789	G1	7051	2201	1	1	2	27	34	34	2	3	2	2	0.192948449186276	KCs
h1_GTAACGTTCTAAGCCA-1	h1	3540	1240	Healthy	3540	1240	h1	0.871631119154423	0.0336158192090395	h1_GTAACGTTCTAAGCCA-1	-0.00012772955843865	-0.0491632256655064	G1	6060	1249	1	1	2	27	34	34	2	3	2	2	-0.256898276851913	KCs
h1_GTAACTGCAACTGCGC-1	h1	5661	1869	Healthy	5661	1869	h1	0.871756579885749	0.0812577283165518	h1_GTAACTGCAACTGCGC-1	-0.0584677664013098	-0.0684814843253026	G1	6274	1869	10	9	17	15	17	17	0	0	0	9	0.00696684302767363	KCs
h1_GTAACTGGTGTAAGTA-1	h1	6527	1833	Healthy	6527	1833	h1	0.855414795517517	0.0406005821970277	h1_GTAACTGGTGTAAGTA-1	-0.0324411209170394	-0.00558504514300817	G1	6546	1833	1	1	2	3	15	15	2	3	2	2	0.0953356633291423	KCs
h1_GTAACTGGTTACCGAT-1	h1	6079	1836	Healthy	6079	1836	h1	0.862583897272425	0.0608652738937325	h1_GTAACTGGTTACCGAT-1	-0.0206423357092892	0.0336507106285406	G2M	6407	1836	10	9	23	26	30	30	0	0	0	9	0.286159183163276	KCs
h1_GTAACTGTCACGCATA-1	h1	2905	1224	Healthy	2905	1224	h1	0.891611643258106	0.0647160068846816	h1_GTAACTGTCACGCATA-1	0.00774868330584172	-0.0137823590768842	S	5982	1271	1	1	2	27	34	34	2	3	2	2	0.0392461373729329	KCs
h1_GTAACTGTCGGCTTGG-1	h1	4396	1442	Healthy	4396	1442	h1	0.867119198928098	0.0527752502274795	h1_GTAACTGTCGGCTTGG-1	-0.0691086785368825	-0.0499249770304579	G1	6115	1443	9	16	19	16	19	19	0	0	9	8	0.285183007785201	KCs
h1_GTACGTAAGAACAACT-1	h1	3673	1003	Healthy	3673	1003	h1	0.841874702377546	0.0141573645521372	h1_GTACGTAAGAACAACT-1	-0.0541163552899367	-0.0271878732459055	G1	5983	1016	0	0	3	2	1	1	3	2	1	1	1.52256148615394	Immune
h1_GTACGTAGTAGATTAG-1	h1	4741	1932	Healthy	4741	1932	h1	0.893939982105364	0.0232018561484919	h1_GTACGTAGTAGATTAG-1	-0.0903112679769993	-0.0644011117572099	G1	5942	1933	7	5	24	18	26	26	4	4	3	3	0.539077347184268	MCs
h1_GTACGTAGTGACTCAT-1	h1	9197	2092	Healthy	9197	2092	h1	0.837754311047645	0.0229422637816679	h1_GTACGTAGTGACTCAT-1	-0.0344281818977773	-0.031966822304355	G1	7069	2089	1	1	2	27	34	34	2	3	2	2	0.0621973473402476	KCs
h1_GTACTCCAGGAATTAC-1	h1	7001	1713	Healthy	7001	1713	h1	0.840994210295716	0.0502785316383374	h1_GTACTCCAGGAATTAC-1	-0.00817300898205947	-0.0634339029394255	G1	6733	1713	1	1	2	3	15	15	2	3	2	2	0.849655729670319	KCs
h1_GTACTCCCAGACGTAG-1	h1	6268	1746	Healthy	6268	1746	h1	0.853814618831499	0.0374920229738354	h1_GTACTCCCAGACGTAG-1	0.0798528426074486	-0.0407247809171113	S	6468	1746	1	1	2	27	34	34	2	3	2	2	0.500328412916186	KCs
h1_GTACTCCCAGCTGCAC-1	h1	2916	1154	Healthy	2916	1154	h1	0.883807676937325	0.0953360768175583	h1_GTACTCCCAGCTGCAC-1	0.112524792020999	-0.00411338249840659	S	6047	1197	10	9	17	15	17	17	0	0	0	9	0.395735530272742	KCs
h1_GTACTCCCATTCTTAC-1	h1	15460	3039	Healthy	15460	3039	h1	0.831357493279047	0.0195989650711514	h1_GTACTCCCATTCTTAC-1	0.0147041587575554	-0.00277733879378564	S	7369	2684	10	9	23	26	30	30	0	0	0	9	0.404065658616536	KCs
h1_GTACTCCCATTTCAGG-1	h1	2422	1023	Healthy	2422	1023	h1	0.889397386262511	0.186209744013212	h1_GTACTCCCATTTCAGG-1	-0.0310086379117546	-0.0789169647002282	G1	5974	1126	1	1	18	14	11	11	0	3	2	2	-0.300939968271175	KCs
h1_GTACTCCGTGCACCAC-1	h1	5326	1579	Healthy	5326	1579	h1	0.85830322363987	0.0343597446488922	h1_GTACTCCGTGCACCAC-1	-0.0145799322314596	-0.0200743348713425	G1	6271	1579	10	9	23	26	30	30	0	0	0	9	0.576493805011843	KCs
h1_GTACTTTCAAAGAATC-1	h1	3573	1472	Healthy	3573	1472	h1	0.891606634544424	0.0948782535684299	h1_GTACTTTCAAAGAATC-1	-0.0453722617967957	0.0417256409458355	G2M	5887	1484	10	9	17	15	17	17	0	0	0	9	0.00612037646898284	KCs
h1_GTACTTTCACGACTCG-1	h1	14467	2837	Healthy	14467	2837	h1	0.829938754654304	0.0244694822699938	h1_GTACTTTCACGACTCG-1	-0.0111981496546601	0.0372199337151861	G2M	7278	2560	10	9	23	26	30	30	0	0	0	9	0.275173220636561	KCs
h1_GTACTTTGTTGTGGAG-1	h1	20095	3604	Healthy	20095	3604	h1	0.826565660196793	0.0281164468773327	h1_GTACTTTGTTGTGGAG-1	-0.0493365028008811	-0.00377549053743495	G1	7074	2563	9	16	19	16	19	19	0	0	9	8	0.203659805461233	KCs
h1_GTACTTTTCACATACG-1	h1	3424	1351	Healthy	3426	1353	h1	0.885851814806674	0.167250437828371	h1_GTACTTTTCACATACG-1	-0.0527673603461482	-0.0828109683020959	G1	5689	1411	10	9	17	15	17	17	0	0	0	9	-0.381576801065566	KCs
h1_GTAGGCCGTCCAGTAT-1	h1	10322	2362	Healthy	10323	2363	h1	0.840465080449843	0.021892860602538	h1_GTAGGCCGTCCAGTAT-1	0.0217345168147368	-0.04329893627645	S	7172	2343	1	1	2	27	34	34	2	3	2	2	0.552684030919302	KCs
h1_GTAGGCCGTTGAACTC-1	h1	2839	1392	Healthy	2839	1392	h1	0.910364514273987	0.144417048256428	h1_GTAGGCCGTTGAACTC-1	0.00195577977106903	-0.043281664623579	S	5809	1468	10	9	17	15	17	17	0	0	0	9	0.263293999722796	KCs
h1_GTAGGCCTCTAACTCT-1	h1	8460	2329	Healthy	8460	2329	h1	0.857359804978806	0.0273049645390071	h1_GTAGGCCTCTAACTCT-1	-0.0818109792932716	-0.025579586737525	G1	7062	2328	10	9	23	26	30	30	0	0	0	9	0.350843312374915	KCs
h1_GTAGGCCTCTCGTATT-1	h1	4648	1868	Healthy	4648	1868	h1	0.892047854014236	0.0535714285714286	h1_GTAGGCCTCTCGTATT-1	-0.104593728709311	-0.0847260689467172	G1	5922	1870	7	5	24	18	26	26	4	4	3	3	0.0147518589190518	MCs
h1_GTAGTCAAGCAGATCG-1	h1	3019	1134	Healthy	3019	1134	h1	0.877796900437047	0.00993706525339516	h1_GTAGTCAAGCAGATCG-1	-0.0711282293524869	-0.0534063173964646	G1	6116	1174	9	16	19	16	19	19	0	0	9	8	0.081286811237138	KCs
h1_GTAGTCAGTCACCTAA-1	h1	12131	2717	Healthy	12131	2717	h1	0.840885549385312	0.0262962657653944	h1_GTAGTCAGTCACCTAA-1	-0.0412427407499449	-0.011660766993725	G1	7214	2602	10	9	23	26	30	30	0	0	0	9	0.153906249795626	KCs
h1_GTAGTCAGTGATGCCC-1	h1	5643	2093	Healthy	5644	2094	h1	0.885219154678771	0.0281715095676825	h1_GTAGTCAGTGATGCCC-1	-0.0984030021498274	-0.0777657935444649	G1	6199	2093	7	5	24	18	26	26	4	4	3	3	0.512837640990094	MCs
h1_GTAGTCATCACTTCAT-1	h1	3500	1505	Healthy	3501	1506	h1	0.896628871277164	0.0348471865181377	h1_GTAGTCATCACTTCAT-1	0.00672832537170498	-0.0188398434260965	S	5751	1518	11	12	7	8	12	12	4	4	3	3	1.37693997701532	MCs
h1_GTATCTTAGAAGGGTA-1	h1	2485	915	Healthy	2485	915	h1	0.872205128823961	0.0398390342052314	h1_GTATCTTAGAAGGGTA-1	0.0283063215372876	-0.0278237889743618	S	6035	987	1	1	2	3	7	7	2	3	2	2	1.29651886030939	KCs
h1_GTATCTTGTTAAGGGC-1	h1	2420	1058	Healthy	2421	1059	h1	0.89388316127003	0.199504337050805	h1_GTATCTTGTTAAGGGC-1	-0.0745442982578311	-0.0767733147375761	G1	5782	1186	10	9	17	15	17	17	0	0	0	9	-0.253061127903478	KCs
h1_GTATCTTTCACGGTTA-1	h1	10361	2225	Healthy	10361	2225	h1	0.833622707595798	0.0363864491844417	h1_GTATCTTTCACGGTTA-1	-0.00706422534359911	-0.0068853562116406	G1	7351	2193	0	0	3	2	1	1	3	2	1	1	1.55879660958246	Immune
h1_GTATTCTAGCTAGCCC-1	h1	3542	1225	Healthy	3542	1225	h1	0.870081663550151	0.049124788255223	h1_GTATTCTAGCTAGCCC-1	0.00239091501330328	-0.0119999718393151	S	6116	1234	4	4	4	4	5	5	0	0	0	0	-0.205067525216135	KCs
h1_GTATTCTCAAGTCTGT-1	h1	9039	2406	Healthy	9039	2406	h1	0.854699880881712	0.00984622192720434	h1_GTATTCTCAAGTCTGT-1	-0.0032367229957492	0.0137517454904441	G2M	7132	2406	9	16	19	16	19	19	0	0	9	8	-0.201422172193259	KCs
h1_GTATTCTCAGGAATCG-1	h1	3134	1447	Healthy	3135	1448	h1	0.904048572509221	0.0443381180223285	h1_GTATTCTCAGGAATCG-1	-0.0366074150684849	-0.0336422979105441	G1	5743	1480	11	12	7	8	12	12	4	4	3	3	-0.389326597461723	MCs
h1_GTATTCTGTGTAACGG-1	h1	10880	2766	Healthy	10880	2766	h1	0.852655090421557	0.0141544117647059	h1_GTATTCTGTGTAACGG-1	-0.0724178254922583	-0.0683524714480003	G1	7306	2741	10	9	23	26	30	30	0	0	0	9	0.335506296950966	KCs
h1_GTCAAGTAGTATGACA-1	h1	5026	1560	Healthy	5026	1560	h1	0.862721603993456	0.0588937524870672	h1_GTCAAGTAGTATGACA-1	-0.030601042181054	-0.0551232492392614	G1	6218	1560	4	4	4	20	8	8	0	0	0	0	0.321103978523249	KCs
h1_GTCAAGTCAGGATTGG-1	h1	6820	2398	Healthy	6821	2399	h1	0.881628641589273	0.0335727899135024	h1_GTCAAGTCAGGATTGG-1	-0.0739516708093501	-0.0458134192773909	G1	6728	2398	7	5	24	18	26	26	4	4	3	3	0.880138918397792	MCs
h1_GTCAAGTGTATGAAAC-1	h1	4218	1290	Healthy	4218	1290	h1	0.858068485877011	0.0687529634898056	h1_GTCAAGTGTATGAAAC-1	0.0491834026239201	-0.00313546184135673	S	6194	1293	4	4	4	20	8	8	0	0	0	0	0.330869334265763	KCs
h1_GTCAAGTTCGATCCCT-1	h1	9045	2222	Healthy	9046	2223	h1	0.845943685249392	0.0340481980986071	h1_GTCAAGTTCGATCCCT-1	-0.0230325552714242	-0.00633780605809761	G1	7127	2221	1	1	2	27	34	34	2	3	2	2	0.291162562503294	KCs
h1_GTCAAGTTCTGTTGAG-1	h1	2677	1324	Healthy	2677	1324	h1	0.910795871404577	0.107956667911842	h1_GTCAAGTTCTGTTGAG-1	-0.0917652196459879	-0.0040775847807598	G1	5856	1403	10	9	17	15	17	17	0	0	0	9	-0.00581368672001034	KCs
h1_GTCACAAAGATATGGT-1	h1	9434	3087	Healthy	9434	3087	h1	0.877938021407789	0.0255458978164087	h1_GTCACAAAGATATGGT-1	-0.0554852539716128	-0.0524878796996618	G1	7482	3082	7	5	24	18	26	26	4	4	3	3	0.360767078988658	MCs
h1_GTCACAAAGCTAGCCC-1	h1	12263	2782	Healthy	12264	2783	h1	0.842461020418088	0.0689823874755382	h1_GTCACAAAGCTAGCCC-1	0.0323940114754449	0.00761816340525812	S	7241	2640	10	9	23	26	30	30	0	0	0	9	0.250009038734674	KCs
h1_GTCACAAAGTGAAGAG-1	h1	2114	824	Healthy	2114	824	h1	0.876942901541521	0.0141911069063387	h1_GTCACAAAGTGAAGAG-1	0.0688922544910067	0.0850187032865069	G2M	6065	935	4	4	4	4	5	5	0	0	0	0	-0.119445955163326	KCs
h1_GTCACAACAATGTAAG-1	h1	4525	1752	Healthy	4525	1752	h1	0.887273665922233	0.0583425414364641	h1_GTCACAACAATGTAAG-1	-0.0848216641945159	0.016643461986714	G2M	5970	1753	10	9	17	15	17	17	0	0	0	9	0.0983322044519681	KCs
h1_GTCACAACAGCGTTCG-1	h1	6440	1626	Healthy	6441	1627	h1	0.843115496755637	0.0406769135227449	h1_GTCACAACAGCGTTCG-1	-0.00440499033862968	-0.0194868473390814	G1	6539	1626	1	1	2	3	7	7	2	3	2	2	-0.286678799131819	KCs
h1_GTCACAAGTTCCACAA-1	h1	2259	989	Healthy	2259	989	h1	0.893044454713544	0.179282868525896	h1_GTCACAAGTTCCACAA-1	0.0472536895994968	-0.0100642431484049	S	5797	1132	10	9	17	15	17	17	0	0	0	9	-0.43787798030259	KCs
h1_GTCACAATCCCATTTA-1	h1	8859	2183	Healthy	8859	2183	h1	0.845890124234416	0.0330737103510554	h1_GTCACAATCCCATTTA-1	0.0566283186487498	-0.0543319701587862	S	7098	2183	1	1	2	27	34	34	2	3	2	2	0.933262076503562	KCs
h1_GTCACGGCAAGAAAGG-1	h1	7304	2007	Healthy	7305	2008	h1	0.854836531588994	0.0317590691307324	h1_GTCACGGCAAGAAAGG-1	-0.0409737059167892	-0.0146775433350508	G1	6829	2007	10	9	23	26	30	30	0	0	0	9	0.549171565205917	KCs
h1_GTCACGGGTTGTCGCG-1	h1	12299	2738	Healthy	12299	2738	h1	0.840475029921302	0.0264249125945199	h1_GTCACGGGTTGTCGCG-1	-0.0515941905171364	-0.0198455981842259	G1	7277	2616	1	1	2	27	34	34	2	3	2	2	0.604078402248552	KCs
h1_GTCACGGTCATTCACT-1	h1	3514	971	Healthy	3514	971	h1	0.842466509549372	0.00711439954467843	h1_GTCACGGTCATTCACT-1	-0.0494197079290825	0.0499811202385024	G2M	6001	991	0	0	3	2	10	10	3	2	1	1	0.0680276420385015	Immune
h1_GTCATTTAGAGGTTAT-1	h1	13280	2966	Healthy	13280	2966	h1	0.842106317355471	0.0202560240963855	h1_GTCATTTAGAGGTTAT-1	-0.021407657527993	-0.016530876109474	G1	7325	2768	10	9	23	26	30	30	0	0	0	9	0.81151671005157	KCs
h1_GTCATTTAGTGGGCTA-1	h1	6138	2340	Healthy	6138	2340	h1	0.889438211633593	0.0198761811665037	h1_GTCATTTAGTGGGCTA-1	-0.0365339881179403	-0.0624628116707086	G1	6347	2340	7	5	24	18	26	26	4	4	3	3	0.814564791632457	MCs
h1_GTCATTTAGTTATCGC-1	h1	2117	1074	Healthy	2118	1075	h1	0.911447971050358	0.165722379603399	h1_GTCATTTAGTTATCGC-1	-0.0839622519041141	-0.0821032401684767	G1	5601	1253	10	9	17	15	17	17	0	0	0	9	-0.152510571770562	KCs
h1_GTCATTTCATCAGTCA-1	h1	20595	3430	Healthy	20595	3430	h1	0.819538557525652	0.0202961883952416	h1_GTCATTTCATCAGTCA-1	0.0103660131581469	-0.0162238963636441	S	7026	2330	10	9	23	26	30	30	0	0	0	9	0.256006557961227	KCs
h1_GTCATTTGTACCAGTT-1	h1	2546	1071	Healthy	2546	1071	h1	0.889581748741778	0.0636292223095051	h1_GTCATTTGTACCAGTT-1	0.00631139275732473	-0.0477994202837448	S	6094	1139	10	9	17	15	17	17	0	0	0	9	0.283232794207116	KCs
h1_GTCATTTTCCATGCTC-1	h1	13927	2947	Healthy	13927	2947	h1	0.837234405999739	0.0227615423278524	h1_GTCATTTTCCATGCTC-1	-0.0149671297663762	-0.0200990116089267	G1	7308	2707	10	9	23	26	30	30	0	0	0	9	-0.105628747058318	KCs
h1_GTCCTCACACATCCGG-1	h1	18779	3221	Healthy	18779	3221	h1	0.820837524648561	0.0215133926194153	h1_GTCCTCACACATCCGG-1	-0.0554099827461585	0.0118298745350886	G2M	7107	2361	10	9	23	26	30	30	0	0	0	9	0.362868582379147	KCs
h1_GTCCTCACAGCTCGAC-1	h1	2725	925	Healthy	2725	925	h1	0.863413474815445	0.0689908256880734	h1_GTCCTCACAGCTCGAC-1	-0.0566820990667773	-0.0346768037465403	G1	6272	982	10	9	17	15	17	17	0	0	0	9	-0.0574570063454125	KCs
h1_GTCCTCACAGGGATTG-1	h1	6629	1843	Healthy	6629	1843	h1	0.854525645506129	0.0343943279529341	h1_GTCCTCACAGGGATTG-1	0.0280087978384594	-0.00434307844370976	S	6626	1843	1	1	2	27	34	34	2	3	2	2	0.0220679451290538	KCs
h1_GTCGGGTAGGTCATCT-1	h1	13033	2797	Healthy	13033	2797	h1	0.837583300521132	0.0232486764367375	h1_GTCGGGTAGGTCATCT-1	-0.0499439813278511	-0.0205154391323849	G1	7235	2640	10	9	23	26	30	30	0	0	0	9	0.264117602053681	KCs
h1_GTCGGGTAGTTATCGC-1	h1	4837	1494	Healthy	4837	1494	h1	0.861523964274894	0.0310109572048791	h1_GTCGGGTAGTTATCGC-1	-0.0676079705271745	-0.0657558157157628	G1	6109	1494	0	0	8	6	18	18	3	2	1	1	-0.531310920253985	Immune
h1_GTCGGGTCACAGTCGC-1	h1	2891	1278	Healthy	2891	1278	h1	0.897569398500571	0.12590799031477	h1_GTCGGGTCACAGTCGC-1	-0.0131803854187086	-0.0319135857372593	G1	5918	1334	10	9	17	15	17	17	0	0	0	9	-0.0229634181225113	KCs
h1_GTCGGGTCAGCTCGAC-1	h1	2863	977	Healthy	2863	977	h1	0.864925971783281	0.0541390150192106	h1_GTCGGGTCAGCTCGAC-1	-0.0278732071499184	-0.0161453372506692	G1	6249	1023	1	1	2	3	34	34	2	3	2	2	0.222077273575814	KCs
h1_GTCGGGTCATTGGCGC-1	h1	4860	1649	Healthy	4860	1649	h1	0.87267102601589	0.0164609053497942	h1_GTCGGGTCATTGGCGC-1	-0.0946295594846406	-0.0550225073051805	G1	6052	1651	11	5	7	8	26	26	4	4	3	3	0.568325043536462	MCs
h1_GTCGGGTGTTACAGAA-1	h1	5392	1626	Healthy	5392	1626	h1	0.860486538884242	0.0339391691394659	h1_GTCGGGTGTTACAGAA-1	-0.0197958335096069	-0.0115182367214711	G1	6255	1626	1	1	2	3	34	34	2	3	2	2	-0.0573349355309608	KCs
h1_GTCGGGTTCCTAGGGC-1	h1	19724	3577	Healthy	19724	3577	h1	0.827362766482783	0.0263638207260191	h1_GTCGGGTTCCTAGGGC-1	-0.00336336979296514	-0.0333848372035386	G1	7342	2618	10	9	23	26	30	30	0	0	0	9	0.353082789859075	KCs
h1_GTCGGGTTCGTGGACC-1	h1	18841	3283	Healthy	18841	3283	h1	0.822499505090087	0.0266970967570723	h1_GTCGGGTTCGTGGACC-1	-0.00724290703003665	-0.0351884028068706	G1	7036	2427	10	9	23	26	30	30	0	0	0	9	0.027887424579799	KCs
h1_GTCGTAAAGAAGATTC-1	h1	8538	2688	Healthy	8538	2688	h1	0.872327291938076	0.0330288123682361	h1_GTCGTAAAGAAGATTC-1	-0.084440379506715	-0.0405011259788301	G1	7254	2686	7	5	24	18	26	26	4	4	3	3	1.00537118826549	MCs
h1_GTCGTAACAGCTGTGC-1	h1	8537	2054	Healthy	8537	2054	h1	0.842621013157067	0.0715708094178283	h1_GTCGTAACAGCTGTGC-1	-0.0376791761067508	-0.059821300650319	G1	6982	2053	10	9	23	26	30	30	0	0	0	9	-0.0163385945727978	KCs
h1_GTCGTAATCAAAGTAG-1	h1	13179	2851	Healthy	13179	2851	h1	0.838615482976494	0.0434782608695652	h1_GTCGTAATCAAAGTAG-1	-0.0344851709926225	-0.0110839922686494	G1	7210	2663	10	9	23	26	30	30	0	0	0	9	0.470728738113495	KCs
h1_GTCGTAATCCGAGCCA-1	h1	4409	1607	Healthy	4409	1607	h1	0.879724666146241	0.0530732592424586	h1_GTCGTAATCCGAGCCA-1	0.0284403954673453	-0.0580830489266474	S	6048	1609	10	9	23	26	30	30	0	0	0	9	0.417274452132771	KCs
h1_GTCTCGTAGATGGCGT-1	h1	7022	1710	Healthy	7022	1710	h1	0.840511903636364	0.0524067217317004	h1_GTCTCGTAGATGGCGT-1	-0.0712233995394225	-0.0137908092232034	G1	6726	1710	4	4	4	20	8	8	0	0	0	0	0.0804043472932806	KCs
h1_GTCTCGTCACACTGCG-1	h1	10807	2547	Healthy	10807	2547	h1	0.844392144954911	0.0297029702970297	h1_GTCTCGTCACACTGCG-1	-0.014403880676903	-0.0488951353591837	G1	7221	2511	1	1	2	27	34	34	2	3	2	2	-0.190313220692309	KCs
h1_GTCTCGTTCGTCTGCT-1	h1	6551	1861	Healthy	6551	1861	h1	0.856782711544916	0.0657914822164555	h1_GTCTCGTTCGTCTGCT-1	0.0248669124645919	-0.0207735984059478	S	6560	1861	10	9	23	26	30	30	0	0	0	9	0.302921752996924	KCs
h1_GTCTTCGCACATCCGG-1	h1	11040	2729	Healthy	11040	2729	h1	0.849871337943758	0.00797101449275362	h1_GTCTTCGCACATCCGG-1	-0.0382374510598144	-0.0501344283937289	G1	7235	2695	10	9	23	26	30	30	0	0	0	9	-0.0199765561172132	KCs
h1_GTCTTCGCAGACAAGC-1	h1	11057	2120	Healthy	11057	2120	h1	0.822609845110937	0.0285791806095686	h1_GTCTTCGCAGACAAGC-1	-0.0028623355831989	-0.0430576304983535	G1	7019	2075	10	9	23	26	30	30	0	0	0	9	0.361831814315474	KCs
h1_GTCTTCGGTAAAGTCA-1	h1	5470	1875	Healthy	5471	1876	h1	0.875648586233942	0.0241272162310364	h1_GTCTTCGGTAAAGTCA-1	-0.088424887285546	-0.0515699706835641	G1	6181	1875	7	5	24	18	26	26	4	4	3	3	0.598886586251457	MCs
h1_GTCTTCGTCAATCACG-1	h1	2567	1206	Healthy	2567	1206	h1	0.903773076903662	0.0436306973120374	h1_GTCTTCGTCAATCACG-1	-0.091894394456786	-0.0772594802440128	G1	5803	1285	11	12	7	8	12	12	4	4	3	3	0.401504194847901	MCs
h1_GTGAAGGAGATCCTGT-1	h1	4903	1905	Healthy	4904	1906	h1	0.888789607542696	0.024673735725938	h1_GTGAAGGAGATCCTGT-1	-0.109006039699421	-0.0318069053531775	G1	6015	1907	7	5	24	18	26	26	4	4	3	3	0.704718582254375	MCs
h1_GTGAAGGCAGGTGCCT-1	h1	4350	1805	Healthy	4350	1805	h1	0.895008058637859	0.109885057471264	h1_GTGAAGGCAGGTGCCT-1	0.0314368037667108	0.0368515522753512	G2M	5898	1808	10	9	17	15	17	17	0	0	0	9	-0.134424524068886	KCs
h1_GTGAAGGCATACAGCT-1	h1	10572	2311	Healthy	10572	2311	h1	0.835901734541173	0.0195800227014756	h1_GTGAAGGCATACAGCT-1	0.0200435000268895	-0.0484218819857734	S	7094	2291	4	4	4	20	8	8	0	0	0	0	-0.0296171214898602	KCs
h1_GTGAAGGGTCGAAAGC-1	h1	18313	3397	Healthy	18313	3397	h1	0.828359083048296	0.0262654944574892	h1_GTGAAGGGTCGAAAGC-1	-0.0768307589216499	-0.035060332002019	G1	7158	2580	8	7	5	7	4	4	0	0	0	0	0.201337726665876	KCs
h1_GTGCAGCAGAAACGCC-1	h1	9019	2320	Healthy	9019	2320	h1	0.850911052264275	0.0498946668145027	h1_GTGCAGCAGAAACGCC-1	-0.000483394693403486	-0.0724572279179712	G1	7103	2318	4	4	4	20	8	8	0	0	0	0	0.366187565800061	KCs
h1_GTGCAGCAGCTCCTTC-1	h1	5449	2119	Healthy	5449	2119	h1	0.890216522773022	0.036520462470178	h1_GTGCAGCAGCTCCTTC-1	-0.0803453384313767	-0.117798880658427	G1	6105	2119	7	5	24	18	26	26	4	4	3	3	0.0150566103950245	MCs
h1_GTGCAGCCACATGACT-1	h1	7704	1806	Healthy	7705	1807	h1	0.837959523663169	0.00856586632057106	h1_GTGCAGCCACATGACT-1	-0.0703241512572498	-0.0692868921475339	G1	6892	1806	0	0	8	6	10	10	3	2	1	1	-0.228130333324887	Immune
h1_GTGCAGCCAGCGAACA-1	h1	10383	3061	Healthy	10383	3061	h1	0.867924082874381	0.0362130405470481	h1_GTGCAGCCAGCGAACA-1	-0.0467768363742622	-0.0817615377671765	G1	7601	3043	7	5	24	18	26	26	4	4	3	3	-0.213393651043377	MCs
h1_GTGCAGCTCCTCATTA-1	h1	14449	2852	Healthy	14449	2852	h1	0.830597175831264	0.038064917987404	h1_GTGCAGCTCCTCATTA-1	-0.0470539241696602	-0.0550068804968119	G1	7243	2553	10	9	23	26	30	30	0	0	0	9	0.540290084147904	KCs
h1_GTGCATACAAGGTTTC-1	h1	18900	3231	Healthy	18900	3231	h1	0.820616930237284	0.0202116402116402	h1_GTGCATACAAGGTTTC-1	-0.0444641664147579	0.00615208802405789	G2M	7018	2347	10	9	23	26	30	30	0	0	0	9	0.146637238881413	KCs
h1_GTGCATATCACAGGCC-1	h1	5749	1733	Healthy	5750	1734	h1	0.86152533333901	0.0424347826086957	h1_GTGCATATCACAGGCC-1	0.019867788967958	-0.00897656606481168	S	6299	1733	1	1	2	3	7	7	2	3	2	2	-0.126588530156248	KCs
h1_GTGCATATCCATGAAC-1	h1	2640	1149	Healthy	2640	1149	h1	0.894410952902998	0.0765151515151515	h1_GTGCATATCCATGAAC-1	-0.0257652785691165	-0.052020626917048	G1	5948	1211	1	1	2	27	34	34	2	3	2	2	0.35366737426882	KCs
h1_GTGCATATCTGGAGCC-1	h1	6477	1402	Healthy	6477	1402	h1	0.825620392704847	0.0123513972518141	h1_GTGCATATCTGGAGCC-1	-0.0277668863451545	-0.0613034152782497	G1	6532	1402	0	0	3	2	1	1	3	2	1	1	1.11243216719244	Immune
h1_GTGCATATCTTCGGTC-1	h1	7737	2147	Healthy	7737	2147	h1	0.856826499042024	0.0230063332040843	h1_GTGCATATCTTCGGTC-1	0.0140166282724866	-0.0280143797491433	S	6933	2147	1	1	2	27	34	34	2	3	2	2	-0.130806957764112	KCs
h1_GTGCGGTCAAACTGTC-1	h1	12820	2813	Healthy	12821	2814	h1	0.839676161550762	0.0212931908587474	h1_GTGCGGTCAAACTGTC-1	0.0188888057771345	0.00932027084029959	S	7267	2683	10	9	23	26	30	30	0	0	0	9	0.209872442918077	KCs
h1_GTGCGGTGTCTCCATC-1	h1	9629	2454	Healthy	9629	2454	h1	0.850961584441619	0.0237823242288919	h1_GTGCGGTGTCTCCATC-1	-0.00410087504639782	-0.0186059484629009	G1	7233	2451	1	1	2	27	34	34	2	3	2	2	0.315558476475913	KCs
h1_GTGCTTCAGACTTGAA-1	h1	8984	2413	Healthy	8985	2414	h1	0.855627113895722	0.0375069560378408	h1_GTGCTTCAGACTTGAA-1	0.0339371412972173	-0.0518759509255018	S	7168	2410	10	9	23	26	30	30	0	0	0	9	0.588391257424202	KCs
h1_GTGCTTCAGGATGGAA-1	h1	7718	1806	Healthy	7718	1806	h1	0.837739870459205	0.0204716247732573	h1_GTGCTTCAGGATGGAA-1	0.0510255626671327	-0.0306788612559779	S	6858	1806	4	4	4	20	8	8	0	0	0	0	-0.350404948108006	KCs
h1_GTGCTTCCAGTAACGG-1	h1	7896	2123	Healthy	7896	2123	h1	0.85363162609049	0.0265957446808511	h1_GTGCTTCCAGTAACGG-1	0.0684553933396425	0.0245485687190896	S	6971	2122	1	1	2	3	15	15	2	3	2	2	0.335404819606031	KCs
h1_GTGCTTCGTCTAGCCG-1	h1	7459	1993	Healthy	7459	1993	h1	0.85199571909108	0.0231934575680386	h1_GTGCTTCGTCTAGCCG-1	-0.0384150383145247	-0.0605837647947104	G1	6888	1993	1	1	2	27	34	34	2	3	2	2	0.104813839184761	KCs
h1_GTGGGTCAGAGGACGG-1	h1	4402	1609	Healthy	4402	1609	h1	0.880039523682645	0.0615629259427533	h1_GTGGGTCAGAGGACGG-1	-0.0898133314222977	-0.0177272926773719	G1	5932	1611	0	0	3	2	1	1	3	2	1	1	1.88914432927894	Immune
h1_GTGGGTCAGCTCTCGG-1	h1	7146	1892	Healthy	7146	1892	h1	0.850251052454601	0.0375034984606773	h1_GTGGGTCAGCTCTCGG-1	-0.0141749217078174	-0.0495112337137532	G1	6775	1892	1	1	2	27	34	34	2	3	2	2	0.276781382331745	KCs
h1_GTGGGTCGTCCGTCAG-1	h1	6834	1364	Healthy	6834	1364	h1	0.81749154522794	0.0117061750073164	h1_GTGGGTCGTCCGTCAG-1	0.0080166856171577	-0.0089164469388327	S	6681	1364	0	0	3	2	1	1	3	2	1	1	0.683443743721181	Immune
h1_GTGGGTCTCATTATCC-1	h1	25656	4008	Healthy	25656	4008	h1	0.817140693273231	0.0169940754599314	h1_GTGGGTCTCATTATCC-1	0.0132862505105986	-0.0579236916782627	S	7270	2390	14	13	12	10	9	9	0	0	7	12	-0.114422360900397	KCs
h1_GTGGGTCTCTATGTGG-1	h1	5735	1821	Healthy	5735	1821	h1	0.867442052398779	0.0662598081952921	h1_GTGGGTCTCTATGTGG-1	0.0325321661689872	-0.048335500136189	S	6312	1821	10	9	17	15	17	17	0	0	0	9	0.474973649116186	KCs
h1_GTGTGCGCACACCGCA-1	h1	3723	1318	Healthy	3723	1318	h1	0.873707327162622	0.0878323932312651	h1_GTGTGCGCACACCGCA-1	0.0170124108799611	0.0365713368718308	G2M	6075	1330	10	9	17	15	17	17	0	0	0	9	0.28606059508127	KCs
h1_GTGTGCGCATCACAAC-1	h1	5586	2092	Healthy	5586	2092	h1	0.886168198032934	0.03562477622628	h1_GTGTGCGCATCACAAC-1	-0.0453893436840534	0.0175755839332726	G2M	6163	2092	7	5	24	18	26	26	4	4	3	3	0.126685517431431	MCs
h1_GTGTGCGCATCGTCGG-1	h1	2916	1102	Healthy	2916	1102	h1	0.878028328509635	0.0864197530864197	h1_GTGTGCGCATCGTCGG-1	-0.0291208659997236	-0.0203263000531516	G1	6130	1153	10	9	17	15	17	17	0	0	0	9	0.0987483422791648	KCs
h1_GTGTGCGGTCTACCTC-1	h1	4666	1990	Healthy	4667	1991	h1	0.899165241424198	0.0194986072423398	h1_GTGTGCGGTCTACCTC-1	-0.133611152349694	-0.00329218745970369	G1	5879	1991	7	5	24	18	26	26	4	4	3	3	-0.18738435792836	MCs
h1_GTGTTAGCAATAACGA-1	h1	8532	2293	Healthy	8532	2293	h1	0.85483606946594	0.0202766057196437	h1_GTGTTAGCAATAACGA-1	-0.0371793997841988	-0.00299450499143854	G1	7096	2292	1	1	2	27	34	34	2	3	2	2	0.35552961607207	KCs
h1_GTGTTAGGTCCCTACT-1	h1	6395	1738	Healthy	6396	1739	h1	0.851386632193585	0.0301751094434021	h1_GTGTTAGGTCCCTACT-1	-0.0522508417788734	-0.019812421561484	G1	6514	1738	1	1	2	3	7	7	2	3	2	2	0.0548320872202933	KCs
h1_GTGTTAGTCAAGCCTA-1	h1	8343	2237	Healthy	8343	2237	h1	0.854218494686951	0.0222941387989932	h1_GTGTTAGTCAAGCCTA-1	-0.0135417620099913	-0.0192805785022762	G1	7010	2236	10	9	23	26	30	30	0	0	0	9	0.516601344621123	KCs
h1_GTGTTAGTCCCTAATT-1	h1	8598	1633	Healthy	8598	1633	h1	0.816639964085296	0.00732728541521284	h1_GTGTTAGTCCCTAATT-1	-0.0511304699833093	-0.0508315963641394	G1	7051	1632	0	0	3	2	1	1	3	2	1	1	0.985413133579938	Immune
h1_GTGTTAGTCGTTTATC-1	h1	3119	1383	Healthy	3119	1383	h1	0.898914813827234	0.0727797370952228	h1_GTGTTAGTCGTTTATC-1	-0.0423251061757818	-0.0171597955970536	G1	5833	1408	10	9	17	15	17	17	0	0	0	9	0.458181441963572	KCs
h1_GTTAAGCTCACCCGAG-1	h1	4267	1429	Healthy	4268	1430	h1	0.869184843812744	0.0639643861293346	h1_GTTAAGCTCACCCGAG-1	-0.079139807459471	-0.026759544066413	G1	6065	1430	1	1	2	27	34	34	2	3	2	2	0.0902007786588096	KCs
h1_GTTACAGAGAGGTTAT-1	h1	7613	1938	Healthy	7614	1939	h1	0.846961795801043	0.0325715786708695	h1_GTTACAGAGAGGTTAT-1	-0.0124148282029289	-0.0453560334736386	G1	6892	1938	1	1	2	27	34	34	2	3	2	2	0.215286571297205	KCs
h1_GTTACAGAGCGAAGGG-1	h1	16287	3023	Healthy	16287	3023	h1	0.826346024823453	0.0284275802787499	h1_GTTACAGAGCGAAGGG-1	-0.0394155510834121	-0.00387978735726252	G1	7220	2541	10	9	23	26	30	30	0	0	0	9	0.474229940442545	KCs
h1_GTTACAGAGGGTGTGT-1	h1	2766	1335	Healthy	2766	1335	h1	0.908081203399847	0.122559652928416	h1_GTTACAGAGGGTGTGT-1	-0.0308261728785136	-0.0667842633860934	G1	5801	1407	10	9	17	15	17	17	0	0	0	9	-0.165009288886868	KCs
h1_GTTACAGCAGGTCTCG-1	h1	8610	2154	Healthy	8610	2154	h1	0.847075738104709	0.0571428571428571	h1_GTTACAGCAGGTCTCG-1	0.0164606969108698	-0.0250874820816079	S	7021	2152	10	9	23	26	30	30	0	0	0	9	0.146366720322378	KCs
h1_GTTACAGTCCTATGTT-1	h1	6067	1802	Healthy	6067	1802	h1	0.860633668376882	0.0433492665238174	h1_GTTACAGTCCTATGTT-1	-0.0106692554565857	-0.0663601917190552	G1	6406	1802	1	1	2	3	7	7	2	3	2	2	0.114680112587888	KCs
h1_GTTACAGTCTGAAAGA-1	h1	5588	1737	Healthy	5588	1737	h1	0.86457916801705	0.0431281317108089	h1_GTTACAGTCTGAAAGA-1	-0.013329478216173	-0.0398037271680004	G1	6283	1737	10	9	23	26	30	30	0	0	0	9	0.407971155622259	KCs
h1_GTTACAGTCTGCTGTC-1	h1	16605	3071	Healthy	16605	3071	h1	0.8263228494064	0.0210177657332129	h1_GTTACAGTCTGCTGTC-1	0.0163659182225652	-0.0289187224766517	S	7231	2535	10	9	23	26	30	30	0	0	0	9	0.274171859914249	KCs
h1_GTTCATTAGATCGGGT-1	h1	16893	3426	Healthy	16894	3427	h1	0.836125301901045	0.0295963063809637	h1_GTTCATTAGATCGGGT-1	-0.0742869322935222	-0.033121873473441	G1	7372	2874	10	9	23	26	30	30	0	0	0	9	-0.00959896024588777	KCs
h1_GTTCATTAGGTGGGTT-1	h1	7522	1972	Healthy	7522	1972	h1	0.850006083295673	0.0303110874767349	h1_GTTCATTAGGTGGGTT-1	0.0300616628316694	-0.00770840804202656	S	6897	1972	1	1	2	27	34	34	2	3	2	2	0.784157402595368	KCs
h1_GTTCATTAGTGAACAT-1	h1	7892	1878	Healthy	7892	1878	h1	0.840014996355478	0.0347187024835276	h1_GTTCATTAGTGAACAT-1	-0.00340212816875381	0.00249013033593783	G2M	6922	1878	1	1	2	3	7	7	2	3	2	2	0.394890813844282	KCs
h1_GTTCATTGTCTCTTAT-1	h1	5442	1771	Healthy	5443	1772	h1	0.869540763504389	0.0235164431379754	h1_GTTCATTGTCTCTTAT-1	-0.0658675851996706	-0.0352534578391887	G1	6164	1771	7	5	7	9	6	6	4	4	3	3	0.353512346384251	MCs
h1_GTTCATTTCGGATGGA-1	h1	3226	1349	Healthy	3226	1349	h1	0.892080753756804	0.0967141971481711	h1_GTTCATTTCGGATGGA-1	-0.0433350894820595	0.0158692291730706	G2M	5892	1381	10	9	17	15	17	17	0	0	0	9	-0.268360707860846	KCs
h1_GTTCATTTCTAACTCT-1	h1	6779	1977	Healthy	6779	1977	h1	0.860314323176449	0.030092934061071	h1_GTTCATTTCTAACTCT-1	-0.00356672921211496	-0.0224266771570565	G1	6677	1977	1	1	2	27	34	34	2	3	2	2	0.261879964190169	KCs
h1_GTTCTCGCACAAGCCC-1	h1	9262	2505	Healthy	9262	2505	h1	0.856834052839927	0.0283955949039084	h1_GTTCTCGCACAAGCCC-1	0.00576142823454039	0.0113946167749232	G2M	7207	2501	1	1	2	27	34	34	2	3	2	2	0.144156116511125	KCs
h1_GTTCTCGCATATGCTG-1	h1	16252	3027	Healthy	16252	3027	h1	0.826665745646275	0.030765444253015	h1_GTTCTCGCATATGCTG-1	-0.0236812101458414	-0.0684878155954009	G1	7296	2544	10	9	23	26	30	30	0	0	0	9	0.28486524191023	KCs
h1_GTTTCTAAGAGTGACC-1	h1	4405	1791	Healthy	4405	1791	h1	0.892739811111994	0.0635641316685585	h1_GTTTCTAAGAGTGACC-1	-0.0820283514142052	-0.0220051437759014	G1	5896	1794	11	5	7	8	26	26	4	4	3	3	0.0152162639062039	MCs
h1_GTTTCTAAGGTGTTAA-1	h1	6500	1889	Healthy	6500	1889	h1	0.859246369239937	0.0435384615384615	h1_GTTTCTAAGGTGTTAA-1	-0.0188994992766786	0.0104640509885885	G2M	6540	1889	1	1	2	3	15	15	2	3	2	2	0.26168209079812	KCs
h1_GTTTCTACAATCGAAA-1	h1	4740	954	Healthy	4740	954	h1	0.810589784733075	0.00675105485232068	h1_GTTTCTACAATCGAAA-1	-0.0399979876145482	0.00697175305484084	G2M	6217	953	0	0	3	2	1	1	3	2	1	1	1.6830529187187	Immune
h1_GTTTCTACATGTAGTC-1	h1	2365	1045	Healthy	2365	1045	h1	0.894862890472548	0.0621564482029598	h1_GTTTCTACATGTAGTC-1	0.0542319676136515	-0.0157477564251226	S	6017	1140	10	9	17	15	17	17	0	0	0	9	0.0888239242425439	KCs
h1_GTTTCTAGTTTGACTG-1	h1	14391	2778	Healthy	14391	2778	h1	0.828200312020426	0.0189007018275311	h1_GTTTCTAGTTTGACTG-1	-0.0439955970076559	-0.0179845842539392	G1	7218	2486	10	9	23	26	30	30	0	0	0	9	0.167711175737713	KCs
h1_TAAACCGCACTAAGTC-1	h1	9670	2034	Healthy	9670	2034	h1	0.830112152388393	0.0309203722854188	h1_TAAACCGCACTAAGTC-1	-0.0135907987988193	-0.00460969301703194	G1	6999	2029	4	4	4	20	8	8	0	0	0	0	0.0726730585988954	KCs
h1_TAAACCGCATGGATGG-1	h1	14154	2870	Healthy	14155	2871	h1	0.833078360579576	0.0387142352525609	h1_TAAACCGCATGGATGG-1	0.0370709770537372	0.0170503418824366	S	7254	2599	10	9	23	26	30	30	0	0	0	9	0.386718497501975	KCs
h1_TAAACCGCATGTAAGA-1	h1	5774	2192	Healthy	5775	2193	h1	0.888207485058003	0.0176623376623377	h1_TAAACCGCATGTAAGA-1	-0.106635659431887	-0.0919587170600923	G1	6221	2192	7	5	24	18	26	26	4	4	3	3	0.0586900055460797	MCs
h1_TAAACCGGTATGCTTG-1	h1	13158	3120	Healthy	13158	3120	h1	0.848262569597795	0.0304757561939504	h1_TAAACCGGTATGCTTG-1	-0.0454946413837089	-0.0595974538704215	G1	7389	2941	10	9	23	26	30	30	0	0	0	9	0.321307989624852	KCs
h1_TAAGAGAAGGCTAGGT-1	h1	6397	1987	Healthy	6397	1987	h1	0.866583909931019	0.0325152415194623	h1_TAAGAGAAGGCTAGGT-1	0.019648309583259	-0.0531340447755694	S	6509	1987	1	1	2	27	34	34	2	3	2	2	0.161958888807981	KCs
h1_TAAGAGAGTGTGAATA-1	h1	17871	3147	Healthy	17872	3148	h1	0.822646349417614	0.0190801253357207	h1_TAAGAGAGTGTGAATA-1	-0.0202101930523069	-0.00533387795302831	G1	7208	2482	10	9	23	26	30	30	0	0	0	9	0.363752537815114	KCs
h1_TAAGAGAGTGTTTGTG-1	h1	8311	2104	Healthy	8311	2104	h1	0.847790734573083	0.0163638551317531	h1_TAAGAGAGTGTTTGTG-1	-0.0077931005057774	-0.0349426841495364	G1	6991	2104	4	4	4	20	8	8	0	0	0	0	0.207122251757417	KCs
h1_TAAGAGATCGGTCTAA-1	h1	3514	1311	Healthy	3515	1312	h1	0.879300477431669	0.136842105263158	h1_TAAGAGATCGGTCTAA-1	0.0451473109893416	-0.0117064871341713	S	6041	1321	10	9	17	15	17	17	0	0	0	9	-0.429621188847584	KCs
h1_TAAGCGTAGTTTGCGT-1	h1	4471	1426	Healthy	4471	1426	h1	0.864046540251077	0.026615969581749	h1_TAAGCGTAGTTTGCGT-1	-0.0512867043564847	-0.0601035161501324	G1	6145	1426	1	1	2	27	34	34	2	3	2	2	0.18410400053343	KCs
h1_TAAGCGTGTCCTAGCG-1	h1	7767	2509	Healthy	7768	2510	h1	0.873882648379842	0.0355303810504634	h1_TAAGCGTGTCCTAGCG-1	-0.0985189187925965	-0.103168164672991	G1	7061	2509	7	5	24	18	26	26	4	4	3	3	0.0823518590385178	MCs
h1_TAAGCGTGTGTGCCTG-1	h1	4680	1411	Healthy	4680	1411	h1	0.858124261925497	0.0408119658119658	h1_TAAGCGTGTGTGCCTG-1	-0.0635898270749558	0.0191138857791519	G2M	6172	1411	1	1	2	3	7	7	2	3	2	2	0.214201188525163	KCs
h1_TAAGCGTTCGTTACAG-1	h1	9911	2278	Healthy	9911	2278	h1	0.840203957914808	0.0263343759459187	h1_TAAGCGTTCGTTACAG-1	-0.0591326671049131	-0.0384838132625383	G1	7072	2268	10	9	23	26	30	30	0	0	0	9	0.190903037644249	KCs
h1_TAAGTGCAGACTCGGA-1	h1	4781	1961	Healthy	4781	1961	h1	0.894812018367583	0.0290734156034302	h1_TAAGTGCAGACTCGGA-1	-0.0906823884701994	-0.0544738060019811	G1	5922	1961	7	5	24	18	26	26	4	4	3	3	-0.0655426992851711	MCs
h1_TAAGTGCGTGTAAGTA-1	h1	15617	3041	Healthy	15618	3042	h1	0.830584246832606	0.0338071456012293	h1_TAAGTGCGTGTAAGTA-1	-0.0631997271620741	0.0339339581493358	G2M	7190	2622	10	9	23	26	30	30	0	0	0	9	0.0592018205222741	KCs
h1_TACACGAAGATATGGT-1	h1	4457	1463	Healthy	4457	1463	h1	0.867417743097424	0.0655149203500112	h1_TACACGAAGATATGGT-1	-0.036423715620637	0.00146626160057102	G2M	6161	1463	10	9	23	26	30	30	0	0	0	9	0.085633081667137	KCs
h1_TACACGAAGCGAGAAA-1	h1	3604	1028	Healthy	3604	1028	h1	0.846830297307333	0.000554938956714761	h1_TACACGAAGCGAGAAA-1	0.0717851530104054	-0.0660587814069334	S	6261	1049	8	7	5	7	4	4	0	0	0	0	0.241892789095313	KCs
h1_TACACGACATCACGAT-1	h1	2812	1262	Healthy	2812	1262	h1	0.899114405265058	0.146159317211949	h1_TACACGACATCACGAT-1	0.0256797240720563	-0.0491090858192128	S	5966	1325	10	9	17	15	17	17	0	0	0	9	0.0772998460288563	KCs
h1_TACACGAGTGTTAAGA-1	h1	9966	2416	Healthy	9966	2416	h1	0.84608709797469	0.0208709612683123	h1_TACACGAGTGTTAAGA-1	-0.0697718333871157	0.00280690291109476	G2M	7213	2403	1	1	2	27	34	34	2	3	2	2	0.745414077370896	KCs
h1_TACACGATCACTTCAT-1	h1	8769	2262	Healthy	8769	2262	h1	0.85075705777929	0.0135705325578743	h1_TACACGATCACTTCAT-1	0.0176546172473673	-0.0168364107376999	S	7057	2262	10	9	23	26	30	30	0	0	0	9	0.640194006666398	KCs
h1_TACAGTGAGTGACTCT-1	h1	5582	1899	Healthy	5582	1899	h1	0.875022382254473	0.0263346470798997	h1_TACAGTGAGTGACTCT-1	0.0957306293224312	-0.0419974836642152	S	6248	1899	10	9	23	26	30	30	0	0	0	9	0.260830617725171	KCs
h1_TACAGTGCATGCCACG-1	h1	10690	2518	Healthy	10690	2518	h1	0.844148559416167	0.017399438727783	h1_TACAGTGCATGCCACG-1	-0.0600178033100566	-0.00763828276087852	G1	7253	2495	10	9	23	26	30	30	0	0	0	9	0.493560019108924	KCs
h1_TACAGTGTCACAACGT-1	h1	2319	820	Healthy	2319	820	h1	0.865840550376665	0.0258732212160414	h1_TACAGTGTCACAACGT-1	-0.0581533301926044	-0.0282080941376701	G1	6047	930	5	6	6	5	3	3	1	1	6	6	-0.448201411072089	Immune
h1_TACCTATCAAACCTAC-1	h1	4146	1198	Healthy	4146	1198	h1	0.850959721041976	0.0308731307284129	h1_TACCTATCAAACCTAC-1	0.0120744242651541	-0.0389990968524318	S	6235	1200	1	1	2	27	34	34	2	3	2	2	0.162610690949183	KCs
h1_TACCTATCAATGGAAT-1	h1	5445	1824	Healthy	5445	1824	h1	0.872865813944415	0.0367309458218549	h1_TACCTATCAATGGAAT-1	-0.0351504395554244	0.0192180145175122	G2M	6230	1823	10	9	23	26	30	30	0	0	0	9	0.250369147322638	KCs
h1_TACCTATCACAACTGT-1	h1	17566	3203	Healthy	17566	3203	h1	0.825872108187501	0.0229420471365137	h1_TACCTATCACAACTGT-1	0.022000056794929	-0.0286928705518026	S	7215	2537	10	9	23	26	30	30	0	0	0	9	0.138636601254793	KCs
h1_TACCTATCAGGGCATA-1	h1	7021	1887	Healthy	7021	1887	h1	0.851646416071202	0.0408773678963111	h1_TACCTATCAGGGCATA-1	-0.0441982702860342	-0.000291535090020875	G1	6751	1887	10	9	23	26	30	30	0	0	0	9	0.207330349297465	KCs
h1_TACCTATGTATGAATG-1	h1	8533	2339	Healthy	8533	2339	h1	0.857019339566081	0.026485409586312	h1_TACCTATGTATGAATG-1	-0.0675870256262785	-0.0705231007299594	G1	7112	2338	1	1	2	27	34	34	2	3	2	2	0.286443445049749	KCs
h1_TACCTATGTGCTTCTC-1	h1	2477	1069	Healthy	2477	1069	h1	0.892470165622679	0.0641905530884134	h1_TACCTATGTGCTTCTC-1	0.00330307500574159	-0.0210872782078287	S	5945	1163	10	9	17	15	17	17	0	0	0	9	0.107222465421094	KCs
h1_TACCTATTCCTGCTTG-1	h1	5701	1802	Healthy	5701	1802	h1	0.866825672406165	0.0484125592001403	h1_TACCTATTCCTGCTTG-1	0.0152937325387432	-0.0105598234206824	S	6255	1802	1	1	2	27	34	34	2	3	2	2	1.04945272995727	KCs
h1_TACCTATTCTAACTCT-1	h1	9390	2413	Healthy	9390	2413	h1	0.851457854518101	0.0234291799787007	h1_TACCTATTCTAACTCT-1	-0.0247952485135519	-0.0353654679025545	G1	7189	2410	1	1	2	27	34	34	2	3	2	2	0.697147142039163	KCs
h1_TACCTTAAGTAGGTGC-1	h1	3380	1068	Healthy	3380	1068	h1	0.858215568662828	0.0227810650887574	h1_TACCTTAAGTAGGTGC-1	0.013449545552401	-0.0379570686780027	S	6200	1088	10	9	23	26	30	30	0	0	0	9	0.740086069544855	KCs
h1_TACCTTAGTACCATCA-1	h1	3867	1547	Healthy	3868	1548	h1	0.889138115809301	0.0915201654601861	h1_TACCTTAGTACCATCA-1	-0.0760933964777308	-0.0146636271195727	G1	5801	1559	10	9	17	15	17	17	0	0	0	9	-0.0942223686054527	KCs
h1_TACCTTAGTACCGAGA-1	h1	9924	2209	Healthy	9924	2209	h1	0.83674201166392	0.0344619105199516	h1_TACCTTAGTACCGAGA-1	0.0509506524031918	-0.0136658436290438	S	7064	2202	4	4	4	20	8	8	0	0	0	0	0.0478755458047861	KCs
h1_TACGGATCACATCTTT-1	h1	3013	1298	Healthy	3013	1298	h1	0.894876536220031	0.059077331563226	h1_TACGGATCACATCTTT-1	-0.015312685110419	-0.0106707353948701	G1	5915	1325	10	9	17	15	17	17	0	0	0	9	0.535941934123812	KCs
h1_TACGGATCAGCGTAAG-1	h1	9700	2458	Healthy	9700	2458	h1	0.850457990711741	0.0438144329896907	h1_TACGGATCAGCGTAAG-1	0.0419791497381993	-0.00675955112425716	S	7157	2453	10	9	23	26	30	30	0	0	0	9	0.240249374831546	KCs
h1_TACGGATCATGTAGTC-1	h1	9181	2376	Healthy	9181	2376	h1	0.851864787326836	0.0382311295065897	h1_TACGGATCATGTAGTC-1	0.0614418441042107	-0.012460439599214	S	7157	2375	1	1	2	27	34	34	2	3	2	2	0.481327514029762	KCs
h1_TACGGATGTGCGATAG-1	h1	7531	1943	Healthy	7531	1943	h1	0.848232599873096	0.032797769220555	h1_TACGGATGTGCGATAG-1	0.00988448525576763	-0.00380800462804895	S	6866	1943	1	1	2	3	7	7	2	3	2	2	0.230327232149065	KCs
h1_TACGGATGTTACCGAT-1	h1	2371	1149	Healthy	2371	1149	h1	0.906779879752211	0.146773513285534	h1_TACGGATGTTACCGAT-1	-0.0568745086020025	-0.0508832335692688	G1	5781	1260	10	9	17	15	17	17	0	0	0	9	-0.417685674601541	KCs
h1_TACGGATGTTATTCTC-1	h1	2104	844	Healthy	2104	844	h1	0.880620575088612	0.0223384030418251	h1_TACGGATGTTATTCTC-1	0.00365937730626192	-0.0696937897480304	S	5828	961	5	17	20	22	23	23	1	1	6	6	-0.582718450805891	Immune
h1_TACGGGCAGCACAGGT-1	h1	12611	2714	Healthy	12611	2714	h1	0.837312745344057	0.0586789310919039	h1_TACGGGCAGCACAGGT-1	-0.0125856768464315	0.00390707590398601	G2M	7188	2565	10	9	23	26	30	30	0	0	0	9	0.0272277140180948	KCs
h1_TACGGGCAGGGTTCCC-1	h1	10657	2298	Healthy	10657	2298	h1	0.834571666229278	0.0204560382846955	h1_TACGGGCAGGGTTCCC-1	0.0486903145143776	0.00656481301811272	S	7097	2278	4	4	4	20	8	8	0	0	0	0	-0.0158065737295421	KCs
h1_TACGGGCCACCTATCC-1	h1	2821	1249	Healthy	2821	1249	h1	0.897449475048001	0.181141439205955	h1_TACGGGCCACCTATCC-1	-0.0816116117257177	-0.00246209814239699	G1	5930	1306	10	9	17	15	17	17	0	0	0	9	0.494739467629212	KCs
h1_TACGGGCCAGGGTACA-1	h1	7091	2110	Healthy	7091	2110	h1	0.86329134786886	0.00874347764772247	h1_TACGGGCCAGGGTACA-1	-0.0600840450135694	0.000436704666627485	G2M	6787	2110	10	9	23	26	30	30	0	0	0	9	0.320580894544824	KCs
h1_TACGGGCTCAGCTCTC-1	h1	4080	1385	Healthy	4080	1385	h1	0.870048587101623	0.0556372549019608	h1_TACGGGCTCAGCTCTC-1	0.0253252498253984	0.0121876850505772	S	6072	1386	1	1	2	27	34	34	2	3	2	2	0.051283603039116	KCs
h1_TACGGTAAGAACTGTA-1	h1	8008	2229	Healthy	8008	2229	h1	0.857714724741615	0.0283466533466533	h1_TACGGTAAGAACTGTA-1	-0.0211393791299955	-0.0381608154105446	G1	7004	2229	1	1	2	27	34	34	2	3	2	2	0.366384072321247	KCs
h1_TACGGTACAGCGATCC-1	h1	15777	3030	Healthy	15777	3030	h1	0.829304995780291	0.0203460733979844	h1_TACGGTACAGCGATCC-1	-0.0573070133325371	-0.00284071254571587	G1	7321	2642	10	9	23	26	30	30	0	0	0	9	0.242123023202235	KCs
h1_TACGGTACAGGACGTA-1	h1	2268	953	Healthy	2268	953	h1	0.887785993937061	0.0881834215167548	h1_TACGGTACAGGACGTA-1	-0.0164643283363349	0.0643760096098837	G2M	5914	1036	10	9	17	15	17	17	0	0	0	9	0.176778137862258	KCs
h1_TACTCATCAATCGAAA-1	h1	8576	2019	Healthy	8577	2020	h1	0.840343124814105	0.0296140841786172	h1_TACTCATCAATCGAAA-1	-0.0218072164238559	-0.00225141246230025	G1	6992	2019	10	9	23	26	30	30	0	0	0	9	-0.243474897611518	KCs
h1_TACTCATGTGTCCTCT-1	h1	7804	2118	Healthy	7804	2118	h1	0.854484805062915	0.0439518195797027	h1_TACTCATGTGTCCTCT-1	-0.0300522696146014	0.0411990102822872	G2M	6938	2118	10	9	23	26	30	30	0	0	0	9	0.512570551621257	KCs
h1_TACTCATGTTGTCGCG-1	h1	7045	1975	Healthy	7045	1975	h1	0.856462843354672	0.0191625266146203	h1_TACTCATGTTGTCGCG-1	0.112292905967044	0.054810710682602	S	6757	1975	4	4	4	20	8	8	0	0	0	0	0.122620032359919	KCs
h1_TACTCGCAGAACTCGG-1	h1	4302	1667	Healthy	4302	1667	h1	0.886689005822393	0.0253370525337053	h1_TACTCGCAGAACTCGG-1	-0.0609719399342653	-0.0490528976939591	G1	5965	1669	11	12	7	8	12	12	4	4	3	3	-0.146179465427114	MCs
h1_TACTCGCAGGATATAC-1	h1	9677	2810	Healthy	9677	2810	h1	0.865261075409659	0.022424305053219	h1_TACTCGCAGGATATAC-1	0.0032803992400119	0.207830968345401	G2M	7324	2808	9	14	15	13	16	16	0	10	9	8	0.745581535561371	KCs
h1_TACTCGCCAAGAGGCT-1	h1	7138	1846	Healthy	7139	1847	h1	0.84763213859527	0.0351589858523603	h1_TACTCGCCAAGAGGCT-1	-0.0371841772756356	0.053371082967941	G2M	6772	1845	1	1	2	3	15	15	2	3	2	2	0.524869017590827	KCs
h1_TACTCGCCATGTTCCC-1	h1	5219	1644	Healthy	5220	1645	h1	0.865102461255974	0.0591954022988506	h1_TACTCGCCATGTTCCC-1	0.0202354384044431	0.0213859896642896	G2M	6185	1644	1	1	2	3	15	15	2	3	2	2	-0.149669300231966	KCs
h1_TACTCGCGTGCGAAAC-1	h1	3674	1391	Healthy	3674	1391	h1	0.881684275424513	0.122210125204137	h1_TACTCGCGTGCGAAAC-1	0.0353901433225498	0.00100956940472086	S	5928	1404	10	9	17	15	17	17	0	0	0	9	0.169493926813463	KCs
h1_TACTCGCTCAAAGACA-1	h1	8167	1853	Healthy	8169	1855	h1	0.835430166944728	0.022524176765822	h1_TACTCGCTCAAAGACA-1	-0.0104023286518538	-0.0232495605500499	G1	6943	1853	1	1	2	27	34	34	2	3	2	2	0.309750435716686	KCs
h1_TACTTACAGGCTCTTA-1	h1	5627	1908	Healthy	5628	1909	h1	0.874798979174803	0.0746268656716418	h1_TACTTACAGGCTCTTA-1	-0.0557825775186397	0.003034134891732	G2M	6229	1909	10	9	17	15	17	17	0	0	0	9	0.170143388897653	KCs
h1_TACTTGTGTAAATGTG-1	h1	3066	1071	Healthy	3067	1072	h1	0.869068980146758	0.0163025758069775	h1_TACTTGTGTAAATGTG-1	-0.0387333315998172	-0.0535858818299231	G1	6067	1117	5	6	6	5	3	3	1	1	6	6	-0.387188580154812	Immune
h1_TACTTGTGTGACGGTA-1	h1	3103	1159	Healthy	3103	1159	h1	0.877512866751526	0.0773445053174347	h1_TACTTGTGTGACGGTA-1	0.00920020276001643	-0.0296516532884966	S	5993	1195	1	1	2	3	7	7	2	3	2	2	0.0765606766014495	KCs
h1_TAGACCAAGTACGTAA-1	h1	4708	1550	Healthy	4708	1550	h1	0.868628848024773	0.0299490229396771	h1_TAGACCAAGTACGTAA-1	-0.0147615224387528	-0.0469237687827551	G1	6086	1550	1	1	2	27	34	34	2	3	2	2	0.774377986463727	KCs
h1_TAGACCATCGTGGGAA-1	h1	7452	1909	Healthy	7452	1909	h1	0.847255877537847	0.059447128287708	h1_TAGACCATCGTGGGAA-1	-0.0044212945170288	-0.033035306534359	G1	6836	1909	10	9	23	26	30	30	0	0	0	9	0.10735158619783	KCs
h1_TAGAGCTAGCCGTCGT-1	h1	9138	2277	Healthy	9138	2277	h1	0.847636757938303	0.0277960166338367	h1_TAGAGCTAGCCGTCGT-1	0.0171943879969791	0.0118334876446242	S	7117	2274	1	1	2	27	34	34	2	3	2	2	0.530164448834716	KCs
h1_TAGAGCTAGCGATATA-1	h1	2208	1037	Healthy	2208	1037	h1	0.901847965298429	0.161231884057971	h1_TAGAGCTAGCGATATA-1	-0.102364712313215	-0.0740518817150875	G1	5681	1184	10	9	17	15	17	17	0	0	0	9	-0.540246171346762	KCs
h1_TAGAGCTCACTGTCGG-1	h1	4389	1521	Healthy	4389	1521	h1	0.873643554833612	0.0799726589200273	h1_TAGAGCTCACTGTCGG-1	-0.0244206985628375	-0.0255365305346229	G1	6074	1523	10	9	17	15	17	17	0	0	0	9	-0.178056821990692	KCs
h1_TAGAGCTGTCTAAAGA-1	h1	7791	2183	Healthy	7791	2183	h1	0.858017156566532	0.0343986651264279	h1_TAGAGCTGTCTAAAGA-1	-0.0521303533682938	-0.0411162638111265	G1	6980	2183	1	1	2	27	34	34	2	3	2	2	-0.119802558217948	KCs
h1_TAGAGCTTCACCCGAG-1	h1	3998	1333	Healthy	3998	1333	h1	0.867564280783866	0.0612806403201601	h1_TAGAGCTTCACCCGAG-1	0.0168898388493687	-0.000960249554566681	S	6051	1334	1	1	2	3	7	7	2	3	2	2	0.63093767683183	KCs
h1_TAGAGCTTCAGGATCT-1	h1	3220	1320	Healthy	3220	1320	h1	0.889595823016881	0.154037267080745	h1_TAGAGCTTCAGGATCT-1	-0.0555242086422347	0.0284119722585646	G2M	5829	1352	10	9	17	15	17	17	0	0	0	9	0.133485000047621	KCs
h1_TAGCCGGAGATGGCGT-1	h1	6765	1929	Healthy	6765	1929	h1	0.857729119317211	0.0733185513673319	h1_TAGCCGGAGATGGCGT-1	0.0273669411536058	-0.0286487388164982	S	6672	1929	10	9	23	26	30	30	0	0	0	9	0.458015895599123	KCs
h1_TAGCCGGGTATATGGA-1	h1	17578	2911	Healthy	17578	2911	h1	0.816034658898976	0.0274775287290932	h1_TAGCCGGGTATATGGA-1	-0.0323125174278522	-0.00445704713442811	G1	7036	2227	10	9	23	26	30	30	0	0	0	9	0.0697198019679487	KCs
h1_TAGGCATCATTACCTT-1	h1	13504	3035	Healthy	13504	3035	h1	0.843043304479817	0.0134774881516588	h1_TAGGCATCATTACCTT-1	-0.0793239945834568	-0.0502045318620062	G1	7384	2847	10	9	23	26	30	30	0	0	0	9	1.08078585147314	KCs
h1_TAGGCATGTGCTGTAT-1	h1	5000	1595	Healthy	5000	1595	h1	0.865852030062112	0.021	h1_TAGGCATGTGCTGTAT-1	-0.0744221976607301	-0.044627129685899	G1	6181	1595	9	16	19	16	19	19	0	0	9	8	0.317148712516887	KCs
h1_TAGGCATGTGGCAAAC-1	h1	19575	3389	Healthy	19575	3389	h1	0.822534220087931	0.0231928480204342	h1_TAGGCATGTGGCAAAC-1	-0.00688045366564904	-0.00870235089155279	G1	7132	2445	10	9	23	26	30	30	0	0	0	9	0.204209585155374	KCs
h1_TAGGCATTCGGCCGAT-1	h1	9628	2040	Healthy	9628	2040	h1	0.830827209702112	0.0249272953884504	h1_TAGGCATTCGGCCGAT-1	-0.0651394038429938	-0.0671435875692827	G1	6997	2035	4	4	4	20	8	8	0	0	0	0	0.281701344297217	KCs
h1_TAGTGGTCACGAAGCA-1	h1	7732	1870	Healthy	7732	1870	h1	0.84145988435611	0.0380237972064149	h1_TAGTGGTCACGAAGCA-1	0.0291738426598575	-0.0436451172860795	S	6898	1870	1	1	2	27	34	34	2	3	2	2	1.03019468233743	KCs
h1_TAGTGGTTCAATAAGG-1	h1	2714	1143	Healthy	2714	1143	h1	0.890621348940189	0.049373618275608	h1_TAGTGGTTCAATAAGG-1	0.0396906357077272	-0.0816956883681961	S	6092	1191	9	16	19	16	19	19	0	0	9	8	-0.151074445795027	KCs
h1_TAGTGGTTCCAAACAC-1	h1	4458	1555	Healthy	4458	1555	h1	0.874652750308001	0.0897263346792284	h1_TAGTGGTTCCAAACAC-1	-0.0303559590473158	0.103621848366578	G2M	6056	1557	10	9	17	15	17	17	0	0	0	9	0.150679209292224	KCs
h1_TAGTTGGCAATCTACG-1	h1	4006	1342	Healthy	4006	1342	h1	0.868166379045938	0.0524213679480779	h1_TAGTTGGCAATCTACG-1	-0.0725580205542748	-0.0330372897206717	G1	6114	1346	10	9	23	26	30	30	0	0	0	9	0.38386682309136	KCs
h1_TAGTTGGGTGAGTGAC-1	h1	16317	3333	Healthy	16318	3334	h1	0.836279168289486	0.0225517833067778	h1_TAGTTGGGTGAGTGAC-1	-0.0131096903867734	-0.0535191533200815	G1	7383	2835	14	13	12	10	9	9	0	0	7	12	0.247438867468507	KCs
h1_TAGTTGGTCAACCATG-1	h1	3446	1100	Healthy	3446	1100	h1	0.859802548072711	0.0359837492745212	h1_TAGTTGGTCAACCATG-1	-0.0324657171651447	-0.0613785684489562	G1	5792	1126	23	27	32	37	43	43	3	2	1	18	1.30989964164094	Immune
h1_TATCAGGAGCTTTGGT-1	h1	19365	3351	Healthy	19365	3351	h1	0.822290654691314	0.0277820810741028	h1_TATCAGGAGCTTTGGT-1	-0.00411350244188104	-0.0390951698131698	G1	7143	2431	10	9	23	26	30	30	0	0	0	9	0.252860810687122	KCs
h1_TATCAGGCAAGAGTCG-1	h1	11627	2377	Healthy	11627	2377	h1	0.830415945647076	0.0124709727358734	h1_TATCAGGCAAGAGTCG-1	-0.0667370101473536	-0.00103744899328918	G1	7083	2306	4	4	4	20	8	8	0	0	0	0	0.109217001011227	KCs
h1_TATCAGGCACTTAAGC-1	h1	4078	1212	Healthy	4078	1212	h1	0.854050047184632	0.0321235899950956	h1_TATCAGGCACTTAAGC-1	-0.054316106408699	0.00314725547765489	G2M	6171	1214	1	1	2	3	7	7	2	3	2	2	0.189465622939685	KCs
h1_TATCAGGTCGGAGCAA-1	h1	2428	1156	Healthy	2428	1156	h1	0.904795517684121	0.199341021416804	h1_TATCAGGTCGGAGCAA-1	0.0401645053466264	0.0350770949372159	S	5737	1293	10	9	17	15	17	17	0	0	0	9	0.485309351454527	KCs
h1_TATCAGGTCTATCCTA-1	h1	6547	2241	Healthy	6547	2241	h1	0.877988648240616	0.0342141438826944	h1_TATCAGGTCTATCCTA-1	-0.0770951557601674	-0.0405912883869358	G1	6551	2241	7	5	24	18	26	26	4	4	3	3	0.468910225613634	MCs
h1_TATCTCACAAGGACTG-1	h1	10750	3254	Healthy	10753	3257	h1	0.871336209128836	0.0378499023528318	h1_TATCTCACAAGGACTG-1	-0.0775339619652149	-0.0772174803591043	G1	7658	3232	7	5	24	18	26	26	4	4	3	3	0.830061652736284	MCs
h1_TATCTCACATGACGGA-1	h1	3886	1246	Healthy	3887	1247	h1	0.862450945202074	0.0993053768973501	h1_TATCTCACATGACGGA-1	-0.0347808558405668	-0.00975989788021047	G1	6139	1255	10	9	17	15	17	17	0	0	0	9	0.607971993321448	KCs
h1_TATGCCCGTATAAACG-1	h1	21556	3626	Healthy	21557	3627	h1	0.821385718098124	0.01405575915016	h1_TATGCCCGTATAAACG-1	-0.00491696895439522	-0.0281210201018353	G1	7359	2420	14	13	12	10	9	9	0	0	7	12	0.0638044961447477	KCs
h1_TATGCCCGTCTCACCT-1	h1	6610	1673	Healthy	6610	1673	h1	0.843802604430294	0.0219364599092284	h1_TATGCCCGTCTCACCT-1	-0.0261908949611507	0.00938430580993167	G2M	6608	1673	1	1	2	3	7	7	2	3	2	2	0.732652765228437	KCs
h1_TATGCCCTCATTATCC-1	h1	11426	2800	Healthy	11427	2801	h1	0.849524564644788	0.0253784895423121	h1_TATGCCCTCATTATCC-1	0.282599551706661	0.0567420343916794	S	7306	2752	1	1	2	3	7	7	2	3	2	2	0.382315288378041	KCs
h1_TATGCCCTCTACTCAT-1	h1	8511	2193	Healthy	8511	2193	h1	0.85014125508423	0.0410057572553167	h1_TATGCCCTCTACTCAT-1	-0.070189135526868	-0.0207275583056921	G1	7058	2193	10	9	23	26	30	30	0	0	0	9	0.14200509000399	KCs
h1_TATTACCAGGACAGAA-1	h1	3508	1464	Healthy	3508	1464	h1	0.892944392356557	0.0285062713797035	h1_TATTACCAGGACAGAA-1	-0.0897326114426769	-0.0650590589813947	G1	5786	1477	11	5	7	8	12	12	4	4	3	3	0.804859696282905	MCs
h1_TATTACCAGTGTGAAT-1	h1	11104	2566	Healthy	11104	2566	h1	0.842732410720157	0.022064121037464	h1_TATTACCAGTGTGAAT-1	-0.0542028463327737	-0.0362133013985879	G1	7181	2518	10	9	23	26	30	30	0	0	0	9	0.337673147097393	KCs
h1_TATTACCGTCACTTCC-1	h1	9662	2333	Healthy	9663	2334	h1	0.845170943502239	0.0241125944323709	h1_TATTACCGTCACTTCC-1	0.0233776202226359	-0.0149905937760497	S	7215	2325	1	1	2	27	34	34	2	3	2	2	0.209712062749859	KCs
h1_TATTACCGTGGGTATG-1	h1	9604	2348	Healthy	9606	2350	h1	0.84646122234866	0.0271705184259838	h1_TATTACCGTGGGTATG-1	-0.0121544092762673	-0.0651373241527124	G1	7185	2338	1	1	2	27	34	34	2	3	2	2	0.293693798035259	KCs
h1_TATTACCTCATTGCCC-1	h1	6875	1941	Healthy	6875	1941	h1	0.856865224419476	0.0274909090909091	h1_TATTACCTCATTGCCC-1	-0.0117884501963579	-0.0575729042745632	G1	6709	1941	1	1	2	27	34	34	2	3	2	2	0.172821289311751	KCs
h1_TATTACCTCGGACAAG-1	h1	3196	1373	Healthy	3198	1375	h1	0.895409850729711	0.040650406504065	h1_TATTACCTCGGACAAG-1	0.0246852640256364	0.0417864465273416	G2M	5978	1395	4	4	4	20	8	8	0	0	0	0	0.612511106713153	KCs
h1_TCAACGAAGCAGACTG-1	h1	2540	1228	Healthy	2540	1228	h1	0.907297866479034	0.155511811023622	h1_TCAACGAAGCAGACTG-1	-0.0602207045972687	-0.00981351436032518	G1	5746	1348	10	9	17	15	17	17	0	0	0	9	-0.0129601527413828	KCs
h1_TCAACGAGTTATGCGT-1	h1	2211	1032	Healthy	2211	1032	h1	0.90106136486234	0.0796019900497512	h1_TCAACGAGTTATGCGT-1	-0.0104710529358586	0.00374372281268243	G2M	5778	1143	1	1	2	27	34	34	2	3	2	2	-0.0637493501321323	KCs
h1_TCAACGAGTTTGACAC-1	h1	6073	1673	Healthy	6073	1673	h1	0.852009606548197	0.0335913057796806	h1_TCAACGAGTTTGACAC-1	-0.00797867924324619	0.00899498847474106	G2M	6424	1673	10	9	23	26	30	30	0	0	0	9	0.415249688464522	KCs
h1_TCAACGATCCTGCAGG-1	h1	5918	1464	Healthy	5918	1464	h1	0.839181933393241	0.0616762419736397	h1_TCAACGATCCTGCAGG-1	-0.0129092424560036	-0.0036274521843145	G1	6423	1464	4	4	4	20	8	8	0	0	0	0	-0.0299548623132515	KCs
h1_TCAATCTGTAAGGGCT-1	h1	9267	1958	Healthy	9267	1958	h1	0.829811739527703	0.0170497464119996	h1_TCAATCTGTAAGGGCT-1	0.0199035712246455	0.0279863547533631	G2M	6975	1956	4	4	23	20	8	8	0	0	0	0	0.120820840902956	KCs
h1_TCAATCTGTCAGAGGT-1	h1	8048	2019	Healthy	8048	2019	h1	0.846236654404308	0.0321819085487078	h1_TCAATCTGTCAGAGGT-1	0.00421246757409273	0.019223106159246	G2M	6941	2019	1	1	2	3	15	15	2	3	2	2	0.242756736404287	KCs
h1_TCACAAGAGATCTGCT-1	h1	4969	1488	Healthy	4969	1488	h1	0.858325769580962	0.047494465687261	h1_TCACAAGAGATCTGCT-1	-0.0270581718031436	-0.0196536059400643	G1	6211	1489	1	1	2	3	7	7	2	3	2	2	0.161617593184718	KCs
h1_TCACAAGCAATAACGA-1	h1	7051	1940	Healthy	7052	1941	h1	0.854407146813211	0.0343165059557572	h1_TCACAAGCAATAACGA-1	-0.0224984817963154	0.0484298802149613	G2M	6766	1940	1	1	2	3	7	7	2	3	2	2	0.231611212654226	KCs
h1_TCACAAGCACAACTGT-1	h1	5099	1942	Healthy	5100	1943	h1	0.886961714656137	0.0243137254901961	h1_TCACAAGCACAACTGT-1	-0.112148293009014	-0.0566292248335026	G1	6053	1942	11	5	7	8	26	26	4	4	3	3	0.924886007646445	MCs
h1_TCACAAGTCCCGACTT-1	h1	3519	1402	Healthy	3519	1402	h1	0.887302875623835	0.0355214549587951	h1_TCACAAGTCCCGACTT-1	-0.0891116129351472	-0.0227781870386624	G1	5774	1414	11	5	7	9	6	6	4	4	3	3	1.00421961637691	MCs
h1_TCACGAAGTCAGAATA-1	h1	8295	2221	Healthy	8295	2221	h1	0.853969215495886	0.0294153104279687	h1_TCACGAAGTCAGAATA-1	0.0194077920111545	-0.036485458204689	S	7053	2221	1	1	2	27	34	34	2	3	2	2	0.416860302489065	KCs
h1_TCACGAAGTTTGGCGC-1	h1	2592	1144	Healthy	2592	1144	h1	0.895944067531222	0.0366512345679012	h1_TCACGAAGTTTGGCGC-1	-0.0781827013252869	0.0692039748146434	G2M	5929	1213	10	9	17	15	17	17	0	0	0	9	0.284282846044683	KCs
h1_TCACGAATCACAAACC-1	h1	7521	2096	Healthy	7521	2096	h1	0.856851171266837	0.0554447546868767	h1_TCACGAATCACAAACC-1	0.0138292726116081	-0.0212033863859492	S	6898	2096	10	9	23	26	30	30	0	0	0	9	0.388718306450548	KCs
h1_TCACGAATCCGGCACA-1	h1	2583	1187	Healthy	2583	1187	h1	0.901037111481693	0.0662020905923345	h1_TCACGAATCCGGCACA-1	0.0343955731626876	-0.0241851319067038	S	5969	1248	10	9	17	15	17	17	0	0	0	9	0.159676636374998	KCs
h1_TCACGAATCTTCGAGA-1	h1	5194	1611	Healthy	5194	1611	h1	0.86316615833882	0.0388910281093569	h1_TCACGAATCTTCGAGA-1	-0.0470122682809448	-0.00777912534066412	G1	6217	1611	10	9	23	26	30	30	0	0	0	9	0.0239359994873702	KCs
h1_TCAGATGCATTTCACT-1	h1	5687	1878	Healthy	5688	1879	h1	0.871894012070301	0.0237341772151899	h1_TCAGATGCATTTCACT-1	-0.0360064211053504	-0.0310810721342755	G1	6234	1878	11	5	7	9	6	6	4	4	3	3	0.338154144866831	MCs
h1_TCAGATGGTGACTACT-1	h1	6055	1615	Healthy	6055	1615	h1	0.84824846674855	0.0444260941370768	h1_TCAGATGGTGACTACT-1	0.00755094784017533	-0.0233861003390337	S	6414	1615	1	1	2	3	15	15	2	3	2	2	-0.112161141271867	KCs
h1_TCAGATGGTGTTTGGT-1	h1	4093	1636	Healthy	4094	1637	h1	0.889788796933908	0.100879335613092	h1_TCAGATGGTGTTTGGT-1	-0.0452056637714391	-0.0387860288756588	G1	5873	1641	10	9	17	15	17	17	0	0	0	9	-0.171190358507909	KCs
h1_TCAGCAAAGGGCTTGA-1	h1	6133	1934	Healthy	6133	1934	h1	0.867671654967745	0.0347301483776292	h1_TCAGCAAAGGGCTTGA-1	-0.0440466479552657	-0.0168017960343677	G1	6391	1934	1	1	2	3	15	15	2	3	2	2	0.700140549169055	KCs
h1_TCAGCAACAAGTAATG-1	h1	13538	2750	Healthy	13538	2750	h1	0.832454875206044	0.0266656817846063	h1_TCAGCAACAAGTAATG-1	-0.00677226126582436	0.0316632546222014	G2M	7203	2520	8	7	5	7	4	4	0	0	0	0	0.154792026525087	KCs
h1_TCAGCAACAGGACGTA-1	h1	2341	1063	Healthy	2341	1063	h1	0.898240634737207	0.119607005553182	h1_TCAGCAACAGGACGTA-1	-0.00236377151910544	0.0196597299150343	G2M	5696	1198	10	9	17	15	17	17	0	0	0	9	0.453646989536391	KCs
h1_TCAGCAATCCCTCTTT-1	h1	11019	2529	Healthy	11019	2529	h1	0.841867671949164	0.0166076776476994	h1_TCAGCAATCCCTCTTT-1	0.00270840648474323	-0.0285897343369769	S	7265	2487	1	1	2	27	34	34	2	3	2	2	0.464205097811202	KCs
h1_TCAGCTCCACAACTGT-1	h1	16455	3099	Healthy	16455	3099	h1	0.828030103686393	0.0237010027347311	h1_TCAGCTCCACAACTGT-1	0.0129856009179512	-0.0452314283388919	S	7132	2550	10	9	23	26	30	30	0	0	0	9	0.358313122635488	KCs
h1_TCAGCTCCAGCCTATA-1	h1	6199	2225	Healthy	6200	2226	h1	0.882694994103201	0.0317741935483871	h1_TCAGCTCCAGCCTATA-1	-0.043326308209138	-0.0342171130153041	G1	6391	2225	7	5	24	18	26	26	4	4	3	3	1.25930933408695	MCs
h1_TCAGCTCCAGTCTTCC-1	h1	10510	2519	Healthy	10510	2519	h1	0.845739474449427	0.0312083729781161	h1_TCAGCTCCAGTCTTCC-1	0.0253985534671926	-0.0249426144585213	S	7250	2499	1	1	2	27	34	34	2	3	2	2	0.588419366266383	KCs
h1_TCAGCTCGTAAACACA-1	h1	8934	2177	Healthy	8934	2177	h1	0.844803748894887	0.0370494739198567	h1_TCAGCTCGTAAACACA-1	0.00492277585548095	-2.5158501389233e-05	S	7089	2177	1	1	2	3	7	7	2	3	2	2	0.323728679328797	KCs
h1_TCAGCTCGTACTTAGC-1	h1	5353	2111	Healthy	5353	2111	h1	0.891619023536831	0.0339996263777321	h1_TCAGCTCGTACTTAGC-1	0.0521007867389292	-0.00951885806009622	S	6061	2112	7	5	24	18	26	26	4	4	3	3	0.465446803650122	MCs
h1_TCAGCTCTCTATCGCC-1	h1	3684	1589	Healthy	3684	1589	h1	0.897598711536324	0.0556460369163952	h1_TCAGCTCTCTATCGCC-1	-0.0113132307684032	-0.0644424623096628	G1	5829	1600	10	9	17	15	17	17	0	0	0	9	0.0277631094565362	KCs
h1_TCAGGATAGACCTTTG-1	h1	16254	3087	Healthy	16254	3087	h1	0.8286795452399	0.0128583733234896	h1_TCAGGATAGACCTTTG-1	-0.0473451731704494	-0.0375619316896733	G1	7268	2584	10	9	23	26	30	30	0	0	0	9	0.457614574325213	KCs
h1_TCAGGATCAGTGGGAT-1	h1	16641	3135	Healthy	16642	3136	h1	0.828288516011179	0.0193486359812523	h1_TCAGGATCAGTGGGAT-1	-0.0320146027731783	0.0219398997335985	G2M	7227	2597	10	9	23	26	30	30	0	0	0	9	0.268075678301427	KCs
h1_TCAGGATGTCGATTGT-1	h1	3681	1443	Healthy	3681	1443	h1	0.885949695770112	0.0461831024178212	h1_TCAGGATGTCGATTGT-1	-0.00607915309474308	-0.0724074176996447	G1	5908	1453	1	1	2	27	34	34	2	3	2	2	-0.197210456124717	KCs
h1_TCAGGTAAGATGCCTT-1	h1	6127	1897	Healthy	6127	1897	h1	0.8655539416663	0.0695283172841521	h1_TCAGGTAAGATGCCTT-1	-0.0429534465493745	-0.0590388501477592	G1	6414	1897	10	9	17	15	17	17	0	0	0	9	0.129804105800005	KCs
h1_TCAGGTAAGCTAGTTC-1	h1	8652	2109	Healthy	8652	2109	h1	0.844292154080009	0.0105177993527508	h1_TCAGGTAAGCTAGTTC-1	0.00866811520602548	-0.00570554325982534	S	7039	2109	9	16	19	16	19	19	0	0	9	8	0.230186873592445	KCs
h1_TCAGGTAAGTAGGCCA-1	h1	3614	1431	Healthy	3614	1431	h1	0.88691684803226	0.0697288323187604	h1_TCAGGTAAGTAGGCCA-1	0.0544979301773793	-0.0361709925835098	S	5911	1440	10	9	17	15	17	17	0	0	0	9	0.503941607765309	KCs
h1_TCAGGTACAATCGGTT-1	h1	8121	2113	Healthy	8122	2114	h1	0.85048378737443	0.0342280226545186	h1_TCAGGTACAATCGGTT-1	0.021311111122076	-0.0407520083007619	S	7006	2113	1	1	2	27	34	34	2	3	2	2	-0.0969439249026375	KCs
h1_TCAGGTACACCGTTGG-1	h1	3739	1551	Healthy	3740	1552	h1	0.89308882943259	0.190106951871658	h1_TCAGGTACACCGTTGG-1	-0.052085376721501	-0.0560335607598189	G1	5736	1580	10	9	17	15	17	17	0	0	0	9	-0.231929035974361	KCs
h1_TCAGGTACAGCCACCA-1	h1	3627	1555	Healthy	3627	1555	h1	0.89666743975904	0.178384339674662	h1_TCAGGTACAGCCACCA-1	-0.0664851873285499	0.00640718533876311	G2M	5758	1575	10	9	17	15	17	17	0	0	0	9	-0.271114756553435	KCs
h1_TCAGGTAGTAGGCTGA-1	h1	3129	1301	Healthy	3129	1301	h1	0.890963077188229	0.113454777884308	h1_TCAGGTAGTAGGCTGA-1	-0.038927005526166	-0.0292494485433292	G1	5952	1332	10	9	17	15	17	17	0	0	0	9	-0.367091711994645	KCs
h1_TCATTACAGCCATCGC-1	h1	17755	3161	Healthy	17756	3162	h1	0.823647351130382	0.0230907862131111	h1_TCATTACAGCCATCGC-1	-0.0304437246603934	-0.0585750769874435	G1	7166	2475	10	9	23	26	30	30	0	0	0	9	0.116600012898807	KCs
h1_TCATTACCAGGCTGAA-1	h1	7417	1776	Healthy	7417	1776	h1	0.839599818714642	0.0307401914520696	h1_TCATTACCAGGCTGAA-1	-0.0535981200683146	-0.076001623571317	G1	6832	1776	1	1	2	27	34	34	2	3	2	2	0.287642534051355	KCs
h1_TCATTTGAGAGTCTGG-1	h1	5246	1613	Healthy	5246	1613	h1	0.862307106820481	0.0217308425467023	h1_TCATTTGAGAGTCTGG-1	-0.0661868122770159	0.000346230840644238	G2M	6182	1611	3	3	1	1	20	20	1	1	5	5	-0.57971962740643	Immune
h1_TCATTTGCACAAGTAA-1	h1	8652	2399	Healthy	8652	2399	h1	0.858503993652276	0.0283171521035599	h1_TCATTTGCACAAGTAA-1	-0.0324321887475173	-0.0170511639807169	G1	7161	2398	1	1	2	27	34	34	2	3	2	2	0.329739506358384	KCs
h1_TCATTTGCAGACAGGT-1	h1	8696	2221	Healthy	8696	2221	h1	0.849524526291089	0.0396734130634775	h1_TCATTTGCAGACAGGT-1	-0.0248803017563839	-0.0511420762968934	G1	7058	2221	1	1	2	27	34	34	2	3	2	2	-0.0556688715621863	KCs
h1_TCATTTGGTAAATGAC-1	h1	9394	2289	Healthy	9394	2289	h1	0.84565118809461	0.0269320843091335	h1_TCATTTGGTAAATGAC-1	0.00137076250952575	-0.0187330804526934	S	7151	2288	1	1	2	27	34	34	2	3	2	2	0.557650566480686	KCs
h1_TCATTTGGTGACTCAT-1	h1	2158	958	Healthy	2158	958	h1	0.894217009671677	0.0759962928637627	h1_TCATTTGGTGACTCAT-1	-0.0609471767448399	0.0723641857224869	G2M	5750	1088	1	1	2	27	34	34	2	3	2	2	1.20089974209762	KCs
h1_TCATTTGTCACCGTAA-1	h1	10546	2346	Healthy	10546	2346	h1	0.837746577499244	0.0177318414564764	h1_TCATTTGTCACCGTAA-1	-0.0260276742184148	0.0326652921446564	G2M	7101	2329	4	4	4	20	8	8	0	0	0	0	0.558129189245773	KCs
h1_TCCACACAGAAACGAG-1	h1	6496	1756	Healthy	6496	1756	h1	0.85099023034288	0.0500307881773399	h1_TCCACACAGAAACGAG-1	-0.0115201266318594	-0.0362988449542912	G1	6547	1756	4	4	4	20	8	8	0	0	0	0	0.522063151733909	KCs
h1_TCCACACAGAGTGACC-1	h1	3402	1333	Healthy	3403	1334	h1	0.884846541179391	0.173964149280047	h1_TCCACACAGAGTGACC-1	-0.0875919196892208	-0.00748731193753636	G1	5842	1364	10	9	17	15	17	17	0	0	0	9	0.0860831452910235	KCs
h1_TCCACACCAGCTGGCT-1	h1	18663	3268	Healthy	18663	3268	h1	0.822827746740067	0.022879494186358	h1_TCCACACCAGCTGGCT-1	-0.0330837853625299	-0.0245714786718692	G1	7075	2391	10	9	23	26	30	30	0	0	0	9	0.0525118532290559	KCs
h1_TCCACACCAGCTGTTA-1	h1	2248	1024	Healthy	2248	1024	h1	0.898115422600559	0.106316725978648	h1_TCCACACCAGCTGTTA-1	-0.0619803418479136	-0.02228260574664	G1	5727	1145	10	9	17	15	17	17	0	0	0	9	-0.287654725818939	KCs
h1_TCCACACGTCCGAAGA-1	h1	3841	1725	Healthy	3841	1725	h1	0.90301001272054	0.0416558187971882	h1_TCCACACGTCCGAAGA-1	-0.109056127361455	-0.0258562045172166	G1	5763	1728	11	5	7	8	6	6	4	4	3	3	-0.0459084426009709	MCs
h1_TCCACACTCGAACTGT-1	h1	5370	1775	Healthy	5371	1776	h1	0.871151451841982	0.0344442375721467	h1_TCCACACTCGAACTGT-1	0.0335209418828935	0.00745309511439125	S	6175	1776	11	12	7	8	12	12	4	4	3	3	-0.0259307286302046	MCs
h1_TCCCGATAGTGGTCCC-1	h1	3317	1326	Healthy	3317	1326	h1	0.886898399594086	0.105215556225505	h1_TCCCGATAGTGGTCCC-1	-0.03800454954062	-0.0265265840081251	G1	5891	1350	10	9	17	15	17	17	0	0	0	9	-0.140019764758924	KCs
h1_TCCCGATTCCGTACAA-1	h1	4254	1466	Healthy	4254	1466	h1	0.872502249821928	0.0470145745181006	h1_TCCCGATTCCGTACAA-1	-0.0172326390970473	0.0259253027430054	G2M	6006	1470	1	1	2	3	7	7	2	3	2	2	0.160139000775903	KCs
h1_TCGAGGCAGGCCCGTT-1	h1	5429	1917	Healthy	5430	1918	h1	0.878989170136072	0.0902394106813996	h1_TCGAGGCAGGCCCGTT-1	-0.0183102437543999	-0.0556084200051071	G1	6161	1917	10	9	17	15	17	17	0	0	0	9	-0.209728115247311	KCs
h1_TCGAGGCCAGCGTAAG-1	h1	7918	1885	Healthy	7919	1886	h1	0.840168929468852	0.00580881424422276	h1_TCGAGGCCAGCGTAAG-1	-0.0276128437548581	-0.0415837463586541	G1	7006	1884	0	0	3	2	1	1	3	2	1	1	0.838187372339666	Immune
h1_TCGAGGCGTAAAGGAG-1	h1	2764	1245	Healthy	2764	1245	h1	0.899356426291012	0.150506512301013	h1_TCGAGGCGTAAAGGAG-1	-0.0113065268864613	0.0267231524349224	G2M	5941	1323	10	9	17	15	17	17	0	0	0	9	0.0388877877159483	KCs
h1_TCGAGGCGTTAAGATG-1	h1	6020	2220	Healthy	6020	2220	h1	0.885373076779684	0.0196013289036545	h1_TCGAGGCGTTAAGATG-1	-0.0562798521005809	-0.0441127566844293	G1	6310	2220	7	5	24	18	26	26	4	4	3	3	0.850814283958561	MCs
h1_TCGCGAGCATGCGCAC-1	h1	6372	1653	Healthy	6372	1653	h1	0.845962030770478	0.0215003138731952	h1_TCGCGAGCATGCGCAC-1	-0.0251313970826767	-0.0364131022306552	G1	6512	1653	10	9	23	26	30	30	0	0	0	9	0.0702832480755787	KCs
h1_TCGCGAGGTTAAGATG-1	h1	9002	2303	Healthy	9002	2303	h1	0.850279637292031	0.0257720506554099	h1_TCGCGAGGTTAAGATG-1	-0.0628895192141608	-0.0286539605675647	G1	7156	2303	1	1	2	27	34	34	2	3	2	2	0.446339575239367	KCs
h1_TCGCGAGTCCTCAATT-1	h1	13540	2736	Healthy	13540	2736	h1	0.831905452143063	0.0203101920236337	h1_TCGCGAGTCCTCAATT-1	-0.014424459516902	-0.0191471793032253	G1	7243	2519	4	4	4	20	8	8	0	0	0	0	-0.0841074617588337	KCs
h1_TCGCGTTTCAACACTG-1	h1	6051	1367	Healthy	6051	1367	h1	0.829167592214348	0.00793257312840853	h1_TCGCGTTTCAACACTG-1	0.0058211921956404	-0.0450769701950936	S	6371	1367	0	0	3	2	1	1	3	2	1	1	1.18050381427695	Immune
h1_TCGGGACAGACTTGAA-1	h1	7341	2112	Healthy	7341	2112	h1	0.860037359106295	0.0457703310175725	h1_TCGGGACAGACTTGAA-1	-0.0386200878086615	0.0129986598242702	G2M	6853	2112	10	9	23	26	30	30	0	0	0	9	0.040559308733369	KCs
h1_TCGGGACGTCGCCATG-1	h1	2302	1036	Healthy	2303	1037	h1	0.896940842184371	0.127225358228398	h1_TCGGGACGTCGCCATG-1	0.0614775362714387	-0.0154324377654914	S	5807	1144	1	1	2	27	34	34	2	3	2	2	0.245061683726012	KCs
h1_TCGGGACGTCTCTCTG-1	h1	3082	1463	Healthy	3083	1464	h1	0.907298680912321	0.0382744080441129	h1_TCGGGACGTCTCTCTG-1	0.00421506026717547	-0.073134906576691	S	5753	1501	11	5	7	8	26	26	4	4	3	3	-0.19047761045956	MCs
h1_TCGGGACGTGTGGTTT-1	h1	8918	2139	Healthy	8919	2140	h1	0.843075246422924	0.0127817019845274	h1_TCGGGACGTGTGGTTT-1	0.0282942712194019	0.00353690403178751	S	7050	2138	9	16	19	16	19	19	0	0	9	8	-0.205275810504019	KCs
h1_TCGGGACTCGAGCCCA-1	h1	9797	2500	Healthy	9798	2501	h1	0.851414852775689	0.030006123698714	h1_TCGGGACTCGAGCCCA-1	-0.0363233781759424	-0.0491397591625904	G1	7191	2494	1	1	2	27	34	34	2	3	2	2	-0.159735212028	KCs
h1_TCGGTAAAGAATGTGT-1	h1	3018	1224	Healthy	3018	1224	h1	0.88736510301225	0.0669317428760769	h1_TCGGTAAAGAATGTGT-1	-0.0660647234162302	0.0273475906152431	G2M	6003	1256	1	1	2	27	34	34	2	3	2	2	0.432089713955989	KCs
h1_TCGGTAAAGCTGAAAT-1	h1	3584	1432	Healthy	3584	1432	h1	0.887905534005689	0.0895647321428571	h1_TCGGTAAAGCTGAAAT-1	-0.0735218883335857	0.0483735471440566	G2M	5888	1445	10	9	17	15	17	17	0	0	0	9	-0.16949650432958	KCs
h1_TCGGTAAAGGATGTAT-1	h1	3791	1590	Healthy	3792	1591	h1	0.894604071907825	0.0846518987341772	h1_TCGGTAAAGGATGTAT-1	0.0392472214538157	-0.00729321612813952	S	5907	1598	10	9	17	15	17	17	0	0	0	9	-0.402330984277161	KCs
h1_TCGGTAAAGTCTCGGC-1	h1	3192	1536	Healthy	3193	1537	h1	0.909387264130529	0.0404008769182587	h1_TCGGTAAAGTCTCGGC-1	-0.105852888169374	-0.0399633378281857	G1	5653	1565	7	5	24	18	26	26	4	4	3	3	0.182086539127851	MCs
h1_TCGGTAAAGTTTAGGA-1	h1	13751	3501	Healthy	13752	3502	h1	0.856453068312462	0.0378853984874927	h1_TCGGTAAAGTTTAGGA-1	0.00647737106619727	-0.0364360522035648	S	7607	3289	1	1	2	27	34	34	2	3	2	2	0.270177829621666	KCs
h1_TCGGTAACAAGGACTG-1	h1	12673	2835	Healthy	12674	2836	h1	0.841525432076192	0.0201988322550103	h1_TCGGTAACAAGGACTG-1	-0.0258104669930619	-0.0642957629940609	G1	7277	2700	10	9	23	26	30	30	0	0	0	9	0.509151709243362	KCs
h1_TCGGTAATCACCGGGT-1	h1	8272	1759	Healthy	8272	1759	h1	0.828378885069563	0.0171663442940039	h1_TCGGTAATCACCGGGT-1	-0.0107435930740219	-0.0105928995743368	G1	6902	1759	10	9	23	26	30	30	0	0	0	9	-0.0314537677561509	KCs
h1_TCGGTAATCGCGTTTC-1	h1	9156	2351	Healthy	9156	2351	h1	0.850959867524278	0.0351681957186544	h1_TCGGTAATCGCGTTTC-1	-0.0237836781468991	-0.0527773581529301	G1	7142	2350	1	1	2	27	34	34	2	3	2	2	-0.171979680282921	KCs
h1_TCGTACCAGAATGTTG-1	h1	2229	1081	Healthy	2229	1081	h1	0.90613081168219	0.17676087931808	h1_TCGTACCAGAATGTTG-1	-0.0883310443261259	0.0145473181378651	G2M	5739	1225	10	9	17	15	17	17	0	0	0	9	-0.18581708478142	KCs
h1_TCGTACCCAGGTGGAT-1	h1	16015	2851	Healthy	16015	2851	h1	0.82173268578091	0.0253512332188573	h1_TCGTACCCAGGTGGAT-1	0.018749823525672	-0.0115526772814716	S	7149	2395	10	9	23	26	30	30	0	0	0	9	0.917989837418449	KCs
h1_TCGTACCCATTCCTCG-1	h1	6087	1970	Healthy	6088	1971	h1	0.870579653561603	0.0303876478318003	h1_TCGTACCCATTCCTCG-1	-0.0434349255633904	-0.0481371874202955	G1	6390	1970	1	1	2	27	34	34	2	3	2	2	-0.0431738669542706	KCs
h1_TCGTAGAAGCACAGGT-1	h1	2383	1157	Healthy	2383	1157	h1	0.907083459339953	0.152328997062526	h1_TCGTAGAAGCACAGGT-1	-0.0138101781272919	-0.0532042981522466	G1	5795	1277	10	9	17	15	17	17	0	0	0	9	-0.177950565757216	KCs
h1_TCGTAGACATGCCTTC-1	h1	2382	1029	Healthy	2382	1029	h1	0.892054287992127	0.14399664147775	h1_TCGTAGACATGCCTTC-1	-0.0489501308648662	0.0268183978751118	G2M	5751	1167	10	9	17	15	17	17	0	0	0	9	-0.150785722303444	KCs
h1_TCTATTGTCTCTGCTG-1	h1	5226	2061	Healthy	5227	2062	h1	0.891356533979434	0.0568203558446528	h1_TCTATTGTCTCTGCTG-1	-0.121491280937155	-0.0938338567060241	G1	6030	2062	7	5	24	18	26	26	4	4	3	3	0.426808897492313	MCs
h1_TCTCATACACAGGTTT-1	h1	7678	2053	Healthy	7678	2053	h1	0.852555321431475	0.0302162021359729	h1_TCTCATACACAGGTTT-1	-0.0417741920313838	0.0494723047972961	G2M	6896	2053	10	9	23	26	30	30	0	0	0	9	0.109930313076562	KCs
h1_TCTCATACACTGAAGG-1	h1	8342	2236	Healthy	8342	2236	h1	0.854180314223595	0.0318868376888036	h1_TCTCATACACTGAAGG-1	-0.0458515947447744	-0.0427835811075954	G1	7068	2236	1	1	2	27	34	34	2	3	2	2	0.304526304145603	KCs
h1_TCTCATAGTCACCCAG-1	h1	3437	1380	Healthy	3437	1380	h1	0.887929772192175	0.0675007273785278	h1_TCTCATAGTCACCCAG-1	0.0230599944858743	-0.0390212183805342	S	5691	1414	19	25	29	35	36	36	9	7	15	17	-0.360788298515012	KCs
h1_TCTCATATCACTTCAT-1	h1	5040	1720	Healthy	5040	1720	h1	0.873893085922357	0.106746031746032	h1_TCTCATATCACTTCAT-1	-0.0916930386300277	0.0268008397566982	G2M	6101	1721	10	9	17	15	17	17	0	0	0	9	0.136248830941256	KCs
h1_TCTCATATCGCAAGCC-1	h1	9030	2062	Healthy	9030	2062	h1	0.837853963747474	0.0182724252491694	h1_TCTCATATCGCAAGCC-1	0.0403043915102484	-0.01909916956604	S	7044	2060	10	9	23	26	30	30	0	0	0	9	-0.00810160468919167	KCs
h1_TCTCATATCTCTGCTG-1	h1	8290	2639	Healthy	8291	2640	h1	0.873168450156537	0.0376311663249306	h1_TCTCATATCTCTGCTG-1	-0.0576756418877025	-0.0474715303650512	G1	7234	2638	7	5	24	18	26	26	4	4	3	3	1.04867738546226	MCs
h1_TCTCTAAAGATAGGAG-1	h1	10093	2388	Healthy	10093	2388	h1	0.843660644033827	0.027841077974834	h1_TCTCTAAAGATAGGAG-1	0.011850903819249	-0.00576514409421899	S	7106	2375	4	4	4	20	8	8	0	0	0	0	-0.0615841934324997	KCs
h1_TCTGAGAAGACGCACA-1	h1	5904	2324	Healthy	5905	2325	h1	0.892661537845008	0.0413209144792549	h1_TCTGAGAAGACGCACA-1	-0.10851816356188	-0.0430572573585851	G1	6251	2324	7	5	24	18	26	26	4	4	3	3	0.716885729021415	MCs
h1_TCTGAGACACAACGTT-1	h1	6458	1380	Healthy	6459	1381	h1	0.824162062290993	0.00743149094287041	h1_TCTGAGACACAACGTT-1	0.0243093655372388	0.00244265985727826	S	6538	1380	0	0	3	2	1	1	3	2	1	1	-0.0349049570437604	Immune
h1_TCTGAGAGTTACCAGT-1	h1	6805	2030	Healthy	6805	2030	h1	0.862938782050403	0.0505510653930933	h1_TCTGAGAGTTACCAGT-1	-0.0485317533626951	-0.00761993064265379	G1	6694	2030	10	9	17	15	17	17	0	0	0	9	0.181272878482789	KCs
h1_TCTGGAACATGCAATC-1	h1	5124	1927	Healthy	5126	1929	h1	0.885587141509501	0.0294576667967226	h1_TCTGGAACATGCAATC-1	-0.0909749262412409	-0.101398542851424	G1	6029	1928	7	5	24	18	26	26	4	4	3	3	0.83090032096536	MCs
h1_TCTGGAAGTGACGCCT-1	h1	8418	2388	Healthy	8420	2389	h1	0.860623581260068	0.0529691211401425	h1_TCTGGAAGTGACGCCT-1	-0.00274622050558029	-0.0291452681391632	G1	7187	2387	14	13	12	10	9	9	0	0	7	12	0.694361853198645	KCs
h1_TCTGGAAGTGTAATGA-1	h1	3648	1565	Healthy	3648	1565	h1	0.896817846622151	0.0413925438596491	h1_TCTGGAAGTGTAATGA-1	-0.0802841660156384	-0.0205907192964734	G1	5795	1572	11	5	7	8	6	6	4	4	3	3	-0.150858427799296	MCs
h1_TCTGGAATCTAACTTC-1	h1	3898	1429	Healthy	3899	1430	h1	0.878690372947695	0.0338548345729674	h1_TCTGGAATCTAACTTC-1	-0.0406160612950143	-0.017210114514592	G1	6010	1435	1	1	2	27	34	34	2	3	2	2	-0.108432093646134	KCs
h1_TCTTCGGAGCTAGTTC-1	h1	13280	2724	Healthy	13280	2724	h1	0.833141420986448	0.0199548192771084	h1_TCTTCGGAGCTAGTTC-1	-0.0197346511066071	-0.0383886703964127	G1	7187	2520	10	9	23	26	30	30	0	0	0	9	0.469017220254541	KCs
h1_TCTTCGGCATCCTAGA-1	h1	14817	2793	Healthy	14817	2793	h1	0.826245265520969	0.0211918741985557	h1_TCTTCGGCATCCTAGA-1	-0.0673716475807227	-0.00543449449895292	G1	7166	2462	8	7	5	7	4	4	0	0	0	0	0.0786576597664232	KCs
h1_TCTTCGGGTCCTAGCG-1	h1	5538	1592	Healthy	5538	1592	h1	0.855367662350931	0.0184182015167931	h1_TCTTCGGGTCCTAGCG-1	-0.0264688315033178	-0.0448055077981027	G1	6298	1592	10	9	23	26	30	30	0	0	0	9	-0.274165821838281	KCs
h1_TCTTCGGGTCGACTGC-1	h1	2126	936	Healthy	2126	936	h1	0.89292843333379	0.14722483537159	h1_TCTTCGGGTCGACTGC-1	-0.0665651146706371	0.00645947096955314	G2M	5811	1064	10	9	17	15	17	17	0	0	0	9	-0.278765641312459	KCs
h1_TCTTCGGGTGTGACCC-1	h1	2168	1012	Healthy	2168	1012	h1	0.900817480205511	0.178966789667897	h1_TCTTCGGGTGTGACCC-1	0.00763475376884379	-0.0536656507149884	S	5680	1174	10	9	17	15	17	17	0	0	0	9	-0.287732260530076	KCs
h1_TCTTCGGTCTGTACGA-1	h1	8668	2245	Healthy	8669	2246	h1	0.851050312842383	0.0349521282731572	h1_TCTTCGGTCTGTACGA-1	-0.0108237542434144	-0.0225932111041748	G1	7084	2245	1	1	2	27	34	34	2	3	2	2	-0.232629160868904	KCs
h1_TCTTTCCGTTGTCGCG-1	h1	6761	2458	Healthy	6761	2458	h1	0.885266892252808	0.0270670019227925	h1_TCTTTCCGTTGTCGCG-1	-0.0365973860859846	-0.100140555627741	G1	6716	2457	7	5	24	18	26	26	4	4	3	3	0.566103437097715	MCs
h1_TCTTTCCTCTCTTATG-1	h1	3172	1383	Healthy	3172	1383	h1	0.897036077361905	0.0529634300126103	h1_TCTTTCCTCTCTTATG-1	-0.106915958136797	-0.0947606883723229	G1	5715	1408	11	12	7	8	12	12	4	4	3	3	-0.0780202987264191	MCs
h1_TGAAAGAAGGCAAAGA-1	h1	13765	2739	Healthy	13766	2740	h1	0.830613731739616	0.02927502542496	h1_TGAAAGAAGGCAAAGA-1	-0.0210647263115732	-0.0256350241314457	G1	7197	2497	10	9	23	26	30	30	0	0	0	9	0.937154973571818	KCs
h1_TGAAAGACAAGAGGCT-1	h1	12363	2816	Healthy	12363	2816	h1	0.842993213474539	0.0196554234409124	h1_TGAAAGACAAGAGGCT-1	0.0100591658333606	-0.0715432565268967	S	7258	2702	1	1	2	27	34	34	2	3	2	2	0.391869237439606	KCs
h1_TGAAAGAGTACCGAGA-1	h1	4226	1590	Healthy	4226	1590	h1	0.882917643807295	0.111452910553715	h1_TGAAAGAGTACCGAGA-1	-0.00304429650307016	-0.00454976849272051	G1	6013	1593	10	9	17	15	17	17	0	0	0	9	-0.170536040793116	KCs
h1_TGAAAGAGTATATCCG-1	h1	7337	1779	Healthy	7337	1779	h1	0.840812411593844	0.0327109172686384	h1_TGAAAGAGTATATCCG-1	-0.0176201654810422	-0.0162512472046781	G1	6808	1779	1	1	2	3	15	15	2	3	2	2	0.468780090517789	KCs
h1_TGAAAGAGTCACCCAG-1	h1	3198	1419	Healthy	3198	1419	h1	0.899312895428584	0.152908067542214	h1_TGAAAGAGTCACCCAG-1	-0.0929104319540748	-0.0289437046394721	G1	5678	1485	10	9	17	15	17	17	0	0	0	9	0.964401771311591	KCs
h1_TGAAAGATCGAGGTAG-1	h1	4227	1555	Healthy	4227	1555	h1	0.880226698279865	0.039981074047788	h1_TGAAAGATCGAGGTAG-1	-0.0483299237767694	-0.0563922313278858	G1	6009	1555	1	1	2	27	34	34	2	3	2	2	0.3306474533796	KCs
h1_TGAAAGATCGATCCCT-1	h1	8154	1658	Healthy	8154	1658	h1	0.823134590734833	0.0204807456463086	h1_TGAAAGATCGATCCCT-1	-0.0111174274075348	-0.0229583107701768	G1	6859	1658	4	4	4	4	4	4	0	0	0	0	0.2686984304716	KCs
h1_TGACAACAGGACTGGT-1	h1	8615	2596	Healthy	8615	2596	h1	0.867619618969283	0.0972721996517702	h1_TGACAACAGGACTGGT-1	-0.0802348738561713	-0.0461753391803274	G1	7214	2595	10	9	17	15	17	17	0	0	0	9	-0.111105601777002	KCs
h1_TGACAACCAATCTGCA-1	h1	23415	3664	Healthy	23415	3664	h1	0.81564486248637	0.0169122357463165	h1_TGACAACCAATCTGCA-1	-0.00915257365057351	-0.0658150763781778	G1	7033	2369	10	9	23	26	30	30	0	0	0	9	0.409058266764563	KCs
h1_TGACAACGTATAAACG-1	h1	3755	1201	Healthy	3755	1201	h1	0.861504627900276	0.00106524633821571	h1_TGACAACGTATAAACG-1	2.1202387869429e-05	-0.0738635529580219	S	6165	1215	8	7	5	7	4	4	0	0	0	0	0.162931031475638	KCs
h1_TGACAACTCTACCTGC-1	h1	9945	2326	Healthy	9945	2326	h1	0.842156713678324	0.0337858220211161	h1_TGACAACTCTACCTGC-1	0.00859802122687617	-0.039380144115548	S	7159	2314	1	1	2	27	34	34	2	3	2	2	0.245752533789192	KCs
h1_TGACAACTCTTCGAGA-1	h1	9929	2297	Healthy	9929	2297	h1	0.840940819391553	0.0618390573068788	h1_TGACAACTCTTCGAGA-1	-0.0266604322354065	-0.0398292692574091	G1	7139	2291	10	9	23	26	30	30	0	0	0	9	0.3695938323753	KCs
h1_TGACTAGAGATGGGTC-1	h1	9259	2158	Healthy	9259	2158	h1	0.840538907139739	0.0312128739604709	h1_TGACTAGAGATGGGTC-1	-0.0128475401847129	-0.0111035041224918	G1	7088	2157	1	1	2	27	34	34	2	3	2	2	1.24186620338911	KCs
h1_TGACTAGAGCTCCCAG-1	h1	14393	3203	Healthy	14393	3203	h1	0.843056604808088	0.0322378934204127	h1_TGACTAGAGCTCCCAG-1	-0.062581779281987	0.00277457373247735	G2M	7440	2928	10	9	23	26	30	30	0	0	0	9	-0.0120317658247937	KCs
h1_TGACTAGCAAGGTGTG-1	h1	3359	1035	Healthy	3359	1035	h1	0.855008733600177	0.125930336409646	h1_TGACTAGCAAGGTGTG-1	-0.0509769310920293	-0.00983906559842331	G1	6147	1058	10	9	17	15	17	17	0	0	0	9	-0.204847998935189	KCs
h1_TGACTAGCAGGCTCAC-1	h1	2715	1381	Healthy	2715	1381	h1	0.914503251660676	0.0751381215469613	h1_TGACTAGCAGGCTCAC-1	-0.034921749575771	-0.0674158983688381	G1	5672	1453	11	12	7	8	12	12	4	4	3	3	0.530654870358974	MCs
h1_TGACTAGCATTTCAGG-1	h1	9894	3091	Healthy	9894	3091	h1	0.873535452306077	0.0252678390944006	h1_TGACTAGCATTTCAGG-1	-0.0548797856671327	-0.0743534957659826	G1	7542	3076	7	5	24	18	26	26	4	4	3	3	0.452629059157064	MCs
h1_TGACTAGGTAAGGATT-1	h1	4157	1434	Healthy	4157	1434	h1	0.872268866843459	0.0163579504450325	h1_TGACTAGGTAAGGATT-1	0.0248221910692547	-0.0530302788855993	S	6062	1437	1	1	2	27	34	34	2	3	2	2	-0.15865628046168	KCs
h1_TGAGAGGAGCATCATC-1	h1	9863	2558	Healthy	9863	2558	h1	0.853253087782178	0.0249417013079185	h1_TGAGAGGAGCATCATC-1	0.0368745874642267	-0.0354755296299363	S	7180	2553	10	9	23	26	30	30	0	0	0	9	0.232639637061018	KCs
h1_TGAGAGGCACCGAAAG-1	h1	5763	2280	Healthy	5763	2280	h1	0.892913746186228	0.0282838799236509	h1_TGAGAGGCACCGAAAG-1	-0.0409283485847643	-0.0322696427888418	G1	6194	2280	7	5	24	18	26	26	4	4	3	3	0.985572497667791	MCs
h1_TGAGAGGCATCACCCT-1	h1	12239	2583	Healthy	12239	2583	h1	0.83472027386482	0.0340714110629953	h1_TGAGAGGCATCACCCT-1	0.026583026920815	-0.0181342687969839	S	7181	2475	10	9	23	26	30	30	0	0	0	9	0.0483417084439745	KCs
h1_TGAGAGGTCTCTGAGA-1	h1	2790	1309	Healthy	2790	1309	h1	0.904613374800685	0.138709677419355	h1_TGAGAGGTCTCTGAGA-1	-0.0898515782348753	0.000490585425234155	G2M	5876	1374	10	9	17	15	17	17	0	0	0	9	0.164231158878887	KCs
h1_TGAGCATAGACTACAA-1	h1	4134	1624	Healthy	4135	1625	h1	0.887840482531698	0.026360338573156	h1_TGAGCATAGACTACAA-1	-0.0625111812234332	-0.0239561841472115	G1	5924	1628	11	5	7	8	6	6	4	4	3	3	0.178733166964275	MCs
h1_TGAGCATCAAGACACG-1	h1	5162	1829	Healthy	5162	1829	h1	0.878635501469178	0.0385509492444789	h1_TGAGCATCAAGACACG-1	-0.0295410384841661	0.0327578252558249	G2M	6153	1829	10	9	23	26	30	30	0	0	0	9	0.154495164305882	KCs
h1_TGAGCATTCCATGAGT-1	h1	6017	1939	Healthy	6018	1940	h1	0.869914889879353	0.0392156862745098	h1_TGAGCATTCCATGAGT-1	0.04608042947597	-0.00556220830184391	S	6358	1939	1	1	2	27	34	34	2	3	2	2	0.141028916583772	KCs
h1_TGAGCCGAGAGAGCTC-1	h1	9792	2257	Healthy	9792	2257	h1	0.840300580731083	0.03125	h1_TGAGCCGAGAGAGCTC-1	-0.0669803249092613	-0.00102558648811636	G1	7059	2251	10	9	23	26	30	30	0	0	0	9	0.185390792712676	KCs
h1_TGAGCCGAGCGAAGGG-1	h1	14632	2937	Healthy	14632	2937	h1	0.832569292076689	0.0360852925095681	h1_TGAGCCGAGCGAAGGG-1	-0.00263640631374891	-0.0149857105279163	G1	7333	2663	10	9	23	26	30	30	0	0	0	9	-0.00644406782537813	KCs
h1_TGAGCCGCAGTGACAG-1	h1	8149	2007	Healthy	8149	2007	h1	0.84440278349358	0.0337464719597497	h1_TGAGCCGCAGTGACAG-1	-0.0235811074280704	0.0153046293517375	G2M	6949	2007	10	9	23	26	30	30	0	0	0	9	0.349487082940017	KCs
h1_TGAGCCGTCTCGCATC-1	h1	5256	1478	Healthy	5256	1478	h1	0.851912937455308	0.00970319634703196	h1_TGAGCCGTCTCGCATC-1	-0.0406500581521736	0.0614474759947397	G2M	6296	1478	4	4	4	20	8	8	0	0	0	0	0.243363790036407	KCs
h1_TGAGGGACAATCCAAC-1	h1	2943	975	Healthy	2943	975	h1	0.861685022688381	0.0312606184165817	h1_TGAGGGACAATCCAAC-1	0.0573299564109809	0.00956970382700283	S	6171	1009	1	1	2	3	7	7	2	3	2	2	-0.194173733642255	KCs
h1_TGAGGGATCCCACTTG-1	h1	12652	2751	Healthy	12652	2751	h1	0.83845858650224	0.015333544103699	h1_TGAGGGATCCCACTTG-1	0.0304566457679564	0.0241473252043106	S	7181	2599	10	9	23	26	30	30	0	0	0	9	0.0569162980686364	KCs
h1_TGATTTCCAGTCGATT-1	h1	2756	1279	Healthy	2757	1280	h1	0.903144042715517	0.129125861443598	h1_TGATTTCCAGTCGATT-1	-0.0219225178492083	0.0236451966729877	G2M	5881	1349	10	9	17	15	17	17	0	0	0	9	-0.117217614414375	KCs
h1_TGATTTCGTAAGTTCC-1	h1	3017	1395	Healthy	3017	1395	h1	0.903723566038142	0.0109380178985747	h1_TGATTTCGTAAGTTCC-1	0.0263500292784572	-0.0557412172648383	S	5825	1434	11	12	7	8	12	12	4	4	3	3	-0.196416147369641	MCs
h1_TGATTTCGTAGGCATG-1	h1	10760	2297	Healthy	10760	2297	h1	0.833660093525622	0.0149628252788104	h1_TGATTTCGTAGGCATG-1	-0.0291595347945896	-0.0186720179338931	G1	7098	2280	10	9	23	26	30	30	0	0	0	9	0.230866639495537	KCs
h1_TGATTTCTCCAAACTG-1	h1	2291	868	Healthy	2293	870	h1	0.87475172769212	0.0191888355865678	h1_TGATTTCTCCAAACTG-1	-0.0665975379674295	0.0699501517440596	G2M	5899	972	5	6	6	5	3	3	1	1	6	6	-0.553842726066825	Immune
h1_TGCACCTCAGCAGTTT-1	h1	10082	2470	Healthy	10082	2470	h1	0.847422851119753	0.0220194405871851	h1_TGCACCTCAGCAGTTT-1	0.00148501405947989	0.0132277937775845	G2M	7294	2455	1	1	2	27	34	34	2	3	2	2	0.167407181377598	KCs
h1_TGCACCTGTCGCATCG-1	h1	2832	976	Healthy	2832	976	h1	0.865981768747793	0.028954802259887	h1_TGCACCTGTCGCATCG-1	-0.0637254357315687	0.0282001809104301	G2M	5979	1027	19	25	29	35	36	36	9	7	15	17	0.378882450301138	KCs
h1_TGCACCTTCATGCAAC-1	h1	9734	2187	Healthy	9734	2187	h1	0.837413442680013	0.0151017053626464	h1_TGCACCTTCATGCAAC-1	0.0222382859978942	-0.011184812080153	S	7062	2183	10	9	23	26	30	30	0	0	0	9	0.216268553212726	KCs
h1_TGCACCTTCGACAGCC-1	h1	3714	1215	Healthy	3714	1215	h1	0.864065234499466	0.0821217016693592	h1_TGCACCTTCGACAGCC-1	-0.0247033661546796	-0.0448123048111898	G1	6073	1229	10	9	17	15	17	17	0	0	0	9	0.174380642229635	KCs
h1_TGCACCTTCGTTACGA-1	h1	3061	1535	Healthy	3061	1535	h1	0.914008404391817	0.0467167592290101	h1_TGCACCTTCGTTACGA-1	-0.0363759072128461	-0.0826664783737036	G1	5597	1570	11	12	7	8	12	12	4	4	3	3	0.653368805695249	MCs
h1_TGCCAAAGTCACAAGG-1	h1	19028	3137	Healthy	19028	3137	h1	0.817058494525834	0.0194975825099853	h1_TGCCAAAGTCACAAGG-1	-0.0126973915213471	-0.0377766910785823	G1	7097	2241	14	13	12	10	9	9	0	0	7	12	-0.034160746333489	KCs
h1_TGCCAAAGTGAGGGTT-1	h1	4942	1893	Healthy	4943	1894	h1	0.887219357132704	0.0354036010519927	h1_TGCCAAAGTGAGGGTT-1	-0.0898326188877778	-0.112740282022492	G1	6035	1893	11	5	7	8	26	26	4	4	3	3	0.388481686317228	MCs
h1_TGCCAAATCAGGCCCA-1	h1	3505	1302	Healthy	3505	1302	h1	0.878669988623958	0.0601997146932953	h1_TGCCAAATCAGGCCCA-1	-0.0430912822312139	-0.062701375665086	G1	5961	1320	1	1	2	27	34	34	2	3	2	2	0.246415046502304	KCs
h1_TGCCCATAGCCAGTTT-1	h1	2946	1499	Healthy	2946	1499	h1	0.915419018717574	0.0410726408689749	h1_TGCCCATAGCCAGTTT-1	-0.106621544466799	-0.0547433672267356	G1	5635	1561	11	5	7	8	26	26	4	4	3	3	-0.0297427748883567	MCs
h1_TGCCCATGTTGAGGTG-1	h1	3309	1345	Healthy	3310	1346	h1	0.888976695855934	0.187009063444109	h1_TGCCCATGTTGAGGTG-1	-0.0382592039812696	-0.0235923108488866	G1	5763	1396	10	9	17	15	17	17	0	0	0	9	0.162175304644501	KCs
h1_TGCCCATTCAGAGACG-1	h1	10582	2581	Healthy	10582	2581	h1	0.847740232089148	0.0262710262710263	h1_TGCCCATTCAGAGACG-1	-0.0542649228481216	-0.0306314127830414	G1	7232	2558	1	1	2	27	34	34	2	3	2	2	0.135017535686692	KCs
h1_TGCCCATTCGCCCTTA-1	h1	2535	980	Healthy	2535	980	h1	0.878744253816517	0.135700197238659	h1_TGCCCATTCGCCCTTA-1	-0.0632042587903946	0.00712917600653974	G2M	5988	1071	1	1	18	14	11	11	2	3	2	2	-0.11944887392664	KCs
h1_TGCCCTACAGGTCTCG-1	h1	5010	1371	Healthy	5010	1371	h1	0.847885147193635	0.0325349301397206	h1_TGCCCTACAGGTCTCG-1	-0.054568646525465	-0.041589521413732	G1	6244	1371	1	1	2	3	7	7	2	3	2	2	0.19740310494485	KCs
h1_TGCGCAGTCCAAATGC-1	h1	2265	958	Healthy	2265	958	h1	0.888615469407405	0.154083885209713	h1_TGCGCAGTCCAAATGC-1	0.104967397407382	-0.0475671972259734	S	5852	1085	10	9	17	15	17	17	0	0	0	9	-0.236450254121077	KCs
h1_TGCGGGTAGCAGATCG-1	h1	7437	1968	Healthy	7438	1969	h1	0.850906110791631	0.0264856144124765	h1_TGCGGGTAGCAGATCG-1	-0.0144840181501567	-0.0241966033083365	G1	6864	1968	1	1	2	27	34	34	2	3	2	2	1.34975647284087	KCs
h1_TGCGGGTAGCCTTGAT-1	h1	5051	2099	Healthy	5052	2100	h1	0.897057426534293	0.0433491686460808	h1_TGCGGGTAGCCTTGAT-1	-0.0938124898210698	-0.0326556309099988	G1	5980	2100	7	5	24	18	26	26	4	4	3	3	0.2490238508601	MCs
h1_TGCGGGTAGGCGATAC-1	h1	7028	2105	Healthy	7028	2105	h1	0.863893279900452	0.0153671030165054	h1_TGCGGGTAGGCGATAC-1	-0.0137880377845096	-0.0219494497069883	G1	6760	2105	10	9	23	26	30	30	0	0	0	9	0.446132862861797	KCs
h1_TGCGGGTAGTGCCATT-1	h1	4839	1945	Healthy	4839	1945	h1	0.892574689601701	0.0781153130812151	h1_TGCGGGTAGTGCCATT-1	-0.106334875926719	-0.0243359138317255	G1	5990	1946	10	9	17	15	17	17	0	0	0	9	-0.115062831108923	KCs
h1_TGCGGGTCAGGGTATG-1	h1	6447	1776	Healthy	6448	1777	h1	0.85306506972563	0.0258995037220844	h1_TGCGGGTCAGGGTATG-1	-0.0354348643710083	-0.00676947220496232	G1	6509	1775	23	27	32	37	43	43	3	2	1	18	0.765461912713808	Immune
h1_TGCGGGTGTAGCTCCG-1	h1	3716	1379	Healthy	3716	1379	h1	0.879411117667889	0.0543595263724435	h1_TGCGGGTGTAGCTCCG-1	0.00686841195154175	-0.0310242173833746	S	5978	1385	1	1	2	27	34	34	2	3	2	2	0.197353896049974	KCs
h1_TGCGGGTTCCAGGGCT-1	h1	9938	2363	Healthy	9938	2363	h1	0.843935799658282	0.0365264640772791	h1_TGCGGGTTCCAGGGCT-1	-0.010909226099288	-0.0308803781031594	G1	7169	2357	1	1	2	27	34	34	2	3	2	2	0.72663506025811	KCs
h1_TGCGGGTTCTGTCTCG-1	h1	15419	3039	Healthy	15420	3040	h1	0.831614951567787	0.022503242542153	h1_TGCGGGTTCTGTCTCG-1	-0.00300600539500899	0.0182184961087129	G2M	7297	2667	10	9	23	26	30	30	0	0	0	9	0.157920087370615	KCs
h1_TGCGTGGAGCAGATCG-1	h1	15921	2866	Healthy	15921	2866	h1	0.822775008956533	0.027008353746624	h1_TGCGTGGAGCAGATCG-1	-0.0165488343119741	-0.00375430963905779	G1	7136	2411	10	9	23	26	30	30	0	0	0	9	0.399410345453433	KCs
h1_TGCGTGGAGTGTGAAT-1	h1	11116	2314	Healthy	11116	2314	h1	0.831538840133448	0.0244692335372436	h1_TGCGTGGAGTGTGAAT-1	-0.00495409599144114	-0.0133659632593355	G1	7027	2267	8	7	5	7	4	4	0	0	0	0	0.150973890014171	KCs
h1_TGCGTGGAGTTTGCGT-1	h1	12058	2482	Healthy	12058	2482	h1	0.831799264849934	0.0221429756178471	h1_TGCGTGGAGTTTGCGT-1	-0.0411866574327483	-0.0341315390873885	G1	7085	2372	10	9	23	26	30	30	0	0	0	9	0.00165398868664886	KCs
h1_TGCGTGGCACATAACC-1	h1	3628	1277	Healthy	3628	1277	h1	0.87260708778097	0.00826901874310915	h1_TGCGTGGCACATAACC-1	-0.0670785347585525	0.00710215850370825	G2M	6111	1284	10	9	23	26	30	30	0	0	0	9	0.693402116293029	KCs
h1_TGCGTGGGTACAAGTA-1	h1	9918	3044	Healthy	9918	3044	h1	0.871640385876744	0.0410364992942125	h1_TGCGTGGGTACAAGTA-1	-0.0343675764868051	-0.0582099394250046	G1	7507	3035	7	5	24	18	26	26	4	4	3	3	0.116554281572581	MCs
h1_TGCGTGGGTAGCCTCG-1	h1	11574	2711	Healthy	11574	2711	h1	0.844873502290447	0.0202177293934681	h1_TGCGTGGGTAGCCTCG-1	-0.0284298988525672	-0.0350201111319616	G1	7192	2644	14	13	12	10	9	9	0	0	7	12	0.228591315208538	KCs
h1_TGCTACCAGCTAACAA-1	h1	2338	1136	Healthy	2338	1136	h1	0.906951426574991	0.158254918733961	h1_TGCTACCAGCTAACAA-1	-0.0438728081965885	-0.00758611681378572	G1	5770	1249	10	9	17	15	17	17	0	0	0	9	-0.0728134142989181	KCs
h1_TGCTACCCAAAGTGCG-1	h1	8820	2252	Healthy	8820	2252	h1	0.849726290766372	0.0239229024943311	h1_TGCTACCCAAAGTGCG-1	-0.024114413001599	-0.0581770834548338	G1	7060	2251	10	9	23	26	30	30	0	0	0	9	0.0332571229209395	KCs
h1_TGCTACCGTCTGCCAG-1	h1	2169	871	Healthy	2169	871	h1	0.881231843377621	0.0202858460119871	h1_TGCTACCGTCTGCCAG-1	0.075719715193721	-0.0802933639130768	S	6039	969	10	9	23	26	30	30	0	0	0	9	0.474375267424996	KCs
h1_TGCTGCTTCAACACCA-1	h1	3068	1441	Healthy	3070	1443	h1	0.905976761149082	0.0149837133550489	h1_TGCTGCTTCAACACCA-1	-0.00737613687963411	-0.00303461904018686	G1	5760	1470	11	12	7	8	12	12	4	4	3	3	0.60407942716322	MCs
h1_TGGACGCAGACCACGA-1	h1	3523	1302	Healthy	3523	1302	h1	0.878118887483697	0.0743684359920522	h1_TGGACGCAGACCACGA-1	-0.0670250143499662	0.0808142508200093	G2M	6008	1322	10	9	23	26	30	30	0	0	0	9	0.00787125508776117	KCs
h1_TGGACGCAGCCTATGT-1	h1	5821	1820	Healthy	5821	1820	h1	0.865889366995689	0.0730115100498196	h1_TGGACGCAGCCTATGT-1	-0.0510287595478391	0.00618071697016992	G2M	6343	1820	10	9	23	26	30	30	0	0	0	9	0.467221827567118	KCs
h1_TGGACGCGTAGCTGCC-1	h1	24522	3731	Healthy	24523	3732	h1	0.813733169114881	0.025037719691718	h1_TGGACGCGTAGCTGCC-1	-0.0231201998136015	-0.0485435044790551	G1	7065	2254	14	13	12	10	9	9	0	0	7	12	0.102373732959792	KCs
h1_TGGCCAGAGGACAGCT-1	h1	2878	1124	Healthy	2878	1124	h1	0.88195612569779	0.120222376650452	h1_TGGCCAGAGGACAGCT-1	0.018046696568153	-0.00815738846193703	S	6111	1164	10	9	17	15	17	17	0	0	0	9	0.00118417652549271	KCs
h1_TGGCCAGCACATCCGG-1	h1	6040	2075	Healthy	6040	2075	h1	0.877277359331422	0.0254966887417219	h1_TGGCCAGCACATCCGG-1	-0.0869035693857307	-0.00135652082827714	G1	6331	2075	7	5	24	18	26	26	4	4	3	3	1.16248837804115	MCs
h1_TGGCCAGCATAAGACA-1	h1	6516	1705	Healthy	6516	1705	h1	0.847336239807957	0.0506445672191529	h1_TGGCCAGCATAAGACA-1	-0.0132268012506142	-0.0107422395109423	G1	6545	1705	1	1	2	3	7	7	2	3	2	2	0.116626027129612	KCs
h1_TGGCCAGCATGAACCT-1	h1	6237	2165	Healthy	6238	2166	h1	0.878950875867698	0.0216415517794165	h1_TGGCCAGCATGAACCT-1	-0.0225897493980064	-0.0644301712624299	G1	6405	2165	7	5	24	18	26	26	4	4	3	3	-0.123115227099968	MCs
h1_TGGCCAGTCAACACCA-1	h1	3611	1427	Healthy	3611	1427	h1	0.886665055117821	0.0996953752423151	h1_TGGCCAGTCAACACCA-1	-0.0562441520534558	-0.026483368475109	G1	5883	1440	10	9	17	15	17	17	0	0	0	9	0.302966081482607	KCs
h1_TGGCCAGTCGGATGTT-1	h1	6335	1563	Healthy	6335	1563	h1	0.840129366295048	0.0716653512233623	h1_TGGCCAGTCGGATGTT-1	0.0046065014228634	0.00935547534505077	G2M	6510	1563	10	9	23	26	30	30	0	0	0	0	-0.0845982480929319	KCs
h1_TGGCGCAAGGCTACGA-1	h1	8133	2150	Healthy	8133	2150	h1	0.852231392299003	0.0393458748309357	h1_TGGCGCAAGGCTACGA-1	-0.0510790392714375	-0.023264883957234	G1	6986	2150	10	9	23	26	30	30	0	0	0	9	0.226921927025684	KCs
h1_TGGCGCAAGTACGCGA-1	h1	2997	1328	Healthy	2997	1328	h1	0.89832599424412	0.191858525191859	h1_TGGCGCAAGTACGCGA-1	-0.0545188861275007	0.0536462531982473	G2M	5823	1391	10	9	17	15	17	17	0	0	0	9	0.128869151046012	KCs
h1_TGGCTGGGTCTAGTGT-1	h1	17368	3239	Healthy	17369	3240	h1	0.828002703739994	0.0324716448845645	h1_TGGCTGGGTCTAGTGT-1	-0.0109174347030777	-0.0579804718672561	G1	7196	2587	10	9	23	26	30	30	0	0	0	9	0.409692252932824	KCs
h1_TGGCTGGTCGAATCCA-1	h1	12897	2863	Healthy	12897	2863	h1	0.840975757495442	0.0170582305962627	h1_TGGCTGGTCGAATCCA-1	0.00269900915236045	-0.0240785761060195	S	7296	2704	10	9	23	26	30	30	0	0	0	9	0.0123624253800979	KCs
h1_TGGCTGGTCTACCAGA-1	h1	6684	1770	Healthy	6685	1771	h1	0.849184952676346	0.0475691847419596	h1_TGGCTGGTCTACCAGA-1	-0.0176831389435783	-0.00943241552396058	G1	6646	1770	10	9	23	26	30	30	0	0	0	9	0.211056273631603	KCs
h1_TGGGAAGAGGGATCTG-1	h1	2226	1146	Healthy	2226	1146	h1	0.913864563047099	0.190026954177898	h1_TGGGAAGAGGGATCTG-1	-0.100293444499839	-0.0485233966283642	G1	5711	1272	10	9	17	15	17	17	0	0	0	9	0.346248549987872	KCs
h1_TGGGAAGCACTGTGTA-1	h1	18458	3428	Healthy	18458	3428	h1	0.828618803494447	0.0287138368187236	h1_TGGGAAGCACTGTGTA-1	-0.0833149706022212	-0.0326076525484221	G1	7423	2638	14	13	12	10	9	9	0	0	7	12	0.0448359129302914	KCs
h1_TGGGAAGGTAGCCTAT-1	h1	10076	2198	Healthy	10076	2198	h1	0.834820666286358	0.0230250099245732	h1_TGGGAAGGTAGCCTAT-1	0.041917688201836	0.018956929027211	S	7049	2190	4	4	4	20	8	8	0	0	0	0	0.324112748770204	KCs
h1_TGGGCGTAGCATCATC-1	h1	5557	1392	Healthy	5557	1392	h1	0.839458802562877	0.00863775418391218	h1_TGGGCGTAGCATCATC-1	-0.043317580510362	-0.0111533721442567	G1	6267	1392	0	0	3	2	10	10	3	2	1	1	0.836037976817314	Immune
h1_TGGGCGTCAGATGGGT-1	h1	8378	2121	Healthy	8379	2122	h1	0.847969005364636	0.0399809046425588	h1_TGGGCGTCAGATGGGT-1	-0.00127955590679892	-0.0496979075289712	G1	7005	2121	1	1	2	27	34	34	2	3	2	2	-0.0289347037601146	KCs
h1_TGGGCGTGTCTGCGGT-1	h1	7064	1753	Healthy	7064	1753	h1	0.84274855720693	0.0141562853907135	h1_TGGGCGTGTCTGCGGT-1	-0.0152696913912511	-0.0241396731045172	G1	6745	1753	4	4	4	20	8	8	0	0	0	0	-0.18010281293617	KCs
h1_TGGGCGTGTTCCACGG-1	h1	2426	942	Healthy	2426	942	h1	0.878625362402007	0.0812036273701566	h1_TGGGCGTGTTCCACGG-1	-0.0150894459380778	0.114107102878258	G2M	6027	1018	1	1	2	3	7	7	2	3	2	2	0.497418283754623	KCs
h1_TGGGCGTTCCGTTGTC-1	h1	4008	1652	Healthy	4008	1652	h1	0.89316530872906	0.0259481037924152	h1_TGGGCGTTCCGTTGTC-1	-0.0795564477105959	-0.0934099456161353	G1	5899	1654	11	12	7	8	12	12	4	4	3	3	-0.148355367188254	MCs
h1_TGGTTAGGTCTCACCT-1	h1	6228	2388	Healthy	6230	2390	h1	0.890343534992191	0.0797752808988764	h1_TGGTTAGGTCTCACCT-1	-0.107608636286262	-0.0557834553749903	G1	6399	2388	11	12	7	8	12	12	4	4	3	3	0.203477376561305	MCs
h1_TGGTTAGTCCTTTACA-1	h1	13470	2743	Healthy	13471	2744	h1	0.832659525228295	0.0463217281567812	h1_TGGTTAGTCCTTTACA-1	0.0333140926900084	-0.0331033353940764	S	7187	2523	4	4	4	20	8	8	0	0	0	0	0.314966022514497	KCs
h1_TGGTTCCAGCAGACTG-1	h1	13229	2585	Healthy	13231	2587	h1	0.828028556538936	0.0153427556496108	h1_TGGTTCCAGCAGACTG-1	-0.00460464793357826	0.018103294378184	G2M	7160	2393	4	4	4	20	8	8	0	0	0	0	-0.0319385832645636	KCs
h1_TGGTTCCCAGGTGCCT-1	h1	6764	2384	Healthy	6764	2384	h1	0.881756325438018	0.0399172087522176	h1_TGGTTCCCAGGTGCCT-1	-0.0997918126160852	-0.0427103162759445	G1	6701	2383	7	5	24	18	26	26	4	4	3	3	-0.268129283779681	MCs
h1_TGGTTCCGTAATAGCA-1	h1	5916	1950	Healthy	5916	1950	h1	0.872218993910713	0.0398918187964841	h1_TGGTTCCGTAATAGCA-1	-0.014196684450761	0.0393792482322969	G2M	6339	1950	10	9	23	26	30	30	0	0	0	9	0.709743421034317	KCs
h1_TGTATTCAGTCCATAC-1	h1	5001	1518	Healthy	5001	1518	h1	0.860022404805259	0.018996200759848	h1_TGTATTCAGTCCATAC-1	-0.0138305543180328	-0.0863477286138182	G1	6139	1518	2	2	0	0	0	0	5	5	4	4	-0.402637625716215	LCs
h1_TGTATTCCACTTGGAT-1	h1	4736	1668	Healthy	4736	1668	h1	0.87668982819308	0.0935388513513514	h1_TGTATTCCACTTGGAT-1	-0.00707586799732841	-0.04287242540423	G1	6084	1668	10	9	17	15	17	17	0	0	0	9	0.193563796531593	KCs
h1_TGTATTCCATAGTAAG-1	h1	5561	1684	Healthy	5561	1684	h1	0.861471394506948	0.0429778816759576	h1_TGTATTCCATAGTAAG-1	-0.0760430369138037	-0.000196687945729287	G1	6292	1684	1	1	2	3	15	15	2	3	2	2	0.101334603183122	KCs
h1_TGTATTCCATCTCCCA-1	h1	7774	2609	Healthy	7774	2609	h1	0.878125474385655	0.0463082068433239	h1_TGTATTCCATCTCCCA-1	-0.0493578260351625	-0.0811554936422178	G1	7084	2609	7	5	24	18	26	26	4	4	3	3	0.780443866719108	MCs
h1_TGTATTCGTATAAACG-1	h1	6668	2352	Healthy	6669	2353	h1	0.881686295360906	0.0248912880491828	h1_TGTATTCGTATAAACG-1	-0.0352274483053095	-0.0814145351744755	G1	6659	2352	7	5	24	18	26	26	4	4	3	3	0.431876610322951	MCs
h1_TGTATTCGTCCAGTTA-1	h1	21042	3675	Healthy	21042	3675	h1	0.824701730500987	0.0470962836232297	h1_TGTATTCGTCCAGTTA-1	-0.0414064592865642	-0.0397186534170723	G1	6944	2451	10	9	23	26	30	30	0	0	0	9	0.595107920925477	KCs
h1_TGTATTCGTGAAAGAG-1	h1	3137	1172	Healthy	3137	1172	h1	0.877710530092429	0.130060567421103	h1_TGTATTCGTGAAAGAG-1	0.019973795447902	-0.0164678312030537	S	6073	1199	10	9	17	15	17	17	0	0	0	9	-0.408750749017885	KCs
h1_TGTATTCGTGTAACGG-1	h1	7459	2202	Healthy	7460	2203	h1	0.863217130325415	0.0221179624664879	h1_TGTATTCGTGTAACGG-1	-0.0323243045142022	-0.0208039905486065	G1	6903	2202	1	1	2	27	34	34	2	3	2	2	0.363018395941877	KCs
h1_TGTATTCTCCTTGACC-1	h1	3693	1489	Healthy	3693	1489	h1	0.889418933093896	0.0671540752775521	h1_TGTATTCTCCTTGACC-1	-0.00888241902254557	-0.0221717462819053	G1	5890	1500	10	9	17	15	17	17	0	0	0	9	-0.115998754055135	KCs
h1_TGTCCCAAGAGGTACC-1	h1	4838	1892	Healthy	4838	1892	h1	0.889340106536937	0.038032244729227	h1_TGTCCCAAGAGGTACC-1	-0.0744036228596099	0.0153830653148348	G2M	5949	1893	7	5	24	18	26	26	4	4	3	3	0.88513233799143	MCs
h1_TGTCCCACAAGTACCT-1	h1	6007	1954	Healthy	6007	1954	h1	0.870924248748822	0.0677542866655569	h1_TGTCCCACAAGTACCT-1	-0.00617583138696919	0.028876332474206	G2M	6365	1954	10	9	17	15	17	17	0	0	0	9	0.269396872424392	KCs
h1_TGTGGTAGTACAGACG-1	h1	18357	3742	Healthy	18357	3742	h1	0.838008900960392	0.0165059650269652	h1_TGTGGTAGTACAGACG-1	0.0444992463188384	0.562475081233261	G2M	7510	2986	9	14	15	13	16	16	0	10	9	8	0.0719844459739011	KCs
h1_TGTGGTAGTCGCTTTC-1	h1	3853	1641	Healthy	3853	1641	h1	0.896622641975145	0.0402283934596418	h1_TGTGGTAGTCGCTTTC-1	-0.0471799357942688	-0.0714986836576105	G1	5752	1647	7	5	24	18	26	26	4	4	3	3	0.254803359904772	MCs
h1_TGTGGTAGTCGTTGTA-1	h1	11262	2373	Healthy	11262	2373	h1	0.833074540032851	0.0156277748179719	h1_TGTGGTAGTCGTTGTA-1	-0.0675541834508654	-0.0458325001599921	G1	7114	2330	10	9	23	26	30	30	0	0	0	9	0.597211014574073	KCs
h1_TGTGGTATCTGGAGCC-1	h1	7468	2162	Healthy	7468	2162	h1	0.861006913998752	0.0575790037493305	h1_TGTGGTATCTGGAGCC-1	-0.0221507089053652	-0.029780393378372	G1	6894	2162	10	9	23	26	30	30	0	0	0	9	0.318526772357406	KCs
h1_TGTGTTTAGTGAAGTT-1	h1	8957	2083	Healthy	8957	2083	h1	0.839714765683032	0.0282460645305348	h1_TGTGTTTAGTGAAGTT-1	0.0257902837561259	-0.0344383393063479	S	7059	2082	1	1	2	27	34	34	2	3	2	2	0.0894185946208375	KCs
h1_TGTGTTTCAACTTGAC-1	h1	10113	2312	Healthy	10113	2312	h1	0.839972189845029	0.0309502620389598	h1_TGTGTTTCAACTTGAC-1	-0.035225962206812	0.00590860650531683	G2M	7142	2296	1	1	2	3	15	15	2	3	2	2	0.350124471009787	KCs
h1_TGTGTTTGTTAAGACA-1	h1	11224	2538	Healthy	11224	2538	h1	0.840584567581615	0.029312188168211	h1_TGTGTTTGTTAAGACA-1	0.0021642732738392	-0.00619576347021929	S	7188	2499	10	9	23	26	30	30	0	0	0	9	0.218432337775318	KCs
h1_TGTGTTTTCACCAGGC-1	h1	13926	2462	Healthy	13927	2463	h1	0.818431702820527	0.0290802039204423	h1_TGTGTTTTCACCAGGC-1	-0.00931551370089423	-0.0257460627245865	G1	7069	2172	10	9	23	26	30	30	0	0	0	9	0.00727904045469766	KCs
h1_TGTTCCGAGTACATGA-1	h1	22707	3704	Healthy	22707	3704	h1	0.819224081452239	0.0224600343506408	h1_TGTTCCGAGTACATGA-1	-0.0627664657321807	-0.0191681095417515	G1	6980	2401	10	9	23	26	30	30	0	0	0	9	0.0713613652878467	KCs
h1_TGTTCCGCAAACTGTC-1	h1	17221	3508	Healthy	17222	3509	h1	0.836901184116565	0.0180582975264197	h1_TGTTCCGCAAACTGTC-1	0.0656512971165866	0.60226181617672	G2M	7451	2935	9	14	15	13	16	16	0	10	9	8	0.156490567113167	KCs
h1_TGTTCCGGTTATGTGC-1	h1	7197	2184	Healthy	7197	2184	h1	0.865730223898661	0.0507155759344171	h1_TGTTCCGGTTATGTGC-1	-0.0662304950306946	0.0261267181492135	G2M	6846	2184	10	9	23	26	30	30	0	0	0	9	0.301394920649651	KCs
h1_TTAACTCAGGCTCATT-1	h1	10819	2630	Healthy	10820	2631	h1	0.847775949893425	0.0203327171903882	h1_TTAACTCAGGCTCATT-1	0.0333860772929611	-0.0189748794655681	S	7283	2608	1	1	2	27	34	34	2	3	2	2	0.567186016891408	KCs
h1_TTAACTCCACGCCAGT-1	h1	7061	1998	Healthy	7061	1998	h1	0.857550068649467	0.0100552329698343	h1_TTAACTCCACGCCAGT-1	-0.0347934098766537	-0.00904950182912644	G1	6771	1997	10	9	23	26	30	30	0	0	0	9	0.146828070955714	KCs
h1_TTAACTCCAGCCTTGG-1	h1	7565	1843	Healthy	7565	1843	h1	0.841888680820606	0.0319894249834765	h1_TTAACTCCAGCCTTGG-1	0.0204782457717964	0.00437504412760609	S	6861	1843	1	1	2	3	15	15	2	3	2	2	0.147874369461305	KCs
h1_TTAACTCGTCGCGGTT-1	h1	10914	2522	Healthy	10914	2522	h1	0.842436504162634	0.0079714128642111	h1_TTAACTCGTCGCGGTT-1	-0.0180693029115497	-0.0374949922711075	G1	7155	2489	9	16	19	16	19	19	0	0	9	8	-0.110412267107672	KCs
h1_TTAACTCTCCTGTAGA-1	h1	5287	2102	Healthy	5287	2102	h1	0.892410937630229	0.0206166067713259	h1_TTAACTCTCCTGTAGA-1	-0.00975016662758625	-0.073712357674177	G1	6063	2103	7	5	24	18	26	26	4	4	3	3	0.586841826533921	MCs
h1_TTAGGACAGATAGCAT-1	h1	9071	2201	Healthy	9071	2201	h1	0.844596080647133	0.0350567743357954	h1_TTAGGACAGATAGCAT-1	-0.0475821008865567	-0.0216722233222509	G1	7103	2199	1	1	2	27	34	34	2	3	2	2	0.318850309923893	KCs
h1_TTAGGACAGCAGGCTA-1	h1	3255	1043	Healthy	3255	1043	h1	0.859285549027997	0.0485407066052227	h1_TTAGGACAGCAGGCTA-1	-0.0233977584500333	-0.0757218230624339	G1	6158	1064	1	1	2	27	34	34	2	3	2	2	0.100778744416361	KCs
h1_TTAGGACAGGTAGCCA-1	h1	9040	2456	Healthy	9040	2456	h1	0.856947428313048	0.0264380530973451	h1_TTAGGACAGGTAGCCA-1	0.0512186542648432	-0.00580983036596366	S	7186	2455	1	1	2	3	15	15	2	3	2	2	0.22166457685389	KCs
h1_TTAGGACAGTGAACAT-1	h1	3706	1525	Healthy	3706	1525	h1	0.891945701423997	0.0307609282245008	h1_TTAGGACAGTGAACAT-1	-0.0266867842730422	-0.0924049205022417	G1	5812	1534	7	5	24	18	26	26	4	4	3	3	-0.063329832534669	MCs
h1_TTAGGACCATTCGACA-1	h1	13792	2914	Healthy	13792	2914	h1	0.836908576419662	0.0193590487238979	h1_TTAGGACCATTCGACA-1	0.0479449321613104	-0.0176833744661717	S	7321	2708	10	9	23	26	30	30	0	0	0	9	0.121762504436989	KCs
h1_TTAGGACGTGGGTCAA-1	h1	13853	2584	Healthy	13854	2585	h1	0.823952336103734	0.0313266926519417	h1_TTAGGACGTGGGTCAA-1	0.0067171635571197	-0.0174127100591813	S	7138	2366	10	9	23	26	30	30	0	0	0	9	0.0288432690733294	KCs
h1_TTAGGACTCACCATAG-1	h1	4496	1858	Healthy	4496	1858	h1	0.894935986243224	0.042482206405694	h1_TTAGGACTCACCATAG-1	-0.0404863723648622	-0.0293069575244339	G1	5881	1861	11	5	7	8	26	26	4	4	3	3	0.474359727734842	MCs
h1_TTAGGACTCCTTCAAT-1	h1	15696	3063	Healthy	15699	3066	h1	0.83095293642827	0.0169437543792598	h1_TTAGGACTCCTTCAAT-1	-0.0231448404712904	-0.0105781285123335	G1	7286	2646	10	9	23	26	30	30	0	0	0	9	0.473276254681089	KCs
h1_TTAGGCACACATCCGG-1	h1	6186	2178	Healthy	6189	2181	h1	0.880535296403817	0.0276296655356277	h1_TTAGGCACACATCCGG-1	-0.101725971703716	-0.0392960282212284	G1	6390	2178	7	5	24	18	26	26	4	4	3	3	0.161388078727902	MCs
h1_TTAGGCACACCGTTGG-1	h1	17192	3234	Healthy	17192	3234	h1	0.828682297900923	0.0316426244765007	h1_TTAGGCACACCGTTGG-1	-0.0352706451394753	-0.00534089294820542	G1	7221	2612	10	9	23	26	30	30	0	0	0	9	0.525487775809852	KCs
h1_TTAGGCACAGTAACGG-1	h1	14694	2797	Healthy	14694	2797	h1	0.827112224931759	0.0433510276303253	h1_TTAGGCACAGTAACGG-1	0.0342734903816915	-0.000797175175239515	S	7182	2490	8	7	5	7	4	4	0	0	0	0	0.172063398809918	KCs
h1_TTAGGCACATCATCCC-1	h1	8376	2325	Healthy	8376	2325	h1	0.858116617698247	0.0206542502387775	h1_TTAGGCACATCATCCC-1	-0.0595522665643373	-0.000820935082131366	G1	7079	2325	10	9	23	26	30	30	0	0	0	9	-0.0501707318606436	KCs
h1_TTAGGCAGTCCCTTGT-1	h1	14629	3516	Healthy	14629	3516	h1	0.851348411297737	0.0237883655752273	h1_TTAGGCAGTCCCTTGT-1	0.0373437631763102	0.537917584903733	G2M	7667	3237	9	14	15	13	16	16	0	10	9	8	0.682587829315173	KCs
h1_TTAGGCATCCATTCTA-1	h1	6454	2033	Healthy	6454	2033	h1	0.868316507760174	0.0148744964363186	h1_TTAGGCATCCATTCTA-1	0.0311979703809769	0.065514412452411	G2M	6520	2033	10	9	23	26	30	30	0	0	0	9	0.560071830052083	KCs
h1_TTAGGCATCTTGCCGT-1	h1	7986	2633	Healthy	7987	2634	h1	0.876545221391584	0.0504569926129961	h1_TTAGGCATCTTGCCGT-1	-0.0707363317452844	-0.079266822219006	G1	7146	2631	7	5	24	18	26	26	4	4	3	3	0.115919958194374	MCs
h1_TTAGTTCAGTCATGCT-1	h1	11600	1994	Healthy	11600	1994	h1	0.811848753935149	0.0125862068965517	h1_TTAGTTCAGTCATGCT-1	-0.0462282895570152	-0.0360614272074482	G1	7477	1882	0	0	3	2	1	1	3	2	1	1	2.17806027072472	Immune
h1_TTAGTTCTCTCTGAGA-1	h1	18186	3315	Healthy	18187	3316	h1	0.826481689153538	0.0216088414801782	h1_TTAGTTCTCTCTGAGA-1	-0.00672698943301625	-0.0169053063784756	G1	7522	2608	14	13	12	10	9	9	0	0	7	12	0.262909156247742	KCs
h1_TTATGCTAGAATTCCC-1	h1	12605	2564	Healthy	12605	2564	h1	0.831333349153129	0.0241174137247124	h1_TTATGCTAGAATTCCC-1	-0.0207525523264283	0.0305063370595273	G2M	7145	2413	4	4	4	20	8	8	0	0	0	0	0.381714136608635	KCs
h1_TTATGCTCAGTTAACC-1	h1	9896	2488	Healthy	9896	2488	h1	0.84992732810943	0.0177849636216653	h1_TTATGCTCAGTTAACC-1	-0.0316227779212527	0.0163430515333439	G2M	7205	2479	4	4	4	20	8	8	0	0	0	0	0.537269748964764	KCs
h1_TTATGCTCAGTTTACG-1	h1	2328	1050	Healthy	2328	1050	h1	0.897298655985189	0.166666666666667	h1_TTATGCTCAGTTTACG-1	0.0108489220774837	-0.0532960350890192	S	5867	1176	10	9	17	15	17	17	0	0	0	9	-0.249840019234176	KCs
h1_TTATGCTGTAGGGTAC-1	h1	2670	810	Healthy	2670	810	h1	0.848818170152569	0.0142322097378277	h1_TTATGCTGTAGGGTAC-1	-0.0623680329483047	-0.0194690673983826	G1	6210	890	3	3	1	1	2	2	1	1	5	5	-0.495609547659553	Immune
h1_TTATGCTTCACAGGCC-1	h1	12787	2558	Healthy	12787	2558	h1	0.829825300129467	0.0274497536560569	h1_TTATGCTTCACAGGCC-1	-0.0766206189624127	-0.0296476595098507	G1	7123	2414	10	9	23	26	30	30	0	0	0	9	0.307469115723746	KCs
h1_TTCCCAGTCCTGTACC-1	h1	7152	2436	Healthy	7155	2439	h1	0.878743146086004	0.023340321453529	h1_TTCCCAGTCCTGTACC-1	-0.057462100565628	-0.0417021503599609	G1	6879	2436	7	5	24	18	26	26	4	4	3	3	0.511452063750664	MCs
h1_TTCCCAGTCGATCCCT-1	h1	3645	1063	Healthy	3645	1063	h1	0.849744605423605	0.0548696844993141	h1_TTCCCAGTCGATCCCT-1	-0.0582153359916857	-0.076030116939405	G1	5995	1076	23	27	32	37	43	43	3	2	1	18	0.778931849495792	Immune
h1_TTCGAAGAGTTGTAGA-1	h1	15460	2927	Healthy	15460	2927	h1	0.827464640060151	0.0336351875808538	h1_TTCGAAGAGTTGTAGA-1	0.0159480997669604	0.00890761756309072	S	7234	2532	10	9	23	26	30	30	0	0	0	9	0.46995440726536	KCs
h1_TTCGAAGCAAATCCGT-1	h1	9291	2308	Healthy	9291	2308	h1	0.8475763268149	0.0259390808309116	h1_TTCGAAGCAAATCCGT-1	-0.0521313719816952	0.0302826931134086	G2M	7122	2306	1	1	2	3	15	15	2	3	2	2	0.0483585608090413	KCs
h1_TTCGGTCCACATTTCT-1	h1	8654	2258	Healthy	8654	2258	h1	0.851800657812909	0.0517679685694477	h1_TTCGGTCCACATTTCT-1	0.0208025397442033	-0.0133269178364799	S	7089	2258	1	1	2	3	15	15	2	3	2	2	0.236797924908245	KCs
h1_TTCGGTCCACGAAGCA-1	h1	5288	2041	Healthy	5288	2041	h1	0.888956197035648	0.0293116490166415	h1_TTCGGTCCACGAAGCA-1	-0.0757292597284583	-0.00800608484157629	G1	6069	2041	7	5	24	18	26	26	4	4	3	3	0.0727784143039345	MCs
h1_TTCGGTCCATCGACGC-1	h1	5331	1576	Healthy	5332	1577	h1	0.858042918510173	0.0367591897974494	h1_TTCGGTCCATCGACGC-1	0.00925778759348644	-0.0657160595300791	S	6265	1575	4	4	4	20	8	8	0	0	0	0	0.0230121356441436	KCs
h1_TTCGGTCGTTACAGAA-1	h1	2673	1156	Healthy	2674	1157	h1	0.893839828009386	0.130890052356021	h1_TTCGGTCGTTACAGAA-1	-0.0843196240331571	-0.0126372352441084	G1	5931	1226	10	9	17	15	17	17	0	0	0	9	-0.00514270666701474	KCs
h1_TTCGGTCTCGTTTAGG-1	h1	5840	1983	Healthy	5840	1983	h1	0.875454403978381	0.026541095890411	h1_TTCGGTCTCGTTTAGG-1	-0.111476476156302	-0.0116096872819642	G1	6272	1983	7	5	24	18	26	26	4	4	3	3	0.928164670291362	MCs
h1_TTCGGTCTCTTCGAGA-1	h1	7804	2172	Healthy	7804	2172	h1	0.857293893945693	0.0143516145566376	h1_TTCGGTCTCTTCGAGA-1	-0.0112804164146336	0.0159004793000617	G2M	6970	2172	1	1	2	27	34	34	2	3	2	2	0.15860991476038	KCs
h1_TTCTACAAGCCCAACC-1	h1	6649	2486	Healthy	6649	2486	h1	0.888233732042267	0.0350428635885095	h1_TTCTACAAGCCCAACC-1	-0.0574684289182794	-0.109466328716377	G1	6644	2486	11	5	7	8	26	26	4	4	3	3	0.0653378045163654	MCs
h1_TTCTACAAGTTGAGTA-1	h1	10056	2428	Healthy	10056	2428	h1	0.845799348779508	0.0238663484486874	h1_TTCTACAAGTTGAGTA-1	-0.055016898514189	-0.0357539579824608	G1	7206	2419	1	1	2	27	34	34	2	3	2	2	0.0699650021970042	KCs
h1_TTCTACACATCCCACT-1	h1	2176	980	Healthy	2176	980	h1	0.896204846976697	0.160386029411765	h1_TTCTACACATCCCACT-1	-0.0699945317151637	0.00228645938805656	G2M	5776	1108	10	9	17	15	17	17	0	0	0	9	-0.189098297049165	KCs
h1_TTCTACAGTCCGACGT-1	h1	11060	2759	Healthy	11060	2759	h1	0.850880330891469	0.0535262206148282	h1_TTCTACAGTCCGACGT-1	-0.0585933844279236	-0.0274916017320059	G1	7340	2712	10	9	23	26	30	30	0	0	0	9	0.216045069377158	KCs
h1_TTCTACAGTGTTTGGT-1	h1	6144	2230	Healthy	6144	2230	h1	0.883818922318624	0.0283203125	h1_TTCTACAGTGTTTGGT-1	-0.0485341430157159	-0.042208208502126	G1	6353	2230	7	5	24	18	26	26	4	4	3	3	1.00935332997626	MCs
h1_TTCTCAAAGTAGGTGC-1	h1	5131	1923	Healthy	5131	1923	h1	0.88512142230172	0.0360553498343403	h1_TTCTCAAAGTAGGTGC-1	-0.0974305216749294	-0.0440476112146986	G1	6052	1923	7	5	24	18	26	26	4	4	3	3	0.955155133969378	MCs
h1_TTCTCAACAGTGGAGT-1	h1	7543	1970	Healthy	7543	1970	h1	0.84962701510111	0.0107384329842238	h1_TTCTCAACAGTGGAGT-1	-0.062886234701879	-0.0104227930218229	G1	6880	1970	1	1	2	27	34	34	2	3	2	2	1.51382700811431	KCs
h1_TTCTCAATCTACCAGA-1	h1	2181	983	Healthy	2181	983	h1	0.896334877742903	0.176524530032095	h1_TTCTCAATCTACCAGA-1	-0.0278426811644923	-0.0178633434660367	G1	5669	1165	10	9	17	15	17	17	0	0	0	9	-0.171550218206138	KCs
h1_TTCTCCTCAATGGACG-1	h1	14019	2951	Healthy	14019	2951	h1	0.836799130393859	0.026107425636636	h1_TTCTCCTCAATGGACG-1	-0.0851902548051823	0.0156601187632676	G2M	7291	2700	10	9	23	26	30	30	0	0	0	9	0.254858184849871	KCs
h1_TTCTCCTCACATGACT-1	h1	2719	943	Healthy	2719	943	h1	0.866091229363659	0.0187568959176168	h1_TTCTCCTCACATGACT-1	-0.0125683661384251	-0.0337224599080957	G1	6269	985	10	9	23	26	30	30	0	0	0	9	-0.0722032817483442	KCs
h1_TTCTCCTCAGTTCCCT-1	h1	8357	2150	Healthy	8357	2150	h1	0.84966742346662	0.0319492640899844	h1_TTCTCCTCAGTTCCCT-1	0.0365241946284232	-0.0583104495816966	S	7043	2150	1	1	2	3	15	15	2	3	2	2	-0.158840935240133	KCs
h1_TTCTCCTGTCCGCTGA-1	h1	5499	1640	Healthy	5500	1641	h1	0.859571343197156	0.0627272727272727	h1_TTCTCCTGTCCGCTGA-1	0.0117478610212496	0.0414397571581473	G2M	6262	1640	10	9	17	15	17	17	0	0	0	9	-0.347667200063505	KCs
h1_TTCTCCTTCTGGAGCC-1	h1	13046	2770	Healthy	13046	2770	h1	0.836471557505512	0.00927487352445194	h1_TTCTCCTTCTGGAGCC-1	-0.00572293087462349	-0.0394902366699296	G1	7268	2611	10	9	23	26	30	30	0	0	0	9	0.273683224198596	KCs
h1_TTCTTAGAGACGCACA-1	h1	20173	3322	Healthy	20174	3323	h1	0.818048892440625	0.0265192822444731	h1_TTCTTAGAGACGCACA-1	0.00895175887387842	-0.0283992742725248	S	7214	2320	14	13	12	10	9	9	0	0	7	12	0.31278579571876	KCs
h1_TTCTTAGCAATCTACG-1	h1	7720	2206	Healthy	7720	2206	h1	0.860065497654673	0.0341968911917098	h1_TTCTTAGCAATCTACG-1	-0.0460876559515537	0.00515147168416091	G2M	6953	2206	10	9	23	26	30	30	0	0	0	9	0.0620804730357737	KCs
h1_TTCTTAGGTCATTAGC-1	h1	3883	1379	Healthy	3883	1379	h1	0.874733308467456	0.0399175894926603	h1_TTCTTAGGTCATTAGC-1	0.0120329996447291	-0.0216009447423025	S	6010	1383	1	1	2	3	15	15	2	3	2	2	0.278202921241336	KCs
h1_TTCTTAGTCATCTGTT-1	h1	3447	1643	Healthy	3448	1644	h1	0.909071567954429	0.0788863109048724	h1_TTCTTAGTCATCTGTT-1	-0.052833130113996	-0.05457370551098	G1	5594	1661	11	12	7	8	12	12	4	4	3	3	0.384122378733331	MCs
h1_TTGAACGAGGCTAGCA-1	h1	4459	1640	Healthy	4459	1640	h1	0.880963179953806	0.107871720116618	h1_TTGAACGAGGCTAGCA-1	0.00475709115515749	-0.00256619560634663	S	6037	1640	10	9	17	15	17	17	0	0	0	9	-0.328537159031547	KCs
h1_TTGAACGAGTAAGTAC-1	h1	10296	2318	Healthy	10296	2318	h1	0.838622329056427	0.0329254079254079	h1_TTGAACGAGTAAGTAC-1	-0.0469474757402316	-0.0806844885114079	G1	7166	2301	1	1	2	27	34	34	2	3	2	2	0.392142383507045	KCs
h1_TTGAACGGTACCGTAT-1	h1	2463	1044	Healthy	2463	1044	h1	0.890087623543506	0.187982135606983	h1_TTGAACGGTACCGTAT-1	-0.0656525834992878	0.0431727365281974	G2M	5835	1170	10	9	17	15	17	17	0	0	0	9	-0.0464470890741886	KCs
h1_TTGACTTCAGCCTGTG-1	h1	7097	2451	Healthy	7097	2451	h1	0.880103213432811	0.0297308721995209	h1_TTGACTTCAGCCTGTG-1	-0.0972887652842677	-0.0265382768597703	G1	6848	2451	7	5	24	18	26	26	4	4	3	3	2.0167043289347	MCs
h1_TTGACTTGTGTTCTTT-1	h1	12397	2710	Healthy	12397	2710	h1	0.838676707749496	0.0062111801242236	h1_TTGACTTGTGTTCTTT-1	0.0181757455666036	0.00300756401130262	S	7263	2604	10	9	23	26	30	30	0	0	0	9	0.189922272687866	KCs
h1_TTGCCGTAGTCCCACG-1	h1	5788	1616	Healthy	5788	1616	h1	0.85273542440867	0.02643400138217	h1_TTGCCGTAGTCCCACG-1	-0.0231293685008511	-0.0245805580505528	G1	6336	1616	1	1	2	27	34	34	2	3	2	2	0.602912594404549	KCs
h1_TTGCCGTAGTTGTAGA-1	h1	11365	2323	Healthy	11365	2323	h1	0.829981895156409	0.0191816981962165	h1_TTGCCGTAGTTGTAGA-1	-0.00376950228818064	0.0291172393898695	G2M	7069	2260	10	9	23	26	30	30	0	0	0	9	0.260158306644766	KCs
h1_TTGCCGTCAAGAAGAG-1	h1	9766	2292	Healthy	9767	2293	h1	0.842256941361273	0.0162793078734514	h1_TTGCCGTCAAGAAGAG-1	-0.0342592038001097	-0.000405314056466086	G1	7117	2285	1	1	2	27	34	34	2	3	2	2	0.181076283415526	KCs
h1_TTGCCGTGTCCGAACC-1	h1	4719	1849	Healthy	4719	1849	h1	0.889240696083603	0.0375079465988557	h1_TTGCCGTGTCCGAACC-1	-0.0702431482312526	-0.0595999106647201	G1	5966	1850	11	5	7	8	26	26	4	4	3	3	0.142802582385688	MCs
h1_TTGCGTCAGACTCGGA-1	h1	16931	3235	Healthy	16932	3236	h1	0.830042721628804	0.0266950153555398	h1_TTGCGTCAGACTCGGA-1	-0.0480383857114107	-0.0455988593230158	G1	7268	2662	10	9	23	26	30	30	0	0	0	9	0.333425262207427	KCs
h1_TTGCGTCAGTCAAGGC-1	h1	7566	1866	Healthy	7566	1866	h1	0.843264849898584	0.0374041765794343	h1_TTGCGTCAGTCAAGGC-1	-0.0660753752767667	-0.068309654638762	G1	6875	1866	1	1	2	27	34	34	2	3	2	2	0.126223694043664	KCs
h1_TTGCGTCAGTGCGATG-1	h1	11378	2463	Healthy	11378	2463	h1	0.836146273469041	0.0286517841448409	h1_TTGCGTCAGTGCGATG-1	-0.0164791512852075	-0.0161776287378896	G1	7131	2411	10	9	23	26	30	30	0	0	0	9	0.29752518120009	KCs
h1_TTGCGTCGTCTCCCTA-1	h1	7872	2046	Healthy	7872	2046	h1	0.849803214453268	0.0251524390243902	h1_TTGCGTCGTCTCCCTA-1	0.0898234348363472	0.0565629825144437	S	6919	2046	1	1	2	27	34	34	2	3	2	2	0.146007562625909	KCs
h1_TTGGAACAGAAGGGTA-1	h1	14942	2687	Healthy	14942	2687	h1	0.821497818382078	0.0299156739392317	h1_TTGGAACAGAAGGGTA-1	-0.0124709704246475	-0.0465614068523427	G1	7192	2370	10	9	23	26	30	30	0	0	0	9	0.38571850909332	KCs
h1_TTGGAACCAATCACAC-1	h1	5106	1117	Healthy	5107	1118	h1	0.822088849422	0.0209516350107695	h1_TTGGAACCAATCACAC-1	-0.048080788285143	-0.0601696633380955	G1	6245	1117	0	0	3	2	1	1	3	2	1	1	1.61133405237518	Immune
h1_TTGGAACCAATGGAAT-1	h1	12419	2536	Healthy	12419	2536	h1	0.831479536043662	0.0450921974394074	h1_TTGGAACCAATGGAAT-1	0.0308661149984761	0.0094204314914173	S	7121	2404	10	9	23	26	30	30	0	0	0	9	0.19699603579676	KCs
h1_TTGGAACCACCAACCG-1	h1	5961	1730	Healthy	5961	1730	h1	0.857688051959876	0.0300285187049153	h1_TTGGAACCACCAACCG-1	0.0393390710360167	-0.0116032564931529	S	6372	1730	1	1	2	27	34	34	2	3	2	2	-0.227108055318064	KCs
h1_TTGGAACCATGTTGAC-1	h1	25304	3830	Healthy	25304	3830	h1	0.813773523775223	0.0232769522605122	h1_TTGGAACCATGTTGAC-1	-0.0391063297876127	-0.0553463529155375	G1	6879	2191	14	13	12	10	9	9	0	0	7	12	0.505011037870777	KCs
h1_TTGGAACTCAACGGGA-1	h1	8853	2105	Healthy	8853	2105	h1	0.841949818555457	0.0229300801988027	h1_TTGGAACTCAACGGGA-1	0.0952379662669526	-0.0643722493287094	S	6990	2104	10	9	23	26	30	30	0	0	0	9	0.0486384331432883	KCs
h1_TTGGAACTCAGTTAGC-1	h1	10967	2087	Healthy	10967	2087	h1	0.82164610713376	0.0184188930427647	h1_TTGGAACTCAGTTAGC-1	-0.0683160050093788	-0.0260953896910374	G1	7022	2039	10	9	23	26	30	30	0	0	0	9	0.221820492056228	KCs
h1_TTGGAACTCCGGGTGT-1	h1	4266	1720	Healthy	4266	1720	h1	0.89132503079566	0.0607126113455227	h1_TTGGAACTCCGGGTGT-1	-0.0531639879023347	-0.0717587687574418	G1	5835	1723	7	5	24	18	26	26	4	4	3	3	0.38668426960723	MCs
h1_TTGGCAACAAGCCGCT-1	h1	4611	1570	Healthy	4611	1570	h1	0.872292130372525	0.0837128605508567	h1_TTGGCAACAAGCCGCT-1	-0.0519136205659586	-0.0143597966398923	G1	6127	1571	10	9	17	15	17	17	0	0	0	9	0.255227693335863	KCs
h1_TTGGCAACAGATGGCA-1	h1	3237	1382	Healthy	3237	1382	h1	0.894695262267456	0.0265678097003398	h1_TTGGCAACAGATGGCA-1	-0.0585732622940624	-0.0857534871889683	G1	5796	1400	11	5	7	8	6	6	4	4	3	3	1.29757857156462	MCs
h1_TTGGCAACAGTTCCCT-1	h1	3343	1463	Healthy	3343	1463	h1	0.898161702012717	0.0206401435836075	h1_TTGGCAACAGTTCCCT-1	-0.0579981195125067	-0.0140312493887162	G1	5712	1476	11	5	7	8	26	26	4	4	3	3	0.159836216335485	MCs
h1_TTGGCAACATAACCTG-1	h1	7104	1918	Healthy	7104	1918	h1	0.852355208626585	0.0305461711711712	h1_TTGGCAACATAACCTG-1	0.0314819418807914	-0.0203451730011649	S	6779	1917	1	1	2	3	15	15	2	3	2	2	0.141519680944766	KCs
h1_TTGGCAAGTAGTACCT-1	h1	5363	1615	Healthy	5363	1615	h1	0.860236450752208	0.0516501957859407	h1_TTGGCAAGTAGTACCT-1	0.0478327360901752	0.0323047272411058	S	6244	1615	4	4	4	20	8	8	0	0	0	0	0.36981982677851	KCs
h1_TTGGCAAGTGCACCAC-1	h1	3992	1757	Healthy	3992	1757	h1	0.901027516347158	0.0270541082164329	h1_TTGGCAAGTGCACCAC-1	-0.0542873294650756	-0.037716370644484	G1	5754	1761	7	5	24	18	26	26	4	4	3	3	1.02379562128421	MCs
h1_TTGTAGGAGCGACGTA-1	h1	10644	2588	Healthy	10644	2588	h1	0.847498236490898	0.0263998496805712	h1_TTGTAGGAGCGACGTA-1	0.0205175770107922	-0.00769671412667274	S	7219	2569	10	9	23	26	30	30	0	0	0	9	0.866965920256611	KCs
h1_TTGTAGGGTTCCGGCA-1	h1	16781	3275	Healthy	16782	3276	h1	0.832064835711435	0.0250864020974854	h1_TTGTAGGGTTCCGGCA-1	0.00549852166825625	-0.0170727141046081	S	7277	2710	14	13	12	10	9	9	0	0	7	12	0.0589185170876395	KCs
h1_TTGTAGGTCCAACCAA-1	h1	5912	1751	Healthy	5912	1751	h1	0.859892500451133	0.0581867388362652	h1_TTGTAGGTCCAACCAA-1	0.0108874675811186	0.000273569047199954	S	6351	1751	10	9	17	15	17	17	0	0	0	9	0.152481653918671	KCs
h1_TTGTAGGTCCGAGCCA-1	h1	6294	2106	Healthy	6294	2106	h1	0.874841394834108	0.146329837940896	h1_TTGTAGGTCCGAGCCA-1	-0.00922688460786537	-0.00890524227691593	G1	6459	2106	10	9	17	15	17	17	0	0	0	9	-0.361250619514038	KCs
h1_TTGTAGGTCGGTTAAC-1	h1	3010	1239	Healthy	3010	1239	h1	0.889179870585751	0.0235880398671096	h1_TTGTAGGTCGGTTAAC-1	-0.0790368586957192	-0.054617556339863	G1	5790	1282	7	5	11	9	6	6	4	4	3	3	-0.0669812184773944	MCs
h1_TTTACTGAGTAGGCCA-1	h1	2553	1213	Healthy	2553	1213	h1	0.905140829560464	0.17743830787309	h1_TTTACTGAGTAGGCCA-1	-0.0592520542097994	-0.0372409503715457	G1	5697	1344	10	9	17	15	17	17	0	0	0	9	0.0807762732807663	KCs
h1_TTTACTGCACAACGCC-1	h1	11420	2189	Healthy	11421	2190	h1	0.823235013336779	0.0118203309692671	h1_TTTACTGCACAACGCC-1	-0.0545054686415983	0.0349752927457457	G2M	7287	2102	17	19	22	24	25	25	9	12	13	15	1.20896795266659	Immune
h1_TTTACTGCACCGATAT-1	h1	11059	2461	Healthy	11060	2462	h1	0.838648222286771	0.033996383363472	h1_TTTACTGCACCGATAT-1	-0.0593725589289743	-0.0468903473023616	G1	7169	2403	10	9	23	26	30	30	0	0	0	9	0.0971513822261737	KCs
h1_TTTACTGGTCATCCCT-1	h1	17121	3108	Healthy	17121	3108	h1	0.824957359483705	0.0216108872145319	h1_TTTACTGGTCATCCCT-1	0.0210742613011429	0.00746110459239302	S	7165	2491	10	9	23	26	30	30	0	0	0	9	-0.110008071842865	KCs
[truncated: 49,395 more rows]
