# Supplementary material for: Early skin seeding regulatory T cells modulate PPARγ-dependent skin pigmentation
Source: Nat Commun. 2025 Dec 9;16:11411. doi: 10.1038/s41467-025-66229-2 (PMC12738793; doi:10.1038/s41467-025-66229-2)
Supplement: Supplementary file 11 — Source data [file 41467_2025_66229_MOESM11_ESM.zip › source data 6d.csv]

	orig.ident	nCount_RNA	nFeature_RNA	seq_folder	nUMI	nGene	log10GenesPerUMI	mitoRatio	cells	stage	S.Score	G2M.Score	Phase	nCount_SCT	nFeature_SCT	integrated_snn_res.0.4	integrated_snn_res.0.6	integrated_snn_res.0.8	integrated_snn_res.1	integrated_snn_res.1.4	seurat_clusters	integrated_snn_res.0.05	integrated_snn_res.0.1	integrated_snn_res.0.2
A1015LM_D6_B003063	A1015LM	1250	270	A1015LM	1297	281	0.786621759082367	0	A1015LM_D6_B003063	Adult	-0.0534976786874585	-0.0388046884869132	G1	358318	11447	8	13	13	17	20	20	2	3	7
A1015LM_D3_B003063	A1015LM	24552205	3571	A1015LM	24552224	3575	0.48081628821339	0	A1015LM_D3_B003063	Adult	-0.0725159318079079	0.0112300266324941	G2M	570708	3098	4	4	4	4	4	4	1	1	2
A1015LM_O12_B003063	A1015LM	1904294	887	A1015LM	1904294	887	0.469434472905732	0	A1015LM_O12_B003063	Adult	-0.00515254138303615	-0.00341086970146506	G1	543540	765	6	15	15	18	21	21	4	4	5
A1015LM_F16_B003063	A1015LM	360986	357	A1015LM	360992	359	0.459756286516857	0	A1015LM_F16_B003063	Adult	-0.00355250718272461	-0.00293036362822171	G1	495896	357	6	15	15	18	21	21	4	4	5
A1015LM_O22_B003063	A1015LM	779056	800	A1015LM	779056	800	0.492753313472621	0	A1015LM_O22_B003063	Adult	-0.00262676828184056	-0.00101582098563941	G1	516292	791	6	15	15	18	21	21	4	4	5
A1015LM_P13_B003063	A1015LM	1443692	317	A1015LM	1443692	317	0.40605075026355	0	A1015LM_P13_B003063	Adult	4.76246270528209e-05	-0.000592065457323275	S	539589	251	6	7	7	10	17	17	4	4	5
A1015LM_M10_B003063	A1015LM	6480	651	A1015LM	6487	652	0.738251623298445	0	A1015LM_M10_B003063	Adult	0.0184587776508975	-0.0614246485756165	S	449766	7075	0	1	1	1	0	0	0	0	0
A1015LM_F6_B003063	A1015LM	2664	379	A1015LM	2666	381	0.75336553927451	0	A1015LM_F6_B003063	Adult	-0.0141395412737162	-0.0491432964011406	G1	437401	9797	2	19	19	23	12	12	0	0	0
A1015LM_O7_B003063	A1015LM	2986209	621	A1015LM	2986209	621	0.431357490500886	0	A1015LM_O7_B003063	Adult	-0.00322615331508216	-0.0028906546063295	G1	558283	478	6	7	7	10	19	19	4	4	5
A1015LM_J15_B003063	A1015LM	345500	1006	A1015LM	345500	1006	0.542137066681114	0	A1015LM_J15_B003063	Adult	0.0033911080585715	-0.0137974140181253	S	495128	1006	6	15	15	18	21	21	4	4	5
A1015LM_P21_B003063	A1015LM	1987162	424	A1015LM	1987173	426	0.417483519774571	0	A1015LM_P21_B003063	Adult	-0.0037135254017411	0.000173575400325739	G2M	544828	328	6	7	7	10	23	23	4	4	5
A1015LM_G6_B003063	A1015LM	7236	736	A1015LM	7240	737	0.742917541869748	0	A1015LM_G6_B003063	Adult	-0.0352605201886105	0.145987283202909	G2M	451431	6753	2	19	19	23	12	12	0	0	0
A1015LM_M8_B003063	A1015LM	872989	291	A1015LM	872989	291	0.414726367821864	0	A1015LM_M8_B003063	Adult	-0.00687565892728029	-0.000616181371020462	G1	522695	269	6	7	7	10	23	23	4	4	5
A1015LM_M14_B003063	A1015LM	2799651	473	A1015LM	2799651	473	0.414893444215804	0	A1015LM_M14_B003063	Adult	-0.0038747296908707	-0.00042585242249803	G1	556340	350	6	7	7	10	17	17	4	4	5
A1015LM_D4_B003063	A1015LM	26685694	3792	A1015LM	26685940	3801	0.482057862339668	0	A1015LM_D4_B003063	Adult	0.269721793963498	0.0245546621832237	S	569998	3209	4	4	4	4	4	4	1	1	2
A1015LM_M18_B003063	A1015LM	1966981	357	A1015LM	1966983	358	0.405777555777532	0	A1015LM_M18_B003063	Adult	-0.00046136166251381	-0.00291126049290581	G1	548997	284	6	7	7	10	17	17	4	4	5
A1015LM_H11_B003063	A1015LM	1685730	1861	A1015LM	1685732	1862	0.525147057804283	0	A1015LM_H11_B003063	Adult	-0.00468714753300647	-0.00491174608969917	G1	537053	1702	6	7	7	10	19	19	4	4	5
A1015LM_J6_B003063	A1015LM	13908	938	A1015LM	13911	939	0.71745317221344	0	A1015LM_J6_B003063	Adult	0.0863693803714294	-0.0689947653104205	S	459641	5015	0	1	1	1	0	0	0	0	0
A1015LM_O19_B003063	A1015LM	80641	1482	A1015LM	80641	1482	0.646247238440514	0	A1015LM_O19_B003063	Adult	0.0159048236043641	-0.0153458702780376	S	467758	2391	6	15	15	18	21	21	4	4	5
A1015LM_G12_B003063	A1015LM	1039433	280	A1015LM	1039433	280	0.406721090043356	0	A1015LM_G12_B003063	Adult	-0.000117649356659846	-0.00254017618771619	G1	528462	255	6	7	7	10	19	19	4	4	5
A1015LM_M17_B003063	A1015LM	317138	257	A1015LM	317138	257	0.438070234125952	0	A1015LM_M17_B003063	Adult	-0.00651626688315147	-0.00164090575688099	G1	492029	292	6	7	7	10	19	19	4	4	5
A1015LM_E16_B003063	A1015LM	178234	298	A1015LM	178234	298	0.471190385645739	0	A1015LM_E16_B003063	Adult	-0.00559744803697515	0.00498890168275852	G2M	479119	868	6	7	7	10	19	19	4	4	5
A1015LM_O20_B003063	A1015LM	304877	1197	A1015LM	304877	1197	0.561273555934874	0	A1015LM_O20_B003063	Adult	0.00480183054246174	-0.0131998496622768	S	492909	1213	6	15	15	18	21	21	4	4	5
A1015LM_H16_B003063	A1015LM	493426	1664	A1015LM	493426	1664	0.565787405621764	0	A1015LM_H16_B003063	Adult	-0.00973901032586433	-0.00412396567916244	G1	504571	1664	6	15	15	18	21	21	4	4	5
A1015LM_H3_B003063	A1015LM	5168072	1943	A1015LM	5168086	1947	0.489975330104624	0	A1015LM_H3_B003063	Adult	-0.0291473362993575	-0.0279687075947473	G1	542767	1300	6	7	7	10	17	17	4	4	5
A1015LM_O8_B003063	A1015LM	1639666	686	A1015LM	1639666	686	0.456385478935338	0	A1015LM_O8_B003063	Adult	-0.00247657211739627	-0.000611461359703644	G1	542942	575	6	15	15	18	21	21	4	4	5
A1015LM_F17_B003063	A1015LM	5449	644	A1015LM	5452	645	0.751911607789487	0	A1015LM_F17_B003063	Adult	-0.0296935003890382	-0.0447028111340203	G1	446348	7573	2	19	19	23	12	12	0	0	0
A1015LM_P6_B003063	A1015LM	9765	388	A1015LM	9766	389	0.649156264247101	0	A1015LM_P6_B003063	Adult	-0.0146646765931899	0.000150673271949248	G2M	427062	5847	6	7	7	10	17	17	4	4	5
A1015LM_O14_B003063	A1015LM	3627852	1289	A1015LM	3627852	1289	0.474149249620186	0	A1015LM_O14_B003063	Adult	-0.00382055614661037	-0.00207804732544685	G1	571519	1019	6	7	7	10	19	19	4	4	5
A1015LM_H21_B003063	A1015LM	34507	1955	A1015LM	34507	1955	0.725256514486528	0	A1015LM_H21_B003063	Adult	-0.0354308378472426	0.0126273171391111	G2M	462682	3564	6	7	7	10	17	17	4	4	5
A1015LM_G22_B003063	A1015LM	114576	622	A1015LM	114594	623	0.552361856259374	0	A1015LM_G22_B003063	Adult	-0.00809266415489865	-0.012520735247975	G1	477204	1446	6	7	7	10	17	17	4	4	5
A1015LM_J12_B003063	A1015LM	653176	775	A1015LM	653178	776	0.496964065816362	0	A1015LM_J12_B003063	Adult	0.00486215077175004	-0.00630563852785374	S	511789	775	6	15	15	18	21	21	4	4	5
A1015LM_G10_B003063	A1015LM	5109	803	A1015LM	5140	811	0.783899155268015	0	A1015LM_G10_B003063	Adult	-0.0382124261608724	-0.0697973210856764	G1	422066	7884	2	19	19	23	12	12	0	0	0
A1015LM_J19_B003063	A1015LM	246171	358	A1015LM	246171	358	0.473710037013868	0	A1015LM_J19_B003063	Adult	-0.00404103936250948	-0.00625836561809759	G1	487070	536	6	15	15	18	21	21	4	4	5
A1015LM_J21_B003063	A1015LM	300542	345	A1015LM	300546	346	0.463511751270934	0	A1015LM_J21_B003063	Adult	-0.00374948126829261	-0.0014651641424363	G1	492274	415	6	15	15	18	21	21	4	4	5
A1015LM_P2_B003063	A1015LM	6578	598	A1015LM	6584	599	0.727362635940208	0	A1015LM_P2_B003063	Adult	-0.0292331206437267	-0.0515887964611596	G1	455505	7023	2	6	6	0	12	12	0	0	0
A1015LM_H9_B003063	A1015LM	70412	2312	A1015LM	70412	2312	0.693942453235639	0	A1015LM_H9_B003063	Adult	-0.0709043956936471	0.00633047691249938	G2M	483165	2975	0	19	19	23	12	12	0	0	0
A1015LM_I4_B003063	A1015LM	3737307	438	A1015LM	3737315	439	0.402044962581947	0	A1015LM_I4_B003063	Adult	0.0685652182849306	-0.0239918678089431	S	541941	369	6	7	7	10	17	17	4	4	5
A1015LM_E9_B003063	A1015LM	9804	1198	A1015LM	9808	1199	0.771328353801582	0	A1015LM_E9_B003063	Adult	-0.0752113486902341	-0.0375344176676182	G1	419952	6118	13	17	17	20	24	24	6	6	9
A1015LM_B14_B003063	A1015LM	2717	575	A1015LM	2761	586	0.804372043119439	0	A1015LM_B14_B003063	Adult	-0.00703187847710919	-0.0173856989413389	G1	306382	9987	8	13	13	17	20	20	2	3	7
A1015LM_E14_B003063	A1015LM	8605	1028	A1015LM	8608	1030	0.765670155677444	0	A1015LM_E14_B003063	Adult	-0.0416609073872475	0.0357603463443219	G2M	415397	6432	13	17	17	20	24	24	6	6	9
A1015LM_G5_B003063	A1015LM	5388	612	A1015LM	5393	613	0.746941891937087	0	A1015LM_G5_B003063	Adult	0.0366166804620961	-0.0471709328463525	S	447834	7613	2	19	19	23	12	12	0	0	0
A1015LM_J17_B003063	A1015LM	241121	905	A1015LM	241126	906	0.549422912586223	0	A1015LM_J17_B003063	Adult	0.00185625407015449	-0.00380772654616109	S	490442	1013	6	7	7	10	17	17	4	4	5
A1015LM_E21_B003063	A1015LM	7761	923	A1015LM	7763	924	0.762377741744898	0	A1015LM_E21_B003063	Adult	-0.0966095654072817	0.0290545587328342	G2M	410080	6714	13	17	17	20	24	24	6	6	9
A1015LM_F13_B003063	A1015LM	10128	907	A1015LM	10128	907	0.738382172715646	0	A1015LM_F13_B003063	Adult	0.0707061793092386	0.0132781815868771	S	457901	5830	2	19	19	23	12	12	0	0	0
A1015LM_H19_B003063	A1015LM	177502	1439	A1015LM	177544	1440	0.601672390980224	0	A1015LM_H19_B003063	Adult	-0.00702081089489418	0.00132370818494222	G2M	481796	1635	6	7	7	10	19	19	4	4	5
A1015LM_O10_B003063	A1015LM	2793961	1068	A1015LM	2793961	1068	0.469821243010725	0	A1015LM_O10_B003063	Adult	0.00112839661211481	-0.00452460650288458	S	567239	885	6	7	7	10	17	17	4	4	5
A1015LM_E11_B003063	A1015LM	1864269	655	A1015LM	1864269	655	0.449124862038613	0	A1015LM_E11_B003063	Adult	-0.00829864451490743	-0.00126252128911165	G1	540775	533	6	15	15	18	21	21	4	4	5
A1015LM_E18_B003063	A1015LM	7889	873	A1015LM	7892	874	0.754778093746433	0	A1015LM_E18_B003063	Adult	-0.0427278080083189	0.0340406672685671	G2M	421144	6626	13	17	17	20	24	24	6	6	9
A1015LM_H17_B003063	A1015LM	97921	2428	A1015LM	97923	2430	0.67835794056451	0	A1015LM_H17_B003063	Adult	-0.0504228926068847	0.0237090573660643	G2M	486677	2804	0	19	19	23	12	12	0	0	0
A1015LM_O1_B003063	A1015LM	14186	1124	A1015LM	14191	1125	0.734861023414432	0	A1015LM_O1_B003063	Adult	-0.0647767009485051	-0.0799913852290374	G1	459769	5010	0	1	1	1	0	0	0	0	0
A1015LM_M13_B003063	A1015LM	1689241	374	A1015LM	1689246	375	0.413320198889169	0	A1015LM_M13_B003063	Adult	0.0837432039903652	-0.00515305164073416	S	538619	317	6	7	7	10	17	17	4	4	5
A1015LM_J3_B003063	A1015LM	1245406	440	A1015LM	1245406	440	0.433686270736416	0	A1015LM_J3_B003063	Adult	-0.00153254353150424	-0.00133827124212718	G1	535434	393	6	7	7	10	19	19	4	4	5
A1015LM_G18_B003063	A1015LM	6756	645	A1015LM	6774	649	0.734105544762461	0	A1015LM_G18_B003063	Adult	0.0278223574038511	0.0480663460181832	G2M	440801	7011	2	19	19	23	12	12	0	0	0
A1015LM_H8_B003063	A1015LM	13251033	3239	A1015LM	13251067	3248	0.493048629512569	0	A1015LM_H8_B003063	Adult	-0.0897580633767281	-0.0464264284504166	G1	571238	2105	0	1	1	1	0	0	0	0	0
A1015LM_H22_B003063	A1015LM	1053680	2475	A1015LM	1053684	2478	0.563550475589453	0	A1015LM_H22_B003063	Adult	-0.00424291942612356	-0.00778482974664004	G1	522754	2376	6	15	15	18	21	21	4	4	5
A1015LM_O18_B003063	A1015LM	1170856	1570	A1015LM	1170860	1571	0.526682634538734	0	A1015LM_O18_B003063	Adult	-0.00289685371788532	-0.006113704900939	G1	528022	1497	6	7	7	10	19	19	4	4	5
A1015LM_J16_B003063	A1015LM	421891	994	A1015LM	421891	994	0.532849720078542	0	A1015LM_J16_B003063	Adult	0.00121395215785076	-0.00843079653330562	S	500611	993	6	7	7	10	19	19	4	4	5
A1015LM_M4_B003063	A1015LM	1262452	337	A1015LM	1262452	337	0.414283048997053	0	A1015LM_M4_B003063	Adult	-0.000357027326741972	-0.000703901657561796	G1	529616	295	6	7	7	10	19	19	4	4	5
A1015LM_E4_B003063	A1015LM	2723111	998	A1015LM	2723113	999	0.466128186578416	0	A1015LM_E4_B003063	Adult	-0.00425179028650584	0.000666320591828534	G2M	557937	766	6	7	7	10	19	19	4	4	5
A1015LM_M5_B003063	A1015LM	5322	624	A1015LM	5328	625	0.750256766063024	0	A1015LM_M5_B003063	Adult	-0.0481836797944929	-0.0159642592536142	G1	444591	7667	0	1	1	1	0	0	0	0	0
A1015LM_E22_B003063	A1015LM	9295	831	A1015LM	9318	834	0.735935641145919	0	A1015LM_E22_B003063	Adult	-0.074988992722675	0.108106921739218	G2M	418713	6149	13	17	17	20	24	24	6	6	9
A1015LM_E15_B003063	A1015LM	399766	369	A1015LM	399768	370	0.458459431576631	0	A1015LM_E15_B003063	Adult	-0.00799532130806161	0.000623934397397849	G2M	499087	369	6	7	7	10	19	19	4	4	5
A1015LM_H4_B003063	A1015LM	5248581	2934	A1015LM	5248581	2934	0.515987870175563	0	A1015LM_H4_B003063	Adult	0.534145354377525	0.0538552417068623	S	539003	2402	7	8	8	11	11	11	3	2	6
A1015LM_F4_B003063	A1015LM	6898520	838	A1015LM	6898531	840	0.427603941542888	0	A1015LM_F4_B003063	Adult	-0.0376457535518521	0.0302536553241245	G2M	548152	676	5	5	5	5	5	5	2	3	3
A1015LM_F12_B003063	A1015LM	1078364	452	A1015LM	1078364	452	0.440119624605146	0	A1015LM_F12_B003063	Adult	-0.00574268382725771	-0.000827461377316803	G1	525876	393	6	7	7	10	23	23	4	4	5
A1015LM_F18_B003063	A1015LM	5096	589	A1015LM	5096	589	0.747219818753424	0	A1015LM_F18_B003063	Adult	-0.039049205564991	-0.0438004374443173	G1	443666	7791	2	19	19	23	12	12	0	0	0
A1015LM_D22_B003063	A1015LM	3196	493	A1015LM	3261	506	0.769678484072478	0	A1015LM_D22_B003063	Adult	0.0207145167806574	-0.011707241651616	S	327752	9435	8	13	13	17	20	20	2	3	7
A1015LM_H20_B003063	A1015LM	199779	1623	A1015LM	199783	1624	0.605707116812519	0	A1015LM_H20_B003063	Adult	-0.0149520152354789	-0.0165424986867962	G1	481737	1726	6	7	7	10	19	19	4	4	5
A1015LM_O9_B003063	A1015LM	688944	1381	A1015LM	688947	1382	0.537925332190401	0	A1015LM_O9_B003063	Adult	-0.00379894468870773	-0.00407793796569465	G1	513834	1381	6	7	7	10	23	23	4	4	5
A1015LM_H7_B003063	A1015LM	17422142	2610	A1015LM	17422170	2618	0.47202339168304	0	A1015LM_H7_B003063	Adult	-0.041838683241283	-0.0365023344213403	G1	560553	1504	3	6	6	0	10	10	0	0	1
A1015LM_O15_B003063	A1015LM	1054374	937	A1015LM	1054374	937	0.493399005778815	0	A1015LM_O15_B003063	Adult	0.0764730156795641	-0.0197204623622852	S	519450	864	6	7	7	10	17	17	4	4	5
A1015LM_H18_B003063	A1015LM	94244	2426	A1015LM	94251	2427	0.680513705677033	0	A1015LM_H18_B003063	Adult	-0.0717173869120062	-0.00940259977902053	G1	486221	2823	0	19	19	23	12	12	0	0	0
A1015LM_M22_B003063	A1015LM	521727	347	A1015LM	521727	347	0.44431214021968	0	A1015LM_M22_B003063	Adult	-0.000989516720454587	-0.00131327648665142	G1	506245	347	6	15	15	18	21	21	4	4	5
A1015LM_D14_B003063	A1015LM	2876	461	A1015LM	2896	466	0.770809124895375	0	A1015LM_D14_B003063	Adult	0.00355434124799422	-0.0694906151335989	S	333378	9717	8	13	13	17	20	20	2	3	7
A1015LM_G4_B003063	A1015LM	1888020	358	A1015LM	1888020	358	0.406928034540891	0	A1015LM_G4_B003063	Adult	-0.00203039511371916	-0.00325574481602026	G1	540864	269	6	7	7	10	19	19	4	4	5
A1015LM_G7_B003063	A1015LM	1963645	351	A1015LM	1963645	351	0.404462362150287	0	A1015LM_G7_B003063	Adult	-0.00190957702859176	-0.00308682845450322	G1	550674	258	6	7	7	10	19	19	4	4	5
A1015LM_G17_B003063	A1015LM	4524	605	A1015LM	4526	606	0.761129619503935	0	A1015LM_G17_B003063	Adult	-0.0373307254499763	-0.0498127912560473	G1	438434	8201	2	19	19	23	12	12	0	0	0
A1015LM_O6_B003063	A1015LM	20239	1168	A1015LM	20239	1168	0.712333528991521	0	A1015LM_O6_B003063	Adult	0.00803816532269285	-0.0261208363396729	S	464914	4206	0	1	1	1	0	0	0	0	0
A1015LM_M2_B003063	A1015LM	5393	564	A1015LM	5394	565	0.737436795921603	0	A1015LM_M2_B003063	Adult	-0.0297757582838126	-0.0392696654252075	G1	442384	7621	0	1	1	1	0	0	0	0	0
A1015LM_G13_B003063	A1015LM	5140	555	A1015LM	5145	556	0.739636149628006	0	A1015LM_G13_B003063	Adult	-0.0250074317186924	-0.0470483881030464	G1	438453	7763	2	19	19	23	12	12	0	0	0
A1015LM_H2_B003063	A1015LM	39228	1944	A1015LM	39236	1946	0.716014056736371	0	A1015LM_H2_B003063	Adult	-0.0429473134209088	0.00249219434184798	G2M	475929	3391	0	19	19	23	12	12	0	0	0
A1015LM_O21_B003063	A1015LM	669606	800	A1015LM	669613	802	0.498500200113451	0	A1015LM_O21_B003063	Adult	-0.00491510947936178	-0.00330590124231123	G1	512116	800	6	15	15	18	21	21	4	4	5
A1015LM_H12_B003063	A1015LM	4872882	2284	A1015LM	4872888	2286	0.50227025959219	0	A1015LM_H12_B003063	Adult	0.0147226161760025	0.0335231167794382	G2M	540569	1663	0	1	1	1	0	0	0	0	0
A1015LM_J11_B003063	A1015LM	598875	558	A1015LM	598875	558	0.475415331828505	0	A1015LM_J11_B003063	Adult	0.00157379399908799	-0.00257564764611328	S	510253	558	6	7	7	10	19	19	4	4	5
A1015LM_G2_B003063	A1015LM	8005	755	A1015LM	8005	755	0.737299651174529	0	A1015LM_G2_B003063	Adult	0.0434111717458944	-0.0579017100850996	S	453443	6476	2	19	19	23	12	12	0	0	0
A1015LM_H10_B003063	A1015LM	96414	2507	A1015LM	96465	2510	0.682066917039686	0	A1015LM_H10_B003063	Adult	-0.0722604265269544	0.00665033456181115	G2M	484947	2913	0	19	19	23	12	12	0	0	0
A1015LM_O5_B003063	A1015LM	69734	1820	A1015LM	69734	1820	0.673089437874389	0	A1015LM_O5_B003063	Adult	-0.00586795432490418	-0.0564334809119127	G1	480297	2715	0	1	1	1	0	0	0	0	0
A1015LM_J20_B003063	A1015LM	126390	306	A1015LM	126390	306	0.4872327325949	0	A1015LM_J20_B003063	Adult	-0.00403823219083107	-0.00486953360446374	G1	468776	1182	6	7	7	10	19	19	4	4	5
A1015LM_J18_B003063	A1015LM	418488	765	A1015LM	418491	766	0.51305403872635	0	A1015LM_J18_B003063	Adult	0.00512860274976188	-0.00909975853916961	S	500119	764	6	7	7	10	19	19	4	4	5
A1015LM_F9_B003063	A1015LM	6722	766	A1015LM	6782	778	0.754557459492425	0	A1015LM_F9_B003063	Adult	0.00385480328415278	-0.00929495302485803	S	421580	7101	2	19	19	23	12	12	0	0	0
A1015LM_O2_B003063	A1015LM	23711	1321	A1015LM	23711	1321	0.713357389221937	0	A1015LM_O2_B003063	Adult	0.0396709692127174	-0.0453867944477874	S	465801	3980	0	1	1	1	0	0	0	0	0
A1015LM_G11_B003063	A1015LM	1109354	286	A1015LM	1109354	286	0.406342022622745	0	A1015LM_G11_B003063	Adult	-0.000294087065241723	-0.000444431532396799	G1	525840	250	6	15	15	18	21	21	4	4	5
A1015LM_E12_B003063	A1015LM	1111610	547	A1015LM	1111610	547	0.452862861762851	0	A1015LM_E12_B003063	Adult	-0.00858215712972013	0.0012544371811546	G2M	529310	479	6	7	7	10	19	19	4	4	5
A1015LM_E5_B003063	A1015LM	21974	1783	A1015LM	21980	1785	0.748875514858925	0	A1015LM_E5_B003063	Adult	-0.108247861317375	0.00165864300203546	G2M	433601	4546	13	17	17	20	24	24	6	6	9
A1015LM_E6_B003063	A1015LM	20227	1675	A1015LM	20227	1675	0.748738067591914	0	A1015LM_E6_B003063	Adult	-0.124385041165559	0.0229912188180162	G2M	434666	4614	13	17	17	20	24	24	6	6	9
A1015LM_E8_B003063	A1015LM	1722805	540	A1015LM	1722807	541	0.43827670890002	0	A1015LM_E8_B003063	Adult	0.00129740469661201	-8.05064630122554e-05	S	541270	437	6	15	15	18	21	21	4	4	5
A1015LM_G8_B003063	A1015LM	1951989	375	A1015LM	1951989	375	0.409194901750003	0	A1015LM_G8_B003063	Adult	0.000399827248646197	-0.00042493987892584	S	540740	280	6	7	7	10	23	23	4	4	5
A1015LM_O17_B003063	A1015LM	1430296	1974	A1015LM	1430307	1975	0.53539192127184	0	A1015LM_O17_B003063	Adult	-0.00284572200554822	-0.0109836942037952	G1	535439	1903	6	15	15	18	21	21	4	4	5
A1015LM_M1_B003063	A1015LM	6070	741	A1015LM	6070	741	0.758571258882588	0	A1015LM_M1_B003063	Adult	-0.0412487682276651	-0.0218923338973686	G1	448712	7282	0	1	1	1	0	0	0	0	0
A1015LM_O13_B003063	A1015LM	2376272	1129	A1015LM	2376283	1130	0.478846801871367	0	A1015LM_O13_B003063	Adult	-0.00702993352663009	-0.0122200035860722	G1	545884	939	6	7	7	10	17	17	4	4	5
A1015LM_F2_B003063	A1015LM	3757	641	A1015LM	3846	657	0.785929728370589	0	A1015LM_F2_B003063	Adult	-0.054396683808438	0.191040609967123	G2M	378594	8935	8	13	13	17	20	20	2	3	7
A1015LM_F1_B003063	A1015LM	1608	258	A1015LM	1609	259	0.752614247464162	0	A1015LM_F1_B003063	Adult	0.0678003449927057	-0.0335542540815369	S	429402	10975	2	19	19	23	12	12	0	0	0
A1015LM_J2_B003063	A1015LM	11363	852	A1015LM	11365	853	0.72269728690022	0	A1015LM_J2_B003063	Adult	0.118800888185301	-0.0275661533048263	S	455258	5545	0	1	1	1	0	0	0	0	0
A1015LM_O16_B003063	A1015LM	211171	1083	A1015LM	211171	1083	0.569922420775849	0	A1015LM_O16_B003063	Adult	-0.00731177411094551	-0.00887645465555777	G1	483865	1256	6	7	7	10	23	23	4	4	5
A1015LM_J22_B003063	A1015LM	231978	314	A1015LM	231978	314	0.465372175183499	0	A1015LM_J22_B003063	Adult	-0.00369273543745099	-0.00418635327355814	G1	484478	560	6	15	15	18	21	21	4	4	5
A1015LM_M9_B003063	A1015LM	50154	604	A1015LM	50155	605	0.591823277279638	0	A1015LM_M9_B003063	Adult	0.0187271836894932	-0.0156098308877363	S	462122	2601	6	7	7	10	17	17	4	4	5
A1015LM_H6_B003063	A1015LM	69869	2259	A1015LM	69878	2260	0.69237669449609	0	A1015LM_H6_B003063	Adult	-0.0308895628727202	-0.00989588764649493	G1	481816	2954	0	19	19	23	12	12	0	0	0
A1015LM_P1_B003063	A1015LM	5867	547	A1015LM	5885	549	0.726725886820674	0	A1015LM_P1_B003063	Adult	-0.00844103460906339	0.00311210961490375	G2M	456334	7363	2	6	6	0	12	12	0	0	0
A1015LM_J7_B003063	A1015LM	1415219	401	A1015LM	1415219	401	0.423218827349333	0	A1015LM_J7_B003063	Adult	-0.00434356463631612	0.000411375533429272	G2M	536332	346	6	7	7	10	19	19	4	4	5
A1015LM_F5_B003063	A1015LM	4093	486	A1015LM	4103	489	0.744321422051051	0	A1015LM_F5_B003063	Adult	0.160593923651227	-0.0567859112686182	S	431011	8524	2	6	6	0	12	12	0	0	0
A1015LM_P5_B003063	A1015LM	11693	603	A1015LM	11694	604	0.683643601830736	0	A1015LM_P5_B003063	Adult	0.0320945756786664	0.00277664324757971	S	437132	5399	2	6	6	0	12	12	0	0	0
A1015LM_G21_B003063	A1015LM	13451	570	A1015LM	13454	571	0.667652047893591	0	A1015LM_G21_B003063	Adult	-0.0170436726862508	-0.0300205019161202	G1	469078	5045	6	7	7	10	19	19	4	4	5
A1015LM_F21_B003063	A1015LM	3052	405	A1015LM	3065	406	0.748193904739583	0	A1015LM_F21_B003063	Adult	-0.0267555953260492	0.0678751597688512	G2M	442536	9395	2	2	2	2	2	2	0	0	0
A1015LM_J9_B003063	A1015LM	9060	780	A1015LM	9060	780	0.730856939228908	0	A1015LM_J9_B003063	Adult	0.0775659277140579	-0.0728625554602896	S	454489	6098	0	1	1	1	0	0	0	0	0
A1015LM_E2_B003063	A1015LM	14620	1637	A1015LM	14647	1643	0.771923082558911	0	A1015LM_E2_B003063	Adult	-0.0399957217440802	0.0202472983652843	G2M	424591	5329	13	17	17	20	24	24	6	6	9
A1015LM_G14_B003063	A1015LM	4683	524	A1015LM	4707	525	0.740634020920964	0	A1015LM_G14_B003063	Adult	-0.0249435523750127	-0.056266143014701	G1	444197	8087	2	19	19	23	12	12	0	0	0
A1015LM_D9_B003063	A1015LM	4429	693	A1015LM	4539	718	0.781010539223347	0	A1015LM_D9_B003063	Adult	-0.00196268513413152	0.0445618512671868	G2M	309751	8575	8	13	13	17	20	20	2	3	7
A1015LM_E3_B003063	A1015LM	1893874	804	A1015LM	1893874	804	0.462815606591008	0	A1015LM_E3_B003063	Adult	-0.000174610443388616	-0.000328941692188382	G1	544954	654	6	7	7	10	19	19	4	4	5
A1015LM_E7_B003063	A1015LM	894170	721	A1015LM	894170	721	0.480210642022265	0	A1015LM_E7_B003063	Adult	-0.00457675896165695	-0.000782418779094685	G1	521342	662	6	7	7	10	23	23	4	4	5
A1015LM_H13_B003063	A1015LM	81807	2339	A1015LM	81808	2340	0.685804175759341	0	A1015LM_H13_B003063	Adult	-0.0338903197272186	0.00129051861426743	G2M	484609	2873	0	19	19	23	12	12	0	0	0
A1015LM_J1_B003063	A1015LM	8140	735	A1015LM	8140	735	0.732948767849109	0	A1015LM_J1_B003063	Adult	-0.0500669722645313	0.00150737791208314	G2M	450097	6413	0	1	1	1	0	0	0	0	0
A1015LM_F15_B003063	A1015LM	467197	414	A1015LM	467200	415	0.461777368019552	0	A1015LM_F15_B003063	Adult	-0.00474306887893666	0.00748183307252326	G2M	503403	414	6	15	15	18	21	21	4	4	5
A1015LM_M6_B003063	A1015LM	7098	618	A1015LM	7098	618	0.72471823345216	0	A1015LM_M6_B003063	Adult	-0.0352382424169181	0.00236059759511081	G2M	443683	6808	0	1	1	1	0	0	0	0	0
A1015LM_G1_B003063	A1015LM	6159	698	A1015LM	6209	705	0.750902413013653	0	A1015LM_G1_B003063	Adult	0.0562383396380848	-0.024057094363734	S	447358	7256	2	19	19	23	12	12	0	0	0
A1015LM_H5_B003063	A1015LM	76673	2189	A1015LM	76683	2192	0.683939887555703	0	A1015LM_H5_B003063	Adult	-0.0326708360253216	-0.0093962898107865	G1	483748	2825	0	19	19	23	12	12	0	0	0
A1015LM_E13_B003063	A1015LM	11835	1172	A1015LM	11835	1172	0.753449750680182	0	A1015LM_E13_B003063	Adult	-0.096884782059015	-0.027474047755568	G1	422250	5629	13	17	17	20	24	24	6	6	9
A1015LM_E10_B003063	A1015LM	14463	1438	A1015LM	14464	1439	0.759096601083879	0	A1015LM_E10_B003063	Adult	-0.0310633563297062	-0.0560851395894604	G1	424311	5232	13	17	17	20	24	24	6	6	9
A1015LM_F11_B003063	A1015LM	2042361	342	A1015LM	2042361	342	0.401580490192296	0	A1015LM_F11_B003063	Adult	-0.00350048296906516	-0.00338538509057045	G1	547565	272	6	7	7	10	23	23	4	4	5
A1015LM_H15_B003063	A1015LM	4654601	2265	A1015LM	4654627	2271	0.503340593368452	0	A1015LM_H15_B003063	Adult	0.0213497753982066	-0.00914032867282294	S	538493	1791	0	1	1	1	0	0	0	0	0
A1015LM_J5_B003063	A1015LM	7468	681	A1015LM	7468	681	0.731473706441685	0	A1015LM_J5_B003063	Adult	0.0446981213004118	-0.0553461559243446	S	451849	6658	0	1	1	1	0	0	0	0	0
A1015LM_H14_B003063	A1015LM	98687	2466	A1015LM	98708	2468	0.679236248463634	0	A1015LM_H14_B003063	Adult	-0.0686426690289235	0.0331030486829402	G2M	486647	2822	0	19	19	23	12	12	0	0	0
A1015LM_O4_B003063	A1015LM	2165543	1505	A1015LM	2165544	1506	0.501584935605929	0	A1015LM_O4_B003063	Adult	-0.001228921180403	-0.00459726376208256	G1	548330	1368	6	7	7	10	19	19	4	4	5
A1015LM_F19_B003063	A1015LM	507021	257	A1015LM	507021	257	0.422422815516155	0	A1015LM_F19_B003063	Adult	-0.00432475314906782	-0.000967034213990292	G1	505502	256	6	7	7	10	19	19	4	4	5
A1015LM_F22_B003063	A1015LM	3651	403	A1015LM	3651	403	0.731331796633934	0	A1015LM_F22_B003063	Adult	0.109729671053164	-0.00635598169339079	S	440554	8846	2	19	19	23	12	12	0	0	0
A1015LM_H1_B003063	A1015LM	88029	2858	A1015LM	88097	2874	0.699396148976713	0	A1015LM_H1_B003063	Adult	-0.0446471496330132	-0.0152534972827225	G1	480714	3330	0	19	19	23	12	12	0	0	0
A1015LM_E19_B003063	A1015LM	212141	266	A1015LM	212141	266	0.455237943987397	0	A1015LM_E19_B003063	Adult	-0.0044795157557523	-0.0018564564685537	G1	481222	656	6	7	7	10	19	19	4	4	5
A1015LM_E1_B003063	A1015LM	15573	1732	A1015LM	15581	1734	0.772564209057145	0	A1015LM_E1_B003063	Adult	-0.104222066785287	-0.00859145293260123	G1	424917	5218	13	17	17	20	24	24	6	6	9
A1015LM_F14_B003063	A1015LM	15153	1484	A1015LM	15345	1507	0.759230384216728	0	A1015LM_F14_B003063	Adult	0.119027280463734	-0.0339990268913797	S	426799	5218	2	19	19	23	12	12	0	0	0
A1015LM_J10_B003063	A1015LM	18507	1098	A1015LM	18509	1099	0.71261420036327	0	A1015LM_J10_B003063	Adult	0.0644516689839014	-0.0197319812530112	S	464630	4401	0	1	1	1	0	0	0	0	0
A1015LM_O3_B003063	A1015LM	1627564	629	A1015LM	1627573	630	0.450667682189904	0	A1015LM_O3_B003063	Adult	-0.0065321775318978	-0.000889917431535003	G1	540335	552	6	7	7	10	17	17	4	4	5
A1015LM_J13_B003063	A1015LM	28876	1254	A1015LM	28876	1254	0.694601908576184	0	A1015LM_J13_B003063	Adult	0.0681690190749355	-0.0774493277373037	S	469924	3622	0	1	1	1	0	0	0	0	0
A1015LM_J14_B003063	A1015LM	1593284	1252	A1015LM	1593285	1253	0.49948476111838	0	A1015LM_J14_B003063	Adult	0.000829329178295259	-0.00249129297955039	S	540807	1110	6	15	15	18	21	21	4	4	5
A1015LM_F10_B003063	A1015LM	3784	594	A1015LM	3790	595	0.775299437283398	0	A1015LM_F10_B003063	Adult	-0.0386720527170646	-0.0573347226210316	G1	435933	8760	2	19	19	23	12	12	0	0	0
A1015LM_E20_B003063	A1015LM	242356	348	A1015LM	242361	349	0.472252395781523	0	A1015LM_E20_B003063	Adult	-0.00540109137180781	0.00988514088445	G2M	485183	593	6	7	7	10	17	17	4	4	5
A1015LM_G9_B003063	A1015LM	6485	621	A1015LM	6487	622	0.73288515544318	0	A1015LM_G9_B003063	Adult	0.0636601979069577	-0.0127996529913498	S	454947	7072	2	19	19	23	12	12	0	0	0
A1015LM_G3_B003063	A1015LM	16203019	3741	A1015LM	16204031	3745	0.495650298169311	0	A1015LM_G3_B003063	Adult	0.0452218886170945	-0.0366093618942421	S	564380	3284	4	4	4	4	4	4	1	1	2
A1015LM_E17_B003063	A1015LM	12659	1120	A1015LM	12659	1120	0.743276732823853	0	A1015LM_E17_B003063	Adult	-0.0849210412080175	0.010069778817837	G2M	421690	5446	13	17	17	20	24	24	6	6	9
A1015LM_J4_B003063	A1015LM	770210	359	A1015LM	770210	359	0.43405199533039	0	A1015LM_J4_B003063	Adult	-0.00341872272941972	-0.000908187806643605	G1	516893	351	6	15	15	18	21	21	4	4	5
A1015LM_O11_B003063	A1015LM	1209068	549	A1015LM	1209068	549	0.450406006955737	0	A1015LM_O11_B003063	Adult	-0.00263693712893967	-0.00108481276722044	G1	529821	479	6	7	7	10	19	19	4	4	5
A1011L_G2_B003520	A1011L	1468209	3011	A1011L	1468316	3012	0.564124659380442	0	A1011L_G2_B003520	Adult	-0.00469392303621828	0.179058928390282	G2M	519561	2907	4	4	4	4	4	4	1	1	2
A1011L_M6_B003520	A1011L	706545	2826	A1011L	706545	2826	0.590030715518525	0	A1011L_M6_B003520	Adult	-0.0656519970566825	-0.00654683196310382	G1	509723	2826	3	3	3	0	3	3	0	0	0
A1011L_C12_B003520	A1011L	544417	1689	A1011L	544417	1689	0.562703642709381	0	A1011L_C12_B003520	Adult	0.0998027136398222	0.0266943615385383	S	506362	1689	3	3	3	0	3	3	0	0	0
A1011L_H20_B003520	A1011L	965549	2977	A1011L	965549	2977	0.580436061552027	0	A1011L_H20_B003520	Adult	-0.0328759586798482	-0.0211807240766026	G1	512738	2949	1	0	0	3	1	1	0	0	1
A1011L_K21_B003520	A1011L	342780	1337	A1011L	342780	1337	0.564791809832456	0	A1011L_K21_B003520	Adult	0.0561568448365664	0.0305004761124514	S	499833	1337	2	1	1	1	2	2	0	0	0
A1011L_I10_B003520	A1011L	927883	2496	A1011L	927883	2496	0.569291737237668	0	A1011L_I10_B003520	Adult	0.0360404465132961	0.00867346612943187	S	513476	2468	0	6	6	9	10	10	0	0	0
A1011L_O14_B003520	A1011L	2058937	2948	A1011L	2058940	2949	0.549551881987377	0	A1011L_O14_B003520	Adult	0.0188685903797475	0.0190022633729171	G2M	521794	2754	2	6	6	0	12	12	0	0	0
A1011L_F10_B003520	A1011L	646228	2126	A1011L	646228	2126	0.572692311858312	0	A1011L_F10_B003520	Adult	0.045618021560532	-0.0839019283843991	S	508693	2125	0	6	6	9	10	10	0	0	0
A1011L_L21_B003520	A1011L	254835	3737	A1011L	254835	3737	0.660812411692289	0	A1011L_L21_B003520	Adult	-0.0236386321598902	-0.0521071139483531	G1	497480	3740	2	6	6	0	12	12	0	0	0
A1011L_P12_B003520	A1011L	46920	2825	A1011L	46926	2826	0.738785408466963	0	A1011L_P12_B003520	Adult	0.0519950223931397	-0.0303216539430241	S	463205	3939	9	9	9	12	14	14	3	2	4
A1011L_O20_B003520	A1011L	73434	3024	A1011L	73435	3025	0.715329777026513	0	A1011L_O20_B003520	Adult	-0.0302782841751579	0.0300871540322291	G2M	455696	3769	9	9	9	12	14	14	3	2	4
A1011L_I4_B003520	A1011L	2201358	2618	A1011L	2201396	2621	0.538961011181427	0	A1011L_I4_B003520	Adult	-0.0397701578838394	-0.0466531688563091	G1	527486	2518	5	5	5	5	5	5	2	3	3
A1011L_M12_B003520	A1011L	1359632	4195	A1011L	1359632	4195	0.590654341549053	0	A1011L_M12_B003520	Adult	-0.0560209695391779	-0.000587420869249594	G1	517594	3991	3	3	3	0	3	3	0	0	0
A1011L_O2_B003520	A1011L	1586211	3069	A1011L	1586211	3069	0.562386111462828	0	A1011L_O2_B003520	Adult	-0.0301018677459484	0.0645796739043153	G2M	521374	2941	4	4	4	4	4	4	1	1	2
A1011L_F16_B003520	A1011L	204266	1858	A1011L	204305	1859	0.615651153665969	0	A1011L_F16_B003520	Adult	-0.0341651805344701	-0.0577289320233809	G1	493567	1956	0	1	1	1	9	9	0	0	0
A1011L_B3_B003520	A1011L	1411439	2669	A1011L	1411439	2669	0.557160460297779	0	A1011L_B3_B003520	Adult	0.0327876395849576	-0.0113835437603349	S	518775	2575	4	4	4	4	4	4	1	1	2
A1011L_B14_B003520	A1011L	832875	1837	A1011L	832875	1837	0.551315792047821	0	A1011L_B14_B003520	Adult	-0.0482326060831332	0.037424486722189	G2M	512300	1832	3	3	3	0	3	3	0	0	0
A1011L_H11_B003520	A1011L	396975	1534	A1011L	396975	1534	0.569023062783408	0	A1011L_H11_B003520	Adult	0.0995062947027687	-0.0414459642540886	S	502055	1534	3	3	3	0	3	3	0	0	0
A1011L_A10_B003520	A1011L	1119094	2821	A1011L	1119095	2822	0.570446834900172	0	A1011L_A10_B003520	Adult	-0.0132849019626984	-0.0446366953376274	G1	514737	2747	2	6	6	0	12	12	0	0	0
A1011L_M7_B003520	A1011L	1088412	2810	A1011L	1088412	2810	0.571281164739828	0	A1011L_M7_B003520	Adult	0.0111037050925074	-0.0107687701430274	S	515623	2679	0	1	1	1	0	0	0	0	0
A1011L_I6_B003520	A1011L	2488640	3213	A1011L	2488640	3213	0.548300737743839	0	A1011L_I6_B003520	Adult	0.0190730793813128	-0.043442644079887	S	524707	3061	1	3	3	3	3	3	0	0	1
A1011L_P17_B003520	A1011L	429405	5412	A1011L	429417	5414	0.662808147777874	0	A1011L_P17_B003520	Adult	0.0144520143067196	-0.00195717069297133	S	502541	5412	9	9	9	12	14	14	3	2	4
A1011L_O4_B003520	A1011L	1593256	2283	A1011L	1593256	2283	0.541494885645623	0	A1011L_O4_B003520	Adult	0.0321609610958852	0.015036651151435	S	522020	2208	5	5	5	5	5	5	2	3	3
A1011L_G5_B003520	A1011L	1339116	2348	A1011L	1339116	2348	0.550154743137291	0	A1011L_G5_B003520	Adult	-0.00519414404226116	0.0587935300514606	G2M	521049	2256	5	5	5	5	5	5	2	3	3
A1011L_H6_B003520	A1011L	845949	1977	A1011L	845994	1978	0.556102925620351	0	A1011L_H6_B003520	Adult	-0.0363087114700651	-0.0607258479013929	G1	512263	1974	3	3	3	0	3	3	0	0	0
A1011L_F14_B003520	A1011L	1926953	3208	A1011L	1926953	3208	0.557884846254201	0	A1011L_F14_B003520	Adult	-0.0675547043578238	0.00379124072744012	G2M	525337	3024	4	4	4	4	4	4	1	1	2
A1011L_M4_B003520	A1011L	1470097	3925	A1011L	1470097	3925	0.582720616961267	0	A1011L_M4_B003520	Adult	0.0157068844688871	0.0116870194493174	S	521023	3734	4	4	4	4	13	13	1	1	2
A1011L_P10_B003520	A1011L	565729	2524	A1011L	565729	2524	0.591399429491333	0	A1011L_P10_B003520	Adult	-0.020395272524338	-0.0119221739418814	G1	506732	2524	2	2	2	2	2	2	0	0	0
A1011L_A1_B003520	A1011L	858899	2541	A1011L	858899	2541	0.573818316615202	0	A1011L_A1_B003520	Adult	0.000180332195793678	0.0142662756707663	G2M	511721	2540	4	4	4	4	4	4	1	1	2
A1011L_I14_B003520	A1011L	632715	1709	A1011L	632721	1711	0.557340409349795	0	A1011L_I14_B003520	Adult	-0.0148072034587458	-0.065914503609005	G1	508627	1709	1	3	3	3	3	3	0	0	0
A1011L_M18_B003520	A1011L	1029845	4231	A1011L	1029873	4232	0.603139220795545	0	A1011L_M18_B003520	Adult	-0.018959354869934	-0.0497013241434184	G1	513642	4128	3	3	3	0	3	3	0	0	0
A1011L_M22_B003520	A1011L	475779	4717	A1011L	475779	4717	0.647067754030593	0	A1011L_M22_B003520	Adult	-0.0890485499997273	-0.000622262708538254	G1	504593	4717	3	3	3	0	3	3	0	0	0
A1011L_A13_B003520	A1011L	359185	1101	A1011L	359185	1101	0.547545111549194	0	A1011L_A13_B003520	Adult	-0.043667564050331	0.00288978113228491	G2M	501362	1101	2	2	2	14	15	15	0	0	0
A1011L_F12_B003520	A1011L	16834	744	A1011L	16837	746	0.679734712164799	0	A1011L_F12_B003520	Adult	-0.0265608495031893	0.0185675429835917	G2M	452588	4544	6	7	7	10	19	19	4	4	5
A1011L_L4_B003520	A1011L	850053	3606	A1011L	850053	3606	0.599891747010065	0	A1011L_L4_B003520	Adult	-0.0363182087194694	0.0066094117020636	G2M	512867	3592	5	5	5	5	5	5	2	3	3
A1011L_N20_B003520	A1011L	968674	2290	A1011L	968674	2290	0.561265582592009	0	A1011L_N20_B003520	Adult	-0.0297227472795626	-0.0155950167186736	G1	513453	2263	2	6	6	0	12	12	0	0	0
A1011L_H8_B003520	A1011L	1557273	1912	A1011L	1557273	1912	0.529924837824107	0	A1011L_H8_B003520	Adult	0.000467793333639457	0.0135859782688061	G2M	520411	1846	3	3	3	0	3	3	0	0	0
A1011L_G15_B003520	A1011L	1031637	2249	A1011L	1031637	2249	0.557408240734709	0	A1011L_G15_B003520	Adult	-0.00371944301624086	0.00603938357899358	G2M	515273	2215	1	0	0	3	1	1	0	0	1
A1011L_F7_B003520	A1011L	1261122	2193	A1011L	1261142	2194	0.547675115624259	0	A1011L_F7_B003520	Adult	-0.0812081673183619	-0.044150584697277	G1	517532	2068	3	3	3	0	3	3	0	0	0
A1011L_O17_B003520	A1011L	2214215	3183	A1011L	2214222	3184	0.552064769675579	0	A1011L_O17_B003520	Adult	0.0840244383608357	-0.0122257512393772	S	524610	2972	0	6	6	2	10	10	0	0	0
A1011L_C8_B003520	A1011L	110061	1231	A1011L	110061	1231	0.612947783860004	0	A1011L_C8_B003520	Adult	-0.0604827597818069	-0.0373891649363091	G1	481756	1985	4	12	12	16	13	13	1	1	2
A1011L_B16_B003520	A1011L	448169	1658	A1011L	448169	1658	0.56969259045377	0	A1011L_B16_B003520	Adult	-0.0758516591105508	0.0325385375129376	G2M	503887	1658	3	3	3	0	3	3	0	0	0
A1011L_P15_B003520	A1011L	659914	5624	A1011L	659927	5627	0.644433294798726	0	A1011L_P15_B003520	Adult	-0.0345131174270001	0.0691079300786136	G2M	508850	5624	9	9	9	12	14	14	3	2	4
A1011L_H16_B003520	A1011L	566334	1880	A1011L	566334	1880	0.56911463782429	0	A1011L_H16_B003520	Adult	-0.0159595385679917	-0.0026333432236646	G1	506973	1880	3	3	3	0	3	3	0	0	0
A1011L_P18_B003520	A1011L	939319	5018	A1011L	939337	5020	0.619590550453314	0	A1011L_P18_B003520	Adult	0.0423709186346202	0.0333423761706505	S	512631	4988	9	9	9	12	14	14	3	2	4
A1011L_N19_B003520	A1011L	322826	1377	A1011L	322826	1377	0.569786147336604	0	A1011L_N19_B003520	Adult	-0.0664337868774066	-0.0133934492648015	G1	499210	1377	12	16	16	8	8	8	0	0	0
A1011L_A16_B003520	A1011L	1093521	1891	A1011L	1093521	1891	0.54260396258735	0	A1011L_A16_B003520	Adult	-0.0148842429867428	0.00538664032765351	G2M	515081	1829	2	2	2	2	2	2	0	0	0
A1011L_G9_B003520	A1011L	684935	2077	A1011L	684935	2077	0.568477695006685	0	A1011L_G9_B003520	Adult	0.0256620438974427	-0.0321172037383574	S	509805	2077	3	3	3	0	3	3	0	0	0
A1011L_L19_B003520	A1011L	695664	4008	A1011L	695664	4008	0.616686293810705	0	A1011L_L19_B003520	Adult	0.0806662209745337	-0.0202833448860877	S	509636	4008	0	1	1	1	0	0	0	0	0
A1011L_D21_B003520	A1011L	1718513	3739	A1011L	1718549	3741	0.573038479892407	0	A1011L_D21_B003520	Adult	0.0281741393001426	-0.0297331878556553	S	520173	3601	3	3	3	0	3	3	0	0	0
A1011L_C20_B003520	A1011L	531933	1406	A1011L	531933	1406	0.54978413834674	0	A1011L_C20_B003520	Adult	-0.0505953147220839	-0.0729119698817864	G1	506061	1405	3	3	3	0	3	3	0	0	0
A1011L_O5_B003520	A1011L	369562	1580	A1011L	369562	1580	0.57450372292275	0	A1011L_O5_B003520	Adult	-0.064777020953439	-0.0303835504114922	G1	500581	1580	5	5	5	5	5	5	2	3	3
A1011L_E18_B003520	A1011L	1885011	3791	A1011L	1885066	3792	0.570307902585198	0	A1011L_E18_B003520	Adult	-0.0564328101217428	-0.00878148356439276	G1	520833	3676	1	3	0	3	3	3	0	0	1
A1011L_O16_B003520	A1011L	748462	2604	A1011L	748462	2604	0.581467870679377	0	A1011L_O16_B003520	Adult	0.123150729567334	-0.0737426142764113	S	510398	2603	3	3	3	0	3	3	0	0	0
A1011L_P8_B003520	A1011L	2325799	10272	A1011L	2325945	10277	0.630142730616478	0	A1011L_P8_B003520	Adult	0.00451651359490116	0.141699125843868	G2M	529772	9811	4	4	4	4	4	4	1	1	2
A1011L_G4_B003520	A1011L	1844238	3645	A1011L	1844238	3645	0.568433063368144	0	A1011L_G4_B003520	Adult	0.123249571492625	0.0347940572922347	S	525616	3507	5	5	5	5	5	5	2	3	3
A1011L_F17_B003520	A1011L	603071	2276	A1011L	603071	2276	0.580788627868114	0	A1011L_F17_B003520	Adult	-0.00661703092177519	0.0225969879900617	G2M	507719	2276	3	3	3	0	3	3	0	0	0
A1011L_M3_B003520	A1011L	1333764	3613	A1011L	1333764	3613	0.580868910711462	0	A1011L_M3_B003520	Adult	0.130345782950481	0.105744943881062	S	517983	3393	4	4	4	4	4	4	1	1	2
A1011L_G3_B003520	A1011L	1495263	2487	A1011L	1495263	2487	0.549932160860038	0	A1011L_G3_B003520	Adult	0.152868784605839	0.0448751862635615	S	519584	2374	4	4	4	4	4	4	1	1	2
A1011L_H7_B003520	A1011L	1575716	3345	A1011L	1575743	3346	0.568702581259116	0	A1011L_H7_B003520	Adult	-0.0193144951275255	0.0307655195886666	G2M	518241	3229	3	3	3	7	6	6	0	0	1
A1011L_J6_B003520	A1011L	1658494	2987	A1011L	1658494	2987	0.558745189225097	0	A1011L_J6_B003520	Adult	0.00416607744166597	-0.018410022822469	S	520024	2911	1	3	3	3	3	3	0	0	1
A1011L_L9_B003520	A1011L	1493859	4445	A1011L	1493859	4445	0.590814519672119	0	A1011L_L9_B003520	Adult	0.0141542387308174	-0.0421624986506177	S	517830	4291	1	3	0	3	3	3	0	0	1
A1011L_N7_B003520	A1011L	701836	1404	A1011L	701836	1404	0.538357894032063	0	A1011L_N7_B003520	Adult	-0.0447697055307731	0.0263575562161316	G2M	509795	1403	3	3	3	0	3	3	0	0	0
A1011L_N2_B003520	A1011L	513756	2489	A1011L	513756	2489	0.594671591168814	0	A1011L_N2_B003520	Adult	-0.00956656722864878	0.0409220500222707	G2M	505722	2489	4	4	4	4	4	4	1	1	2
A1011L_O7_B003520	A1011L	2475787	3080	A1011L	2475787	3080	0.545622014111978	0	A1011L_O7_B003520	Adult	0.0175682523823139	-0.0544863090090398	S	523793	2915	3	3	3	0	3	3	0	0	0
A1011L_M9_B003520	A1011L	2044102	4422	A1011L	2044102	4422	0.577706561681843	0	A1011L_M9_B003520	Adult	0.108251621953926	-0.0822339889167093	S	520475	4127	1	3	0	3	3	3	0	0	1
A1011L_C18_B003520	A1011L	245563	1382	A1011L	245563	1382	0.582636941325597	0	A1011L_C18_B003520	Adult	-0.0517211000557221	-0.0554903218729804	G1	495952	1443	0	1	1	1	0	0	0	0	0
A1011L_B19_B003520	A1011L	468229	1797	A1011L	468229	1797	0.573947977408398	0	A1011L_B19_B003520	Adult	0.0776588353120853	-0.0714718107109699	S	504396	1797	3	3	3	0	3	3	0	0	0
A1011L_D2_B003520	A1011L	915647	2883	A1011L	915647	2883	0.580342578158213	0	A1011L_D2_B003520	Adult	0.0338508354372414	0.0589325861173841	G2M	513311	2873	4	4	4	4	4	4	1	1	2
A1011L_O12_B003520	A1011L	684351	2628	A1011L	684492	2629	0.58604536429459	0	A1011L_O12_B003520	Adult	0.00804346679439573	-0.0441153604942075	S	509006	2628	3	3	3	0	3	3	0	0	0
A1011L_I21_B003520	A1011L	793933	2501	A1011L	793938	2503	0.576031149326563	0	A1011L_I21_B003520	Adult	-0.0319558413951966	-0.1042820797004	G1	510984	2498	3	3	3	0	3	3	0	0	0
A1011L_H10_B003520	A1011L	4177143	10080	A1011L	4177187	10085	0.604704138040632	0	A1011L_H10_B003520	Adult	0.0243808537884233	-0.0111162530955291	S	538815	9573	4	4	4	4	4	4	1	1	2
A1011L_N4_B003520	A1011L	2097655	2517	A1011L	2097655	2517	0.537966827205145	0	A1011L_N4_B003520	Adult	0.220678984637531	0.011516405908925	S	526938	2416	5	5	5	5	5	5	2	3	3
A1011L_B21_B003520	A1011L	1751647	3880	A1011L	1751680	3888	0.574958318381914	0	A1011L_B21_B003520	Adult	-0.0251392894158287	0.0037743487524458	G2M	520365	3689	2	6	6	0	12	12	0	0	0
A1011L_P14_B003520	A1011L	243120	4781	A1011L	243120	4781	0.683186269555557	0	A1011L_P14_B003520	Adult	0.0282165086424005	0.0121107556252289	S	490029	4811	9	9	9	12	14	14	3	2	4
A1011L_C11_B003520	A1011L	10327	1999	A1011L	10327	1999	0.822330351055698	0	A1011L_C11_B003520	Adult	-0.056673796614312	0.0188269281149047	G2M	460473	5941	3	3	3	0	3	3	0	0	0
A1011L_K16_B003520	A1011L	631552	2067	A1011L	631556	2068	0.571606053386569	0	A1011L_K16_B003520	Adult	0.0100080068605194	-0.00620976417872858	S	508556	2067	3	3	3	0	3	3	0	0	0
A1011L_B18_B003520	A1011L	802496	2496	A1011L	802496	2496	0.575370894790084	0	A1011L_B18_B003520	Adult	-0.0690885446728124	-0.0243954498756938	G1	511313	2495	3	3	3	0	3	3	0	0	0
A1011L_P3_B003520	A1011L	74892	2142	A1011L	74892	2142	0.683324154205282	0	A1011L_P3_B003520	Adult	0.0691329244574281	-0.0468723380691997	S	482159	3013	9	9	9	12	14	14	3	2	4
A1011L_P11_B003520	A1011L	67656	3635	A1011L	67679	3639	0.737194082564986	0	A1011L_P11_B003520	Adult	0.00710182189364281	0.0264015637089539	G2M	470531	4201	9	9	9	12	14	14	3	2	4
A1011L_K3_B003520	A1011L	1468175	3148	A1011L	1468175	3148	0.567238649283059	0	A1011L_K3_B003520	Adult	0.00170542897428247	0.00228791733562952	G2M	519268	3038	4	4	4	4	4	4	1	1	2
A1011L_J12_B003520	A1011L	376640	1653	A1011L	376640	1653	0.577172759994301	0	A1011L_J12_B003520	Adult	-0.0717377498524738	-0.00105326247775642	G1	501262	1653	1	0	0	3	1	1	0	0	1
A1011L_N10_B003520	A1011L	715962	1841	A1011L	715962	1841	0.557662706526191	0	A1011L_N10_B003520	Adult	-0.0200699177303874	0.0353394947950025	G2M	510024	1840	3	3	3	0	3	3	0	0	0
A1011L_J21_B003520	A1011L	514312	1646	A1011L	514312	1646	0.563176708575441	0	A1011L_J21_B003520	Adult	0.0766392780893866	-0.0365814836346743	S	505683	1646	0	1	1	9	0	0	0	0	0
A1011L_B15_B003520	A1011L	591677	1338	A1011L	591678	1339	0.541707259802579	0	A1011L_B15_B003520	Adult	-0.0207973588123268	-0.071431705441552	G1	507748	1338	3	3	3	0	3	3	0	0	0
A1011L_D12_B003520	A1011L	571444	2231	A1011L	571444	2231	0.581642327738915	0	A1011L_D12_B003520	Adult	0.0179321772240588	-0.0401518712454084	S	506925	2231	3	3	3	0	3	3	0	0	0
A1011L_M1_B003520	A1011L	82417	3078	A1011L	82417	3078	0.709572150779486	0	A1011L_M1_B003520	Adult	-0.00339271859141067	-0.0492296092844806	G1	480881	3475	3	3	3	0	3	3	0	0	0
A1011L_K14_B003520	A1011L	8665	525	A1011L	8665	525	0.690786991944482	0	A1011L_K14_B003520	Adult	-0.0349981949407015	-0.0123062503903253	G1	442466	6220	6	7	7	10	17	17	4	4	5
A1011L_I8_B003520	A1011L	2410027	3212	A1011L	2410027	3212	0.549477201286754	0	A1011L_I8_B003520	Adult	0.0303865992347	0.0392643876700571	G2M	524460	3028	1	3	0	3	3	3	0	0	1
A1011L_M19_B003520	A1011L	644296	3940	A1011L	644296	3940	0.618943594820069	0	A1011L_M19_B003520	Adult	0.0889526478896472	-0.0525206144464818	S	508498	3940	3	3	3	0	3	3	0	0	0
A1011L_C19_B003520	A1011L	198694	1028	A1011L	198694	1028	0.568495297006599	0	A1011L_C19_B003520	Adult	0.0439641134554185	-0.00700222133150577	S	493362	1246	3	3	3	0	3	3	0	0	0
A1011L_O8_B003520	A1011L	2451717	3799	A1011L	2451717	3799	0.560245075718719	0	A1011L_O8_B003520	Adult	-0.0535900573855762	0.0224237542619698	G2M	523012	3611	3	3	3	0	3	3	0	0	0
A1011L_D16_B003520	A1011L	556580	2276	A1011L	556580	2276	0.584310526990573	0	A1011L_D16_B003520	Adult	0.135010235431045	-0.0742119872160009	S	506687	2276	3	3	3	0	3	3	0	0	0
A1011L_O13_B003520	A1011L	412277	1387	A1011L	412277	1387	0.559567345124714	0	A1011L_O13_B003520	Adult	0.0280696690093325	0.0106715098067636	S	502809	1387	2	6	6	0	12	12	0	0	0
A1011L_O18_B003520	A1011L	630122	2377	A1011L	630140	2379	0.582193480803901	0	A1011L_O18_B003520	Adult	-0.0443757034469621	0.0526896942503095	G2M	508831	2376	2	2	2	2	2	2	0	0	0
A1011L_H15_B003520	A1011L	2020334	4028	A1011L	2020334	4028	0.571744253034183	0	A1011L_H15_B003520	Adult	-0.0073839135944786	-0.0327809760810258	G1	522300	3914	1	3	0	3	3	3	0	0	1
A1011L_F6_B003520	A1011L	715359	2115	A1011L	715359	2115	0.56798987345692	0	A1011L_F6_B003520	Adult	-0.0695193443523238	0.0913965110205043	G2M	510344	2115	3	3	3	0	3	3	0	0	0
A1011L_L5_B003520	A1011L	2426632	5160	A1011L	2426698	5161	0.581476070660736	0	A1011L_L5_B003520	Adult	0.110536476508565	1.49873407920771	G2M	530577	4815	7	8	8	11	11	11	3	2	6
A1011L_I13_B003520	A1011L	794408	2370	A1011L	794450	2371	0.572015843261141	0	A1011L_I13_B003520	Adult	-0.0779440733222782	-0.0148938520709223	G1	510608	2368	1	0	0	3	1	1	0	0	1
A1011L_P22_B003520	A1011L	608477	4140	A1011L	608477	4140	0.625319443091429	0	A1011L_P22_B003520	Adult	-0.0278732175127236	0.002282283689341	G2M	507540	4140	9	9	9	12	14	14	3	2	4
A1011L_E16_B003520	A1011L	7018743	10722	A1011L	7018828	10727	0.5887120227083	0	A1011L_E16_B003520	Adult	0.0152083280535029	-0.0124965599999927	S	541044	9999	4	4	4	4	4	4	1	1	2
A1011L_N16_B003520	A1011L	935974	2120	A1011L	935974	2120	0.557057263049835	0	A1011L_N16_B003520	Adult	-0.065270044614622	-0.0209538763802624	G1	513244	2108	3	3	3	0	3	3	0	0	0
A1011L_G16_B003520	A1011L	360445	1292	A1011L	360445	1292	0.559897904292457	0	A1011L_G16_B003520	Adult	-0.0502083376947974	-0.0554022030151962	G1	500821	1292	0	6	6	9	10	10	0	0	0
A1011L_D9_B003520	A1011L	1684295	2178	A1011L	1684295	2178	0.536112061535485	0	A1011L_D9_B003520	Adult	0.0041761575985413	0.0271537282849529	G2M	520409	2062	3	3	3	0	3	3	0	0	0
A1011L_J11_B003520	A1011L	1169369	2436	A1011L	1169369	2436	0.558125298342616	0	A1011L_J11_B003520	Adult	0.0296635183328067	-0.0669440480797983	S	516523	2383	1	0	0	3	1	1	0	0	1
A1011L_M11_B003520	A1011L	4386909	9126	A1011L	4387045	9134	0.596290031948374	0	A1011L_M11_B003520	Adult	0.0527103697296217	-0.0242456340946691	S	533662	8631	4	4	4	4	4	4	1	1	2
A1011L_K9_B003520	A1011L	67833	1824	A1011L	67833	1824	0.674959047893456	0	A1011L_K9_B003520	Adult	-0.0363682399846786	0.00939263210917571	G2M	479831	2788	3	3	3	0	3	3	0	0	0
A1011L_I3_B003520	A1011L	4334806	3060	A1011L	4334806	3060	0.525197733602949	0	A1011L_I3_B003520	Adult	0.0854392409531311	0.0500544761675078	S	533192	2843	4	4	4	4	4	4	1	1	2
A1011L_L11_B003520	A1011L	760532	3011	A1011L	760532	3011	0.591505060085263	0	A1011L_L11_B003520	Adult	0.0277776284353349	-0.0650437188720508	S	510514	3010	3	3	3	0	3	3	0	0	0
A1011L_B13_B003520	A1011L	454750	1577	A1011L	454752	1578	0.565258819047007	0	A1011L_B13_B003520	Adult	0.073982905860012	-0.00445199757425542	S	504006	1577	3	3	3	0	3	3	0	0	0
A1011L_H13_B003520	A1011L	526089	1831	A1011L	526089	1831	0.570294453900678	0	A1011L_H13_B003520	Adult	0.00889393647569503	-0.0846010366268897	S	506008	1831	3	3	3	0	3	3	0	0	0
A1011L_F3_B003520	A1011L	851916	2427	A1011L	851916	2427	0.570799881496078	0	A1011L_F3_B003520	Adult	-0.00919054991477111	0.0201826640957683	G2M	512565	2418	4	4	4	4	4	4	1	1	2
A1011L_H4_B003520	A1011L	1356923	2413	A1011L	1356924	2414	0.55160320237835	0	A1011L_H4_B003520	Adult	0.0926593259781957	-0.0303120405134538	S	520563	2330	5	5	5	5	5	5	2	3	3
A1011L_L22_B003520	A1011L	900196	4467	A1011L	900196	4467	0.613001229884935	0	A1011L_L22_B003520	Adult	-0.00564059406495405	-0.0340157086563361	G1	512283	4457	3	3	3	0	3	3	0	0	0
A1011L_E21_B003520	A1011L	1095207	2426	A1011L	1095207	2426	0.560459130748243	0	A1011L_E21_B003520	Adult	-0.000523943145849942	-0.0221124330037533	G1	513813	2342	3	3	3	0	3	3	0	0	0
A1011L_J17_B003520	A1011L	1235872	3010	A1011L	1235872	3010	0.571008146969643	0	A1011L_J17_B003520	Adult	-0.0395863380408206	-0.0345076918120989	G1	514782	2910	1	3	0	3	3	3	0	0	1
A1011L_D19_B003520	A1011L	2261418	3701	A1011L	2261459	3708	0.561681049683591	0	A1011L_D19_B003520	Adult	-0.0332472901120119	-0.0336567027595588	G1	521972	3506	2	6	6	0	12	12	0	0	0
A1011L_D17_B003520	A1011L	474538	1425	A1011L	474549	1427	0.555720186923154	0	A1011L_D17_B003520	Adult	-0.00137758335794477	0.0271963275719224	G2M	504600	1425	3	1	1	1	3	3	0	0	0
A1011L_C4_B003520	A1011L	1091062	2985	A1011L	1091062	2985	0.575526828818424	0	A1011L_C4_B003520	Adult	0.365244237453482	0.0296407829985397	S	516723	2911	5	5	5	5	5	5	2	3	3
A1011L_M2_B003520	A1011L	800554	3230	A1011L	800554	3230	0.594438474629735	0	A1011L_M2_B003520	Adult	0.0484379545651637	0.100548544336447	G2M	512073	3228	4	4	4	4	4	4	1	1	2
A1011L_E12_B003520	A1011L	367525	2033	A1011L	367525	2033	0.594423512435055	0	A1011L_E12_B003520	Adult	-0.0165285606659496	-0.0310430554530024	G1	501420	2033	3	3	3	0	3	3	0	0	0
A1011L_P21_B003520	A1011L	228000	4426	A1011L	228001	4427	0.680506264049538	0	A1011L_P21_B003520	Adult	-0.0142645035084841	0.0156241670141821	G2M	492238	4461	9	9	9	12	14	14	3	2	4
A1011L_C3_B003520	A1011L	2412395	2482	A1011L	2412395	2482	0.531896468869394	0	A1011L_C3_B003520	Adult	0.00667039652363074	0.0324245315508715	G2M	526835	2381	4	4	4	4	4	4	1	1	2
A1011L_L15_B003520	A1011L	1283516	4588	A1011L	1283516	4588	0.599440547089002	0	A1011L_L15_B003520	Adult	0.00261087368166271	0.0141066080796078	G2M	517868	4419	0	6	6	0	10	10	0	0	0
A1011L_D22_B003520	A1011L	1240013	3230	A1011L	1240013	3230	0.575899729501433	0	A1011L_D22_B003520	Adult	-0.00617340799367151	-0.0352151911483809	G1	515687	3112	3	3	3	0	3	3	0	0	0
A1011L_K6_B003520	A1011L	290311	1453	A1011L	290311	1453	0.578865940743757	0	A1011L_K6_B003520	Adult	-0.0565552425366073	0.188066445165898	G2M	497470	1472	3	3	3	0	3	3	0	0	0
A1011L_E6_B003520	A1011L	688161	1995	A1011L	688161	1995	0.565282306562129	0	A1011L_E6_B003520	Adult	0.0513086205060622	-0.0801886913579377	S	509307	1995	3	3	3	0	3	3	0	0	0
A1011L_F11_B003520	A1011L	805109	3092	A1011L	805109	3092	0.590979574250651	0	A1011L_F11_B003520	Adult	0.00746557486073467	0.01432179013618	G2M	511609	3092	0	1	1	1	0	0	0	0	0
A1011L_I18_B003520	A1011L	8896	344	A1011L	8896	344	0.642297629663245	0	A1011L_I18_B003520	Adult	0.0320665541092109	-0.0237449271437072	S	437676	6105	6	7	7	10	17	17	4	4	5
A1011L_H2_B003520	A1011L	738474	1889	A1011L	738482	1890	0.55832856516665	0	A1011L_H2_B003520	Adult	0.0210753254399497	0.0716064996338131	G2M	510761	1888	4	4	4	4	4	4	1	1	2
A1011L_M14_B003520	A1011L	1011500	3805	A1011L	1011500	3805	0.596232306463875	0	A1011L_M14_B003520	Adult	0.0475223713966783	-0.00364682084879291	S	514167	3727	3	3	3	0	3	3	0	0	0
A1011L_G13_B003520	A1011L	447271	1537	A1011L	447271	1537	0.563956105298596	0	A1011L_G13_B003520	Adult	0.0611687452174901	0.0104909124043355	S	503614	1537	12	16	16	8	8	8	0	0	0
A1011L_J14_B003520	A1011L	1139710	1778	A1011L	1139710	1778	0.53657620914263	0	A1011L_J14_B003520	Adult	-0.0643747164072801	-0.0777622150838206	G1	515124	1725	1	0	0	3	1	1	0	0	1
A1011L_P4_B003520	A1011L	61658	3310	A1011L	61665	3313	0.73490458637545	0	A1011L_P4_B003520	Adult	-0.0611771074213933	0.0670718870976663	G2M	465993	4052	9	9	9	12	14	14	3	2	4
A1011L_L8_B003520	A1011L	2328005	4371	A1011L	2328005	4371	0.571790483323235	0	A1011L_L8_B003520	Adult	0.00762133557382841	-0.0408158244042907	S	523628	4079	1	3	0	3	3	3	0	0	1
A1011L_D6_B003520	A1011L	1183792	2954	A1011L	1183792	2954	0.571423204449345	0	A1011L_D6_B003520	Adult	0.080170589272728	-0.062614886006399	S	516627	2865	3	3	3	0	3	3	0	0	0
A1011L_N9_B003520	A1011L	1432543	2263	A1011L	1432543	2263	0.544935978299283	0	A1011L_N9_B003520	Adult	0.0707181978837456	0.0464557599711876	S	517529	2217	2	6	6	0	12	12	0	0	0
A1011L_I22_B003520	A1011L	867392	2670	A1011L	867392	2670	0.577027107211465	0	A1011L_I22_B003520	Adult	0.0240283893442925	-0.0383936085525459	S	512023	2659	3	3	3	0	3	3	0	0	0
A1011L_G7_B003520	A1011L	753188	2128	A1011L	753188	2128	0.56627979083284	0	A1011L_G7_B003520	Adult	0.0133334297457269	-0.070233869375952	S	510341	2128	3	3	3	0	3	3	0	0	0
A1011L_E7_B003520	A1011L	1071266	2223	A1011L	1071273	2224	0.555089585982769	0	A1011L_E7_B003520	Adult	0.0283272473177626	0.00892866315499072	S	515072	2164	3	3	3	0	3	3	0	0	0
A1011L_F2_B003520	A1011L	589631	3072	A1011L	589631	3072	0.604344974831316	0	A1011L_F2_B003520	Adult	0.00546547345994612	-0.00567851716918588	S	507444	3072	4	4	4	4	4	4	1	1	2
A1011L_L13_B003520	A1011L	884093	3343	A1011L	884095	3344	0.592662389690399	0	A1011L_L13_B003520	Adult	-0.0591540120752697	-0.0532550260002282	G1	512672	3336	3	3	3	0	3	3	0	0	0
A1011L_B12_B003520	A1011L	686400	3095	A1011L	686400	3095	0.598066381884996	0	A1011L_B12_B003520	Adult	-0.0168264719804591	-0.0674544341074744	G1	508919	3094	3	3	3	0	3	3	0	0	0
A1011L_C10_B003520	A1011L	568023	1816	A1011L	568023	1816	0.566372714005707	0	A1011L_C10_B003520	Adult	-0.053783740383645	-0.0682343883293581	G1	506975	1816	0	1	1	1	0	0	0	0	0
A1011L_K22_B003520	A1011L	468501	1824	A1011L	468501	1824	0.575064592209214	0	A1011L_K22_B003520	Adult	-0.0441493269124161	-0.0837155010474367	G1	504470	1824	3	3	3	0	3	3	0	0	0
A1011L_I17_B003520	A1011L	483239	1923	A1011L	483239	1923	0.577742030850115	0	A1011L_I17_B003520	Adult	-0.0766477650055991	0.00184694061277196	G2M	504725	1923	3	3	3	0	3	3	0	0	0
A1011L_D13_B003520	A1011L	1400275	2953	A1011L	1400278	2954	0.564641963493475	0	A1011L_D13_B003520	Adult	0.107371292652665	0.0374130603690944	S	518885	2828	3	3	3	0	3	3	0	0	0
A1011L_N13_B003520	A1011L	1302698	3390	A1011L	1302698	3390	0.577316419620808	0	A1011L_N13_B003520	Adult	0.0139538715825178	-0.012600025116259	S	515378	3285	3	3	3	0	3	3	0	0	0
A1011L_G10_B003520	A1011L	410823	1547	A1011L	410823	1547	0.56816645410763	0	A1011L_G10_B003520	Adult	-0.0763135540033613	-0.0308442303103115	G1	502275	1547	3	3	3	0	3	3	0	0	0
A1011L_I11_B003520	A1011L	1059005	2138	A1011L	1059019	2139	0.552740910344768	0	A1011L_I11_B003520	Adult	-0.00729047469981589	-0.0131987093255569	G1	517344	2074	12	16	16	8	8	8	0	0	0
A1011L_H18_B003520	A1011L	969857	2293	A1011L	969857	2293	0.561310860741956	0	A1011L_H18_B003520	Adult	0.0768472684917265	0.0212634460682076	S	513011	2278	1	0	0	3	1	1	0	0	1
A1011L_A5_B003520	A1011L	1369677	2645	A1011L	1369677	2645	0.557705495999565	0	A1011L_A5_B003520	Adult	-0.012191965899244	-0.0499959489083979	G1	521699	2559	5	5	5	5	5	5	2	3	3
A1011L_E22_B003520	A1011L	2687753	2691	A1011L	2687753	2691	0.53347425521011	0	A1011L_E22_B003520	Adult	-0.0844223558437211	0.0133915488203212	G2M	523321	2541	3	3	3	0	3	3	0	0	0
A1011L_F20_B003520	A1011L	426099	2315	A1011L	426118	2316	0.597694412640527	0	A1011L_F20_B003520	Adult	-0.0193779621472844	-0.0532066215616562	G1	502694	2315	0	1	10	13	9	9	0	0	4
A1011L_C1_B003520	A1011L	689550	2562	A1011L	689550	2562	0.583804184774741	0	A1011L_C1_B003520	Adult	0.041997718682503	-0.0451337229490477	S	509520	2562	4	4	4	4	4	4	1	1	2
A1011L_F21_B003520	A1011L	524279	2264	A1011L	524286	2265	0.58659466122269	0	A1011L_F21_B003520	Adult	-0.0638267558023137	0.0205259978677576	G2M	506054	2264	2	6	6	0	12	12	0	0	0
A1011L_H21_B003520	A1011L	806582	1934	A1011L	806663	1935	0.556433430593228	0	A1011L_H21_B003520	Adult	0.0100764175305388	0.00967749523093717	S	511386	1931	3	3	3	0	3	3	0	0	0
A1011L_K13_B003520	A1011L	1045528	2060	A1011L	1045528	2060	0.550537036498736	0	A1011L_K13_B003520	Adult	0.0202170994678028	-0.0971884625488401	S	515070	2004	3	3	3	0	3	3	0	0	0
A1011L_K18_B003520	A1011L	544769	1980	A1011L	544771	1981	0.574749213804212	0	A1011L_K18_B003520	Adult	0.0266489417448553	0.018337422388541	S	506690	1980	0	1	1	1	0	0	0	0	0
A1011L_H17_B003520	A1011L	2085144	3598	A1011L	2085144	3598	0.562744832417836	0	A1011L_H17_B003520	Adult	-0.0322110720238211	0.0245905479773917	G2M	522293	3481	1	3	0	3	3	3	0	0	1
A1011L_N17_B003520	A1011L	651817	1616	A1011L	651820	1617	0.551881588338597	0	A1011L_N17_B003520	Adult	-0.0805179515611501	-0.0413043650970985	G1	508846	1616	3	3	3	0	3	3	0	0	0
A1011L_P2_B003520	A1011L	90632	4088	A1011L	90643	4092	0.728604412709216	0	A1011L_P2_B003520	Adult	-0.010607939594647	0.0150842810194102	G2M	474859	4428	9	9	9	12	14	14	3	2	4
A1011L_J19_B003520	A1011L	781861	1606	A1011L	781861	1606	0.543980157469805	0	A1011L_J19_B003520	Adult	0.110504714210752	-0.0130679043605677	S	510964	1600	1	3	3	3	3	3	0	0	1
A1011L_M17_B003520	A1011L	570738	8142	A1011L	570750	8144	0.679384088590975	0	A1011L_M17_B003520	Adult	0.0969991784748219	0.185056989931754	G2M	507173	8142	4	4	4	4	4	4	1	1	2
A1011L_E14_B003520	A1011L	1077553	2086	A1011L	1077554	2087	0.550278655977597	0	A1011L_E14_B003520	Adult	-0.0244838689518218	-0.0570715817940155	G1	515034	2033	3	3	3	0	3	3	0	0	0
A1011L_J2_B003520	A1011L	853355	1955	A1011L	853533	1956	0.554922709769034	0	A1011L_J2_B003520	Adult	-0.0166920879241321	-0.0373966247219147	G1	513219	1952	4	4	4	4	4	4	1	1	2
A1011L_I20_B003520	A1011L	122811	2327	A1011L	122811	2327	0.661552253552672	0	A1011L_I20_B003520	Adult	0.00356039069193044	-0.0234937030800492	S	486778	2614	3	3	3	0	3	3	0	0	0
A1011L_I7_B003520	A1011L	4486784	3549	A1011L	4486797	3550	0.533713512646184	0	A1011L_I7_B003520	Adult	-0.0247431564756998	-0.0451781110991143	G1	535100	3299	4	4	4	4	4	4	1	1	2
A1011L_C22_B003520	A1011L	264125	1160	A1011L	264125	1160	0.565209453327474	0	A1011L_C22_B003520	Adult	0.00327320273064388	-0.0301037128160418	S	497477	1225	3	3	3	0	6	6	0	0	1
A1011L_O3_B003520	A1011L	682283	2984	A1011L	682283	2984	0.595615346783808	0	A1011L_O3_B003520	Adult	0.103098587308304	0.0346118419706914	S	509315	2983	4	4	4	4	4	4	1	1	2
A1011L_I9_B003520	A1011L	589260	1992	A1011L	589260	1992	0.571770159914021	0	A1011L_I9_B003520	Adult	0.0869347587280081	-0.0227605377878836	S	507362	1992	3	3	3	0	3	3	0	0	0
A1011L_J16_B003520	A1011L	1570508	2570	A1011L	1570508	2570	0.55034070779639	0	A1011L_J16_B003520	Adult	0.00672076209507734	0.00874698609532716	G2M	520367	2503	1	0	0	3	1	1	0	0	1
A1011L_G17_B003520	A1011L	176620	2349	A1011L	176620	2349	0.642435181281969	0	A1011L_G17_B003520	Adult	0.0251001961193573	-0.0658960245842081	S	491550	2439	3	3	3	0	3	3	0	0	0
A1011L_I15_B003520	A1011L	1066747	3606	A1011L	1066747	3606	0.59007788218326	0	A1011L_I15_B003520	Adult	0.0419983014164391	-0.055180585545161	S	514991	3512	1	3	3	3	3	3	0	0	1
A1011L_N12_B003520	A1011L	614709	2265	A1011L	614709	2265	0.579592281920593	0	A1011L_N12_B003520	Adult	-0.00166992727668958	-0.056199806111786	G1	507800	2264	3	3	3	0	3	3	0	0	0
A1011L_K17_B003520	A1011L	1127755	2965	A1011L	1127764	2966	0.57370223881531	0	A1011L_K17_B003520	Adult	0.00821308571712247	-0.0249377523295472	S	516974	2847	1	3	3	3	3	3	0	0	1
A1011L_O19_B003520	A1011L	596721	3299	A1011L	596723	3301	0.609207747577779	0	A1011L_O19_B003520	Adult	-0.0581518443818425	-0.0418520875257065	G1	507975	3296	0	6	1	2	0	0	0	0	0
A1011L_F22_B003520	A1011L	32114	1690	A1011L	32114	1690	0.716242641710829	0	A1011L_F22_B003520	Adult	-0.0407661093004641	0.0119930376054946	G2M	467013	3710	0	1	1	2	0	0	0	0	0
A1011L_L16_B003520	A1011L	746872	3731	A1011L	746872	3731	0.608151802373235	0	A1011L_L16_B003520	Adult	0.041238907324645	0.0323418629735589	S	510721	3731	3	3	3	0	3	3	0	0	0
A1011L_J20_B003520	A1011L	1189067	3014	A1011L	1189132	3015	0.572700503274086	0	A1011L_J20_B003520	Adult	-0.0260822029791391	-0.0532145235498331	G1	517100	2923	3	3	3	0	3	3	0	0	0
A1011L_J10_B003520	A1011L	5335624	10960	A1011L	5335654	10963	0.600537641992313	0	A1011L_J10_B003520	Adult	0.0322353717664885	0.00809200324599431	S	537996	10225	4	4	4	4	4	4	1	1	2
A1011L_O10_B003520	A1011L	825799	1995	A1011L	825805	1996	0.557753736231828	0	A1011L_O10_B003520	Adult	0.137038242766711	0.00301087096312422	S	511519	1989	3	3	3	0	3	3	0	0	0
A1011L_D15_B003520	A1011L	1147573	2567	A1011L	1147573	2567	0.562631925202004	0	A1011L_D15_B003520	Adult	-0.00910134106649303	0.00312533659291811	G2M	516584	2478	0	1	1	1	0	0	0	0	0
A1011L_K12_B003520	A1011L	844568	2102	A1011L	844568	2102	0.560627223276369	0	A1011L_K12_B003520	Adult	0.0597123542428716	0.0153030810343141	S	511951	2094	1	3	3	3	3	3	0	0	1
A1011L_F4_B003520	A1011L	838038	3490	A1011L	838038	3490	0.598120495622074	0	A1011L_F4_B003520	Adult	0.146733874624314	0.067417609682739	S	512915	3483	5	5	5	5	5	5	2	3	3
A1011L_N5_B003520	A1011L	1111866	2114	A1011L	1111866	2114	0.549962973435089	0	A1011L_N5_B003520	Adult	0.0634884098353082	0.0121673104680511	S	517672	2055	5	5	5	5	5	5	2	3	3
A1011L_H22_B003520	A1011L	403464	2171	A1011L	403464	2171	0.595215129411229	0	A1011L_H22_B003520	Adult	-0.0297906872087814	-0.0549340125108108	G1	502356	2171	12	16	16	8	8	8	0	0	0
A1011L_J13_B003520	A1011L	1566723	2331	A1011L	1566723	2331	0.543591041674255	0	A1011L_J13_B003520	Adult	0.0707032165018464	-0.0950714219373881	S	521248	2254	3	3	3	0	3	3	0	0	0
A1011L_B20_B003520	A1011L	1592236	2396	A1011L	1592240	2397	0.544931213442763	0	A1011L_B20_B003520	Adult	-0.0454137861728965	-0.0205909412719511	G1	518689	2315	2	2	2	2	2	2	0	0	0
A1011L_M20_B003520	A1011L	565847	4039	A1011L	565847	4039	0.626883805684683	0	A1011L_M20_B003520	Adult	0.00372005936012587	-0.0128987177537549	S	506916	4039	3	3	3	0	12	12	0	0	0
A1011L_M15_B003520	A1011L	407165	4042	A1011L	407165	4042	0.642913350640001	0	A1011L_M15_B003520	Adult	-0.0382626031389501	-0.0180220881857394	G1	502409	4042	3	3	3	0	3	3	0	0	0
A1011L_J1_B003520	A1011L	405448	1356	A1011L	405448	1356	0.558540639074375	0	A1011L_J1_B003520	Adult	-0.0286784540027562	0.0429752663129797	G2M	501867	1356	4	4	4	4	4	4	1	1	2
A1011L_K15_B003520	A1011L	2632	922	A1011L	2632	922	0.866807927988153	0	A1011L_K15_B003520	Adult	0.0272762332919179	-0.0139802595904142	S	437226	9835	2	6	6	0	12	12	0	0	0
A1011L_C9_B003520	A1011L	831594	1285	A1011L	831606	1286	0.525216932274534	0	A1011L_C9_B003520	Adult	0.0538271045786313	0.0378134699083097	S	512322	1278	0	1	1	1	9	9	0	0	0
A1011L_I12_B003520	A1011L	505179	1509	A1011L	505179	1509	0.557327909495182	0	A1011L_I12_B003520	Adult	-0.0542069351109268	-0.0387871932865686	G1	505274	1509	0	1	1	1	9	9	0	0	0
A1011L_J8_B003520	A1011L	1272267	1923	A1011L	1272267	1923	0.537953506853904	0	A1011L_J8_B003520	Adult	0.016628080676983	0.0321674857203834	G2M	518357	1877	3	3	3	0	3	3	0	0	0
A1011L_F9_B003520	A1011L	1003069	2931	A1011L	1003069	2931	0.57770783330637	0	A1011L_F9_B003520	Adult	-0.0221808874724114	0.0438292972263386	G2M	514151	2872	3	3	3	0	3	3	0	0	0
A1011L_A14_B003520	A1011L	907621	2301	A1011L	907621	2301	0.564278363051861	0	A1011L_A14_B003520	Adult	-0.0837258153733618	-0.0642436699370076	G1	512392	2290	2	6	6	0	12	12	0	0	0
A1011L_L6_B003520	A1011L	99393	2198	A1011L	99393	2198	0.668759204341864	0	A1011L_L6_B003520	Adult	-0.0350676577749387	-0.0151855012109211	G1	485175	2638	3	3	3	0	3	3	0	0	0
A1011L_O11_B003520	A1011L	353635	1301	A1011L	353635	1301	0.561277154323837	0	A1011L_O11_B003520	Adult	-0.0559963176510513	-0.00670282405139035	G1	500701	1301	3	3	3	0	3	3	0	0	0
A1011L_H12_B003520	A1011L	349068	1542	A1011L	349068	1542	0.575164372510465	0	A1011L_H12_B003520	Adult	0.0291464611449384	0.0328588480771665	G2M	500192	1542	3	3	3	0	3	3	0	0	0
A1011L_P19_B003520	A1011L	129716	4021	A1011L	129720	4022	0.704955441789419	0	A1011L_P19_B003520	Adult	0.00759906962837922	0.0087063836818312	G2M	485305	4175	9	9	9	12	14	14	3	2	4
A1011L_L12_B003520	A1011L	616350	4087	A1011L	616394	4088	0.623764975925192	0	A1011L_L12_B003520	Adult	0.00915415768835824	-0.0328230490661088	S	508001	4087	3	3	3	0	3	3	0	0	0
A1011L_N11_B003520	A1011L	687552	1375	A1011L	687552	1375	0.53762864928653	0	A1011L_N11_B003520	Adult	-0.0615084903803119	0.0387197232228932	G2M	509097	1374	3	3	3	0	3	3	0	0	0
A1011L_P20_B003520	A1011L	328097	4182	A1011L	328097	4182	0.65652330405197	0	A1011L_P20_B003520	Adult	-0.0325854122965334	0.0156615996366311	G2M	499524	4182	9	9	9	12	14	14	3	2	4
A1011L_E17_B003520	A1011L	2052198	2268	A1011L	2052198	2268	0.531610660528136	0	A1011L_E17_B003520	Adult	-0.0671663739609768	-0.0278698455697653	G1	523262	2203	3	3	3	0	3	3	0	0	0
A1011L_O1_B003520	A1011L	2565542	2578	A1011L	2565544	2579	0.532275833359114	0	A1011L_O1_B003520	Adult	0.0385117560058899	-0.0263424109601079	S	526318	2467	4	4	4	4	13	13	1	1	2
A1011L_N22_B003520	A1011L	381319	1698	A1011L	381319	1698	0.578708253029946	0	A1011L_N22_B003520	Adult	0.00517762213970391	0.0446553850847278	G2M	501858	1698	3	3	3	0	3	3	0	0	0
A1011L_F8_B003520	A1011L	1569263	2595	A1011L	1569274	2599	0.551157569326502	0	A1011L_F8_B003520	Adult	0.00156569654407816	0.0370003770587271	G2M	519931	2461	3	3	3	0	3	3	0	0	0
A1011L_P7_B003520	A1011L	378559	2705	A1011L	378559	2705	0.615289544944318	0	A1011L_P7_B003520	Adult	-0.0161520624250674	-0.00957580788783095	G1	502350	2705	2	2	2	14	15	15	0	0	0
A1011L_M21_B003520	A1011L	345579	3931	A1011L	345579	3931	0.648997439370891	0	A1011L_M21_B003520	Adult	-0.071757341265514	-0.0301586075890634	G1	500488	3931	2	6	6	0	12	12	0	0	0
A1011L_K7_B003520	A1011L	691876	2038	A1011L	691881	2039	0.566677984515419	0	A1011L_K7_B003520	Adult	0.0311139808557647	-0.062568426539716	S	509272	2038	3	3	3	0	3	3	0	0	0
A1011L_N8_B003520	A1011L	616736	1395	A1011L	616736	1395	0.543095039451178	0	A1011L_N8_B003520	Adult	0.0931018546405694	-0.065846942598513	S	508441	1395	3	3	3	0	3	3	0	0	0
A1011L_J4_B003520	A1011L	353441	1103	A1011L	353441	1103	0.548378103182057	0	A1011L_J4_B003520	Adult	0.202724510806455	-0.00618515873219277	S	496560	1103	5	5	5	5	26	26	2	3	3
A1011L_J9_B003520	A1011L	1733882	3032	A1011L	1733882	3032	0.558057107485411	0	A1011L_J9_B003520	Adult	-0.0563842132952657	-0.0177127420690357	G1	519396	2946	1	0	0	3	3	3	0	0	1
A1011L_L14_B003520	A1011L	1108751	4340	A1011L	1108751	4340	0.601751795789153	0	A1011L_L14_B003520	Adult	0.0269493910485869	-0.056726677835688	S	518202	4174	4	12	12	16	13	13	1	1	2
A1011L_E3_B003520	A1011L	1372287	2518	A1011L	1372287	2518	0.554148469588038	0	A1011L_E3_B003520	Adult	0.0159696909684387	0.0910488062287039	G2M	518261	2438	4	4	4	4	4	4	1	1	2
A1011L_K4_B003520	A1011L	1569613	3168	A1011L	1569613	3168	0.565026205082978	0	A1011L_K4_B003520	Adult	0.408721435841515	-0.0387954471718951	S	522030	3091	4	4	4	4	13	13	1	1	2
A1011L_N21_B003520	A1011L	370647	1241	A1011L	370647	1241	0.555538468523208	0	A1011L_N21_B003520	Adult	0.0153767034884178	-0.0309507213515068	S	501569	1241	3	3	3	0	3	3	0	0	0
A1011L_M5_B003520	A1011L	25892	1373	A1011L	25892	1373	0.710979560434531	0	A1011L_M5_B003520	Adult	-0.0436431206447207	-0.0627147859004945	G1	462966	3893	6	7	7	10	19	19	4	4	5
A1011L_H3_B003520	A1011L	1387101	2513	A1011L	1387101	2513	0.553587211692422	0	A1011L_H3_B003520	Adult	0.104664913889933	-0.00734516472235264	S	519703	2440	4	4	4	4	13	13	1	1	2
A1011L_G22_B003520	A1011L	602558	1387	A1011L	602558	1387	0.543611951991477	0	A1011L_G22_B003520	Adult	-0.0631715148289285	0.0566509322472015	G2M	507818	1387	3	3	3	0	3	3	0	0	0
A1011L_I19_B003520	A1011L	1722611	3188	A1011L	1722622	3189	0.561826135060674	0	A1011L_I19_B003520	Adult	-0.0194914084355951	-0.0107459097678724	G1	521075	3071	1	3	0	3	3	3	0	0	1
A1011L_M8_B003520	A1011L	1639485	3943	A1011L	1639485	3943	0.57859952498313	0	A1011L_M8_B003520	Adult	-0.0261688508705884	-0.0551579065838276	G1	519599	3748	1	0	0	3	3	3	0	0	1
A1011L_H9_B003520	A1011L	272800	2336	A1011L	272800	2336	0.619677939920255	0	A1011L_H9_B003520	Adult	0.0456748234431858	-0.0541608097007641	S	497783	2342	1	3	3	3	3	3	0	0	1
A1011L_O9_B003520	A1011L	1794555	2309	A1011L	1794555	2309	0.537807352187902	0	A1011L_O9_B003520	Adult	0.124435883725426	-0.0389566234206463	S	522037	2210	3	3	3	0	3	3	0	0	0
A1011L_J3_B003520	A1011L	728480	2283	A1011L	728480	2283	0.572887522138564	0	A1011L_J3_B003520	Adult	0.00145582797497078	-0.0488559664288677	S	510240	2282	4	4	4	4	4	4	1	1	2
A1011L_K1_B003520	A1011L	1023732	2444	A1011L	1023732	2444	0.56372648773753	0	A1011L_K1_B003520	Adult	0.0267080992576487	-0.0287597680585048	S	515179	2413	4	4	4	4	13	13	1	1	2
A1011L_G18_B003520	A1011L	1021090	2874	A1011L	1021090	2874	0.575545001780383	0	A1011L_G18_B003520	Adult	0.0407304784628978	-0.0489281351847651	S	514620	2834	1	3	0	3	3	3	0	0	1
A1011L_I16_B003520	A1011L	1061014	3855	A1011L	1061014	3855	0.595119540764016	0	A1011L_I16_B003520	Adult	-0.00889130294141041	0.00514164970565578	G2M	524574	3735	11	14	14	19	22	22	5	5	8
A1011L_E8_B003520	A1011L	379649	1877	A1011L	379649	1877	0.586707294806844	0	A1011L_E8_B003520	Adult	0.00589182509201802	0.0185390479447884	G2M	501620	1877	0	1	1	1	0	0	0	0	0
A1011L_D1_B003520	A1011L	1909928	2882	A1011L	1909928	2882	0.550817483679105	0	A1011L_D1_B003520	Adult	0.0322426801984771	0.0414298036109385	G2M	521122	2747	4	4	4	4	4	4	1	1	2
A1011L_C13_B003520	A1011L	1330526	2023	A1011L	1330607	2025	0.539908252457519	0	A1011L_C13_B003520	Adult	-0.0641976326544598	0.00453763002498223	G2M	516875	1956	3	3	3	0	3	3	0	0	0
A1011L_M16_B003520	A1011L	448488	4368	A1011L	448495	4370	0.644132620494184	0	A1011L_M16_B003520	Adult	-0.0377936520311147	0.00786284180973483	G2M	503809	4368	3	3	3	0	3	3	0	0	0
A1011L_E10_B003520	A1011L	317967	1273	A1011L	317967	1273	0.564269869995693	0	A1011L_E10_B003520	Adult	-0.0743671801570371	-0.0493069061008499	G1	498607	1278	3	3	3	0	3	3	0	0	0
A1011L_P9_B003520	A1011L	437783	2892	A1011L	437783	2892	0.61355069041445	0	A1011L_P9_B003520	Adult	-0.0212787537854134	-0.0357099409545395	G1	503814	2892	2	2	2	14	15	15	0	0	0
A1011L_B22_B003520	A1011L	445422	2085	A1011L	445587	2125	0.589024373619287	0	A1011L_B22_B003520	Adult	-0.0423439280149471	0.00866751284400168	G2M	503683	2078	2	2	2	2	2	2	0	0	0
A1011L_G21_B003520	A1011L	398761	1754	A1011L	398761	1754	0.579217284735543	0	A1011L_G21_B003520	Adult	-0.0124125663209075	-0.0665481763525712	G1	502072	1754	3	3	3	0	3	3	0	0	0
A1011L_E15_B003520	A1011L	655626	2002	A1011L	655626	2002	0.567587971132703	0	A1011L_E15_B003520	Adult	-0.0307475039427102	-0.000470071254561347	G1	508849	2001	3	3	3	0	3	3	0	0	0
A1011L_N18_B003520	A1011L	961937	2788	A1011L	961937	2788	0.575832915789736	0	A1011L_N18_B003520	Adult	0.173313723583078	-0.00144801426462007	S	512815	2763	3	3	3	0	3	3	0	0	0
A1011L_N15_B003520	A1011L	479692	1366	A1011L	479692	1366	0.551922444971565	0	A1011L_N15_B003520	Adult	-0.0666310040309138	-0.00450313287961014	G1	504748	1366	3	3	3	0	3	3	0	0	0
A1011L_G20_B003520	A1011L	563481	1892	A1011L	563482	1893	0.569852020378258	0	A1011L_G20_B003520	Adult	-0.0191749978544216	0.011031437003871	G2M	506863	1892	3	3	3	0	3	3	0	0	0
A1011L_G6_B003520	A1011L	677481	1827	A1011L	677481	1827	0.559388800776647	0	A1011L_G6_B003520	Adult	-0.0351954583008188	-0.0535883973201581	G1	509434	1826	3	3	3	0	3	3	0	0	0
A1011L_F15_B003520	A1011L	1031477	3670	A1011L	1031478	3671	0.592800883780768	0	A1011L_F15_B003520	Adult	-0.0240520628862024	0.00953771457329605	G2M	514405	3578	1	0	0	3	1	1	0	0	1
A1011L_C16_B003520	A1011L	591315	2551	A1011L	591315	2551	0.59023169645685	0	A1011L_C16_B003520	Adult	0.0151746631834786	0.0355332208195573	G2M	507489	2551	3	3	3	0	3	3	0	0	0
A1011L_O22_B003520	A1011L	712092	5000	A1011L	712127	5002	0.632055937531782	0	A1011L_O22_B003520	Adult	-0.0477812393303298	-0.0065696925356916	G1	511393	4999	9	9	9	12	14	14	3	2	4
A1011L_P1_B003520	A1011L	586743	7207	A1011L	586772	7211	0.668807484322128	0	A1011L_P1_B003520	Adult	0.0118403166164537	0.0431989358100726	G2M	508501	7205	9	9	9	12	14	14	3	2	4
A1011L_K2_B003520	A1011L	2482111	3005	A1011L	2482111	3005	0.543853278767055	0	A1011L_K2_B003520	Adult	0.0282283262948462	0.00109417672075877	S	527187	2879	4	4	4	4	4	4	1	1	2
A1011L_O21_B003520	A1011L	821676	4842	A1011L	821720	4844	0.623055990992958	0	A1011L_O21_B003520	Adult	-0.0745811009266809	-0.0176495330546054	G1	514170	4840	9	9	9	12	14	14	3	2	4
A1011L_D11_B003520	A1011L	554919	1477	A1011L	554922	1478	0.551801261786281	0	A1011L_D11_B003520	Adult	-0.0126475083317244	0.0105210969839518	G2M	506722	1477	0	1	1	1	0	0	0	0	0
A1011L_E13_B003520	A1011L	1010428	2702	A1011L	1010428	2702	0.571518406899086	0	A1011L_E13_B003520	Adult	0.0225232787508169	0.0483977159465198	G2M	514114	2667	3	3	3	0	3	3	0	0	0
A1011L_B11_B003520	A1011L	1511438	3644	A1011L	1511438	3644	0.576364038219314	0	A1011L_B11_B003520	Adult	-0.0666989040320099	0.022802171663382	G2M	519059	3535	3	3	3	0	3	3	0	0	0
A1011L_A7_B003520	A1011L	319538	1163	A1011L	319548	1164	0.556986623858403	0	A1011L_A7_B003520	Adult	-0.0427455697649071	-0.0237987795590173	G1	499622	1168	2	6	6	2	12	12	0	0	0
A1011L_C17_B003520	A1011L	1896738	4972	A1011L	1897602	4974	0.58881570524263	0	A1011L_C17_B003520	Adult	-0.00573364906711676	-0.0614411338904529	G1	521121	4819	2	6	6	0	12	12	0	0	0
A1011L_C14_B003520	A1011L	226046	1484	A1011L	226057	1487	0.592488201329949	0	A1011L_C14_B003520	Adult	-0.0328774700801853	-0.0126857346062596	G1	493017	1610	2	2	2	2	2	2	0	0	0
A1011L_P5_B003520	A1011L	61666	3013	A1011L	61673	3014	0.726320290889379	0	A1011L_P5_B003520	Adult	-0.0481269426478321	0.0305061341606665	G2M	471759	3826	9	9	9	12	14	14	3	2	4
A1011L_K20_B003520	A1011L	293315	1444	A1011L	293315	1444	0.577899033672504	0	A1011L_K20_B003520	Adult	-0.040527833509606	-0.0603052841088624	G1	498201	1456	3	3	3	0	3	3	0	0	0
A1011L_E19_B003520	A1011L	1383515	3703	A1011L	1383515	3703	0.581104556919851	0	A1011L_E19_B003520	Adult	-0.00840137009500558	-0.0673130665128216	G1	518454	3607	1	3	0	3	3	3	0	0	1
A1011L_L3_B003520	A1011L	1283103	3921	A1011L	1283103	3921	0.588284707572338	0	A1011L_L3_B003520	Adult	0.135813121906473	-0.0192989451958863	S	516998	3701	4	4	4	4	4	4	1	1	2
A1011L_F5_B003520	A1011L	695766	2429	A1011L	695766	2429	0.579452090258036	0	A1011L_F5_B003520	Adult	0.0530954348065701	0.0117079234850227	S	509987	2428	5	5	5	5	5	5	2	3	3
A1011L_K8_B003520	A1011L	581094	1722	A1011L	581094	1722	0.561397436453704	0	A1011L_K8_B003520	Adult	0.117195481809886	0.0167971200590173	S	507510	1722	3	1	1	1	3	3	0	0	0
A1011L_D10_B003520	A1011L	622788	1711	A1011L	622788	1711	0.558001407909272	0	A1011L_D10_B003520	Adult	-0.01429948807096	-0.081401802369017	G1	508567	1711	3	3	3	0	3	3	0	0	0
A1011L_H14_B003520	A1011L	2424080	4905	A1011L	2424090	4906	0.578071793978681	0	A1011L_H14_B003520	Adult	0.0356769861897062	0.0112626096151472	S	527932	4665	4	4	4	4	4	4	1	1	2
A1011L_H19_B003520	A1011L	627448	1718	A1011L	627448	1718	0.557995650072235	0	A1011L_H19_B003520	Adult	0.102800196002653	0.0116799645337391	S	508506	1717	3	3	3	0	3	3	0	0	0
A1011L_F18_B003520	A1011L	1346843	2404	A1011L	1346843	2404	0.551600525470962	0	A1011L_F18_B003520	Adult	-0.00799744138978709	-0.000739590212740199	G1	517830	2237	3	3	3	0	3	3	0	0	0
A1011L_B17_B003520	A1011L	1402267	2451	A1011L	1402267	2451	0.55139688549789	0	A1011L_B17_B003520	Adult	-0.0784242103684664	-0.00958719168361445	G1	516228	2370	2	6	6	0	12	12	0	0	0
A1011L_E9_B003520	A1011L	1680942	1689	A1011L	1680942	1689	0.518448688859895	0	A1011L_E9_B003520	Adult	-0.0642885171328431	-0.0186827664620799	G1	522083	1603	2	6	6	0	12	12	0	0	0
A1011L_J18_B003520	A1011L	554522	3567	A1011L	554522	3567	0.618445915552262	0	A1011L_J18_B003520	Adult	0.0179689001584537	-0.0778940238618067	S	507017	3567	8	11	11	15	16	16	0	0	7
A1011L_D20_B003520	A1011L	436565	1491	A1011L	436565	1491	0.562668461106062	0	A1011L_D20_B003520	Adult	0.00114563531579004	0.0731193383266325	G2M	503563	1491	0	1	1	1	0	0	0	0	0
A1011L_E11_B003520	A1011L	329007	1432	A1011L	329007	1432	0.572018429429736	0	A1011L_E11_B003520	Adult	-0.0496714698756275	0.120777901653449	G2M	498965	1432	3	3	3	0	3	3	0	0	0
A1011L_H5_B003520	A1011L	1628792	3623	A1011L	1628794	3624	0.572966013247149	0	A1011L_H5_B003520	Adult	0.0613401999619212	0.0661780810889475	G2M	524116	3506	5	5	5	5	5	5	2	3	3
A1011L_P6_B003520	A1011L	1554610	2886	A1011L	1554610	2886	0.558867552030714	0	A1011L_P6_B003520	Adult	-0.048587271458087	0.0290862660963273	G2M	516513	2735	2	2	2	2	2	2	0	0	0
A1011L_K11_B003520	A1011L	750112	1491	A1011L	750112	1491	0.540154812392383	0	A1011L_K11_B003520	Adult	-0.00431446509656406	-0.0683290309849099	G1	511501	1489	3	3	3	0	3	3	0	0	0
A1011L_G19_B003520	A1011L	554955	2002	A1011L	554955	2002	0.574741630010678	0	A1011L_G19_B003520	Adult	0.0485599105435149	-0.0750787174715288	S	506861	2002	3	3	3	0	3	3	0	0	0
A1011L_M13_B003520	A1011L	592955	3580	A1011L	592955	3580	0.615601878781951	0	A1011L_M13_B003520	Adult	-0.00543070451306822	0.000267725894565765	G2M	507506	3580	3	3	3	0	3	3	0	0	0
A1011L_E5_B003520	A1011L	551985	3151	A1011L	551985	3151	0.609281210812772	0	A1011L_E5_B003520	Adult	0.152102134704924	0.0264551232160061	S	506727	3151	5	5	5	5	5	5	2	3	3
A1011L_E20_B003520	A1011L	543002	2582	A1011L	543002	2582	0.5949562997176	0	A1011L_E20_B003520	Adult	-0.0643857502063369	-0.0135469984776663	G1	506273	2582	3	3	3	7	6	6	0	0	1
A1011L_J15_B003520	A1011L	930695	2537	A1011L	930709	2538	0.570379922552481	0	A1011L_J15_B003520	Adult	0.0239285918127056	0.0273395232735013	G2M	513092	2519	1	3	0	3	3	3	0	0	1
A1011L_B1_B003520	A1011L	561850	2506	A1011L	561851	2507	0.591196226750911	0	A1011L_B1_B003520	Adult	-0.0547479251821475	0.0132261798714145	G2M	506990	2505	4	4	4	4	4	4	1	1	2
A1011L_B2_B003520	A1011L	331165	2564	A1011L	331165	2564	0.617552641728229	0	A1011L_B2_B003520	Adult	0.0228802893786962	0.0411039471965929	G2M	499968	2564	4	4	4	4	4	4	1	1	2
A1011L_D7_B003520	A1011L	148487	2481	A1011L	148487	2481	0.656386556979839	0	A1011L_D7_B003520	Adult	-0.0600924113291677	-0.0256364695750107	G1	490059	2635	2	6	6	0	12	12	0	0	0
A1011L_G11_B003520	A1011L	440241	1897	A1011L	440262	1898	0.580875968076491	0	A1011L_G11_B003520	Adult	0.00403570514979838	-0.0849035818270076	S	503398	1897	3	3	3	0	3	3	0	0	0
A1011L_L18_B003520	A1011L	1306947	4530	A1011L	1306947	4530	0.597767166826454	0	A1011L_L18_B003520	Adult	0.00712294198360143	0.0112677314738382	G2M	516563	4382	1	3	0	3	3	3	0	0	1
A1011L_I5_B003520	A1011L	831296	2597	A1011L	831332	2598	0.576819125113667	0	A1011L_I5_B003520	Adult	-0.0580840003115397	0.0188592164207325	G2M	512537	2597	5	5	5	5	5	5	2	3	3
A1011L_L17_B003520	A1011L	1278076	4301	A1011L	1278078	4302	0.595044014537515	0	A1011L_L17_B003520	Adult	-0.0294582806386092	-0.0655959874591434	G1	517124	4150	3	3	3	0	3	3	0	0	0
A1011L_J5_B003520	A1011L	1616991	3005	A1011L	1616991	3005	0.560155945311334	0	A1011L_J5_B003520	Adult	0.00837539956327395	0.0119625375969436	G2M	522847	2919	5	5	5	5	5	5	2	3	3
A1011L_C15_B003520	A1011L	541996	2314	A1011L	541996	2314	0.586739737323569	0	A1011L_C15_B003520	Adult	0.116155508081746	-0.0774155242884009	S	506371	2314	3	3	3	0	3	3	0	0	0
A1011L_K19_B003520	A1011L	344512	1636	A1011L	344512	1636	0.580398174600516	0	A1011L_K19_B003520	Adult	-0.0574331793972388	-0.0104072313485763	G1	500146	1636	0	1	10	13	9	9	0	0	4
A1011L_G14_B003520	A1011L	1153922	2908	A1011L	1153927	2909	0.57136948629613	0	A1011L_G14_B003520	Adult	-0.0465984274527866	-0.0398248088366959	G1	515528	2835	1	3	0	3	3	3	0	0	1
A1011L_L7_B003520	A1011L	1052542	3356	A1011L	1052542	3356	0.58546691648522	0	A1011L_L7_B003520	Adult	0.0519573540296291	-0.0421153850455802	S	514991	3230	3	3	3	0	3	3	0	0	0
A1011L_A17_B003520	A1011L	459006	1577	A1011L	459006	1577	0.564806478865458	0	A1011L_A17_B003520	Adult	-0.0663883566731413	-0.0793859794168177	G1	504229	1577	0	1	1	1	0	0	0	0	0
A1011L_D3_B003520	A1011L	1031644	4078	A1011L	1031644	4078	0.600387344453001	0	A1011L_D3_B003520	Adult	0.0553308112233454	0.0114027716924414	S	515964	4025	4	4	4	4	4	4	1	1	2
A1011L_L20_B003520	A1011L	135556	3309	A1011L	135556	3309	0.685817484345323	0	A1011L_L20_B003520	Adult	0.00466743304370677	0.0270895245510727	G2M	489799	3421	3	3	3	0	3	3	0	0	0
A1011L_F19_B003520	A1011L	1069333	2895	A1011L	1069333	2895	0.574155532591152	0	A1011L_F19_B003520	Adult	-0.0506186728309596	-0.0269648282068079	G1	515939	2736	0	6	6	9	10	10	0	0	0
A1011L_N6_B003520	A1011L	522562	2537	A1011L	522562	2537	0.595354741573157	0	A1011L_N6_B003520	Adult	0.0727804762571129	-0.0345584847979361	S	505915	2537	2	3	3	0	3	3	0	0	0
A1011L_L2_B003520	A1011L	1416667	3275	A1011L	1416667	3275	0.571461271313149	0	A1011L_L2_B003520	Adult	0.044822306615406	0.0161194126236062	S	518782	3064	4	4	4	4	4	4	1	1	2
A1011L_A12_B003520	A1011L	604550	2330	A1011L	604550	2330	0.582443206057317	0	A1011L_A12_B003520	Adult	-0.0202323239810533	-0.0300741168890895	G1	507786	2330	2	2	2	2	2	2	0	0	0
A1011L_M10_B003520	A1011L	21613	3230	A1011L	21613	3230	0.80955783230238	0	A1011L_M10_B003520	Adult	-0.0547766960009613	-0.0253343735000337	G1	465924	4976	4	4	4	4	4	4	1	1	2
A1011L_B10_B003520	A1011L	1535062	3147	A1011L	1535062	3147	0.565442214980096	0	A1011L_B10_B003520	Adult	-0.0158651272644346	0.0305180372799154	G2M	519253	3057	12	16	16	8	8	8	0	0	0
A1011L_F13_B003520	A1011L	858823	3013	A1011L	858823	3013	0.586291811780255	0	A1011L_F13_B003520	Adult	0.0320253527202247	0.0131963780972681	S	512273	3009	3	3	3	0	3	3	0	0	0
A1011L_A2_B003520	A1011L	884137	2605	A1011L	884137	2605	0.574421338388552	0	A1011L_A2_B003520	Adult	-0.0338749785402974	0.0845662837975541	G2M	512943	2601	4	4	4	4	4	4	1	1	2
A1011L_L10_B003520	A1011L	7521745	11483	A1011L	7521799	11491	0.590483980781098	0	A1011L_L10_B003520	Adult	0.0592506977220659	0.0646749936615695	G2M	541925	10645	4	4	4	4	4	4	1	1	2
A1011L_P13_B003520	A1011L	135866	4470	A1011L	135871	4472	0.711165330056088	0	A1011L_P13_B003520	Adult	0.0346143510647641	0.0176881768034417	S	481274	4594	9	9	9	12	14	14	3	2	4
A1011L_D8_B003520	A1011L	1923028	2378	A1011L	1923035	2380	0.537330337521908	0	A1011L_D8_B003520	Adult	-0.0342007929543064	-0.0395049496037557	G1	523508	2265	12	16	16	8	8	8	0	0	0
A1011L_N1_B003520	A1011L	1135333	3248	A1011L	1135333	3248	0.579941294169169	0	A1011L_N1_B003520	Adult	0.00787442030313862	0.111224223865292	G2M	515940	3138	4	4	4	4	4	4	1	1	2
A1011L_D14_B003520	A1011L	678783	2154	A1011L	678788	2155	0.571604806618638	0	A1011L_D14_B003520	Adult	-0.0194963773296384	-0.0146685216972897	G1	508852	2154	3	3	3	0	3	3	0	0	0
A1011L_I2_B003520	A1011L	1163699	2580	A1011L	1163699	2580	0.562431474310166	0	A1011L_I2_B003520	Adult	-0.0352100877027866	0.0333138643524406	G2M	516296	2496	4	4	4	4	4	4	1	1	2
A1011L_B4_B003520	A1011L	767161	2375	A1011L	767161	2375	0.573615753582639	0	A1011L_B4_B003520	Adult	0.0421085054993578	0.0683212139501767	G2M	511592	2373	5	5	5	5	5	5	2	3	3
A1011L_A3_B003520	A1011L	1382677	2315	A1011L	1382677	2315	0.547908159080189	0	A1011L_A3_B003520	Adult	0.0458684139467849	-0.0218496888896989	S	519380	2256	4	4	4	4	4	4	1	1	2
A1020LM_J17_B003096	A1020LM	1414717	2985	A1020LM	1414781	2987	0.565015577766901	0	A1020LM_J17_B003096	Adult	-0.0949439989275642	-0.0138483695070641	G1	518625	2879	3	3	3	7	6	6	0	0	1
A1020LM_B16_B003096	A1020LM	510233	1520	A1020LM	510243	1521	0.557507622177182	0	A1020LM_B16_B003096	Adult	0.0909306226337792	-0.0207104350440886	S	505596	1520	0	1	1	1	0	0	0	0	0
A1020LM_L8_B003096	A1020LM	491314	2765	A1020LM	491335	2766	0.604748508357348	0	A1020LM_L8_B003096	Adult	-0.068429709449233	-0.0364826110162064	G1	505031	2765	3	3	3	7	6	6	0	0	1
A1020LM_E4_B003096	A1020LM	1190854	2640	A1020LM	1190855	2641	0.563174436121019	0	A1020LM_E4_B003096	Adult	0.000580529395577803	-0.076191065925013	S	519093	2555	5	5	5	5	5	5	2	3	3
A1020LM_P5_B003096	A1020LM	586529	1785	A1020LM	586549	1786	0.563749983731525	0	A1020LM_P5_B003096	Adult	-0.0809309352283634	0.0964044008905513	G2M	507403	1785	5	5	5	5	5	5	2	3	3
A1020LM_M20_B003096	A1020LM	412702	1132	A1020LM	412702	1132	0.543811264648292	0	A1020LM_M20_B003096	Adult	0.0182084167748507	0.0615629059821257	G2M	502381	1132	3	3	3	0	3	3	0	0	0
A1020LM_N9_B003096	A1020LM	273667	1384	A1020LM	273691	1386	0.577820985550356	0	A1020LM_N9_B003096	Adult	0.0459637197363893	-0.0308773228110345	S	496510	1420	0	1	1	1	0	0	0	0	0
A1020LM_J18_B003096	A1020LM	330322	1425	A1020LM	330322	1425	0.571453266990131	0	A1020LM_J18_B003096	Adult	0.0521180725243452	-0.0338366740821875	S	499031	1425	0	1	1	1	0	0	0	0	0
A1020LM_G15_B003096	A1020LM	651209	2032	A1020LM	651213	2033	0.569022181404535	0	A1020LM_G15_B003096	Adult	0.0653916660122803	0.0499454619499605	S	509131	2031	0	1	1	1	0	0	0	0	0
A1020LM_C6_B003096	A1020LM	422751	2462	A1020LM	422780	2464	0.602838911832976	0	A1020LM_C6_B003096	Adult	0.0576199788697966	-0.0577441176587125	S	503033	2462	2	6	6	0	12	12	0	0	0
A1020LM_M14_B003096	A1020LM	390679	2703	A1020LM	390699	2704	0.613752409914844	0	A1020LM_M14_B003096	Adult	-0.0299873357691245	-0.0356734667313565	G1	502172	2703	3	3	3	0	3	3	0	0	0
A1020LM_H12_B003096	A1020LM	667171	2260	A1020LM	667185	2261	0.575920111326525	0	A1020LM_H12_B003096	Adult	-0.0362475916525575	-0.0286547806659783	G1	509106	2260	3	3	3	0	3	3	0	0	0
A1020LM_B13_B003096	A1020LM	601486	3157	A1020LM	601486	3157	0.605491958704452	0	A1020LM_B13_B003096	Adult	-0.0184874187660979	-0.0212985373557058	G1	507474	3156	3	3	3	0	3	3	0	0	0
A1020LM_E11_B003096	A1020LM	430368	1807	A1020LM	430368	1807	0.578106259461152	0	A1020LM_E11_B003096	Adult	0.152496737436474	-0.0326050270984491	S	503174	1807	0	1	1	1	0	0	0	0	0
A1020LM_F13_B003096	A1020LM	852373	2635	A1020LM	852396	2637	0.576853311014948	0	A1020LM_F13_B003096	Adult	-0.0319399639520639	-0.00909484139338058	G1	511238	2633	3	3	3	0	6	6	0	0	1
A1020LM_N11_B003096	A1020LM	665412	3033	A1020LM	665412	3033	0.597942335498473	0	A1020LM_N11_B003096	Adult	-0.0399587748388916	-0.00997409797211896	G1	508883	3033	3	3	3	0	6	6	0	0	1
A1020LM_O8_B003096	A1020LM	1076979	4392	A1020LM	1077004	4393	0.603884278744065	0	A1020LM_O8_B003096	Adult	-0.00530021394246127	-0.0547494401280532	G1	514652	4239	4	4	4	4	4	4	1	1	2
A1020LM_O13_B003096	A1020LM	192855	1272	A1020LM	192862	1273	0.587451939291816	0	A1020LM_O13_B003096	Adult	0.0103505146208938	-0.0215751022688189	S	492152	1468	0	1	1	1	0	0	0	0	0
A1020LM_M15_B003096	A1020LM	340764	2854	A1020LM	340817	2855	0.624598796256953	0	A1020LM_M15_B003096	Adult	0.0461566318750716	-0.0566435294322797	S	500629	2852	3	3	3	0	3	3	0	0	0
A1020LM_O5_B003096	A1020LM	555220	2090	A1020LM	555223	2092	0.57804517303542	0	A1020LM_O5_B003096	Adult	0.0478850964114124	0.0212531711005759	S	506725	2090	5	5	5	5	5	5	2	3	3
A1020LM_I5_B003096	A1020LM	144463	1266	A1020LM	144463	1266	0.601275201235426	0	A1020LM_I5_B003096	Adult	-0.0917623424092812	-0.0674947103082781	G1	479499	1869	5	5	5	5	5	5	2	3	3
A1020LM_E17_B003096	A1020LM	922027	1701	A1020LM	922027	1701	0.541633389335815	0	A1020LM_E17_B003096	Adult	0.0481644435180988	-0.00906546993126343	S	513713	1691	4	4	4	4	4	4	1	1	2
A1020LM_E3_B003096	A1020LM	294180	1548	A1020LM	294180	1548	0.583287000299613	0	A1020LM_E3_B003096	Adult	0.0189507369870256	0.0456414383567595	G2M	497652	1563	4	4	4	4	4	4	1	1	2
A1020LM_F14_B003096	A1020LM	431770	1482	A1020LM	431800	1483	0.562729743073694	0	A1020LM_F14_B003096	Adult	-0.0331111809721874	-0.0654165416974759	G1	502962	1482	0	6	6	9	10	10	0	0	0
A1020LM_N10_B003096	A1020LM	852175	2551	A1020LM	852175	2551	0.574436206222377	0	A1020LM_N10_B003096	Adult	-0.00609080781352393	0.0193471662896997	G2M	511959	2544	3	3	3	0	6	6	0	0	1
A1020LM_J11_B003096	A1020LM	216615	2237	A1020LM	216615	2237	0.627785142839463	0	A1020LM_J11_B003096	Adult	-0.0487858253077674	-0.0611544555432737	G1	493276	2289	3	3	3	0	3	3	0	0	0
A1020LM_L21_B003096	A1020LM	414279	2367	A1020LM	414333	2368	0.600707092075318	0	A1020LM_L21_B003096	Adult	0.00089548226759216	-0.0605068243516442	S	502838	2367	3	3	3	0	3	3	0	0	0
A1020LM_L18_B003096	A1020LM	367968	1956	A1020LM	367981	1957	0.5913931163648	0	A1020LM_L18_B003096	Adult	-0.0120244137179431	0.0392679606289147	G2M	501521	1956	3	3	3	0	3	3	0	0	0
A1020LM_P22_B003096	A1020LM	3242317	2950	A1020LM	3242372	2952	0.532973345967976	0	A1020LM_P22_B003096	Adult	-0.0354913037025034	-0.00124714302390755	G1	527853	2785	2	2	2	8	8	8	0	0	0
A1020LM_K9_B003096	A1020LM	198860	2066	A1020LM	198864	2067	0.625706394314894	0	A1020LM_K9_B003096	Adult	0.126912459436815	-0.0670277214085407	S	493117	2155	3	3	3	0	3	3	0	0	0
A1020LM_F11_B003096	A1020LM	1015728	3612	A1020LM	1015728	3612	0.592288924688688	0	A1020LM_F11_B003096	Adult	-0.0725668223754226	0.0379149807438798	G2M	513940	3564	3	3	3	0	6	6	0	0	1
A1020LM_M2_B003096	A1020LM	462736	1808	A1020LM	462736	1808	0.574935005672352	0	A1020LM_M2_B003096	Adult	0.0242087403077396	-0.0350053703139823	S	504030	1807	4	4	4	4	4	4	1	1	2
A1020LM_G2_B003096	A1020LM	618126	2125	A1020LM	618126	2125	0.574566514614738	0	A1020LM_G2_B003096	Adult	-0.0390973949529318	0.0533731071637767	G2M	508233	2125	4	4	4	4	4	4	1	1	2
A1020LM_D14_B003096	A1020LM	1801118	4545	A1020LM	1801153	4546	0.584701437473081	0	A1020LM_D14_B003096	Adult	0.00348511293530468	-0.0693463412420792	S	519424	4396	3	3	3	0	3	3	0	0	0
A1020LM_P1_B003096	A1020LM	382629	1110	A1020LM	382629	1110	0.545485248159694	0	A1020LM_P1_B003096	Adult	-0.0526504037813551	-0.0628468100139291	G1	500956	1110	4	4	4	4	4	4	1	1	2
A1020LM_G9_B003096	A1020LM	152014	1597	A1020LM	152014	1597	0.618173847870724	0	A1020LM_G9_B003096	Adult	-0.0187220297773501	0.00295453684787951	G2M	487274	1877	0	6	6	9	10	10	0	0	0
A1020LM_D20_B003096	A1020LM	1208622	3611	A1020LM	1208751	3613	0.584950825879318	0	A1020LM_D20_B003096	Adult	-0.0124436235523782	-0.0496225478967039	G1	515194	3476	3	3	3	0	3	3	0	0	0
A1020LM_G22_B003096	A1020LM	624137	2087	A1020LM	624137	2087	0.572797602473264	0	A1020LM_G22_B003096	Adult	-0.00460378241202115	-0.0527726777739807	G1	508213	2087	3	3	3	0	3	3	0	0	0
A1020LM_O2_B003096	A1020LM	565383	1588	A1020LM	565383	1588	0.556442938027895	0	A1020LM_O2_B003096	Adult	-0.0547635901655394	0.0753391001666944	G2M	507012	1585	4	4	4	4	4	4	1	1	2
A1020LM_P12_B003096	A1020LM	396789	1109	A1020LM	396796	1110	0.543946839163389	0	A1020LM_P12_B003096	Adult	-0.0475694871672069	-0.00250138885075336	G1	501929	1109	2	2	2	2	2	2	0	0	0
A1020LM_C9_B003096	A1020LM	1061797	3706	A1020LM	1061797	3706	0.592247069417782	0	A1020LM_C9_B003096	Adult	-0.0485965350375584	-0.0658135757296268	G1	513503	3600	3	3	3	7	6	6	0	0	1
A1020LM_N13_B003096	A1020LM	509101	1299	A1020LM	509140	1300	0.545651335973296	0	A1020LM_N13_B003096	Adult	-0.0588087930372523	0.101945518814575	G2M	505548	1299	2	2	1	2	2	2	0	0	0
A1020LM_L5_B003096	A1020LM	546376	2923	A1020LM	546376	2923	0.604066907336598	0	A1020LM_L5_B003096	Adult	0.141548990179659	0.045604014518916	S	506590	2923	4	4	4	4	4	4	1	1	2
A1020LM_G3_B003096	A1020LM	211642	1385	A1020LM	211642	1385	0.589876948708444	0	A1020LM_G3_B003096	Adult	0.110268053707625	0.920745327117123	G2M	487434	1655	7	8	8	11	11	11	3	2	6
A1020LM_I15_B003096	A1020LM	757935	2268	A1020LM	757935	2268	0.570723315960318	0	A1020LM_I15_B003096	Adult	0.0239294369398076	-0.0911376243110457	S	510706	2267	3	3	3	0	6	6	0	0	1
A1020LM_C10_B003096	A1020LM	720102	1969	A1020LM	720102	1969	0.562408078832794	0	A1020LM_C10_B003096	Adult	0.0153048729204288	-0.0623798139663328	S	509944	1969	0	1	1	1	0	0	0	0	0
A1020LM_A21_B003096	A1020LM	835562	2909	A1020LM	835573	2911	0.584946189075464	0	A1020LM_A21_B003096	Adult	-0.0137947698175317	-0.0788841039535567	G1	511135	2903	2	2	2	8	8	8	0	0	0
A1020LM_J3_B003096	A1020LM	1502378	3570	A1020LM	1502382	3571	0.575184746163347	0	A1020LM_J3_B003096	Adult	-0.0171743809239169	0.00611586263483918	G2M	520376	3441	4	4	4	4	4	4	1	1	2
A1020LM_J6_B003096	A1020LM	627311	2852	A1020LM	627311	2852	0.595974076848955	0	A1020LM_J6_B003096	Adult	0.0530724062364474	0.00586246696029855	S	508148	2852	3	3	3	7	6	6	0	0	1
A1020LM_P2_B003096	A1020LM	819606	2031	A1020LM	819607	2032	0.559375091003113	0	A1020LM_P2_B003096	Adult	0.032463743139705	0.040108385852915	G2M	511229	2028	4	4	4	4	4	4	1	1	2
A1020LM_A6_B003096	A1020LM	185306	1693	A1020LM	185306	1693	0.612893829576161	0	A1020LM_A6_B003096	Adult	-0.0228798192934976	-0.0665599566757818	G1	493879	1846	2	2	2	2	2	2	0	0	0
A1020LM_D16_B003096	A1020LM	354675	887	A1020LM	354680	888	0.53126121096297	0	A1020LM_D16_B003096	Adult	-0.0555574376744311	-0.0149110210900348	G1	499605	887	0	1	1	2	0	0	0	0	0
A1020LM_H19_B003096	A1020LM	904074	2271	A1020LM	904076	2272	0.563514580275715	0	A1020LM_H19_B003096	Adult	-0.0145158124653966	-0.0848118386477786	G1	513054	2250	3	3	3	0	3	3	0	0	0
A1020LM_L7_B003096	A1020LM	122339	1349	A1020LM	122339	1349	0.615227912576097	0	A1020LM_L7_B003096	Adult	-0.0650073642195165	-0.0242515226529695	G1	485606	1883	0	1	1	1	0	0	0	0	0
A1020LM_N20_B003096	A1020LM	1314708	2793	A1020LM	1314710	2795	0.563241964755858	0	A1020LM_N20_B003096	Adult	-0.0166931467942707	-0.0237822084098134	G1	516850	2700	3	3	3	0	3	3	0	0	0
A1020LM_H20_B003096	A1020LM	1257841	2422	A1020LM	1257903	2423	0.554844129391654	0	A1020LM_H20_B003096	Adult	0.0578730562210412	0.0504930691110069	S	517095	2329	0	1	1	1	0	0	0	0	0
A1020LM_E18_B003096	A1020LM	817188	2514	A1020LM	817188	2514	0.575131950611394	0	A1020LM_E18_B003096	Adult	-0.0163919334161293	-0.0199899317285961	G1	511605	2511	3	3	3	0	3	3	0	0	0
A1020LM_P18_B003096	A1020LM	994895	1993	A1020LM	994932	1994	0.550156521623141	0	A1020LM_P18_B003096	Adult	-0.0786017879098341	-0.00601174182820861	G1	512473	1963	2	2	2	14	15	15	0	0	0
A1020LM_A7_B003096	A1020LM	394210	2250	A1020LM	394210	2250	0.599061057939583	0	A1020LM_A7_B003096	Adult	-0.0153423084168344	-0.021233045639318	G1	502263	2250	3	3	3	0	3	3	0	0	0
A1020LM_L22_B003096	A1020LM	1601632	3127	A1020LM	1601767	3129	0.563357175941762	0	A1020LM_L22_B003096	Adult	-0.00608846867516999	-0.0355495452095519	G1	518699	3012	3	3	3	0	3	3	0	0	0
A1020LM_F21_B003096	A1020LM	894005	3081	A1020LM	894005	3081	0.586202725597636	0	A1020LM_F21_B003096	Adult	-0.0406092288636045	-0.0476140722587833	G1	512018	3073	3	3	3	0	3	3	0	0	0
A1020LM_D19_B003096	A1020LM	1646939	3780	A1020LM	1647012	3783	0.575520485790324	0	A1020LM_D19_B003096	Adult	-0.0301843683230398	-0.0912832036419018	G1	520162	3623	3	3	3	0	3	3	0	0	0
A1020LM_H10_B003096	A1020LM	300420	1506	A1020LM	300420	1506	0.580135502076178	0	A1020LM_H10_B003096	Adult	-0.00453418005588931	-0.0724046836625257	G1	496756	1522	0	1	1	1	0	0	0	0	0
A1020LM_A14_B003096	A1020LM	502761	2131	A1020LM	502761	2131	0.583822548737174	0	A1020LM_A14_B003096	Adult	0.00958204406400363	0.014854688800241	G2M	505272	2131	2	2	2	2	12	12	0	0	0
A1020LM_F19_B003096	A1020LM	370826	1303	A1020LM	370875	1304	0.559373370581671	0	A1020LM_F19_B003096	Adult	-0.00108007281657937	-0.0674459016774943	G1	500433	1303	3	3	3	0	3	3	0	0	1
A1020LM_L11_B003096	A1020LM	82402	1374	A1020LM	82402	1374	0.638329224368577	0	A1020LM_L11_B003096	Adult	-0.0538456576333837	-0.017813962156641	G1	482079	2337	0	1	1	1	0	0	0	0	0
A1020LM_C19_B003096	A1020LM	1453570	2610	A1020LM	1453602	2611	0.554456321805456	0	A1020LM_C19_B003096	Adult	-0.0281451550691714	-0.0357058864605015	G1	518109	2499	3	3	3	0	3	3	0	0	0
A1020LM_J21_B003096	A1020LM	993292	3753	A1020LM	993292	3753	0.596020128066565	0	A1020LM_J21_B003096	Adult	0.0122060917457286	-0.0203163049923032	S	513224	3714	3	3	3	0	3	3	0	0	0
A1020LM_L16_B003096	A1020LM	295982	1671	A1020LM	295982	1671	0.589073326351873	0	A1020LM_L16_B003096	Adult	-0.0527111304453909	-0.0569616572140206	G1	498013	1682	12	16	16	8	8	8	0	0	0
A1020LM_M6_B003096	A1020LM	671968	1907	A1020LM	671968	1907	0.562923367519417	0	A1020LM_M6_B003096	Adult	-0.081211896325581	-0.031330047017404	G1	509257	1907	0	1	1	1	0	0	0	0	0
A1020LM_F18_B003096	A1020LM	837202	2365	A1020LM	837202	2365	0.569631577909276	0	A1020LM_F18_B003096	Adult	0.00851589620497979	-0.0376444609132656	S	511249	2362	3	3	3	0	3	3	0	0	0
A1020LM_J4_B003096	A1020LM	379091	2382	A1020LM	379091	2382	0.605323003810379	0	A1020LM_J4_B003096	Adult	-0.0655082503150477	-0.026954390396854	G1	501359	2382	4	4	4	4	4	4	1	1	2
A1020LM_B1_B003096	A1020LM	104361	1035	A1020LM	104361	1035	0.600760661863997	0	A1020LM_B1_B003096	Adult	-0.0653287679425549	0.0039300981140641	G2M	469431	2101	4	4	4	4	4	4	1	1	2
A1020LM_B19_B003096	A1020LM	1134259	3091	A1020LM	1134259	3091	0.576426900273766	0	A1020LM_B19_B003096	Adult	-0.0576389763052246	-0.00270390792868797	G1	514280	2973	3	3	3	8	8	8	0	0	0
A1020LM_O17_B003096	A1020LM	562546	1267	A1020LM	562546	1267	0.539598493254738	0	A1020LM_O17_B003096	Adult	-0.0202062078696326	-0.0342532893422343	G1	506787	1267	2	2	2	2	2	2	0	0	0
A1020LM_I9_B003096	A1020LM	501130	2417	A1020LM	501130	2417	0.593562471870642	0	A1020LM_I9_B003096	Adult	0.0195509426739354	-0.0337590723439547	S	505199	2416	3	3	3	0	3	3	0	0	0
A1020LM_K14_B003096	A1020LM	928499	3793	A1020LM	928499	3793	0.599717479348606	0	A1020LM_K14_B003096	Adult	0.00219529511679398	-0.0266796266026625	S	512032	3785	3	3	3	0	3	3	0	0	0
A1020LM_C17_B003096	A1020LM	636903	1663	A1020LM	636905	1664	0.554981372843211	0	A1020LM_C17_B003096	Adult	-0.00594001902240771	-0.0403661481077136	G1	508576	1663	0	1	1	1	0	0	0	0	0
A1020LM_K20_B003096	A1020LM	3377454	3906	A1020LM	3377594	3907	0.550169916290915	0	A1020LM_K20_B003096	Adult	-0.0380560653843624	0.0089568648930736	G2M	529541	3680	3	3	3	0	3	3	0	0	0
A1020LM_K8_B003096	A1020LM	774325	2688	A1020LM	774325	2688	0.582352511762038	0	A1020LM_K8_B003096	Adult	-0.046896576836271	-0.0228639614190026	G1	511034	2687	3	3	3	7	6	6	0	0	1
A1020LM_N19_B003096	A1020LM	384991	1663	A1020LM	384991	1663	0.576657550682314	0	A1020LM_N19_B003096	Adult	-0.0141009429171871	0.0483891815613841	G2M	501923	1663	2	6	6	0	12	12	0	0	0
A1020LM_C20_B003096	A1020LM	1377204	2677	A1020LM	1377204	2677	0.55834001206905	0	A1020LM_C20_B003096	Adult	0.0629792330824998	0.000536860079379045	S	516659	2609	3	3	3	0	3	3	0	0	0
A1020LM_N3_B003096	A1020LM	691295	2292	A1020LM	691295	2292	0.575412378091079	0	A1020LM_N3_B003096	Adult	-0.0722486052748332	-0.0341572636390353	G1	509825	2292	4	4	4	4	4	4	1	1	2
A1020LM_N15_B003096	A1020LM	1213898	3865	A1020LM	1213898	3865	0.58958614038236	0	A1020LM_N15_B003096	Adult	-0.0638565048390439	-0.0458908781448976	G1	515337	3735	3	3	3	0	3	3	0	0	0
A1020LM_N21_B003096	A1020LM	494541	1933	A1020LM	494541	1933	0.577118914879903	0	A1020LM_N21_B003096	Adult	-0.0424408625957228	-0.00528138288114868	G1	505058	1933	3	3	3	0	3	3	0	0	0
A1020LM_G19_B003096	A1020LM	600995	1320	A1020LM	602625	1321	0.539944180315042	0	A1020LM_G19_B003096	Adult	-0.0530925991358282	-0.0675714819433698	G1	508134	1320	0	1	1	1	0	0	0	0	0
A1020LM_I4_B003096	A1020LM	1013944	2961	A1020LM	1013944	2961	0.577993728443363	0	A1020LM_I4_B003096	Adult	0.0116755615738818	0.028315231890848	G2M	516494	2909	5	5	5	5	5	5	2	3	3
A1020LM_K12_B003096	A1020LM	743680	2947	A1020LM	743680	2947	0.590896268028696	0	A1020LM_K12_B003096	Adult	-0.0614618070275428	-0.0212783466476661	G1	510192	2947	3	3	3	0	3	3	0	0	0
A1020LM_I7_B003096	A1020LM	864120	3603	A1020LM	864120	3603	0.599110569158596	0	A1020LM_I7_B003096	Adult	0.02513765709788	-0.0030919585675364	S	511934	3601	3	3	3	7	6	6	0	0	1
A1020LM_F6_B003096	A1020LM	16437	999	A1020LM	16440	1000	0.711591524879475	0	A1020LM_F6_B003096	Adult	-0.0468605985776826	0.0023967548289455	G2M	458876	4676	0	1	1	1	0	0	0	0	0
A1020LM_C18_B003096	A1020LM	1651046	3182	A1020LM	1651050	3183	0.563359877442314	0	A1020LM_C18_B003096	Adult	-0.0503117824598149	-0.0820472920208552	G1	520063	3060	3	3	3	0	3	3	0	0	0
A1020LM_C22_B003096	A1020LM	2068461	3282	A1020LM	2068461	3282	0.556734470621134	0	A1020LM_C22_B003096	Adult	-0.0581271575432857	-0.00618969675239193	G1	524105	3121	3	3	3	0	3	3	0	0	0
A1020LM_E21_B003096	A1020LM	1425958	3004	A1020LM	1425959	3005	0.565125769590949	0	A1020LM_E21_B003096	Adult	-0.036480237890918	0.0868711599375191	G2M	518926	2889	3	3	3	7	6	6	0	0	1
A1020LM_N17_B003096	A1020LM	960853	3165	A1020LM	960868	3166	0.585109086583786	0	A1020LM_N17_B003096	Adult	-0.019728476235187	-0.0689409125267226	G1	513055	3143	3	3	3	0	6	6	0	0	1
A1020LM_L9_B003096	A1020LM	174070	1352	A1020LM	174083	1353	0.597489671356232	0	A1020LM_L9_B003096	Adult	0.0484240340075863	-0.0342753281757712	S	490326	1600	0	1	1	1	0	0	0	0	0
A1020LM_J20_B003096	A1020LM	766989	2190	A1020LM	766989	2190	0.567640409531116	0	A1020LM_J20_B003096	Adult	-0.0737516489126535	0.0103854348577319	G2M	510970	2189	3	3	3	0	3	3	0	0	0
A1020LM_O4_B003096	A1020LM	129008	685	A1020LM	129044	686	0.55497351215187	0	A1020LM_O4_B003096	Adult	0.00219298853322175	-0.0494016529055211	S	477499	1526	5	5	5	5	26	26	2	3	3
A1020LM_G13_B003096	A1020LM	853841	3556	A1020LM	853851	3557	0.598694167813276	0	A1020LM_G13_B003096	Adult	-0.0320256138724637	-0.0130273647529214	G1	511321	3554	3	3	3	0	6	6	0	0	1
A1020LM_D17_B003096	A1020LM	441313	1937	A1020LM	441313	1937	0.582334298287598	0	A1020LM_D17_B003096	Adult	-0.0204427501411884	-0.0203408080869463	G1	503361	1937	0	6	6	9	10	10	0	0	0
A1020LM_M17_B003096	A1020LM	431215	1574	A1020LM	431215	1574	0.567378602583255	0	A1020LM_M17_B003096	Adult	0.0339113807744657	0.0340296194210752	G2M	503222	1574	0	1	1	1	0	0	0	0	0
A1020LM_K21_B003096	A1020LM	203327	1239	A1020LM	203327	1239	0.582697371812036	0	A1020LM_K21_B003096	Adult	0.0119007051162124	-0.0369962688535816	S	491121	1439	0	1	1	1	0	0	0	0	0
A1020LM_J19_B003096	A1020LM	1527049	3656	A1020LM	1527051	3657	0.576198148337232	0	A1020LM_J19_B003096	Adult	-0.0474340019200256	-0.0544930248790184	G1	517919	3545	3	3	3	0	3	3	0	0	0
A1020LM_I8_B003096	A1020LM	763688	3529	A1020LM	763688	3529	0.60304306207464	0	A1020LM_I8_B003096	Adult	-0.0928928871780986	-0.0529973813001026	G1	510869	3529	3	3	3	7	6	6	0	0	1
A1020LM_C13_B003096	A1020LM	579066	3123	A1020LM	579119	3125	0.606453380504536	0	A1020LM_C13_B003096	Adult	-0.0885910048425322	-0.0255230093897049	G1	507020	3123	3	3	3	0	3	3	0	0	0
A1020LM_N14_B003096	A1020LM	1243934	3896	A1020LM	1243934	3896	0.589128522057024	0	A1020LM_N14_B003096	Adult	-0.0361967539923726	-0.0774309336598267	G1	515968	3761	3	3	3	0	3	3	0	0	0
A1020LM_I16_B003096	A1020LM	507521	3108	A1020LM	507622	3111	0.612194418806071	0	A1020LM_I16_B003096	Adult	0.0468396633778217	0.0379861745600648	S	505680	3108	3	3	3	7	6	6	0	0	1
A1020LM_A1_B003096	A1020LM	451068	2807	A1020LM	451068	2807	0.609850516048965	0	A1020LM_A1_B003096	Adult	-0.0349052136604313	0.0499857036166518	G2M	503852	2806	4	4	4	4	4	4	1	1	2
A1020LM_H9_B003096	A1020LM	579966	3311	A1020LM	579967	3312	0.610765923407606	0	A1020LM_H9_B003096	Adult	-0.0479046932672368	-0.0109126052813357	G1	507182	3311	3	3	3	7	6	6	0	0	1
A1020LM_K17_B003096	A1020LM	632099	2071	A1020LM	632102	2072	0.571713744540252	0	A1020LM_K17_B003096	Adult	0.0536004607017986	-0.00344572073276782	S	508554	2071	3	3	3	0	3	3	0	0	0
A1020LM_L2_B003096	A1020LM	52039	1487	A1020LM	52039	1487	0.672622925003112	0	A1020LM_L2_B003096	Adult	0.00968301438344735	-0.0639802902297778	S	474797	3048	4	4	4	4	4	4	1	1	2
A1020LM_H22_B003096	A1020LM	2062757	2585	A1020LM	2062757	2585	0.54042103281713	0	A1020LM_H22_B003096	Adult	0.00167162819522088	-0.0820051173164785	S	526395	2439	0	6	6	9	10	10	0	0	0
A1020LM_E12_B003096	A1020LM	427887	2528	A1020LM	427887	2528	0.604258251295674	0	A1020LM_E12_B003096	Adult	0.0221479761044902	-0.0191549871430243	S	503105	2527	3	3	3	0	6	6	0	0	1
A1020LM_F10_B003096	A1020LM	254532	1325	A1020LM	254532	1325	0.577573930278613	0	A1020LM_F10_B003096	Adult	0.109324904141529	0.0826200269527865	S	495718	1379	0	1	1	1	0	0	0	0	0
A1020LM_K19_B003096	A1020LM	1239154	3249	A1020LM	1239154	3249	0.576346217772646	0	A1020LM_K19_B003096	Adult	-0.0236992071982699	-0.00288197947715402	G1	516223	3129	3	3	3	7	6	6	0	0	1
A1020LM_D22_B003096	A1020LM	630672	1304	A1020LM	630672	1304	0.537135019235245	0	A1020LM_D22_B003096	Adult	-0.0607658862222637	-0.062921665509274	G1	508249	1304	0	1	1	2	0	0	0	0	0
A1020LM_H16_B003096	A1020LM	470703	2646	A1020LM	470705	2647	0.60336779487278	0	A1020LM_H16_B003096	Adult	-0.0667974689576601	0.0138250379432969	G2M	504477	2646	3	3	3	6	7	7	0	0	1
A1020LM_G21_B003096	A1020LM	565424	1927	A1020LM	565452	1928	0.571085018395168	0	A1020LM_G21_B003096	Adult	0.0707782464890418	-0.0556822458045514	S	506854	1927	3	3	3	0	3	3	0	0	0
A1020LM_E19_B003096	A1020LM	252897	1323	A1020LM	252897	1323	0.577751690650309	0	A1020LM_E19_B003096	Adult	-0.0540577430942697	-0.00987073143108328	G1	496434	1359	0	1	1	1	0	0	0	0	0
A1020LM_O15_B003096	A1020LM	430062	2045	A1020LM	430095	2047	0.587748290643179	0	A1020LM_O15_B003096	Adult	-0.00880012940090118	-0.0384966475703889	G1	503615	2045	0	1	1	1	0	0	0	0	0
A1020LM_I6_B003096	A1020LM	295648	1123	A1020LM	295648	1123	0.557577269525602	0	A1020LM_I6_B003096	Adult	-0.0526451360981799	-0.047148423605157	G1	497648	1148	0	1	1	1	0	0	0	0	0
A1020LM_A11_B003096	A1020LM	446617	1923	A1020LM	446617	1923	0.581241932681385	0	A1020LM_A11_B003096	Adult	0.103457068900389	0.0392500736921257	S	503919	1923	2	2	2	2	2	2	0	0	0
A1020LM_A10_B003096	A1020LM	39170	276	A1020LM	39170	276	0.531446496038193	0	A1020LM_A10_B003096	Adult	-0.0174552335043758	0.0219634726785872	G2M	460442	2878	6	7	7	10	17	17	4	4	5
A1020LM_G8_B003096	A1020LM	261793	1753	A1020LM	261793	1753	0.598709310442764	0	A1020LM_G8_B003096	Adult	-0.0153375081536482	-0.0316254662815491	G1	490878	1789	11	14	14	21	25	25	5	5	8
A1020LM_K10_B003096	A1020LM	173681	2185	A1020LM	173683	2186	0.637367335688739	0	A1020LM_K10_B003096	Adult	-0.0616274855966578	-0.0259731763057815	G1	491392	2311	0	1	1	1	0	0	0	0	0
A1020LM_I21_B003096	A1020LM	367228	2279	A1020LM	367239	2280	0.603408040220779	0	A1020LM_I21_B003096	Adult	0.0778824508456357	-0.0276769167662873	S	501357	2279	3	3	3	0	6	6	0	0	1
A1020LM_C8_B003096	A1020LM	1833098	3608	A1020LM	1833098	3608	0.567964404791221	0	A1020LM_C8_B003096	Adult	0.0154351759865219	-0.00557383619861442	S	521551	3494	3	3	3	0	3	3	0	0	0
A1020LM_I18_B003096	A1020LM	363946	1562	A1020LM	363973	1563	0.574342609551426	0	A1020LM_I18_B003096	Adult	0.0525947840894698	-0.0369097416094789	S	500723	1562	0	1	1	1	0	0	0	0	0
A1020LM_E6_B003096	A1020LM	263321	2038	A1020LM	263321	2038	0.61049959127893	0	A1020LM_E6_B003096	Adult	-0.0304277534476105	-0.00338908276464429	G1	496923	2056	3	3	3	0	6	6	0	0	1
A1020LM_D3_B003096	A1020LM	881011	3252	A1020LM	881011	3252	0.590775704991482	0	A1020LM_D3_B003096	Adult	0.628812755844504	0.535081506679193	S	514200	3241	7	8	8	11	11	11	3	2	6
A1020LM_J9_B003096	A1020LM	408999	2617	A1020LM	408999	2617	0.609047200256179	0	A1020LM_J9_B003096	Adult	0.0246173222675125	0.0505029208427006	G2M	502689	2616	3	3	3	0	6	6	0	0	1
A1020LM_J14_B003096	A1020LM	683438	2982	A1020LM	683438	2982	0.595490455669054	0	A1020LM_J14_B003096	Adult	-0.0811680963434519	-0.0826614548011843	G1	509187	2982	3	3	3	0	6	6	0	0	1
A1020LM_B15_B003096	A1020LM	286115	1747	A1020LM	286124	1748	0.594247075582053	0	A1020LM_B15_B003096	Adult	-0.0162944516789828	-0.0456093256325218	G1	498850	1757	3	3	3	0	6	6	0	0	0
A1020LM_O22_B003096	A1020LM	439976	1154	A1020LM	439979	1155	0.542680768065349	0	A1020LM_O22_B003096	Adult	0.00895115893345506	-0.0484345988508717	S	503261	1154	2	2	2	2	2	2	0	0	0
A1020LM_B8_B003096	A1020LM	676456	3421	A1020LM	676456	3421	0.606176305780355	0	A1020LM_B8_B003096	Adult	-0.0408032865557699	-0.0162313884127498	G1	508702	3421	3	3	3	0	6	6	0	0	1
A1020LM_P7_B003096	A1020LM	335757	2587	A1020LM	335757	2587	0.617586127806647	0	A1020LM_P7_B003096	Adult	0.0152576839588271	-0.0767897448730179	S	500689	2587	2	2	2	8	8	8	0	0	0
A1020LM_O16_B003096	A1020LM	420219	1766	A1020LM	420219	1766	0.577399260024	0	A1020LM_O16_B003096	Adult	-0.00174735264832677	0.00408346993516658	G2M	503117	1766	2	2	2	2	2	2	0	0	0
A1020LM_B6_B003096	A1020LM	854953	4076	A1020LM	854953	4076	0.608609124788943	0	A1020LM_B6_B003096	Adult	-0.073655682430326	-0.0357758715443783	G1	512061	4070	3	3	3	0	6	6	0	0	1
A1020LM_P15_B003096	A1020LM	713251	2946	A1020LM	713261	2947	0.592727294734917	0	A1020LM_P15_B003096	Adult	-0.0560719129083466	-0.0468322577107921	G1	509313	2946	2	2	2	8	8	8	0	0	0
A1020LM_B22_B003096	A1020LM	657400	2287	A1020LM	657405	2288	0.577441122574739	0	A1020LM_B22_B003096	Adult	-0.0399136236106122	-0.0284562992337536	G1	508331	2287	2	2	2	8	8	8	0	0	0
A1020LM_M5_B003096	A1020LM	995322	3260	A1020LM	995322	3260	0.585735064811449	0	A1020LM_M5_B003096	Adult	0.36271668442154	0.0946007551090754	S	514937	3230	7	8	8	11	11	11	3	2	6
A1020LM_M13_B003096	A1020LM	436367	2347	A1020LM	436367	2347	0.597624396779582	0	A1020LM_M13_B003096	Adult	0.024511216696921	-0.0023275725683474	S	503128	2346	0	6	6	0	10	10	0	0	0
A1020LM_G12_B003096	A1020LM	485154	2088	A1020LM	485170	2089	0.583890321500643	0	A1020LM_G12_B003096	Adult	-0.0248897004680771	-0.0700372325679797	G1	504868	2088	0	1	1	1	0	0	0	0	0
A1020LM_B9_B003096	A1020LM	311570	1351	A1020LM	311570	1351	0.569877790893216	0	A1020LM_B9_B003096	Adult	0.0646602919798119	-0.0308185915909091	S	498578	1363	0	1	1	1	0	0	0	0	0
A1020LM_E7_B003096	A1020LM	1161493	5850	A1020LM	1161493	5850	0.621128698656526	0	A1020LM_E7_B003096	Adult	0.851506377772631	0.271187147937334	S	518952	5635	7	8	8	11	11	11	3	2	6
A1020LM_N18_B003096	A1020LM	221862	1363	A1020LM	221862	1363	0.586316355468084	0	A1020LM_N18_B003096	Adult	-0.0206210500134987	-0.0401486166734255	G1	495676	1461	3	3	3	0	3	3	0	0	0
A1020LM_F2_B003096	A1020LM	1395968	4058	A1020LM	1395989	4060	0.587240899958535	0	A1020LM_F2_B003096	Adult	0.608826509158211	0.175498946539449	S	519810	3925	7	8	8	11	11	11	3	2	6
A1020LM_G17_B003096	A1020LM	730337	3163	A1020LM	730337	3163	0.596927650989121	0	A1020LM_G17_B003096	Adult	-0.0859481727579592	-0.0737452113597806	G1	510651	3163	1	0	0	3	1	1	0	0	1
A1020LM_L19_B003096	A1020LM	591830	1637	A1020LM	591830	1637	0.556815488599496	0	A1020LM_L19_B003096	Adult	-0.0647869905119718	-0.08028598063435	G1	507603	1637	0	1	1	0	0	0	0	0	0
A1020LM_A22_B003096	A1020LM	277853	1145	A1020LM	277853	1145	0.561886367549514	0	A1020LM_A22_B003096	Adult	-0.0197004044373506	-0.0546205592616058	G1	497093	1177	2	2	2	2	2	2	0	0	0
A1020LM_H13_B003096	A1020LM	405767	3845	A1020LM	405767	3845	0.639215309892647	0	A1020LM_H13_B003096	Adult	-0.0790409043747815	-0.00132174277896062	G1	502923	3845	1	0	0	6	7	7	0	0	1
A1020LM_C21_B003096	A1020LM	703487	2842	A1020LM	703487	2842	0.590640127350931	0	A1020LM_C21_B003096	Adult	-0.0480325835709906	-0.0541400056544521	G1	509186	2842	3	3	3	0	3	3	0	0	0
A1020LM_C3_B003096	A1020LM	144942	1138	A1020LM	144942	1138	0.592138585414214	0	A1020LM_C3_B003096	Adult	-0.0413056954842011	-0.062749685100967	G1	486930	1656	4	4	4	4	4	4	1	1	2
A1020LM_L20_B003096	A1020LM	965558	2032	A1020LM	965579	2035	0.552829025448061	0	A1020LM_L20_B003096	Adult	-0.0828821366384083	-0.0518884703224368	G1	513830	2005	0	1	1	1	0	0	0	0	0
A1020LM_B3_B003096	A1020LM	400553	1716	A1020LM	400553	1716	0.577318147090972	0	A1020LM_B3_B003096	Adult	-0.00244047067186823	-0.0742351467917712	G1	502041	1716	4	4	4	4	4	4	1	1	2
A1020LM_O20_B003096	A1020LM	1202748	2359	A1020LM	1202748	2359	0.554709056678823	0	A1020LM_O20_B003096	Adult	-0.0167967603785845	-0.00403362611527051	G1	517066	2255	3	3	3	0	3	3	0	0	0
A1020LM_K5_B003096	A1020LM	58732	587	A1020LM	58886	589	0.580735491454429	0	A1020LM_K5_B003096	Adult	0.03452950599545	-0.0403463743384695	S	460175	2536	5	5	5	5	26	26	2	3	3
A1020LM_A20_B003096	A1020LM	79645	548	A1020LM	79645	548	0.55880268903915	0	A1020LM_A20_B003096	Adult	-0.0282711331581296	0.022214533558835	G2M	480098	1978	8	11	11	15	16	16	0	0	7
A1020LM_M9_B003096	A1020LM	78771	2677	A1020LM	78771	2677	0.700039196406808	0	A1020LM_M9_B003096	Adult	-0.099615823495587	-0.0375848353840892	G1	483656	3226	3	3	3	0	6	6	0	0	1
A1020LM_O6_B003096	A1020LM	238713	1596	A1020LM	238713	1596	0.595594402858653	0	A1020LM_O6_B003096	Adult	-0.0237414927696912	0.115361396739468	G2M	494985	1652	0	1	1	1	0	0	0	0	0
A1020LM_N16_B003096	A1020LM	762789	2777	A1020LM	762789	2777	0.585402776308341	0	A1020LM_N16_B003096	Adult	-0.0047714536280426	-0.036433087383198	G1	510682	2777	3	3	3	0	6	6	0	0	1
A1020LM_M3_B003096	A1020LM	89988	954	A1020LM	89988	954	0.601420539500284	0	A1020LM_M3_B003096	Adult	-0.0651361116297111	0.069815747335825	G2M	475120	2172	4	4	4	4	4	4	1	1	2
A1020LM_D21_B003096	A1020LM	428501	1723	A1020LM	428505	1724	0.574673758547513	0	A1020LM_D21_B003096	Adult	-0.00884978705449836	-0.0246859469672431	G1	503062	1723	8	11	11	15	16	16	0	0	7
A1020LM_P9_B003096	A1020LM	1207652	2166	A1020LM	1207652	2166	0.548452872334609	0	A1020LM_P9_B003096	Adult	-0.0327413003825233	0.0139466179155631	G2M	514965	2093	2	2	2	2	2	2	0	0	0
A1020LM_O3_B003096	A1020LM	206458	1676	A1020LM	206458	1676	0.606655899307566	0	A1020LM_O3_B003096	Adult	-0.0207148717343883	0.0527747648179056	G2M	494064	1853	4	4	4	4	4	4	1	1	2
A1020LM_J22_B003096	A1020LM	357768	1816	A1020LM	357768	1816	0.586847264462393	0	A1020LM_J22_B003096	Adult	-0.0478005438843638	-0.0660142808779173	G1	501166	1816	0	1	1	1	0	0	0	0	0
A1020LM_I14_B003096	A1020LM	788212	3243	A1020LM	788217	3244	0.595436959621687	0	A1020LM_I14_B003096	Adult	-0.0365852416334692	-0.0444519452635255	G1	510949	3242	3	3	3	7	6	6	0	0	1
A1020LM_N1_B003096	A1020LM	132354	749	A1020LM	132354	749	0.561231819948953	0	A1020LM_N1_B003096	Adult	-0.0512786560638786	-0.0429425517737817	G1	482479	1487	4	4	4	4	4	4	1	1	2
A1020LM_M16_B003096	A1020LM	314853	2105	A1020LM	314853	2105	0.604435598475739	0	A1020LM_M16_B003096	Adult	-0.0680519975621891	0.051668969729291	G2M	499443	2109	4	4	4	4	4	4	1	1	2
A1020LM_F22_B003096	A1020LM	4400226	3886	A1020LM	4400279	3887	0.540321401598796	0	A1020LM_F22_B003096	Adult	-0.0219644824166004	0.00711782070649737	G2M	531723	3650	3	3	3	0	3	3	0	0	0
A1020LM_J8_B003096	A1020LM	207044	911	A1020LM	207044	911	0.556712471640856	0	A1020LM_J8_B003096	Adult	-0.0102969841824597	-0.0448136581286561	G1	491136	1146	0	1	1	2	0	0	0	0	0
A1020LM_B12_B003096	A1020LM	286247	1689	A1020LM	286247	1689	0.59149402231716	0	A1020LM_B12_B003096	Adult	0.00715949219504011	-0.0796406952774994	S	497941	1703	0	1	1	1	0	0	0	0	0
A1020LM_G11_B003096	A1020LM	13885	981	A1020LM	13885	981	0.722181260290331	0	A1020LM_G11_B003096	Adult	-0.0627336488875631	-0.013096630330976	G1	450304	5166	8	11	11	15	16	16	0	0	7
A1020LM_F17_B003096	A1020LM	1303531	2845	A1020LM	1303531	2845	0.564842799549823	0	A1020LM_F17_B003096	Adult	0.0542591322592329	-0.0431746989425078	S	518316	2755	3	3	3	0	3	3	0	0	0
A1020LM_E16_B003096	A1020LM	378428	1488	A1020LM	378428	1488	0.568772400688436	0	A1020LM_E16_B003096	Adult	-0.0692622608432282	-0.0239550682204823	G1	501182	1488	3	3	3	0	3	3	0	0	0
A1020LM_L6_B003096	A1020LM	347477	3243	A1020LM	347478	3244	0.633663039976063	0	A1020LM_L6_B003096	Adult	-0.0901981262558732	-0.0525766379381956	G1	500711	3243	3	3	3	0	6	6	0	0	1
A1020LM_J13_B003096	A1020LM	226189	2068	A1020LM	226191	2069	0.619250307848854	0	A1020LM_J13_B003096	Adult	-0.0160650476255084	-0.029381265610269	G1	495374	2105	3	3	3	0	6	6	0	0	1
A1020LM_D5_B003096	A1020LM	226620	1358	A1020LM	226620	1358	0.585009393005532	0	A1020LM_D5_B003096	Adult	0.354457747118249	-0.0364814627364571	S	489381	1564	7	8	8	11	11	11	3	2	6
A1020LM_C11_B003096	A1020LM	407328	1541	A1020LM	407328	1541	0.568241409940024	0	A1020LM_C11_B003096	Adult	-0.0150550553986562	-0.0570040525617033	G1	502532	1541	0	1	1	2	0	0	0	0	0
A1020LM_J2_B003096	A1020LM	1087187	2909	A1020LM	1087187	2909	0.573818611089472	0	A1020LM_J2_B003096	Adult	0.0694705646026013	0.0269279323579098	S	515889	2801	4	4	4	4	4	4	1	1	2
A1020LM_C7_B003096	A1020LM	289156	3521	A1020LM	289156	3521	0.649437861921535	0	A1020LM_C7_B003096	Adult	-0.0240924988480729	-0.0363964772985018	G1	499496	3522	3	3	3	0	6	6	0	0	1
A1020LM_D7_B003096	A1020LM	464745	1737	A1020LM	464745	1737	0.571674089485522	0	A1020LM_D7_B003096	Adult	-0.0828671094248893	-0.0396729875858867	G1	504145	1737	0	1	1	1	0	0	0	0	0
A1020LM_A13_B003096	A1020LM	29678	1118	A1020LM	29678	1118	0.681606788116122	0	A1020LM_A13_B003096	Adult	-0.00559376920977026	0.0342863042014445	G2M	469377	3558	2	2	2	2	2	2	0	0	0
A1020LM_D18_B003096	A1020LM	447242	1346	A1020LM	447242	1346	0.553760106234969	0	A1020LM_D18_B003096	Adult	-0.0319089245967302	-0.0681793526172202	G1	503630	1346	0	1	1	1	0	0	0	0	0
A1020LM_H17_B003096	A1020LM	549177	1737	A1020LM	549177	1737	0.564453343016259	0	A1020LM_H17_B003096	Adult	-0.0676278743647541	0.00506385233860512	G2M	506582	1737	0	1	1	1	0	0	0	0	0
A1020LM_E20_B003096	A1020LM	2047723	3849	A1020LM	2047723	3849	0.568086490464255	0	A1020LM_E20_B003096	Adult	-0.0541118927980458	-0.0114248436715065	G1	522125	3687	3	3	3	0	3	3	0	0	0
A1020LM_N12_B003096	A1020LM	608486	1790	A1020LM	608505	1791	0.562404395936965	0	A1020LM_N12_B003096	Adult	0.0326365971899691	0.0178356723333323	S	508053	1790	0	1	1	1	0	0	0	0	0
A1020LM_B2_B003096	A1020LM	730281	2965	A1020LM	730281	2965	0.592143023483115	0	A1020LM_B2_B003096	Adult	0.0500562423042702	0.0237943559059838	S	510337	2965	4	4	4	4	4	4	1	1	2
A1020LM_N6_B003096	A1020LM	405260	1736	A1020LM	405285	1738	0.577779624248541	0	A1020LM_N6_B003096	Adult	-0.01538957337856	-0.0862870936340126	G1	501826	1736	0	6	6	9	10	10	0	0	0
A1020LM_H7_B003096	A1020LM	667890	2377	A1020LM	667890	2377	0.579605184452863	0	A1020LM_H7_B003096	Adult	-0.011745958488024	0.0335370839644358	G2M	509399	2377	3	3	3	0	6	6	0	0	0
A1020LM_N8_B003096	A1020LM	530922	2484	A1020LM	530922	2484	0.593036396926275	0	A1020LM_N8_B003096	Adult	-0.0299736872908063	-0.0674092827629403	G1	505945	2482	3	3	3	0	3	3	0	0	0
A1020LM_K3_B003096	A1020LM	1183176	4532	A1020LM	1183176	4532	0.602051735373999	0	A1020LM_K3_B003096	Adult	0.499122758788469	0.644035767639677	G2M	518601	4374	7	8	8	11	11	11	3	2	6
A1020LM_K1_B003096	A1020LM	7072	1022	A1020LM	7072	1022	0.781768506172711	0	A1020LM_K1_B003096	Adult	0.00979014084780704	0.0896965278818557	G2M	443519	6901	4	4	4	4	4	4	1	1	2
A1020LM_H8_B003096	A1020LM	878723	2593	A1020LM	878723	2593	0.574341777059551	0	A1020LM_H8_B003096	Adult	-0.046977962918972	0.00470633790504545	G2M	512381	2582	1	0	0	6	7	7	0	0	1
A1020LM_G6_B003096	A1020LM	645079	3089	A1020LM	645079	3089	0.600697149009249	0	A1020LM_G6_B003096	Adult	-0.0280471500260063	-0.0457542822088498	G1	508710	3089	1	0	0	9	1	1	0	0	1
A1020LM_H5_B003096	A1020LM	111998	641	A1020LM	111998	641	0.555900404400512	0	A1020LM_H5_B003096	Adult	0.0225261174150158	0.0409995624784984	G2M	474832	1660	5	5	5	5	26	26	2	3	3
A1020LM_C1_B003096	A1020LM	5682	1388	A1020LM	5682	1388	0.836965890841369	0	A1020LM_C1_B003096	Adult	-0.0282661821942303	-0.0135013483018966	G1	446026	7550	4	4	4	4	4	4	1	1	2
A1020LM_D1_B003096	A1020LM	656225	2214	A1020LM	656225	2214	0.575063996824113	0	A1020LM_D1_B003096	Adult	0.025765050732651	0.00137499328155147	S	508823	2214	4	4	4	4	4	4	1	1	2
A1020LM_A2_B003096	A1020LM	633018	1948	A1020LM	633085	1950	0.567104395052436	0	A1020LM_A2_B003096	Adult	-0.00370247208005758	0.0430652476942635	G2M	508429	1948	4	4	4	4	4	4	1	1	2
A1020LM_O12_B003096	A1020LM	446728	1294	A1020LM	446728	1294	0.550780618924011	0	A1020LM_O12_B003096	Adult	-0.00670840493593639	0.0525991317435661	G2M	503918	1294	3	3	3	0	3	3	0	0	0
A1020LM_B20_B003096	A1020LM	566612	1578	A1020LM	566612	1578	0.55587487356617	0	A1020LM_B20_B003096	Adult	-0.0242477978849387	-0.0497875512677289	G1	507049	1578	0	1	1	2	0	0	0	0	0
A1020LM_B11_B003096	A1020LM	288808	1169	A1020LM	288819	1170	0.561874407186414	0	A1020LM_B11_B003096	Adult	-0.04895928999949	-0.0123896562574244	G1	497526	1204	2	1	1	1	2	2	0	0	0
A1020LM_I1_B003096	A1020LM	582082	1268	A1020LM	582082	1268	0.538270212416359	0	A1020LM_I1_B003096	Adult	-0.0260686462518829	0.00949705684238514	G2M	507853	1268	4	4	4	4	4	4	1	1	2
A1020LM_C12_B003096	A1020LM	896173	3065	A1020LM	896173	3065	0.585719247591066	0	A1020LM_C12_B003096	Adult	-0.00308573763317781	-0.0251406013239402	G1	512215	3055	3	3	3	0	3	3	0	0	0
A1020LM_K13_B003096	A1020LM	437361	2310	A1020LM	437361	2310	0.596296287036637	0	A1020LM_K13_B003096	Adult	-0.0528811176060805	-0.0495543475647357	G1	503649	2310	0	1	1	1	0	0	0	0	0
A1020LM_I10_B003096	A1020LM	816938	3867	A1020LM	816938	3867	0.606775952650843	0	A1020LM_I10_B003096	Adult	-0.0226290910382959	-0.0248963752122298	G1	511370	3866	3	3	3	7	6	6	0	0	1
A1020LM_D4_B003096	A1020LM	997876	2435	A1020LM	997876	2435	0.564503373444671	0	A1020LM_D4_B003096	Adult	0.109735843903182	0.00789740737443313	S	515729	2408	5	5	5	5	5	5	2	3	3
A1020LM_I20_B003096	A1020LM	1184248	1865	A1020LM	1184251	1866	0.538559632491446	0	A1020LM_I20_B003096	Adult	-0.0607541463335247	-0.0304402551774933	G1	516526	1793	3	1	1	0	12	12	0	0	0
A1020LM_C4_B003096	A1020LM	270056	3989	A1020LM	270056	3989	0.662965045555411	0	A1020LM_C4_B003096	Adult	0.555523100272742	0.511212754655777	S	496083	4006	7	8	8	11	11	11	3	2	6
A1020LM_B10_B003096	A1020LM	349258	1533	A1020LM	349258	1533	0.574681227304077	0	A1020LM_B10_B003096	Adult	0.0235545174998879	0.0370314897303139	G2M	500365	1533	0	1	1	1	0	0	0	0	0
A1020LM_A19_B003096	A1020LM	627598	1281	A1020LM	627615	1283	0.536114362673478	0	A1020LM_A19_B003096	Adult	-0.0370450577782145	0.0110940606041698	G2M	508548	1281	2	6	6	0	12	12	0	0	0
A1020LM_P8_B003096	A1020LM	156482	2481	A1020LM	156482	2481	0.653508525725822	0	A1020LM_P8_B003096	Adult	-0.0421958174343646	-0.0850519474021312	G1	492735	2608	3	3	3	0	3	3	0	0	0
A1020LM_J1_B003096	A1020LM	699938	2029	A1020LM	699938	2029	0.565825207795564	0	A1020LM_J1_B003096	Adult	-0.00748586989646051	0.0337119921931053	G2M	509948	2028	4	4	4	4	4	4	1	1	2
A1020LM_G5_B003096	A1020LM	281410	1358	A1020LM	281410	1358	0.574913667040957	0	A1020LM_G5_B003096	Adult	0.63715142806208	0.110913385196402	S	493815	1442	7	8	8	11	11	11	3	2	6
A1020LM_M7_B003096	A1020LM	677030	3885	A1020LM	677030	3885	0.615611798385973	0	A1020LM_M7_B003096	Adult	-0.0596632896051146	0.0529065809962541	G2M	508944	3885	3	3	3	0	6	6	0	0	1
A1020LM_L1_B003096	A1020LM	440696	1974	A1020LM	440696	1974	0.583852928659055	0	A1020LM_L1_B003096	Adult	0.00290626573623944	-0.0482919101702053	S	503091	1974	4	4	4	4	4	4	1	1	2
A1020LM_L14_B003096	A1020LM	686673	3774	A1020LM	686713	3775	0.612824169360165	0	A1020LM_L14_B003096	Adult	-0.0340099102325979	-0.0941800411783172	G1	509097	3774	3	3	3	0	3	3	0	0	0
A1020LM_K11_B003096	A1020LM	357729	2138	A1020LM	357741	2139	0.599652395510852	0	A1020LM_K11_B003096	Adult	0.0637212901329167	-0.0232356010940426	S	500262	2138	0	1	1	1	0	0	0	0	0
A1020LM_D12_B003096	A1020LM	873096	1628	A1020LM	873097	1629	0.540630751904844	0	A1020LM_D12_B003096	Adult	0.0106633924997664	-0.0410673684584636	S	513241	1618	4	4	4	4	4	4	1	1	2
A1020LM_O1_B003096	A1020LM	632350	2541	A1020LM	632350	2541	0.58697286639525	0	A1020LM_O1_B003096	Adult	0.0145241110858931	0.0610015329615359	G2M	508790	2541	4	4	4	4	4	4	1	1	2
A1020LM_O7_B003096	A1020LM	305721	2617	A1020LM	305722	2618	0.623111408693545	0	A1020LM_O7_B003096	Adult	-0.00868313555355105	-0.0543525221759729	G1	499434	2618	3	3	3	0	3	3	0	0	0
A1020LM_J16_B003096	A1020LM	175217	1230	A1020LM	175238	1231	0.58933583451299	0	A1020LM_J16_B003096	Adult	0.0399302059868606	-0.0309776315866874	S	489353	1500	0	1	1	1	0	0	0	0	0
A1020LM_O21_B003096	A1020LM	792226	1349	A1020LM	792258	1350	0.530666984542475	0	A1020LM_O21_B003096	Adult	0.114052594726268	-0.0250671157215109	S	511392	1345	2	1	1	1	0	0	0	0	0
A1020LM_F4_B003096	A1020LM	64332	904	A1020LM	64332	904	0.61478907711893	0	A1020LM_F4_B003096	Adult	-0.0735101197474337	0.0642819410531706	G2M	464320	2608	5	5	5	5	5	5	2	3	3
A1020LM_E22_B003096	A1020LM	1250398	2593	A1020LM	1250416	2594	0.559937582866633	0	A1020LM_E22_B003096	Adult	0.00899846385967744	-0.0809664599669767	S	516987	2492	3	3	3	0	3	3	0	0	0
A1020LM_F9_B003096	A1020LM	351074	1686	A1020LM	351086	1687	0.581943091482995	0	A1020LM_F9_B003096	Adult	0.0114366178003328	-0.0506175537284993	S	500370	1686	3	3	3	0	3	3	0	0	0
A1020LM_C14_B003096	A1020LM	718638	2763	A1020LM	718638	2763	0.587616307376263	0	A1020LM_C14_B003096	Adult	-0.048479352179884	-0.0468221628075649	G1	509570	2761	3	3	3	0	3	3	0	0	0
A1020LM_P14_B003096	A1020LM	1037043	2849	A1020LM	1037043	2849	0.574270139859297	0	A1020LM_P14_B003096	Adult	-0.0348494584256164	-0.0176285162020648	G1	513473	2779	2	2	2	8	8	8	0	0	0
A1020LM_O11_B003096	A1020LM	374535	1587	A1020LM	374546	1588	0.574297574736917	0	A1020LM_O11_B003096	Adult	-0.0882175505465962	-0.0534553947565443	G1	501404	1587	0	1	1	1	0	0	0	0	0
A1020LM_B17_B003096	A1020LM	216645	1075	A1020LM	216647	1076	0.568207046579518	0	A1020LM_B17_B003096	Adult	-0.0643705263900171	-0.060540832583919	G1	491701	1270	0	1	1	2	0	0	0	0	0
A1020LM_B14_B003096	A1020LM	312787	1324	A1020LM	312787	1324	0.568106769784693	0	A1020LM_B14_B003096	Adult	-0.0155862031613963	-0.0778779544207426	G1	499021	1333	2	2	2	2	0	0	0	0	0
A1020LM_J7_B003096	A1020LM	80233	1846	A1020LM	80233	1846	0.665986252595456	0	A1020LM_J7_B003096	Adult	-0.0490590027143677	0.00751803368206561	G2M	478766	2728	0	6	6	9	10	10	0	0	0
A1020LM_I17_B003096	A1020LM	905166	3103	A1020LM	905166	3103	0.586191217606047	0	A1020LM_I17_B003096	Adult	-0.0481310471017401	-0.0481099268779913	G1	512498	3093	3	3	3	0	6	6	0	0	1
A1020LM_M10_B003096	A1020LM	441472	1712	A1020LM	441472	1712	0.572818286937826	0	A1020LM_M10_B003096	Adult	0.0177600090839272	0.0590745279690761	G2M	503652	1712	3	3	3	7	6	6	0	0	1
A1020LM_B5_B003096	A1020LM	144704	802	A1020LM	144704	802	0.562772080591929	0	A1020LM_B5_B003096	Adult	-0.0643143268180715	0.163877432724485	G2M	480313	1468	5	5	5	5	26	26	2	3	3
A1020LM_K6_B003096	A1020LM	296263	2372	A1020LM	296263	2372	0.616833637646437	0	A1020LM_K6_B003096	Adult	0.00935481212456868	0.0380924155437234	G2M	498727	2376	3	3	3	0	3	3	0	0	0
A1020LM_K22_B003096	A1020LM	943894	1898	A1020LM	943894	1898	0.54867587153785	0	A1020LM_K22_B003096	Adult	-0.072889925030924	-0.0310870482308376	G1	513214	1875	2	2	2	0	2	2	0	0	0
A1020LM_D9_B003096	A1020LM	422973	1421	A1020LM	422973	1421	0.560330411146281	0	A1020LM_D9_B003096	Adult	-0.0108733459335933	-0.0242937966088494	G1	502803	1421	0	1	1	1	0	0	0	0	0
A1020LM_E9_B003096	A1020LM	634818	2995	A1020LM	634818	2995	0.599105113446541	0	A1020LM_E9_B003096	Adult	-0.0702980689875657	-0.0714360668726366	G1	508347	2995	1	0	0	3	1	1	0	0	1
A1020LM_I11_B003096	A1020LM	668808	1375	A1020LM	668816	1377	0.538844412256513	0	A1020LM_I11_B003096	Adult	-0.00431013371148097	0.01172985553502	G2M	509328	1374	0	1	1	1	0	0	0	0	0
A1020LM_F3_B003096	A1020LM	1162047	3359	A1020LM	1162047	3359	0.581381690411606	0	A1020LM_F3_B003096	Adult	-0.0260856203140152	-0.00415255507473473	G1	516568	3232	4	4	4	4	4	4	1	1	2
A1020LM_A3_B003096	A1020LM	485102	2042	A1020LM	485102	2042	0.582158445353294	0	A1020LM_A3_B003096	Adult	-0.0638789758020223	0.0452764246407033	G2M	504849	2041	4	4	4	4	4	4	1	1	2
A1020LM_K16_B003096	A1020LM	655551	1629	A1020LM	655551	1629	0.552198449908149	0	A1020LM_K16_B003096	Adult	-0.0245040254817371	-0.0345701766273603	G1	508993	1629	2	6	6	0	12	12	0	0	0
A1020LM_A16_B003096	A1020LM	232339	1402	A1020LM	232339	1402	0.586410064051062	0	A1020LM_A16_B003096	Adult	0.031941800449664	0.0185077367857918	S	495040	1474	0	1	1	1	0	0	0	0	0
A1020LM_E2_B003096	A1020LM	36870	1420	A1020LM	36870	1420	0.690281141083706	0	A1020LM_E2_B003096	Adult	0.0385858888780942	0.00559016007533122	S	468207	3487	4	4	4	4	4	4	1	1	2
A1020LM_M21_B003096	A1020LM	927977	3152	A1020LM	927977	3152	0.58626969289674	0	A1020LM_M21_B003096	Adult	-0.0022064854844594	-0.00650366017598329	G1	511850	3137	3	3	3	0	3	3	0	0	0
A1020LM_A18_B003096	A1020LM	1138214	3078	A1020LM	1138223	3079	0.5760037533599	0	A1020LM_A18_B003096	Adult	-0.0716562459584907	0.0181429291101887	G2M	515056	2968	2	2	2	8	8	8	0	0	0
A1020LM_J10_B003096	A1020LM	133108	1771	A1020LM	133108	1771	0.633897179153866	0	A1020LM_J10_B003096	Adult	0.120541049200373	-0.0182886661883108	S	489077	2093	3	3	3	0	3	3	0	0	0
A1020LM_F20_B003096	A1020LM	1530062	3108	A1020LM	1530062	3108	0.564696090563135	0	A1020LM_F20_B003096	Adult	-0.0489813383192487	-0.0177293529885029	G1	518155	3000	3	3	3	0	3	3	0	0	0
A1020LM_G7_B003096	A1020LM	585491	3110	A1020LM	585538	3112	0.605636103487179	0	A1020LM_G7_B003096	Adult	0.0235813287001729	-0.0159896955245541	S	507320	3110	3	3	3	0	6	6	0	0	1
A1020LM_I13_B003096	A1020LM	756086	2621	A1020LM	756086	2621	0.581513246440972	0	A1020LM_I13_B003096	Adult	-0.0443287018048966	0.07828868860899	G2M	510518	2619	1	0	0	6	7	7	0	0	1
A1020LM_D11_B003096	A1020LM	1177233	3370	A1020LM	1177233	3370	0.581075579112705	0	A1020LM_D11_B003096	Adult	-0.0481958149070707	-0.0579030149338709	G1	515825	3263	3	3	3	0	3	3	0	0	0
A1020LM_K7_B003096	A1020LM	1020753	4070	A1020LM	1020753	4070	0.600705952111355	0	A1020LM_K7_B003096	Adult	-0.0452428459532682	0.0225700627165397	G2M	514071	4006	3	3	3	0	6	6	0	0	1
A1020LM_B18_B003096	A1020LM	717269	2982	A1020LM	717273	2983	0.593381228674711	0	A1020LM_B18_B003096	Adult	0.137568601135571	-0.0102895231836402	S	509823	2982	3	3	3	0	3	3	0	0	0
A1020LM_K4_B003096	A1020LM	516483	2451	A1020LM	516605	2453	0.593314098634636	0	A1020LM_K4_B003096	Adult	-0.104179689179519	0.00828016794701023	G2M	505814	2451	5	5	5	5	5	5	2	3	3
A1020LM_E10_B003096	A1020LM	1240217	3589	A1020LM	1240217	3589	0.583404416477221	0	A1020LM_E10_B003096	Adult	-0.0265637065932171	0.068967494546039	G2M	515821	3482	3	3	3	0	6	6	0	0	1
A1020LM_P4_B003096	A1020LM	307809	2633	A1020LM	307809	2633	0.623228049625307	0	A1020LM_P4_B003096	Adult	0.0920668854943262	0.0423005809194834	S	498721	2645	5	5	5	5	5	5	2	3	3
A1020LM_O14_B003096	A1020LM	551119	2437	A1020LM	551119	2437	0.589916525565609	0	A1020LM_O14_B003096	Adult	-0.0424606737120231	-0.0346959514245856	G1	506449	2437	3	3	3	0	3	3	0	0	0
A1020LM_E1_B003096	A1020LM	632405	2008	A1020LM	632405	2008	0.56934431775003	0	A1020LM_E1_B003096	Adult	-0.0649145795956072	-0.0216932868570955	G1	508583	2008	4	4	4	4	4	4	1	1	2
A1020LM_L3_B003096	A1020LM	133518	809	A1020LM	133518	809	0.5673448309235	0	A1020LM_L3_B003096	Adult	-0.0549465427638213	0.00658333543635543	G2M	480410	1568	4	4	4	4	4	4	1	1	2
A1020LM_A12_B003096	A1020LM	498485	1937	A1020LM	498485	1937	0.57692705104664	0	A1020LM_A12_B003096	Adult	-0.0524220642088902	0.0239896677137839	G2M	505205	1937	2	2	2	2	2	2	0	0	0
A1020LM_G16_B003096	A1020LM	527531	2989	A1020LM	527531	2989	0.607370726277666	0	A1020LM_G16_B003096	Adult	-0.0685924967900236	0.00841317077527837	G2M	506066	2989	3	3	3	7	6	6	0	0	1
A1020LM_K18_B003096	A1020LM	571943	1745	A1020LM	571943	1745	0.563070489616252	0	A1020LM_K18_B003096	Adult	0.0877187822160234	-0.0493689823669031	S	507107	1745	0	1	1	1	0	0	0	0	0
A1020LM_A15_B003096	A1020LM	954186	2927	A1020LM	954190	2928	0.57972955758748	0	A1020LM_A15_B003096	Adult	-0.0640328358276584	-0.0732461416569756	G1	513069	2914	2	2	2	8	8	8	0	0	0
A1020LM_L13_B003096	A1020LM	666664	3154	A1020LM	666831	3155	0.600788097928873	0	A1020LM_L13_B003096	Adult	-0.0090100495803675	-0.0731202641047648	G1	508675	3154	3	3	3	7	6	6	0	0	1
A1020LM_O18_B003096	A1020LM	479159	1190	A1020LM	479179	1191	0.541486306712859	0	A1020LM_O18_B003096	Adult	-0.0608492664331356	0.042492697507086	G2M	504746	1190	0	1	1	1	0	0	0	0	0
A1020LM_P16_B003096	A1020LM	266381	1459	A1020LM	266382	1460	0.583236570332664	0	A1020LM_P16_B003096	Adult	-0.0736103786942713	0.0429556282414646	G2M	496275	1501	0	1	1	1	0	0	0	0	0
A1020LM_G10_B003096	A1020LM	284981	1691	A1020LM	284981	1691	0.591796985119306	0	A1020LM_G10_B003096	Adult	-0.049743216556794	-0.0533372577996365	G1	496536	1708	0	1	1	1	0	0	0	0	0
A1020LM_H3_B003096	A1020LM	1228960	3888	A1020LM	1228960	3888	0.589490763493609	0	A1020LM_H3_B003096	Adult	0.552391641349599	0.13429931589776	S	518400	3769	7	8	8	11	11	11	3	2	6
A1020LM_G1_B003096	A1020LM	797846	3141	A1020LM	797846	3141	0.592530648710792	0	A1020LM_G1_B003096	Adult	-0.0600437636686187	-0.0264413705417849	G1	511858	3134	4	4	4	4	4	4	1	1	2
A1020LM_M8_B003096	A1020LM	2035627	3596	A1020LM	2035691	3598	0.563674683493292	0	A1020LM_M8_B003096	Adult	-0.0197823343504365	-0.0656711182018355	G1	522135	3471	3	3	3	0	6	6	0	0	1
A1020LM_N4_B003096	A1020LM	473419	2276	A1020LM	473419	2276	0.591546594598374	0	A1020LM_N4_B003096	Adult	0.0126462564228787	0.0684187599560532	G2M	504390	2276	5	5	5	5	5	5	2	3	3
A1020LM_F1_B003096	A1020LM	629952	2489	A1020LM	629954	2490	0.58562139765651	0	A1020LM_F1_B003096	Adult	-0.048280291828854	-0.0498707077947897	G1	508320	2489	4	4	4	4	4	4	1	1	2
A1020LM_A4_B003096	A1020LM	482321	1960	A1020LM	482418	1962	0.579351336534173	0	A1020LM_A4_B003096	Adult	-0.0690366915309452	-0.0487687503424073	G1	504720	1960	5	5	5	5	5	5	2	3	3
A1020LM_D8_B003096	A1020LM	798630	1951	A1020LM	798630	1951	0.557449102635472	0	A1020LM_D8_B003096	Adult	0.0689182800838745	0.0165673452948943	S	511382	1951	3	3	3	7	6	6	0	0	1
A1020LM_P13_B003096	A1020LM	250445	1035	A1020LM	250462	1036	0.558530087643482	0	A1020LM_P13_B003096	Adult	0.0701823494431476	0.049682605846005	S	495232	1111	0	1	1	1	0	0	0	0	0
A1020LM_O19_B003096	A1020LM	1014258	2171	A1020LM	1014259	2172	0.555573944817097	0	A1020LM_O19_B003096	Adult	0.0120313065847983	-0.021420227159339	S	514597	2137	0	6	6	2	10	10	0	0	0
A1020LM_P11_B003096	A1020LM	230728	1993	A1020LM	230728	1993	0.615223865523725	0	A1020LM_P11_B003096	Adult	-0.044853233460641	-0.0536589401584352	G1	496690	2030	2	2	2	8	8	8	0	0	0
A1020LM_D13_B003096	A1020LM	193350	2943	A1020LM	193355	2944	0.656205937466767	0	A1020LM_D13_B003096	Adult	-0.0344388926972517	-0.101152148935029	G1	493623	2990	3	3	3	0	3	3	0	0	0
A1020LM_N7_B003096	A1020LM	278114	1899	A1020LM	278136	1900	0.602240760814335	0	A1020LM_N7_B003096	Adult	0.00406332827334638	0.00477145514944079	G2M	497864	1911	3	3	3	0	6	6	0	0	0
A1020LM_H2_B003096	A1020LM	555454	2425	A1020LM	555454	2425	0.589193921862373	0	A1020LM_H2_B003096	Adult	-0.0223463235282283	-0.066975553059256	G1	506637	2425	4	4	4	4	4	4	1	1	2
A1020LM_L10_B003096	A1020LM	330326	1878	A1020LM	330326	1878	0.593174405177919	0	A1020LM_L10_B003096	Adult	-0.0806477027768201	-0.0205423994486826	G1	499344	1877	0	6	6	9	10	10	0	0	0
A1020LM_J12_B003096	A1020LM	762231	2857	A1020LM	762259	2858	0.587555587264775	0	A1020LM_J12_B003096	Adult	0.0276662702350351	-0.0412015873244418	S	510458	2857	3	3	3	7	6	6	0	0	1
A1020LM_F15_B003096	A1020LM	667720	2906	A1020LM	667720	2906	0.594598590256106	0	A1020LM_F15_B003096	Adult	0.0311128353652958	-0.00920733739223557	S	509016	2906	3	3	3	0	3	3	0	0	0
A1020LM_P6_B003096	A1020LM	392382	2064	A1020LM	392382	2064	0.592578135121328	0	A1020LM_P6_B003096	Adult	-0.046092200381249	-0.0357468333464147	G1	502601	2064	2	2	2	8	8	8	0	0	0
A1020LM_P10_B003096	A1020LM	818245	2262	A1020LM	818245	2262	0.567319258009562	0	A1020LM_P10_B003096	Adult	0.027120731969868	0.034677573507592	G2M	511167	2257	2	2	2	8	8	8	0	0	0
A1020LM_I22_B003096	A1020LM	1144652	1607	A1020LM	1144652	1607	0.529161357164923	0	A1020LM_I22_B003096	Adult	-0.000861157310396495	-0.0283469625863599	G1	515807	1537	0	1	1	2	0	0	0	0	0
A1020LM_H4_B003096	A1020LM	517607	2316	A1020LM	517640	2318	0.588921428562751	0	A1020LM_H4_B003096	Adult	-0.0690557425113379	-0.0141322857658867	G1	505821	2316	5	5	5	5	5	5	2	3	3
A1020LM_C15_B003096	A1020LM	798364	2566	A1020LM	798377	2567	0.577652610478546	0	A1020LM_C15_B003096	Adult	-0.0376493791262924	-0.00823334301444471	G1	510981	2561	3	3	3	0	3	3	0	0	0
A1020LM_E5_B003096	A1020LM	1205169	2647	A1020LM	1205169	2647	0.562855936727306	0	A1020LM_E5_B003096	Adult	-0.0135289407387424	-0.0110776981535995	G1	517358	2545	4	4	4	4	4	4	1	1	2
A1020LM_P19_B003096	A1020LM	652057	1746	A1020LM	652097	1747	0.557639973949793	0	A1020LM_P19_B003096	Adult	0.00688956149610827	-0.0681097150215217	S	510076	1746	8	11	11	15	16	16	0	0	7
A1020LM_F16_B003096	A1020LM	1794989	3021	A1020LM	1794989	3021	0.556462478514031	0	A1020LM_F16_B003096	Adult	-0.0919910572171932	-0.045580767849822	G1	520678	2894	3	3	3	0	6	6	0	0	1
A1020LM_I19_B003096	A1020LM	620404	1828	A1020LM	620421	1829	0.563160756491053	0	A1020LM_I19_B003096	Adult	0.0636185589133492	-0.0320090987425038	S	508104	1828	2	6	6	0	12	12	0	0	0
A1020LM_F7_B003096	A1020LM	347217	1495	A1020LM	347217	1495	0.572977769720162	0	A1020LM_F7_B003096	Adult	-0.067423934074359	-0.00841175763184875	G1	499892	1495	0	1	1	1	0	0	0	0	0
A1020LM_D2_B003096	A1020LM	1118016	3232	A1020LM	1118016	3232	0.580226752579764	0	A1020LM_D2_B003096	Adult	-0.0151137628930637	-0.0571230467518858	G1	515573	3124	4	4	4	4	4	4	1	1	2
A1020LM_H18_B003096	A1020LM	1043676	4086	A1020LM	1043679	4087	0.600043942466394	0	A1020LM_H18_B003096	Adult	-0.0203325363496646	-0.0512063797229056	G1	513853	3997	3	3	3	7	6	6	0	0	1
A1020LM_C16_B003096	A1020LM	877635	1901	A1020LM	877635	1901	0.551709391929045	0	A1020LM_C16_B003096	Adult	-0.0423260422204013	-0.0541250024850924	G1	512894	1893	0	1	1	1	0	0	0	0	0
A1020LM_H21_B003096	A1020LM	326176	1955	A1020LM	326176	1955	0.596930336968656	0	A1020LM_H21_B003096	Adult	-0.0134703248611496	-0.0691096510040109	G1	499418	1955	0	6	6	9	10	10	0	0	0
A1020LM_P3_B003096	A1020LM	972816	2937	A1020LM	972816	2937	0.579139305966093	0	A1020LM_P3_B003096	Adult	-0.0778179112432955	-0.0473846641838768	G1	513999	2922	4	4	4	4	4	4	1	1	2
A1020LM_F5_B003096	A1020LM	684795	2242	A1020LM	684795	2242	0.574175447572445	0	A1020LM_F5_B003096	Adult	0.0118585033531597	-0.0445669904446562	S	510026	2242	5	5	5	5	5	5	2	3	3
A1020LM_E8_B003096	A1020LM	827895	3356	A1020LM	827895	3356	0.595781799926833	0	A1020LM_E8_B003096	Adult	-0.0525152538600855	-0.0452868837958941	G1	511076	3353	3	3	3	7	6	6	0	0	1
A1020LM_A8_B003096	A1020LM	192236	2574	A1020LM	192236	2574	0.645479793091736	0	A1020LM_A8_B003096	Adult	-0.0251906052621797	-0.0272641591068943	G1	494921	2628	2	2	2	8	8	8	0	0	0
A1020LM_H11_B003096	A1020LM	2588828	4252	A1020LM	2588828	4252	0.56580927271823	0	A1020LM_H11_B003096	Adult	-0.0407153149720978	0.00387548493677653	G2M	524003	4054	3	3	3	7	6	6	0	0	1
A1020LM_M18_B003096	A1020LM	712081	3235	A1020LM	712081	3235	0.599719206237553	0	A1020LM_M18_B003096	Adult	-0.0830305773236277	0.0137160786305949	G2M	510188	3235	3	3	3	7	6	6	0	0	1
A1020LM_A9_B003096	A1020LM	555022	3071	A1020LM	555022	3071	0.607084174810385	0	A1020LM_A9_B003096	Adult	-0.0282746585691947	-0.0372030428959063	G1	506475	3071	3	3	3	0	3	3	0	0	0
A1020LM_H1_B003096	A1020LM	510972	1699	A1020LM	510972	1699	0.565866971209894	0	A1020LM_H1_B003096	Adult	0.00488874283266014	0.00164075185457165	S	505618	1699	4	4	4	4	4	4	1	1	2
A1020LM_F12_B003096	A1020LM	222978	2055	A1020LM	222978	2055	0.619418386096834	0	A1020LM_F12_B003096	Adult	0.0108812089960518	-0.0367976781975667	S	493308	2118	0	1	1	1	0	0	0	0	0
A1020LM_G20_B003096	A1020LM	1688188	2760	A1020LM	1688188	2760	0.552541603926111	0	A1020LM_G20_B003096	Adult	-0.0645621701661896	-0.0578208768091299	G1	519779	2660	3	3	3	0	3	3	0	0	0
A1020LM_H14_B003096	A1020LM	1043463	3876	A1020LM	1043481	3877	0.596245744879715	0	A1020LM_H14_B003096	Adult	0.133793603594735	-0.0162380444282706	S	513923	3787	3	3	3	7	6	6	0	0	1
A1020LM_K2_B003096	A1020LM	121126	998	A1020LM	121126	998	0.59000403083921	0	A1020LM_K2_B003096	Adult	-0.0101474374550614	0.0490086483464506	G2M	481337	1780	4	4	4	4	4	4	1	1	2
A1020LM_E14_B003096	A1020LM	238374	2147	A1020LM	238374	2147	0.619615331196827	0	A1020LM_E14_B003096	Adult	0.0964009151821533	-0.0426615625137131	S	496239	2171	3	3	3	0	3	3	0	0	0
A1020LM_H6_B003096	A1020LM	150341	1463	A1020LM	150341	1463	0.611395978924506	0	A1020LM_H6_B003096	Adult	-0.0802634945447533	-0.00550264234514899	G1	488329	1801	0	6	6	9	10	10	0	0	0
A1020LM_L4_B003096	A1020LM	62036	766	A1020LM	62036	766	0.601803283872758	0	A1020LM_L4_B003096	Adult	-0.0666280317444538	0.0203341150028246	G2M	459787	2553	5	5	5	5	26	26	2	3	3
A1020LM_N2_B003096	A1020LM	1431061	3385	A1020LM	1431085	3386	0.573404613052094	0	A1020LM_N2_B003096	Adult	-0.024360997138583	0.0409832369076092	G2M	518186	3247	4	4	4	4	4	4	1	1	2
A1020LM_A5_B003096	A1020LM	128649	662	A1020LM	128649	662	0.552091135537039	0	A1020LM_A5_B003096	Adult	0.233683684759092	-0.0292305257219385	S	479832	1498	5	5	5	5	26	26	2	3	3
A1020LM_I2_B003096	A1020LM	1210255	3385	A1020LM	1210263	3386	0.580265777918513	0	A1020LM_I2_B003096	Adult	0.00335930826531226	-0.0220985493840223	S	517457	3271	4	4	4	4	4	4	1	1	2
A1020LM_C2_B003096	A1020LM	1107439	3054	A1020LM	1107439	3054	0.576552720589951	0	A1020LM_C2_B003096	Adult	-0.0405239745535769	-0.0330049255947203	G1	516411	2956	4	4	4	4	4	4	1	1	2
A1020LM_E13_B003096	A1020LM	355769	2192	A1020LM	355769	2192	0.601826586366314	0	A1020LM_E13_B003096	Adult	-0.028840183688661	-0.0487358068651157	G1	501006	2192	0	1	1	1	0	0	0	0	0
A1020LM_L17_B003096	A1020LM	1042471	3729	A1020LM	1042475	3730	0.593497818111988	0	A1020LM_L17_B003096	Adult	-0.0125849916615708	-0.100215207729259	G1	514929	3625	1	0	0	6	7	7	0	0	1
A1020LM_I12_B003096	A1020LM	164441	1239	A1020LM	164441	1239	0.592995650247915	0	A1020LM_I12_B003096	Adult	0.00829522540033938	-0.0407186542278389	S	488333	1558	0	6	6	9	10	10	0	0	0
A1020LM_J15_B003096	A1020LM	720049	2418	A1020LM	720057	2419	0.577671834388909	0	A1020LM_J15_B003096	Adult	-0.023468060939151	-0.0249550351967767	G1	510111	2418	3	3	3	0	6	6	0	0	1
A1020LM_O9_B003096	A1020LM	528939	1490	A1020LM	528962	1491	0.554471830263999	0	A1020LM_O9_B003096	Adult	-0.0199656524244414	-0.0373574933045842	G1	505991	1490	0	1	1	1	0	0	0	0	0
A1020LM_B21_B003096	A1020LM	573558	2454	A1020LM	573567	2455	0.588695311972342	0	A1020LM_B21_B003096	Adult	0.0273523184030694	0.0147833549373336	S	507029	2454	2	2	2	8	8	8	0	0	0
A1020LM_D15_B003096	A1020LM	1382236	2987	A1020LM	1382277	2989	0.565991710699432	0	A1020LM_D15_B003096	Adult	-0.0548434872981759	0.00477501447850127	G2M	517273	2881	3	3	3	0	3	3	0	0	0
A1020LM_C5_B003096	A1020LM	1580986	4056	A1020LM	1580986	4056	0.582051918050499	0	A1020LM_C5_B003096	Adult	0.339868124458717	0.990918156922442	G2M	524587	3932	7	8	8	11	11	11	3	2	6
A1020LM_M1_B003096	A1020LM	772317	2503	A1020LM	772317	2503	0.577204285553688	0	A1020LM_M1_B003096	Adult	-0.00305667552467739	-0.0249543307828999	G1	510808	2502	4	4	4	4	4	4	1	1	2
A1020LM_B4_B003096	A1020LM	36570	572	A1020LM	36570	572	0.604278000878756	0	A1020LM_B4_B003096	Adult	-0.0290355387029855	-0.0252864918345006	G1	456446	3185	5	5	5	5	26	26	2	3	3
A1020LM_M19_B003096	A1020LM	1266839	1720	A1020LM	1266853	1721	0.530218913883911	0	A1020LM_M19_B003096	Adult	-0.0130946271271391	0.0149176501460179	G2M	516787	1670	3	3	3	0	6	6	0	0	0
A1020LM_O10_B003096	A1020LM	703561	2933	A1020LM	703579	2934	0.59300061199635	0	A1020LM_O10_B003096	Adult	-0.0821433538585233	-0.106076168593556	G1	509265	2933	3	3	3	0	3	3	0	0	0
A1020LM_G14_B003096	A1020LM	155829	1053	A1020LM	155831	1054	0.582137899762342	0	A1020LM_G14_B003096	Adult	-0.053587375961142	-0.0115412387649013	G1	486793	1484	0	1	1	1	0	0	0	0	0
A1020LM_K15_B003096	A1020LM	676583	3180	A1020LM	676583	3180	0.600726284382864	0	A1020LM_K15_B003096	Adult	-0.0360654893456046	-0.0765366509048493	G1	508833	3180	3	3	3	0	6	6	0	0	1
A1020LM_P20_B003096	A1020LM	2105091	2752	A1020LM	2105091	2752	0.543966642871356	0	A1020LM_P20_B003096	Adult	-0.092913630925463	0.0531067474025922	G2M	521830	2618	2	2	2	8	8	8	0	0	0
A1020LM_M11_B003096	A1020LM	433207	1614	A1020LM	433208	1615	0.569158290645636	0	A1020LM_M11_B003096	Adult	0.039474378771	-0.00282284525851489	S	503412	1614	3	3	3	0	3	3	0	0	0
A1020LM_H15_B003096	A1020LM	1009082	2493	A1020LM	1009091	2494	0.565778791704323	0	A1020LM_H15_B003096	Adult	0.0256982510638367	-0.103813001846036	S	514895	2458	3	3	3	0	6	6	0	0	1
A1011L_L5_B003580	A1011L	882351	2003	A1011L	882373	2004	0.55534659618156	0	A1011L_L5_B003580	Adult	-0.0234452641151994	0.0578920543316275	G2M	512855	2000	5	5	5	5	5	5	2	3	3
A1011L_L9_B003580	A1011L	704795	1770	A1011L	704905	1771	0.555428527217786	0	A1011L_L9_B003580	Adult	-0.00584674550767771	0.00674047014044887	G2M	509516	1769	2	2	2	2	2	2	0	0	0
A1011L_E8_B003580	A1011L	797650	3990	A1011L	797656	3992	0.610183501912785	0	A1011L_E8_B003580	Adult	0.107401354366191	-0.0213599890222801	S	511619	3986	2	2	2	2	2	2	0	0	0
A1011L_J16_B003580	A1011L	1085857	2725	A1011L	1085857	2725	0.569167646652983	0	A1011L_J16_B003580	Adult	0.0025885471936809	-0.0294913375374779	S	513737	2627	2	2	2	2	2	2	0	0	0
A1011L_B14_B003580	A1011L	1147906	2029	A1011L	1147906	2029	0.545764549675245	0	A1011L_B14_B003580	Adult	-0.00133496883146693	0.00147825127815947	G2M	514581	1964	2	2	2	2	2	2	0	0	0
A1011L_K22_B003580	A1011L	113112	1390	A1011L	113112	1390	0.621947046767328	0	A1011L_K22_B003580	Adult	-0.0630657502081832	-0.0610050851616667	G1	475603	2005	8	13	13	17	20	20	2	3	7
A1011L_J19_B003580	A1011L	11028	1422	A1011L	11028	1422	0.779938682843935	0	A1011L_J19_B003580	Adult	0.0607804291859234	-0.0754942152055597	S	465414	5679	2	2	2	2	2	2	0	0	0
A1011L_G7_B003580	A1011L	1569176	3248	A1011L	1569176	3248	0.566785364832959	0	A1011L_G7_B003580	Adult	-0.0755878999463403	0.0763440320087159	G2M	518517	3149	2	2	2	8	2	2	0	0	0
A1011L_K10_B003580	A1011L	401306	1684	A1011L	401310	1685	0.575820724923381	0	A1011L_K10_B003580	Adult	0.0307288265222012	0.0445770089862086	G2M	502543	1684	0	1	1	1	0	0	0	0	0
A1011L_A14_B003580	A1011L	1123591	2457	A1011L	1123602	2458	0.560370024778475	0	A1011L_A14_B003580	Adult	-0.00599096167365461	-0.0375523625139783	G1	513147	2375	2	2	2	14	15	15	0	0	0
A1011L_F8_B003580	A1011L	417700	985	A1011L	417707	987	0.532714013784561	0	A1011L_F8_B003580	Adult	0.0643586196855115	-0.0125168776342756	S	502988	985	2	2	2	2	2	2	0	0	0
A1011L_D17_B003580	A1011L	436163	1024	A1011L	436163	1024	0.533774362911312	0	A1011L_D17_B003580	Adult	-0.0374158535178505	0.00780610083414052	G2M	503578	1023	2	2	2	2	2	2	0	0	0
A1011L_L10_B003580	A1011L	1503855	2379	A1011L	1503855	2379	0.546589260851065	0	A1011L_L10_B003580	Adult	-0.0129986409231815	-0.0454559937118777	G1	518813	2275	2	2	2	2	2	2	0	0	0
A1011L_I13_B003580	A1011L	709633	1888	A1011L	709633	1888	0.559901395227275	0	A1011L_I13_B003580	Adult	-0.00562618094406336	-0.0315960544696594	G1	509678	1887	0	1	1	1	0	0	0	0	0
A1011L_G14_B003580	A1011L	436816	1573	A1011L	436822	1575	0.566863111105463	0	A1011L_G14_B003580	Adult	-0.0165020901530264	-0.00569234152777998	G1	503601	1573	2	2	2	2	2	2	0	0	0
A1011L_G10_B003580	A1011L	6272488	10474	A1011L	6272659	10483	0.591469535328126	0	A1011L_G10_B003580	Adult	-0.0139736634733754	-0.0148129751080667	G1	550200	9812	4	4	4	4	4	4	1	1	2
A1011L_F19_B003580	A1011L	1365693	2583	A1011L	1365693	2583	0.556141490113898	0	A1011L_F19_B003580	Adult	-0.0723219083632662	-0.0237634163783315	G1	515694	2493	2	2	2	2	2	2	0	0	0
A1011L_L16_B003580	A1011L	53242	1089	A1011L	53244	1090	0.642668756607381	0	A1011L_L16_B003580	Adult	-0.00932706048050389	0.0504460654808613	G2M	481034	2729	2	2	2	2	2	2	0	0	0
A1011L_A1_B003580	A1011L	381702	1541	A1011L	381722	1545	0.571313672021099	0	A1011L_A1_B003580	Adult	-0.0455561554575427	-0.00653371723366231	G1	503259	1541	4	4	4	4	4	4	1	1	2
A1011L_C12_B003580	A1011L	74835	2327	A1011L	74835	2327	0.690751747653865	0	A1011L_C12_B003580	Adult	-0.0299018771795434	-0.0243751658110764	G1	489197	2961	2	2	2	14	15	15	0	0	0
A1011L_A11_B003580	A1011L	2160001	4146	A1011L	2160031	4148	0.571136096341988	0	A1011L_A11_B003580	Adult	0.0133753697790541	0.00918367621078744	S	524108	3890	4	4	4	4	4	4	1	1	2
A1011L_A3_B003580	A1011L	1414944	2060	A1011L	1414953	2061	0.538809461375349	0	A1011L_A3_B003580	Adult	-0.00926000684630789	0.0542667613420032	G2M	514636	1985	4	4	4	4	4	4	1	1	2
A1011L_L4_B003580	A1011L	1542795	2767	A1011L	1542795	2767	0.556211655152025	0	A1011L_L4_B003580	Adult	0.30276367474348	0.0948083395862902	S	518096	2671	5	5	5	5	5	5	2	3	3
A1011L_B2_B003580	A1011L	2553946	3668	A1011L	2553946	3668	0.556315209813788	0	A1011L_B2_B003580	Adult	-0.0494328782815714	0.0466408598904515	G2M	522099	3496	4	4	4	4	4	4	1	1	2
A1011L_N7_B003580	A1011L	1254447	2540	A1011L	1254447	2540	0.55831111559244	0	A1011L_N7_B003580	Adult	-0.0391560236100998	-0.0107234635549128	G1	516496	2430	2	2	2	2	2	2	0	0	0
A1011L_F10_B003580	A1011L	867727	1590	A1011L	867730	1591	0.539148335538081	0	A1011L_F10_B003580	Adult	-0.0117942528537683	0.0761279046019379	G2M	512440	1588	2	2	2	2	2	2	0	0	0
A1011L_H18_B003580	A1011L	36122	666	A1011L	36122	666	0.619485652270908	0	A1011L_H18_B003580	Adult	0.022488489917202	-0.0188061140190527	S	461932	3199	2	2	2	15	2	2	0	0	0
A1011L_I8_B003580	A1011L	377140	1144	A1011L	377140	1144	0.548448776164575	0	A1011L_I8_B003580	Adult	-0.0068341519766975	0.0267851331491422	G2M	501339	1144	2	1	1	1	2	2	0	0	0
A1011L_E9_B003580	A1011L	1056286	4521	A1011L	1056286	4521	0.606800643857382	0	A1011L_E9_B003580	Adult	-0.0130428445250809	-0.0316765860893423	G1	514078	4395	2	2	2	2	2	2	0	0	0
A1011L_C7_B003580	A1011L	2636155	2669	A1011L	2636155	2669	0.533618451885737	0	A1011L_C7_B003580	Adult	-0.0513816884038998	-0.00748800459885245	G1	523461	2516	2	2	2	14	15	15	0	0	0
A1011L_I6_B003580	A1011L	13379	794	A1011L	13379	794	0.702744251623486	0	A1011L_I6_B003580	Adult	-0.000971255831119268	-0.00926826899224399	G1	462663	5073	2	2	2	2	2	2	0	0	0
A1011L_H8_B003580	A1011L	1271719	2407	A1011L	1271719	2407	0.553941581021728	0	A1011L_H8_B003580	Adult	-0.0695756700447316	-0.0668743650955724	G1	517769	2328	2	2	2	2	2	2	0	0	0
A1011L_L7_B003580	A1011L	553977	975	A1011L	553977	975	0.520415934084817	0	A1011L_L7_B003580	Adult	0.0215617862515454	-0.0568968343859682	S	506583	975	2	2	2	2	2	2	0	0	0
A1011L_K14_B003580	A1011L	993235	2540	A1011L	993235	2540	0.567751239794091	0	A1011L_K14_B003580	Adult	-0.0412825190974479	-0.0601102069536758	G1	513204	2517	2	2	2	8	8	8	0	0	0
A1011L_O4_B003580	A1011L	1069156	1714	A1011L	1069156	1714	0.53640550396112	0	A1011L_O4_B003580	Adult	-0.00122993051663623	0.0118332700456622	G2M	514000	1659	5	5	5	5	5	5	2	3	3
A1011L_B6_B003580	A1011L	622115	1258	A1011L	622130	1261	0.535170641134731	0	A1011L_B6_B003580	Adult	0.0606079110700271	-0.0276283560631602	S	508090	1258	2	2	2	2	2	2	0	0	0
A1011L_C9_B003580	A1011L	101962	1485	A1011L	102016	1487	0.63336415673491	0	A1011L_C9_B003580	Adult	-0.0204294567457221	-0.0765055007754115	G1	485022	2198	2	2	2	2	2	2	0	0	0
A1011L_I14_B003580	A1011L	34594	800	A1011L	34594	800	0.639587902053849	0	A1011L_I14_B003580	Adult	-0.0515531789595529	0.0249758771335413	G2M	446091	3310	11	14	14	21	25	25	5	5	8
A1011L_D3_B003580	A1011L	1323141	2439	A1011L	1323162	2440	0.553349225989264	0	A1011L_D3_B003580	Adult	-0.0351912376815194	-0.0284454646043425	G1	515108	2360	4	4	4	4	4	4	1	1	2
A1011L_K13_B003580	A1011L	1212151	3450	A1011L	1212151	3450	0.581537948196459	0	A1011L_K13_B003580	Adult	0.139376489869608	-0.0252505721968412	S	515755	3299	2	2	2	2	2	2	0	0	0
A1011L_K16_B003580	A1011L	871164	2295	A1011L	871405	2300	0.565926482372759	0	A1011L_K16_B003580	Adult	-0.068859032178447	0.000518540850335605	G2M	512405	2291	2	2	2	2	2	2	0	0	0
A1011L_A16_B003580	A1011L	697644	1695	A1011L	697653	1697	0.55268328257698	0	A1011L_A16_B003580	Adult	-0.0209723119252661	-0.00119403372425354	G1	509346	1695	2	2	2	14	15	15	0	0	0
A1011L_F12_B003580	A1011L	875715	1702	A1011L	875715	1702	0.543716307908749	0	A1011L_F12_B003580	Adult	0.0343413585785152	-0.0688924003195996	S	511718	1697	2	2	2	2	2	2	0	0	0
A1011L_A22_B003580	A1011L	298915	2219	A1011L	298939	2230	0.611497464556086	0	A1011L_A22_B003580	Adult	-0.0371834573490786	0.00881254079541133	G2M	500582	2226	2	2	2	14	15	15	0	0	0
A1011L_A7_B003580	A1011L	2319276	2713	A1011L	2319283	2714	0.539421685116749	0	A1011L_A7_B003580	Adult	-0.0602562162162453	-0.0775513155744687	G1	518748	2582	2	2	2	14	15	15	0	0	0
A1011L_H3_B003580	A1011L	1805730	2505	A1011L	1805730	2505	0.543230994524163	0	A1011L_H3_B003580	Adult	0.0222761505657702	0.00184165199745177	S	518097	2411	4	4	4	4	4	4	1	1	2
A1011L_H5_B003580	A1011L	447914	1664	A1011L	447914	1664	0.569995112340449	0	A1011L_H5_B003580	Adult	-0.0204746263416987	0.0588098343569254	G2M	503260	1664	5	5	5	5	5	5	2	3	3
A1011L_D22_B003580	A1011L	527045	1776	A1011L	527045	1776	0.567900988138229	0	A1011L_D22_B003580	Adult	-0.0553765381336705	0.0417614248388102	G2M	505903	1776	2	2	2	14	15	15	0	0	0
A1011L_I21_B003580	A1011L	147754	1394	A1011L	147754	1394	0.608228823414195	0	A1011L_I21_B003580	Adult	-0.0390688760724118	0.0047798727226913	G2M	490411	1752	2	2	2	2	2	2	0	0	0
A1011L_H10_B003580	A1011L	1182161	2985	A1011L	1182161	2985	0.572226144830755	0	A1011L_H10_B003580	Adult	-0.0117570607556832	0.0242843677853548	G2M	514882	2893	3	2	2	8	3	3	0	0	0
A1011L_J12_B003580	A1011L	636423	2416	A1011L	636535	2438	0.583586735252874	0	A1011L_J12_B003580	Adult	0.0530253337590599	-0.0605097411819168	S	508856	2414	2	2	2	2	2	2	0	0	0
A1011L_N5_B003580	A1011L	1342755	2244	A1011L	1342755	2244	0.546838220361044	0	A1011L_N5_B003580	Adult	0.0495517725182476	0.0674328188133966	G2M	517285	2155	5	5	5	5	5	5	2	3	3
A1011L_F4_B003580	A1011L	958148	2893	A1011L	958158	2894	0.57870683107329	0	A1011L_F4_B003580	Adult	-0.030397946653445	0.0454916496941711	G2M	513734	2877	5	5	5	5	5	5	2	3	3
A1011L_E4_B003580	A1011L	1111517	4446	A1011L	1111530	4451	0.603457683352935	0	A1011L_E4_B003580	Adult	-0.00553739416893603	0.110565553876094	G2M	515084	4285	5	5	5	5	5	5	2	3	3
A1011L_N6_B003580	A1011L	1134972	2071	A1011L	1134972	2071	0.547677660324127	0	A1011L_N6_B003580	Adult	0.0310127400180048	0.00190347698922735	S	515138	2001	2	2	2	2	2	2	0	0	0
A1011L_F14_B003580	A1011L	506108	1499	A1011L	506108	1499	0.556743729232266	0	A1011L_F14_B003580	Adult	-0.0555373963491416	-0.0670607538527772	G1	505417	1498	2	2	2	2	2	2	0	0	0
A1011L_C2_B003580	A1011L	1541825	2379	A1011L	1541825	2379	0.545632724539501	0	A1011L_C2_B003580	Adult	0.160707245399968	0.114425391227739	S	516768	2299	4	4	4	4	4	4	1	1	2
A1011L_J20_B003580	A1011L	430017	1374	A1011L	430017	1374	0.557024006378157	0	A1011L_J20_B003580	Adult	0.00598397733914677	0.108351122956875	G2M	503279	1374	2	2	2	2	2	2	0	0	0
A1011L_F16_B003580	A1011L	598737	1601	A1011L	598737	1601	0.55465819262681	0	A1011L_F16_B003580	Adult	-0.0612813570756172	-0.0219328218161231	G1	507836	1601	0	1	1	1	0	0	0	0	0
A1011L_C19_B003580	A1011L	969690	2085	A1011L	969697	2086	0.554453999750661	0	A1011L_C19_B003580	Adult	-0.0323233707631334	-0.0361062788523866	G1	512136	2066	2	2	2	14	15	15	0	0	0
A1011L_F22_B003580	A1011L	218240	1271	A1011L	218240	1271	0.5814166920452	0	A1011L_F22_B003580	Adult	0.0464025740853799	-0.0167434496443799	S	496074	1381	2	2	2	14	15	15	0	0	0
A1011L_G20_B003580	A1011L	100168	1024	A1011L	100168	1024	0.601972223472125	0	A1011L_G20_B003580	Adult	0.0259527996621647	0.101576910091334	G2M	482357	1882	2	2	2	2	2	2	0	0	0
A1011L_D19_B003580	A1011L	1276970	2115	A1011L	1276973	2116	0.54461459201785	0	A1011L_D19_B003580	Adult	-0.0163336538242139	-0.00294797739078481	G1	514184	2044	2	2	2	14	15	15	0	0	0
A1011L_G1_B003580	A1011L	204889	1905	A1011L	204889	1905	0.617506065701238	0	A1011L_G1_B003580	Adult	0.00948704051101916	-0.0193811908819357	S	495437	2057	4	4	4	4	4	4	1	1	2
A1011L_J14_B003580	A1011L	840257	2444	A1011L	840257	2444	0.571888167463818	0	A1011L_J14_B003580	Adult	0.108290727463687	0.0589742956039258	S	511606	2439	2	2	2	2	2	2	0	0	0
A1011L_C5_B003580	A1011L	1169600	3021	A1011L	1169600	3021	0.573521637891627	0	A1011L_C5_B003580	Adult	0.0212504706949042	1.15812678712543	G2M	516889	2894	7	8	8	11	11	11	3	2	6
A1011L_C15_B003580	A1011L	317189	1156	A1011L	317189	1156	0.556767990604383	0	A1011L_C15_B003580	Adult	0.0232122939807834	-0.0623397013456955	S	499676	1164	2	2	2	14	15	15	0	0	0
A1011L_D18_B003580	A1011L	567676	1270	A1011L	567676	1270	0.539407280563603	0	A1011L_D18_B003580	Adult	-0.0377244814136232	0.0092054228546685	G2M	506755	1270	2	2	2	2	2	2	0	0	0
A1011L_P21_B003580	A1011L	144991	670	A1011L	144994	671	0.547671152539542	0	A1011L_P21_B003580	Adult	0.0363030499232607	-0.0339516037621879	S	493789	1204	2	2	2	14	15	15	0	0	0
A1011L_G19_B003580	A1011L	1924102	2158	A1011L	1924115	2161	0.53063847485409	0	A1011L_G19_B003580	Adult	-0.0288089364465818	-0.0238676627930666	G1	520795	2060	2	2	2	2	2	2	0	0	0
A1011L_A20_B003580	A1011L	24946	1403	A1011L	24946	1403	0.715728226969374	0	A1011L_A20_B003580	Adult	-0.0471198759069373	-0.0648052308434485	G1	481182	3917	2	2	2	14	15	15	0	0	0
A1011L_D1_B003580	A1011L	1318948	2805	A1011L	1318948	2805	0.563366765002393	0	A1011L_D1_B003580	Adult	0.482984312395868	0.132368274668896	S	516907	2709	4	4	4	4	4	4	1	1	2
A1011L_F18_B003580	A1011L	541152	1405	A1011L	541152	1405	0.549014659254468	0	A1011L_F18_B003580	Adult	-0.030999159761135	-0.00675947103196349	G1	506243	1405	2	2	2	2	2	2	0	0	0
A1011L_P5_B003580	A1011L	1186645	1664	A1011L	1186647	1665	0.530333176084013	0	A1011L_P5_B003580	Adult	0.0345960450386322	-0.0132980995723725	S	513801	1600	5	5	5	5	5	5	2	3	3
A1011L_F13_B003580	A1011L	1090783	1893	A1011L	1090783	1893	0.542777844639508	0	A1011L_F13_B003580	Adult	-0.0575535081547147	0.111332326058914	G2M	515790	1848	2	2	2	2	2	2	0	0	0
A1011L_A21_B003580	A1011L	239834	1611	A1011L	239852	1617	0.596420782643189	0	A1011L_A21_B003580	Adult	-0.0318776194682772	-0.0603519362944125	G1	497539	1674	2	2	2	14	15	15	0	0	0
A1011L_F17_B003580	A1011L	3677196	9085	A1011L	3677279	9095	0.602968041358051	0	A1011L_F17_B003580	Adult	-0.020722010436454	-0.00634068361521531	G1	534062	8506	4	4	4	4	4	4	1	1	2
A1011L_N17_B003580	A1011L	432332	1138	A1011L	432335	1139	0.542338738557353	0	A1011L_N17_B003580	Adult	-0.0407410479361996	-0.0556391566070796	G1	503312	1138	2	2	2	2	2	2	0	0	0
A1011L_E5_B003580	A1011L	1428774	4141	A1011L	1428774	4141	0.587672893239977	0	A1011L_E5_B003580	Adult	0.0443709972358219	0.0419951590447859	S	518323	3995	4	4	4	4	5	5	1	1	2
A1011L_G17_B003580	A1011L	521342	1332	A1011L	521342	1332	0.546516907422949	0	A1011L_G17_B003580	Adult	-0.0227014913231929	0.0216952040679912	G2M	505877	1332	2	2	2	2	2	2	0	0	0
A1011L_O11_B003580	A1011L	2975423	3026	A1011L	2975796	3027	0.53772409850443	0	A1011L_O11_B003580	Adult	-0.0230903870398584	-0.0397405245089483	G1	524145	2863	2	2	2	14	15	15	0	0	0
A1011L_I2_B003580	A1011L	1562876	2549	A1011L	1562876	2549	0.549953397612938	0	A1011L_I2_B003580	Adult	0.0400662480196008	0.0676362131138279	G2M	518176	2464	4	4	4	4	4	4	1	1	2
A1011L_O22_B003580	A1011L	305409	2183	A1011L	305409	2183	0.608774051765495	0	A1011L_O22_B003580	Adult	-0.048519276774992	-0.0356066884155926	G1	500380	2185	2	2	2	14	15	15	0	0	0
A1011L_K3_B003580	A1011L	1058625	2520	A1011L	1058986	2521	0.564586693235553	0	A1011L_K3_B003580	Adult	0.0553067987919011	0.0546296150074934	S	514609	2430	4	4	4	4	4	4	1	1	2
A1011L_G18_B003580	A1011L	584872	1769	A1011L	584873	1770	0.56319379031853	0	A1011L_G18_B003580	Adult	0.127853916634115	0.0141318305179828	S	507356	1769	2	6	6	0	12	12	0	0	0
A1011L_I18_B003580	A1011L	546377	2603	A1011L	546377	2603	0.595290402932393	0	A1011L_I18_B003580	Adult	-0.0239632785497939	-0.0602176786383169	G1	506463	2603	2	2	2	2	2	2	0	0	0
A1011L_C3_B003580	A1011L	1224005	2121	A1011L	1224005	2121	0.546428899266814	0	A1011L_C3_B003580	Adult	0.101242110911941	0.011670249164008	S	514817	2052	4	4	4	4	4	4	1	1	2
A1011L_N2_B003580	A1011L	1281544	2567	A1011L	1281544	2567	0.558214574453675	0	A1011L_N2_B003580	Adult	0.0263102847817962	0.0504320725894634	G2M	515163	2465	4	4	4	4	4	4	1	1	2
A1011L_M21_B003580	A1011L	215598	3002	A1011L	215598	3002	0.65197643738599	0	A1011L_M21_B003580	Adult	-0.041677415689259	0.0285147188873287	G2M	497482	3014	2	2	2	2	2	2	0	0	0
A1011L_N3_B003580	A1011L	822982	1854	A1011L	822982	1854	0.552475752885966	0	A1011L_N3_B003580	Adult	0.00260688220050026	-0.0556076386876328	S	511215	1850	4	4	4	4	4	4	1	1	2
A1011L_M5_B003580	A1011L	2012736	2748	A1011L	2012736	2748	0.545547752420341	0	A1011L_M5_B003580	Adult	0.3876285778498	0.0315783139563658	S	520643	2634	4	4	4	4	4	4	1	1	2
A1011L_O18_B003580	A1011L	7253144	9577	A1011L	7253376	9580	0.580328282941556	0	A1011L_O18_B003580	Adult	-0.0424740256696679	0.00676751463751653	G2M	544499	8797	4	4	4	4	4	4	1	1	2
A1011L_J10_B003580	A1011L	867582	2207	A1011L	867582	2207	0.563089840887484	0	A1011L_J10_B003580	Adult	-0.0123002319508921	0.0814612609462238	G2M	512381	2194	2	2	2	2	2	2	0	0	0
A1011L_P14_B003580	A1011L	1367306	2121	A1011L	1367315	2122	0.542180025070619	0	A1011L_P14_B003580	Adult	-0.00519917468860084	-0.0150639483027492	G1	514045	2055	2	2	2	14	15	15	0	0	0
A1011L_D6_B003580	A1011L	221000	1168	A1011L	221001	1169	0.574024739582571	0	A1011L_D6_B003580	Adult	-0.0561714666941941	-0.0574861552306997	G1	495323	1294	2	2	2	2	2	2	0	0	0
A1011L_F5_B003580	A1011L	1138642	2389	A1011L	1138642	2389	0.557793951847906	0	A1011L_F5_B003580	Adult	-0.0184647089963856	1.03998879519751	G2M	522111	2296	7	8	8	11	11	11	2	2	6
A1011L_C18_B003580	A1011L	6345362	8230	A1011L	6345367	8231	0.575593899099846	0	A1011L_C18_B003580	Adult	-0.00269661824234145	0.0138842554754305	G2M	536116	7530	4	4	4	4	4	4	1	1	2
A1011L_M18_B003580	A1011L	1415554	4550	A1011L	1415557	4551	0.594724440784975	0	A1011L_M18_B003580	Adult	0.0311032815121449	-0.0182014268399243	S	515873	4335	2	2	2	2	15	15	0	0	0
A1011L_B12_B003580	A1011L	4650810	4725	A1011L	4650865	4727	0.551116162164433	0	A1011L_B12_B003580	Adult	0.0463162517919133	0.00174694901559212	S	528744	4345	4	4	4	4	4	4	1	1	2
A1011L_C17_B003580	A1011L	218019	1123	A1011L	218030	1125	0.571535680857141	0	A1011L_C17_B003580	Adult	-0.052606164877331	-0.0251895412148226	G1	494836	1272	2	2	2	2	2	2	0	0	0
A1011L_J6_B003580	A1011L	2458140	3832	A1011L	2458140	3832	0.560733231898638	0	A1011L_J6_B003580	Adult	-0.0358898592195088	-0.0224880164935714	G1	522900	3642	2	2	2	2	2	2	0	0	0
A1011L_D4_B003580	A1011L	818525	2385	A1011L	818525	2385	0.571194002128676	0	A1011L_D4_B003580	Adult	-0.0100969628437299	0.00327563397671961	G2M	511085	2382	5	5	5	5	5	5	2	3	3
A1011L_G21_B003580	A1011L	618555	2105	A1011L	618567	2107	0.573897872956796	0	A1011L_G21_B003580	Adult	-0.0311286946279178	-0.00149073797085023	G1	507742	2105	2	2	2	2	2	2	0	0	0
A1011L_D2_B003580	A1011L	102019	635	A1011L	102034	636	0.559712495773226	0	A1011L_D2_B003580	Adult	-0.0365405023860703	-0.0492129218444896	G1	476388	1794	4	4	4	4	13	13	1	1	2
A1011L_G3_B003580	A1011L	1659388	3191	A1011L	1659388	3191	0.563336998171603	0	A1011L_G3_B003580	Adult	-0.0380248734725542	0.0626193885667292	G2M	520155	3096	4	4	4	4	4	4	1	1	2
A1011L_D14_B003580	A1011L	4280449	6694	A1011L	4280488	6705	0.577004095214798	0	A1011L_D14_B003580	Adult	0.0158141946188472	-0.0217923838244243	S	531512	6162	4	4	4	4	4	4	1	1	2
A1011L_B16_B003580	A1011L	5154758	8976	A1011L	5154883	8984	0.588995957021387	0	A1011L_B16_B003580	Adult	-0.02588446515716	0.000914456258198221	G2M	535453	8256	4	4	4	4	4	4	1	1	2
A1011L_P16_B003580	A1011L	503296	985	A1011L	503296	985	0.524996300152636	0	A1011L_P16_B003580	Adult	-0.0360102924701679	-0.00714037676042469	G1	505327	985	2	2	2	14	15	15	0	0	0
A1011L_M15_B003580	A1011L	868777	3747	A1011L	868777	3747	0.601740842527622	0	A1011L_M15_B003580	Adult	0.050290982314784	-0.0112740264895509	S	511740	3743	2	2	2	2	2	2	0	0	0
A1011L_E6_B003580	A1011L	1253336	4505	A1011L	1253500	4506	0.599166396861276	0	A1011L_E6_B003580	Adult	-0.0192660051177163	-0.0119880047645433	G1	515299	4334	2	2	2	2	2	2	0	0	0
A1011L_E14_B003580	A1011L	942824	4269	A1011L	942824	4269	0.607643871047893	0	A1011L_E14_B003580	Adult	-0.0189163719720156	0.0533147211959205	G2M	512983	4246	2	2	2	2	2	2	0	0	0
A1011L_J7_B003580	A1011L	728500	1708	A1011L	728513	1709	0.551433114589931	0	A1011L_J7_B003580	Adult	-0.021245987127232	-0.0712623342005674	G1	509970	1706	2	2	2	2	2	2	0	0	0
A1011L_M4_B003580	A1011L	1375634	2430	A1011L	1375634	2430	0.551536152716996	0	A1011L_M4_B003580	Adult	0.0293870304673085	0.0988499138741646	G2M	518090	2353	5	5	5	5	5	5	2	3	3
A1011L_O3_B003580	A1011L	762069	2025	A1011L	762069	2025	0.562126527411867	0	A1011L_O3_B003580	Adult	-0.0639137416192633	0.071168721418228	G2M	510172	2024	4	4	4	4	4	4	1	1	2
A1011L_H4_B003580	A1011L	972283	2306	A1011L	972283	2306	0.561619193539981	0	A1011L_H4_B003580	Adult	-0.0115830680426875	0.130498912093608	G2M	515231	2282	5	5	5	5	5	5	2	3	3
A1011L_H14_B003580	A1011L	535658	1450	A1011L	535658	1450	0.551829294879142	0	A1011L_H14_B003580	Adult	-0.0144100913835478	-0.0404261261512941	G1	506166	1450	2	2	2	2	2	2	0	0	0
A1011L_J21_B003580	A1011L	592929	1896	A1011L	592929	1896	0.567787424989765	0	A1011L_J21_B003580	Adult	0.0199974839703875	0.0074147856042711	S	507103	1896	2	2	2	2	2	2	0	0	0
A1011L_H12_B003580	A1011L	950322	2404	A1011L	950322	2404	0.5655750326295	0	A1011L_H12_B003580	Adult	-0.0498797955390039	0.0903370796589882	G2M	513589	2382	2	6	6	0	12	12	0	0	0
A1011L_O6_B003580	A1011L	1178145	2390	A1011L	1178146	2391	0.556492961799395	0	A1011L_O6_B003580	Adult	0.0298338722690376	-0.0281334317011077	S	513673	2303	2	2	2	14	15	15	0	0	0
A1011L_F15_B003580	A1011L	483727	1366	A1011L	483727	1366	0.551569242854224	0	A1011L_F15_B003580	Adult	0.041007496182614	-0.0731578299005758	S	504869	1366	2	6	6	0	12	12	0	0	0
A1011L_A5_B003580	A1011L	627012	2125	A1011L	627012	2125	0.573952149075306	0	A1011L_A5_B003580	Adult	-0.0529664986553533	0.000235257075608702	G2M	507609	2125	5	5	5	5	5	5	2	3	3
A1011L_E20_B003580	A1011L	483173	3888	A1011L	483173	3888	0.631537900080235	0	A1011L_E20_B003580	Adult	-0.0144334866834233	-0.0150951687670763	G1	504744	3888	2	2	2	2	2	2	0	0	0
A1011L_K12_B003580	A1011L	515040	1989	A1011L	515045	1990	0.577545954955399	0	A1011L_K12_B003580	Adult	0.0767838695724438	-0.07774212527514	S	505774	1989	2	2	2	2	2	2	0	0	0
A1011L_L21_B003580	A1011L	773915	2044	A1011L	773915	2044	0.562175807589485	0	A1011L_L21_B003580	Adult	-0.0486989718431809	-0.0473758042713568	G1	510448	2042	7	8	8	11	11	11	3	2	6
A1011L_M7_B003580	A1011L	593227	1411	A1011L	593232	1412	0.545593655458129	0	A1011L_M7_B003580	Adult	-0.0481575610460703	-0.0306878838798844	G1	507439	1411	2	2	2	2	2	2	0	0	0
A1011L_O9_B003580	A1011L	410195	1177	A1011L	410195	1177	0.547083865218086	0	A1011L_O9_B003580	Adult	-0.0442570258470946	-0.0587217307697971	G1	502495	1177	2	2	2	2	2	2	0	0	0
A1011L_K18_B003580	A1011L	1603888	3244	A1011L	1603894	3245	0.565852586933113	0	A1011L_K18_B003580	Adult	0.0100666723780573	-0.0227289700115525	S	517525	3122	2	2	2	2	2	2	0	0	0
A1011L_C16_B003580	A1011L	382475	1064	A1011L	382475	1064	0.542209718129396	0	A1011L_C16_B003580	Adult	-0.00919769304966292	-0.0228855453051585	G1	501513	1064	2	2	2	2	2	2	0	0	0
A1011L_P13_B003580	A1011L	941781	1322	A1011L	941789	1323	0.522528303043772	0	A1011L_P13_B003580	Adult	-0.0399935687711749	0.0303599469546898	G2M	511712	1304	2	2	2	14	15	15	0	0	0
A1011L_J15_B003580	A1011L	17522	278	A1011L	17522	278	0.575938872076837	0	A1011L_J15_B003580	Adult	0.153396142505839	0.0230358112352951	S	433075	4368	6	7	7	10	17	17	4	4	5
A1011L_L11_B003580	A1011L	570487	1582	A1011L	570487	1582	0.555780037335916	0	A1011L_L11_B003580	Adult	-0.0273975266150658	-0.0768395426791345	G1	506924	1582	2	2	2	2	2	2	0	0	0
A1011L_B9_B003580	A1011L	5022449	8005	A1011L	5022449	8005	0.5825116457015	0	A1011L_B9_B003580	Adult	0.00419664206135786	0.0324049582979617	G2M	535043	7493	4	4	4	4	4	4	1	1	2
A1011L_H2_B003580	A1011L	1881128	2458	A1011L	1881130	2459	0.540409977666496	0	A1011L_H2_B003580	Adult	0.0130831975016889	0.026447294251264	G2M	521299	2366	4	4	4	4	4	4	1	1	2
A1011L_I17_B003580	A1011L	183407	1762	A1011L	183412	1763	0.616756317094786	0	A1011L_I17_B003580	Adult	-0.0412053109284409	-0.014390044168851	G1	491756	1908	2	6	6	0	12	12	0	0	0
A1011L_K15_B003580	A1011L	202480	1501	A1011L	202480	1501	0.598596296523441	0	A1011L_K15_B003580	Adult	-0.040365692084799	-0.0817511409513369	G1	493054	1648	0	1	1	2	0	0	0	0	0
A1011L_K17_B003580	A1011L	855023	2616	A1011L	855025	2618	0.576193838488146	0	A1011L_K17_B003580	Adult	0.00605051372862921	-0.0755314688066012	S	511569	2612	2	2	2	2	2	2	0	0	0
A1011L_C20_B003580	A1011L	201027	1176	A1011L	201027	1176	0.578966629740098	0	A1011L_C20_B003580	Adult	0.00227598323038074	-0.0205741968275026	S	496209	1344	2	2	2	14	15	15	0	0	0
A1011L_J9_B003580	A1011L	846326	1498	A1011L	846326	1498	0.535721910709008	0	A1011L_J9_B003580	Adult	-0.0289576400605151	-0.0343092525166137	G1	512017	1492	0	1	1	1	0	0	0	0	0
A1011L_O12_B003580	A1011L	1106140	1562	A1011L	1106140	1562	0.528421803139666	0	A1011L_O12_B003580	Adult	-0.0320139669633819	0.0380349968601935	G2M	514226	1522	2	2	2	2	2	2	0	0	0
A1011L_F11_B003580	A1011L	695534	1478	A1011L	695534	1478	0.542537095079702	0	A1011L_F11_B003580	Adult	0.0512648492260791	-0.0522384134294989	S	509320	1478	2	2	2	2	2	2	0	0	0
A1011L_K6_B003580	A1011L	438416	1852	A1011L	438418	1853	0.579216602885098	0	A1011L_K6_B003580	Adult	0.00680871758491504	-0.00897134866393205	S	503665	1852	2	2	2	2	2	2	0	0	0
A1011L_M13_B003580	A1011L	875479	2611	A1011L	875479	2611	0.575002621104103	0	A1011L_M13_B003580	Adult	0.0184260265126418	0.040510809910878	G2M	511465	2595	2	2	2	2	2	2	0	0	0
A1011L_M8_B003580	A1011L	963072	1644	A1011L	963076	1645	0.537491368347105	0	A1011L_M8_B003580	Adult	-0.0174408232627037	0.0491305929971174	G2M	513229	1619	2	2	2	2	2	2	0	0	0
A1011L_O17_B003580	A1011L	819471	3734	A1011L	819471	3734	0.604067645817803	0	A1011L_O17_B003580	Adult	-0.0390419616119507	-0.0164049226497244	G1	510504	3733	2	2	2	14	15	15	0	0	0
A1011L_D12_B003580	A1011L	574551	1439	A1011L	574551	1439	0.548338360522233	0	A1011L_D12_B003580	Adult	-0.0646566613778572	0.0351200475813218	G2M	507023	1439	2	2	2	2	2	2	0	0	0
A1011L_I10_B003580	A1011L	806201	1967	A1011L	806205	1968	0.557700075484003	0	A1011L_I10_B003580	Adult	-0.0730499566547156	-0.0544699335928407	G1	511095	1960	3	3	3	0	3	3	0	0	0
A1011L_P3_B003580	A1011L	2808858	2558	A1011L	2808858	2558	0.528477134191176	0	A1011L_P3_B003580	Adult	0.0187172009258001	0.00843052145895129	S	521685	2407	4	4	4	4	4	4	1	1	2
A1011L_P18_B003580	A1011L	567870	1188	A1011L	567878	1189	0.534418761600688	0	A1011L_P18_B003580	Adult	-0.0078689959727904	0.0172302451686471	G2M	506384	1188	2	2	2	14	15	15	0	0	0
A1011L_B5_B003580	A1011L	785433	2032	A1011L	785688	2033	0.561153014924993	0	A1011L_B5_B003580	Adult	0.0486105903279373	0.0227557508219804	S	511750	2030	5	5	5	5	5	5	2	3	3
A1011L_G15_B003580	A1011L	282158	1414	A1011L	282158	1414	0.578011892611436	0	A1011L_G15_B003580	Adult	0.0105915739884266	-0.0765786706963831	S	497858	1436	0	1	1	1	0	0	0	0	0
A1011L_L12_B003580	A1011L	6733870	9807	A1011L	6734030	9814	0.58460533974787	0	A1011L_L12_B003580	Adult	0.0538510367406214	0.0151327905976536	S	537193	9048	4	4	4	4	4	4	1	1	2
A1011L_H1_B003580	A1011L	1967704	3236	A1011L	1967704	3236	0.557678892471653	0	A1011L_H1_B003580	Adult	0.0433092029380313	-0.018313527933038	S	520004	3127	4	4	4	4	4	4	1	1	2
A1011L_H21_B003580	A1011L	2047806	3152	A1011L	2047959	3154	0.554378638964684	0	A1011L_H21_B003580	Adult	-0.0808264115380994	-0.0191387136310535	G1	520125	3012	2	2	2	2	2	2	0	0	0
A1011L_O20_B003580	A1011L	863247	3234	A1011L	863247	3234	0.591250025413093	0	A1011L_O20_B003580	Adult	-0.0371819007204523	-0.032156302337272	G1	511213	3227	2	2	2	14	15	15	0	0	0
A1011L_P19_B003580	A1011L	182433	835	A1011L	182433	835	0.555337208453071	0	A1011L_P19_B003580	Adult	-0.0405790340473989	-0.0367843417295475	G1	492627	1140	2	2	2	14	15	15	0	0	0
A1011L_P10_B003580	A1011L	734076	1266	A1011L	734083	1268	0.529023877672765	0	A1011L_P10_B003580	Adult	-0.0159159950609941	0.00337732001680776	G2M	509576	1265	2	2	2	14	15	15	0	0	0
A1011L_E3_B003580	A1011L	139485	3033	A1011L	139485	3033	0.67681092301099	0	A1011L_E3_B003580	Adult	0.0472592319899995	0.0730432073022108	G2M	486906	3264	5	5	5	5	5	5	2	3	3
A1011L_K9_B003580	A1011L	1027037	2074	A1011L	1027048	2075	0.55177044543465	0	A1011L_K9_B003580	Adult	0.0316476508948218	-0.0442528583949116	S	514422	2032	2	6	6	0	12	12	0	0	0
A1011L_A13_B003580	A1011L	407889	2158	A1011L	407892	2160	0.594319025990488	0	A1011L_A13_B003580	Adult	-0.0133753973340838	-0.0410777370109962	G1	503616	2158	2	2	2	14	15	15	0	0	0
A1011L_K21_B003580	A1011L	1144	569	A1011L	1145	570	0.90096440184805	0	A1011L_K21_B003580	Adult	0.0174546585086708	-0.0583734485720211	S	430264	11499	2	6	6	0	12	12	0	0	0
A1011L_M12_B003580	A1011L	4131869	9099	A1011L	4131904	9102	0.598404917957414	0	A1011L_M12_B003580	Adult	0.00761065497870655	0.00551025915687722	S	538340	8538	4	4	4	4	4	4	1	1	2
A1011L_A19_B003580	A1011L	298177	1175	A1011L	298194	1181	0.561192896981922	0	A1011L_A19_B003580	Adult	-0.0337535376156999	-0.0448258172086993	G1	499444	1206	2	2	2	14	15	15	0	0	0
A1011L_E11_B003580	A1011L	1039636	4256	A1011L	1039636	4256	0.603136647133588	0	A1011L_E11_B003580	Adult	0.0941134169036133	-0.0239011243552757	S	514411	4180	2	2	2	2	2	2	0	0	0
A1011L_O14_B003580	A1011L	442692	1695	A1011L	442696	1696	0.571974043332941	0	A1011L_O14_B003580	Adult	-0.0459379216918354	0.0320833170098559	G2M	503830	1695	2	2	2	2	2	2	0	0	0
A1011L_P15_B003580	A1011L	328161	884	A1011L	328164	885	0.534244867338868	0	A1011L_P15_B003580	Adult	0.0196158323721986	0.0168787574205177	S	500944	884	2	2	2	14	15	15	0	0	0
A1011L_J17_B003580	A1011L	1362558	2203	A1011L	1362558	2203	0.544965933381119	0	A1011L_J17_B003580	Adult	0.0326894428434541	-0.0184335023412012	S	515987	2101	2	2	2	2	2	2	0	0	0
A1011L_L3_B003580	A1011L	2378257	2900	A1011L	2378257	2900	0.543014033049223	0	A1011L_L3_B003580	Adult	0.0260628738716425	-0.0138107651114115	S	523484	2759	4	4	4	4	4	4	1	1	2
A1011L_L15_B003580	A1011L	547464	1359	A1011L	547464	1359	0.546013473820752	0	A1011L_L15_B003580	Adult	-0.0576201715437545	-0.0140065555004847	G1	506050	1358	2	2	2	2	2	2	0	0	0
A1011L_G6_B003580	A1011L	1072126	2199	A1011L	1072126	2199	0.554243612051638	0	A1011L_G6_B003580	Adult	-0.0379946534899093	0.0087934074345293	G2M	514211	2122	2	2	2	2	2	2	0	0	0
A1011L_A17_B003580	A1011L	329950	1348	A1011L	329950	1348	0.567132247498193	0	A1011L_A17_B003580	Adult	-0.0421236145999421	-0.0627800609124374	G1	501018	1347	2	2	2	14	15	15	0	0	0
A1011L_H22_B003580	A1011L	340362	1191	A1011L	340362	1191	0.556027572285662	0	A1011L_H22_B003580	Adult	0.00332866907810607	-0.0500154133567524	S	501054	1191	2	2	2	2	2	2	0	0	0
A1011L_P2_B003580	A1011L	893319	4019	A1011L	893817	4115	0.607329667454567	0	A1011L_P2_B003580	Adult	-0.016281119420488	-0.0519304003417242	G1	513049	3987	4	4	4	4	4	4	1	1	2
A1011L_L6_B003580	A1011L	845500	1545	A1011L	845500	1545	0.53802384981118	0	A1011L_L6_B003580	Adult	0.00637638548342022	-0.0541424705970917	S	511632	1540	2	1	1	1	2	2	0	0	0
A1011L_N21_B003580	A1011L	364180	1260	A1011L	364180	1260	0.557488640110756	0	A1011L_N21_B003580	Adult	0.0266439434393344	-0.00262738557006936	S	502159	1260	2	2	2	2	2	2	0	0	0
A1011L_D15_B003580	A1011L	1450802	2509	A1011L	1450802	2509	0.551722956244741	0	A1011L_D15_B003580	Adult	-0.0662502366597025	-0.0319972462346146	G1	516139	2427	2	2	2	14	15	15	0	0	0
A1011L_H19_B003580	A1011L	188577	970	A1011L	188584	971	0.566243292101796	0	A1011L_H19_B003580	Adult	-0.0350877416829094	-0.0634165738295111	G1	494628	1228	0	6	6	2	2	2	0	0	0
A1011L_D5_B003580	A1011L	1182580	1905	A1011L	1182580	1905	0.540093283335337	0	A1011L_D5_B003580	Adult	0.0262452742261501	0.0118594728386379	S	515211	1835	5	5	5	5	5	5	2	3	3
A1011L_F7_B003580	A1011L	524528	1303	A1011L	524528	1303	0.544592726028383	0	A1011L_F7_B003580	Adult	0.0282822365816755	0.0256315175375936	S	505941	1302	2	2	2	2	2	2	0	0	0
A1011L_J3_B003580	A1011L	1941504	3173	A1011L	1941506	3175	0.556880799879887	0	A1011L_J3_B003580	Adult	-0.0076570852508685	0.0146767093659535	G2M	522527	3037	4	12	12	16	13	13	1	1	2
A1011L_N8_B003580	A1011L	1531327	2110	A1011L	1531327	2110	0.537469028240782	0	A1011L_N8_B003580	Adult	-0.0324611280092746	-0.0318657226502722	G1	518058	2037	2	2	2	2	2	2	0	0	0
A1011L_G11_B003580	A1011L	518963	2018	A1011L	518996	2019	0.578309968492936	0	A1011L_G11_B003580	Adult	0.0535232931134079	-0.0410882510350177	S	505767	2018	2	2	2	2	2	2	0	0	0
A1011L_N18_B003580	A1011L	482284	1443	A1011L	482287	1444	0.555938293702567	0	A1011L_N18_B003580	Adult	-0.0557938750236707	-0.0578038548874357	G1	504803	1443	2	2	2	2	2	2	0	0	0
A1011L_F1_B003580	A1011L	994117	2480	A1011L	994117	2480	0.565983668943637	0	A1011L_F1_B003580	Adult	0.0376398824392044	0.00946107073514695	S	513260	2451	4	4	4	4	4	4	1	1	2
A1011L_A8_B003580	A1011L	2818243	3638	A1011L	2818267	3647	0.552239632382283	0	A1011L_A8_B003580	Adult	-0.0702889833331489	0.0262249086432597	G2M	521736	3419	2	2	2	14	15	15	0	0	0
A1011L_J8_B003580	A1011L	671060	1721	A1011L	671067	1723	0.555417077428959	0	A1011L_J8_B003580	Adult	-0.068473188285052	0.0200175955942626	G2M	509231	1721	0	1	1	1	0	0	0	0	0
A1011L_E7_B003580	A1011L	945946	4281	A1011L	945946	4281	0.607701882558331	0	A1011L_E7_B003580	Adult	-0.0127391891763766	0.0599480174138387	G2M	512674	4260	2	2	2	2	2	2	0	0	0
A1011L_L14_B003580	A1011L	676516	1370	A1011L	676521	1371	0.538059366774311	0	A1011L_L14_B003580	Adult	-0.0658429326199146	0.00227207483675389	G2M	508969	1370	2	2	2	2	2	2	0	0	0
A1011L_A18_B003580	A1011L	1523277	3359	A1011L	1523292	3361	0.570369107323683	0	A1011L_A18_B003580	Adult	0.0019132048689577	-0.002658738510493	S	515994	3228	2	2	2	14	15	15	0	0	0
A1011L_J18_B003580	A1011L	266272	2148	A1011L	266272	2148	0.614163016914817	0	A1011L_J18_B003580	Adult	0.111701518623674	-0.0850338707318065	S	499492	2153	2	2	2	2	2	2	0	0	0
A1011L_M16_B003580	A1011L	803025	3817	A1011L	803025	3817	0.606585352159906	0	A1011L_M16_B003580	Adult	0.142728554853219	0.0167562585933711	S	510566	3815	2	2	2	2	2	2	0	0	0
A1011L_M14_B003580	A1011L	706061	2486	A1011L	706061	2486	0.580542438072119	0	A1011L_M14_B003580	Adult	0.050226453265513	0.0908142168418122	G2M	509108	2486	2	2	2	2	2	2	0	0	0
A1011L_B18_B003580	A1011L	568725	1717	A1011L	568725	1717	0.562089522226745	0	A1011L_B18_B003580	Adult	0.0449781264389457	-0.00748256861021788	S	506699	1717	2	2	2	14	15	15	0	0	0
A1011L_N9_B003580	A1011L	1143156	3086	A1011L	1143156	3086	0.575987975390571	0	A1011L_N9_B003580	Adult	-0.0332138301640406	-0.00861139911329797	G1	514269	2978	2	2	2	2	2	2	0	0	0
A1011L_I15_B003580	A1011L	198987	1883	A1011L	198987	1883	0.618033338080377	0	A1011L_I15_B003580	Adult	-0.00989971474435323	0.0945017797297481	G2M	493592	1987	2	2	2	2	2	2	0	0	0
A1011L_H16_B003580	A1011L	1029741	2656	A1011L	1029744	2657	0.569523655658083	0	A1011L_H16_B003580	Adult	-0.0304231386035106	0.0235523751820312	G2M	514714	2612	2	2	2	2	2	2	0	0	0
A1011L_N19_B003580	A1011L	238090	1496	A1011L	238091	1497	0.590547439721501	0	A1011L_N19_B003580	Adult	-0.0429897729669662	0.0437112637320559	G2M	496734	1543	2	2	2	2	2	2	0	0	0
A1011L_D9_B003580	A1011L	971808	1741	A1011L	971833	1743	0.541335745800082	0	A1011L_D9_B003580	Adult	-0.0185095806305516	-0.0763811857701494	G1	512486	1727	2	2	2	14	15	15	0	0	0
A1011L_B13_B003580	A1011L	2659663	2829	A1011L	2659677	2833	0.537328951401672	0	A1011L_B13_B003580	Adult	-0.0092327287073922	-0.00878813284195769	G1	522898	2648	4	4	4	4	4	4	1	1	2
A1011L_A9_B003580	A1011L	1666731	2780	A1011L	1666731	2780	0.553538932766861	0	A1011L_A9_B003580	Adult	-0.0207373852321693	-0.0277114657404527	G1	517148	2679	2	2	2	14	15	15	0	0	0
A1011L_K8_B003580	A1011L	1032782	2322	A1011L	1032782	2322	0.55967033065682	0	A1011L_K8_B003580	Adult	-0.0167023620679605	0.106108991195116	G2M	514423	2276	2	2	2	2	2	2	0	0	0
A1011L_F9_B003580	A1011L	618926	1855	A1011L	618926	1855	0.564321095978987	0	A1011L_F9_B003580	Adult	-0.0714206540740044	-0.0245632005240209	G1	507852	1854	2	2	2	2	2	2	0	0	0
A1011L_O15_B003580	A1011L	797472	2661	A1011L	797472	2661	0.580347342622365	0	A1011L_O15_B003580	Adult	-0.0579608191320967	-0.0434497240774781	G1	509981	2658	2	2	2	8	8	8	0	0	0
A1011L_O7_B003580	A1011L	135033	2166	A1011L	135033	2166	0.650170064681899	0	A1011L_O7_B003580	Adult	-0.0804810057824211	-0.0471466625358897	G1	491211	2406	2	2	2	14	15	15	0	0	0
A1011L_E2_B003580	A1011L	752749	3594	A1011L	752749	3594	0.605034834384537	0	A1011L_E2_B003580	Adult	-0.0033600929576855	-0.0216879819690542	G1	510543	3593	4	4	4	4	4	4	1	1	2
A1011L_O1_B003580	A1011L	718153	2112	A1011L	718153	2112	0.567720411618501	0	A1011L_O1_B003580	Adult	-0.0414529128736648	0.00154037760866646	G2M	508541	2111	4	4	4	4	4	4	1	1	2
A1011L_L13_B003580	A1011L	740915	1373	A1011L	740920	1374	0.534601190181207	0	A1011L_L13_B003580	Adult	0.0643306420367722	-0.0475224581888918	S	509328	1373	2	2	2	2	2	2	0	0	0
A1011L_E21_B003580	A1011L	551108	3842	A1011L	551114	3843	0.624371996838327	0	A1011L_E21_B003580	Adult	-0.0169583499047638	-0.0150750671268814	G1	506612	3842	2	2	2	2	2	2	0	0	0
A1011L_O21_B003580	A1011L	792532	3331	A1011L	792532	3331	0.597146058082138	0	A1011L_O21_B003580	Adult	-0.00603323635375187	-0.0631284525325503	G1	509299	3329	2	2	2	14	15	15	0	0	0
A1011L_O16_B003580	A1011L	481260	3095	A1011L	481260	3095	0.614295558666741	0	A1011L_O16_B003580	Adult	-0.056512350368451	-0.0552478913636802	G1	504779	3095	2	2	2	14	15	15	0	0	0
A1011L_D11_B003580	A1011L	777527	2092	A1011L	777527	2092	0.563694120350383	0	A1011L_D11_B003580	Adult	-0.0550794660551795	0.00910534028785344	G2M	509945	2091	2	2	2	2	15	15	0	0	0
A1011L_E1_B003580	A1011L	881485	3457	A1011L	881485	3457	0.595218074255866	0	A1011L_E1_B003580	Adult	-0.0225118828145784	0.025567432449849	G2M	511690	3446	4	4	4	4	4	4	1	1	2
A1011L_I16_B003580	A1011L	418865	2330	A1011L	418865	2330	0.598952606732009	0	A1011L_I16_B003580	Adult	-0.00710709418913001	-0.0783597214578211	G1	503132	2330	2	2	2	2	2	2	0	0	0
A1011L_P4_B003580	A1011L	1037657	1474	A1011L	1037657	1474	0.526673726373212	0	A1011L_P4_B003580	Adult	-0.0489529780892712	0.0056218051600366	G2M	512007	1438	5	5	5	5	5	5	2	3	3
A1011L_G2_B003580	A1011L	2134749	2681	A1011L	2134749	2681	0.541650965279115	0	A1011L_G2_B003580	Adult	-0.0059242815985959	-0.0527934984315935	G1	522493	2567	4	4	4	4	4	4	1	1	2
A1011L_K2_B003580	A1011L	2011750	3136	A1011L	2011750	3136	0.554665662442656	0	A1011L_K2_B003580	Adult	0.0196315263048805	0.0478218124437965	G2M	521609	3006	4	4	4	4	4	4	1	1	2
A1011L_F2_B003580	A1011L	1211280	1902	A1011L	1211283	1903	0.539093601019431	0	A1011L_F2_B003580	Adult	0.0590232151795561	0.0277640419140327	S	514940	1827	4	4	4	4	4	4	1	1	2
A1011L_G5_B003580	A1011L	699508	2276	A1011L	699508	2276	0.574386883888875	0	A1011L_G5_B003580	Adult	0.0132516349319654	0.0440036621542335	G2M	509682	2275	5	5	5	5	5	5	2	3	3
A1011L_D7_B003580	A1011L	552274	1231	A1011L	552274	1231	0.538170472462078	0	A1011L_D7_B003580	Adult	0.0242452424332247	-0.00870312468632523	S	506429	1231	2	2	2	2	2	2	0	0	0
A1011L_D16_B003580	A1011L	1180395	3248	A1011L	1180411	3250	0.578370245612111	0	A1011L_D16_B003580	Adult	-0.00290900480527902	-0.0078251906427776	G1	514119	3120	2	2	2	14	15	15	0	0	0
A1011L_B7_B003580	A1011L	803788	1399	A1011L	803788	1399	0.532725203079866	0	A1011L_B7_B003580	Adult	-0.0609448635404082	-0.0662639027528267	G1	511109	1398	2	2	2	2	2	2	0	0	0
A1011L_B22_B003580	A1011L	775187	2452	A1011L	775187	2452	0.575528362123862	0	A1011L_B22_B003580	Adult	0.0145602942200634	-0.0215053938720032	S	509146	2451	2	2	2	14	15	15	0	0	0
A1011L_J13_B003580	A1011L	987643	1942	A1011L	987644	1943	0.548572476040348	0	A1011L_J13_B003580	Adult	0.00783370114786332	-0.032115900345402	S	513127	1907	2	2	2	2	2	2	0	0	0
A1011L_B19_B003580	A1011L	1295209	2326	A1011L	1295947	2327	0.550797273024561	0	A1011L_B19_B003580	Adult	-0.060885988374584	-0.0586639401427761	G1	516012	2240	2	2	2	14	15	15	0	0	0
A1011L_D10_B003580	A1011L	949649	1755	A1011L	949654	1756	0.542783607279796	0	A1011L_D10_B003580	Adult	-0.0350676376322809	0.0347447267916936	G2M	513254	1745	2	2	2	2	2	2	0	0	0
A1011L_O5_B003580	A1011L	732073	2139	A1011L	732073	2139	0.567854019808832	0	A1011L_O5_B003580	Adult	-0.01274842101753	0.0509991838834633	G2M	509808	2139	5	5	5	5	5	5	2	3	3
A1011L_B8_B003580	A1011L	596472	1401	A1011L	596472	1401	0.544782109146127	0	A1011L_B8_B003580	Adult	-0.0543102243757709	0.0874638994496047	G2M	507155	1401	2	2	2	14	15	15	0	0	0
A1011L_N4_B003580	A1011L	1056695	1912	A1011L	1056696	1913	0.544777917389474	0	A1011L_N4_B003580	Adult	0.00919581467542457	0.0527269829478612	G2M	515026	1846	5	5	5	5	5	5	2	3	3
A1011L_E19_B003580	A1011L	373181	3629	A1011L	373181	3629	0.638879824589291	0	A1011L_E19_B003580	Adult	0.0325869140602414	0.0589923336263617	G2M	501400	3629	2	5	2	17	20	20	0	3	0
A1011L_C14_B003580	A1011L	3577168	10534	A1011L	3577266	10545	0.61387275996267	0	A1011L_C14_B003580	Adult	-0.0236126775979538	-0.0118986788847072	G1	530077	9845	4	4	4	4	4	4	1	1	2
A1011L_K19_B003580	A1011L	785786	2277	A1011L	785786	2277	0.569497835432891	0	A1011L_K19_B003580	Adult	-0.0149575434496455	-0.0596569160689568	G1	510817	2275	2	2	2	2	2	2	0	0	0
A1011L_I1_B003580	A1011L	1538714	2498	A1011L	1538714	2498	0.549136208591594	0	A1011L_I1_B003580	Adult	0.0274705343913259	0.0590776126108394	G2M	517541	2407	4	4	4	4	4	4	1	1	2
A1011L_O8_B003580	A1011L	712224	1284	A1011L	712224	1284	0.531141066295758	0	A1011L_O8_B003580	Adult	-0.0114568980713263	-0.0037173565858197	G1	509183	1283	2	2	2	2	2	2	0	0	0
A1011L_E22_B003580	A1011L	909050	4201	A1011L	909055	4202	0.608106271928664	0	A1011L_E22_B003580	Adult	-0.0220593803622011	-0.00740496823723748	G1	512143	4197	2	2	2	2	2	2	0	0	0
A1011L_M22_B003580	A1011L	640308	2289	A1011L	640308	2289	0.578611910841037	0	A1011L_M22_B003580	Adult	0.0862688507681259	-0.0353275854770888	S	507628	2289	2	2	2	14	15	15	0	0	0
A1011L_M17_B003580	A1011L	979029	4265	A1011L	979029	4265	0.605916025907353	0	A1011L_M17_B003580	Adult	0.240768134195489	-0.00440719700626797	S	513836	4216	2	2	2	2	2	2	0	0	0
A1011L_D13_B003580	A1011L	640963	1321	A1011L	640980	1324	0.537622110685646	0	A1011L_D13_B003580	Adult	-0.0435177227921916	-0.0286754441593363	G1	508119	1320	2	2	2	2	2	2	0	0	0
A1011L_J22_B003580	A1011L	1465008	2269	A1011L	1465008	2269	0.544262338614329	0	A1011L_J22_B003580	Adult	0.00178109857024655	-0.0182262125185843	S	515835	2174	2	2	2	2	2	2	0	0	0
A1011L_I7_B003580	A1011L	491040	1669	A1011L	491040	1669	0.566225647737109	0	A1011L_I7_B003580	Adult	-0.00724992782784353	-0.00862195450218073	G1	505030	1669	2	6	6	0	12	12	0	0	0
A1011L_N15_B003580	A1011L	908858	1815	A1011L	908858	1815	0.546929394698032	0	A1011L_N15_B003580	Adult	-0.0621611259488424	-0.0520244726344109	G1	512384	1804	2	2	2	2	2	2	0	0	0
A1011L_K4_B003580	A1011L	1512088	2867	A1011L	1512088	2867	0.55949260856474	0	A1011L_K4_B003580	Adult	0.0188148128503013	0.000857247097608274	S	519931	2754	5	5	5	5	5	5	2	3	3
A1011L_N14_B003580	A1011L	366987	1299	A1011L	366997	1300	0.559592490001072	0	A1011L_N14_B003580	Adult	-0.0394190285687377	0.0305924165246041	G2M	501427	1299	2	2	2	2	2	2	0	0	0
A1011L_H20_B003580	A1011L	1071101	2438	A1011L	1071101	2438	0.561712927674579	0	A1011L_H20_B003580	Adult	-0.0453264607247977	0.0407393512501864	G2M	513755	2361	2	2	2	2	2	2	0	0	0
A1011L_C10_B003580	A1011L	710669	1677	A1011L	710669	1677	0.551045173599912	0	A1011L_C10_B003580	Adult	0.00269428302739244	-0.0488639980481391	S	509441	1676	2	2	2	14	15	15	0	0	0
A1011L_P12_B003580	A1011L	575506	1058	A1011L	575509	1060	0.525221960221352	0	A1011L_P12_B003580	Adult	-0.0458611645188205	-0.0168561218908474	G1	506977	1058	2	2	2	2	2	2	0	0	0
A1011L_H13_B003580	A1011L	1795423	3262	A1011L	1795423	3262	0.561782900561147	0	A1011L_H13_B003580	Adult	0.00552037605708865	-0.0281397823317038	S	519278	3157	3	3	3	0	3	3	0	0	0
A1011L_B17_B003580	A1011L	260341	1092	A1011L	260342	1093	0.561092298215507	0	A1011L_B17_B003580	Adult	0.0223012448599181	-0.0129563140855599	S	495570	1176	2	2	2	2	2	2	0	0	0
A1011L_B4_B003580	A1011L	447765	1221	A1011L	447765	1221	0.546219832696389	0	A1011L_B4_B003580	Adult	0.0368717829163008	0.061852147638816	G2M	503288	1221	5	5	5	5	5	5	2	3	3
A1011L_C22_B003580	A1011L	268924	924	A1011L	268925	925	0.546287885103744	0	A1011L_C22_B003580	Adult	-0.0270532577268403	-0.0493504892536761	G1	497211	980	2	2	2	14	15	15	0	0	0
A1011L_G16_B003580	A1011L	409952	1368	A1011L	410194	1370	0.558832450503585	0	A1011L_G16_B003580	Adult	-0.0398600045785352	-0.0610719888725108	G1	502790	1368	2	2	2	2	2	2	0	0	0
A1011L_M6_B003580	A1011L	484120	1459	A1011L	484122	1460	0.556618822252569	0	A1011L_M6_B003580	Adult	-0.0284076405082568	-0.0398924997141326	G1	504885	1459	2	2	2	2	2	2	0	0	0
A1011L_N11_B003580	A1011L	1718565	3294	A1011L	1718725	3295	0.564192297186625	0	A1011L_N11_B003580	Adult	-0.0389548205026733	0.00970588085340844	G2M	518398	3164	2	2	2	2	2	2	0	0	0
A1011L_C6_B003580	A1011L	1588281	2825	A1011L	1588281	2825	0.556532638197999	0	A1011L_C6_B003580	Adult	-0.0252795396523045	-0.0632561499427811	G1	516847	2719	2	2	2	14	15	15	0	0	0
A1011L_H17_B003580	A1011L	1251789	2593	A1011L	1251797	2594	0.559893560929648	0	A1011L_H17_B003580	Adult	-0.0498709344040084	-0.0716189597602567	G1	515473	2516	2	2	2	8	8	8	0	0	0
A1011L_G9_B003580	A1011L	474361	1381	A1011L	474361	1381	0.553229984113471	0	A1011L_G9_B003580	Adult	-0.0756412996055991	-0.0221042024927728	G1	504509	1381	2	6	6	0	12	12	0	0	0
A1011L_J4_B003580	A1011L	1615098	2358	A1011L	1615105	2360	0.543299440930698	0	A1011L_J4_B003580	Adult	0.0185811093702574	0.00762959841090848	S	522610	2261	5	5	5	5	5	5	2	3	3
A1011L_F20_B003580	A1011L	589398	1447	A1011L	589407	1448	0.547754087592452	0	A1011L_F20_B003580	Adult	-0.066892013265318	-0.0690021845447389	G1	507330	1447	2	2	2	2	2	2	0	0	0
A1011L_K1_B003580	A1011L	1618886	3158	A1011L	1618886	3158	0.563583546619394	0	A1011L_K1_B003580	Adult	0.00801759628386867	0.0425427450549911	G2M	517482	3026	4	4	4	4	4	4	1	1	2
A1011L_M3_B003580	A1011L	1040637	2445	A1011L	1040637	2445	0.563089637931075	0	A1011L_M3_B003580	Adult	0.128889490417756	0.0398539507882933	S	513269	2397	4	4	4	4	4	4	1	1	2
A1011L_I11_B003580	A1011L	952496	1981	A1011L	952496	1981	0.551423303563875	0	A1011L_I11_B003580	Adult	0.06268825631094	-0.0232888072854415	S	513152	1966	2	2	2	14	2	2	0	0	0
A1011L_G8_B003580	A1011L	579370	1260	A1011L	579377	1261	0.538041980798207	0	A1011L_G8_B003580	Adult	0.0510363689336869	-0.00992941250147676	S	507340	1260	2	2	2	2	2	2	0	0	0
A1011L_J5_B003580	A1011L	883087	2533	A1011L	883087	2533	0.572424014658103	0	A1011L_J5_B003580	Adult	0.0748217936532141	0.0787589439630967	G2M	513466	2522	5	5	5	5	5	5	2	3	3
A1011L_H15_B003580	A1011L	371269	1349	A1011L	371269	1349	0.561972513160524	0	A1011L_H15_B003580	Adult	-0.0578327038684153	-0.0770437491757181	G1	500894	1349	2	2	2	2	2	2	0	0	0
A1011L_L22_B003580	A1011L	1004939	2491	A1011L	1004939	2491	0.565860492565221	0	A1011L_L22_B003580	Adult	-0.0509626322745655	-0.0273716271298104	G1	512225	2446	2	2	2	14	15	15	0	0	0
A1011L_M10_B003580	A1011L	3146590	5569	A1011L	3146616	5577	0.576560593108445	0	A1011L_M10_B003580	Adult	0.00953771758271878	0.200119814881495	G2M	527800	5138	4	4	4	4	4	4	1	1	2
A1011L_P8_B003580	A1011L	7690265	8981	A1011L	7690596	8988	0.574162943881412	0	A1011L_P8_B003580	Adult	-0.027846341526176	0.0320931575690242	G2M	539592	8214	4	4	4	4	4	4	1	1	2
A1011L_P9_B003580	A1011L	1394706	1572	A1011L	1394707	1573	0.5202600011596	0	A1011L_P9_B003580	Adult	-0.0494194651415213	-0.0242868105253633	G1	515286	1530	2	2	2	14	15	15	0	0	0
A1011L_P1_B003580	A1011L	1415493	2263	A1011L	1415497	2265	0.545458928402901	0	A1011L_P1_B003580	Adult	0.046826010392535	-0.0508564366547447	S	514338	2196	4	4	4	4	4	4	1	1	2
A1011L_J2_B003580	A1011L	2185305	3038	A1011L	2185305	3038	0.549346343517595	0	A1011L_J2_B003580	Adult	-0.0616532856481858	0.0416006034259026	G2M	522117	2921	4	4	4	4	4	4	1	1	2
A1011L_G12_B003580	A1011L	1363796	2454	A1011L	1363796	2454	0.552569360303176	0	A1011L_G12_B003580	Adult	0.0279667774907324	0.0155078320630215	S	519176	2380	4	12	12	16	13	13	1	1	2
A1011L_J1_B003580	A1011L	1091658	2273	A1011L	1091658	2273	0.555904487151005	0	A1011L_J1_B003580	Adult	0.0699505249987092	0.105185963859254	G2M	514842	2183	4	4	4	4	4	4	1	1	2
A1011L_A2_B003580	A1011L	4885968	10587	A1011L	4885997	10590	0.601722846936032	0	A1011L_A2_B003580	Adult	0.000946246856684041	0.0207088866509704	G2M	532093	9778	4	4	4	4	4	4	1	1	2
A1011L_E13_B003580	A1011L	1416986	5152	A1011L	1416992	5153	0.603452842609962	0	A1011L_E13_B003580	Adult	-0.0384470264169486	-0.0438217976066705	G1	516540	4951	2	2	2	2	2	2	0	0	0
A1011L_P7_B003580	A1011L	2720475	2579	A1011L	2720475	2579	0.530169338069729	0	A1011L_P7_B003580	Adult	0.0504442080411052	-0.0306535519155071	S	524191	2444	2	2	2	14	15	15	0	0	0
A1011L_L2_B003580	A1011L	2586728	3314	A1011L	2586925	3315	0.548978980385879	0	A1011L_L2_B003580	Adult	0.0687909885112437	-0.022658537265774	S	525656	3172	4	4	4	4	4	4	1	1	2
A1011L_K11_B003580	A1011L	324033	1947	A1011L	324033	1947	0.5969172818503	0	A1011L_K11_B003580	Adult	-0.0658584240350821	-0.00700395284070954	G1	500031	1947	2	2	2	2	2	2	0	0	0
A1011L_P6_B003580	A1011L	687413	2042	A1011L	687414	2043	0.56709688677236	0	A1011L_P6_B003580	Adult	-0.0565198428650832	0.03484356457954	G2M	508292	2042	2	2	2	14	15	15	0	0	0
A1011L_I5_B003580	A1011L	894676	2385	A1011L	894746	2388	0.567574719077583	0	A1011L_I5_B003580	Adult	0.159758148483763	-0.00471520226901871	S	512742	2376	5	5	5	5	5	5	2	3	3
A1011L_A12_B003580	A1011L	1216282	7222	A1011L	1216287	7224	0.634142130982004	0	A1011L_A12_B003580	Adult	-0.00842478520357917	0.0212426039228008	G2M	514170	6812	4	4	4	4	4	4	1	1	2
A1011L_C8_B003580	A1011L	2254737	2408	A1011L	2254748	2409	0.532313021848164	0	A1011L_C8_B003580	Adult	-0.012247476446868	-0.0388503479218589	G1	521960	2320	2	2	7	14	17	17	0	0	0
A1011L_I19_B003580	A1011L	545054	2400	A1011L	545072	2401	0.589282548904808	0	A1011L_I19_B003580	Adult	-0.026951520198899	-0.0247846763671516	G1	506321	2400	2	2	2	2	2	2	0	0	0
A1011L_O19_B003580	A1011L	1374844	3865	A1011L	1374845	3866	0.584410811685637	0	A1011L_O19_B003580	Adult	-0.0213799812855024	0.00355708020667919	G2M	515207	3751	2	2	2	14	15	15	0	0	0
A1011L_I9_B003580	A1011L	773040	1699	A1011L	773058	1700	0.548629852004481	0	A1011L_I9_B003580	Adult	-0.0288035001269432	-0.0143867070436686	G1	510213	1696	0	6	1	2	10	10	0	0	0
A1011L_B1_B003580	A1011L	1312982	2984	A1011L	1312982	2984	0.567939171606299	0	A1011L_B1_B003580	Adult	0.203619782732498	0.585596129056465	G2M	515096	2885	7	8	8	11	11	11	3	2	6
A1011L_L17_B003580	A1011L	5454940	8319	A1011L	5454941	8320	0.581897801880667	0	A1011L_L17_B003580	Adult	-0.00905620281841446	0.0109373285848582	G2M	536239	7729	4	4	4	4	4	4	1	1	2
A1011L_N20_B003580	A1011L	391173	1309	A1011L	391173	1309	0.557355875225431	0	A1011L_N20_B003580	Adult	-0.0448198556700576	-0.050770305409022	G1	502851	1309	2	2	2	14	15	15	0	0	0
A1011L_I22_B003580	A1011L	405959	2124	A1011L	405959	2124	0.593236174987058	0	A1011L_I22_B003580	Adult	-0.0405832736302205	-0.069748827083627	G1	503349	2124	2	2	2	2	2	2	0	0	0
A1011L_K7_B003580	A1011L	830763	1958	A1011L	830763	1958	0.556098555041158	0	A1011L_K7_B003580	Adult	0.00303640859892072	0.143174030933502	G2M	511842	1949	2	2	2	2	2	2	0	0	0
A1011L_L20_B003580	A1011L	872703	1881	A1011L	872708	1882	0.551202129307127	0	A1011L_L20_B003580	Adult	-0.0481909711509786	-0.0469667711923464	G1	511349	1875	2	2	2	2	2	2	0	0	0
A1011L_L1_B003580	A1011L	1257869	2313	A1011L	1257876	2315	0.551598486434306	0	A1011L_L1_B003580	Adult	-0.0581064208276186	0.0580571450839851	G2M	514159	2245	4	4	4	4	4	4	1	1	2
A1011L_C21_B003580	A1011L	523378	1498	A1011L	523386	1499	0.55532443157872	0	A1011L_C21_B003580	Adult	0.0568685779654054	-0.0176754424604987	S	505814	1497	2	2	2	14	15	15	0	0	0
A1011L_O2_B003580	A1011L	1702771	2394	A1011L	1702771	2394	0.542294882870755	0	A1011L_O2_B003580	Adult	-0.00518531441476974	0.00204512624477751	G2M	516365	2311	4	4	4	4	4	4	1	1	2
A1011L_L8_B003580	A1011L	454558	1147	A1011L	454600	1148	0.540852299566523	0	A1011L_L8_B003580	Adult	0.0243605471539354	0.0392913496578325	G2M	504092	1147	2	2	2	2	2	2	0	0	0
A1011L_E15_B003580	A1011L	1838906	5042	A1011L	1838906	5042	0.591039613194506	0	A1011L_E15_B003580	Adult	0.00457495417334046	-0.0390287303960106	S	520623	4843	2	2	2	2	2	2	0	0	0
A1011L_M19_B003580	A1011L	877490	3943	A1011L	877490	3943	0.605027806483066	0	A1011L_M19_B003580	Adult	0.0775267559718431	0.00973302876163369	S	511400	3933	2	2	2	2	2	2	0	0	0
A1011L_B10_B003580	A1011L	308253	1126	A1011L	308253	1126	0.555946423775021	0	A1011L_B10_B003580	Adult	0.0536435100895165	0.0352398940972935	S	499036	1140	2	2	2	2	2	2	0	0	0
A1011L_G13_B003580	A1011L	3244751	10103	A1011L	3244876	10112	0.615069146443108	0	A1011L_G13_B003580	Adult	0.0529003311691907	0.0683042860598708	G2M	532432	9532	4	4	4	4	4	4	1	1	2
A1011L_K5_B003580	A1011L	82561	1166	A1011L	82564	1167	0.623795281817209	0	A1011L_K5_B003580	Adult	-0.0524596527533922	0.031259561189043	G2M	469619	2282	5	5	5	17	20	20	2	3	3
A1011L_A15_B003580	A1011L	1164937	2466	A1011L	1164937	2466	0.559153307342433	0	A1011L_A15_B003580	Adult	-0.031479404159362	-0.0382585599914992	G1	512674	2377	2	2	2	14	15	15	0	0	0
A1011L_A10_B003580	A1011L	4055348	8118	A1011L	4055399	8122	0.591653013269534	0	A1011L_A10_B003580	Adult	0.0201570106604544	-0.0173251802189267	S	529268	7464	4	4	4	4	4	4	1	1	2
A1011L_C13_B003580	A1011L	301390	1085	A1011L	301390	1085	0.553998605919909	0	A1011L_C13_B003580	Adult	-0.0404327167960356	-0.0591805708714217	G1	499193	1106	2	2	2	2	2	2	0	0	0
A1011L_F6_B003580	A1011L	185169	2530	A1011L	185169	2530	0.64605152501472	0	A1011L_F6_B003580	Adult	-0.00815980268528488	-0.00450871911930464	G1	495094	2607	4	4	4	4	4	4	1	1	2
A1011L_I20_B003580	A1011L	273195	1648	A1011L	273195	1648	0.591736104875063	0	A1011L_I20_B003580	Adult	-0.0261044221913126	-0.0302114102013086	G1	497399	1658	2	2	2	2	2	2	0	0	0
A1011L_B21_B003580	A1011L	368565	1209	A1011L	368565	1209	0.553744453078096	0	A1011L_B21_B003580	Adult	-0.0392653653951352	-0.0401579186329354	G1	502531	1209	2	2	2	14	15	15	0	0	0
A1011L_E18_B003580	A1011L	1138578	4039	A1011L	1139025	4040	0.595453077275951	0	A1011L_E18_B003580	Adult	0.0583467040835674	0.0193558650064325	S	515565	3899	2	2	2	2	2	2	0	0	0
A1011L_A6_B003580	A1011L	1498907	3105	A1011L	1498983	3115	0.565669211024089	0	A1011L_A6_B003580	Adult	-0.024729139461485	-0.0632041379474188	G1	516820	2951	2	2	2	14	15	15	0	0	0
A1011L_N16_B003580	A1011L	638836	1565	A1011L	638836	1565	0.550267024626249	0	A1011L_N16_B003580	Adult	0.0955210394704379	-0.0615138223545386	S	508374	1565	2	2	2	2	2	2	0	0	0
A1011L_D8_B003580	A1011L	857067	1903	A1011L	857221	1905	0.552813699298112	0	A1011L_D8_B003580	Adult	0.00789013856249982	0.0473336117447012	G2M	511190	1897	2	2	2	14	15	15	0	0	0
A1011L_K20_B003580	A1011L	1136807	2764	A1011L	1136809	2765	0.568340941275995	0	A1011L_K20_B003580	Adult	-0.0591952262425284	0.00774832068742913	G2M	514037	2669	2	2	2	8	8	8	0	0	0
A1011L_B3_B003580	A1011L	3869183	5153	A1011L	3869183	5153	0.56349038852791	0	A1011L_B3_B003580	Adult	0.00893405547242682	-0.0109128574321617	S	527186	4795	4	4	4	4	4	4	1	1	2
A1011L_H11_B003580	A1011L	420752	1315	A1011L	420752	1315	0.554571697925574	0	A1011L_H11_B003580	Adult	-0.0672854998293076	0.00850571045038682	G2M	502959	1315	2	1	1	1	2	2	0	0	0
A1011L_M2_B003580	A1011L	1463141	2207	A1011L	1463141	2207	0.542359630259846	0	A1011L_M2_B003580	Adult	0.0392369679725901	-0.00434262296650949	S	517673	2119	4	4	4	4	4	4	1	1	2
A1011L_E10_B003580	A1011L	1505260	4248	A1011L	1505265	4250	0.587344812858505	0	A1011L_E10_B003580	Adult	-0.0523301107205657	-0.0367185517049643	G1	517413	4100	2	2	2	2	2	2	0	0	0
A1011L_B20_B003580	A1011L	306138	969	A1011L	306138	969	0.544361798777287	0	A1011L_B20_B003580	Adult	-0.0303783656052297	0.0102662564645874	G2M	499143	988	2	2	2	14	15	15	0	0	0
A1011L_E17_B003580	A1011L	966820	3950	A1011L	966820	3950	0.600900486033636	0	A1011L_E17_B003580	Adult	-0.0308302572309449	0.0226640020725909	G2M	513491	3927	2	2	2	2	2	2	0	0	0
A1011L_N12_B003580	A1011L	3896326	4154	A1011L	3896326	4154	0.549029851340995	0	A1011L_N12_B003580	Adult	-0.0324531109423664	0.0181234984286461	G2M	528631	3872	4	4	4	4	4	4	1	1	2
A1011L_N10_B003580	A1011L	624819	1461	A1011L	624823	1463	0.546131302935045	0	A1011L_N10_B003580	Adult	-0.0234166489260843	-0.0202173201146535	G1	508074	1461	2	2	2	2	2	2	0	0	0
A1011L_H6_B003580	A1011L	605215	2351	A1011L	605215	2351	0.583069057420136	0	A1011L_H6_B003580	Adult	-0.0671188378542622	0.0384979213552501	G2M	507604	2351	2	2	2	2	2	2	0	0	0
A1011L_D20_B003580	A1011L	562248	1483	A1011L	562248	1483	0.551509722479514	0	A1011L_D20_B003580	Adult	-0.00448969599308303	-0.0621968188652556	G1	506531	1483	2	2	2	2	15	15	0	0	0
A1011L_J11_B003580	A1011L	24451	267	A1011L	24451	267	0.552950602103864	0	A1011L_J11_B003580	Adult	0.0424443386164947	-0.0106361760258946	S	442967	3710	6	7	7	10	23	23	4	4	5
A1011L_G4_B003580	A1011L	1676932	3918	A1011L	1677090	3919	0.577258048646737	0	A1011L_G4_B003580	Adult	0.621114855595435	0.589391800865297	S	523336	3774	7	8	8	11	11	11	3	2	6
A1011L_O13_B003580	A1011L	424043	1238	A1011L	424060	1239	0.549642160889966	0	A1011L_O13_B003580	Adult	0.0961648909047408	0.0319427344448665	S	503344	1238	2	2	2	2	2	2	0	0	0
A1011L_G22_B003580	A1011L	251464	1061	A1011L	251968	1063	0.560329519162668	0	A1011L_G22_B003580	Adult	0.0374986838029296	-0.0569377885412213	S	496355	1124	2	2	2	2	2	2	0	0	0
A1011L_C1_B003580	A1011L	791903	2109	A1011L	791907	2110	0.563564345611976	0	A1011L_C1_B003580	Adult	0.0494124454821732	0.0455353681882888	S	509495	2104	4	4	4	4	4	4	1	1	2
A1011L_P20_B003580	A1011L	273825	892	A1011L	273898	893	0.542676457211494	0	A1011L_P20_B003580	Adult	-0.0279932979947794	-0.0125197405785149	G1	498754	939	2	2	2	14	15	15	0	0	0
A1011L_I4_B003580	A1011L	1703952	2377	A1011L	1703952	2377	0.541772010707339	0	A1011L_I4_B003580	Adult	-0.00951496500663573	0.0471898993303947	G2M	521524	2295	5	5	5	5	5	5	2	3	3
A1011L_E16_B003580	A1011L	7926	1533	A1011L	7926	1533	0.817003842290876	0	A1011L_E16_B003580	Adult	-0.0562670574859385	0.044916308171986	G2M	457684	6612	2	2	2	2	2	2	0	0	0
A1011L_M11_B003580	A1011L	257856	1638	A1011L	257856	1638	0.593991834989735	0	A1011L_M11_B003580	Adult	-0.00826465178837454	-0.0729031930316889	G1	496859	1664	2	2	2	2	2	2	0	0	0
A1011L_H7_B003580	A1011L	1012613	1572	A1011L	1012613	1572	0.532259198251273	0	A1011L_H7_B003580	Adult	-0.0132455154996727	0.046054875030636	G2M	513682	1557	2	2	2	2	2	2	0	0	0
A1011L_I12_B003580	A1011L	803505	2218	A1011L	803505	2218	0.566633024677036	0	A1011L_I12_B003580	Adult	-0.0659451454820528	-0.0927746462815332	G1	511221	2214	2	2	2	2	2	2	0	0	0
A1011L_N13_B003580	A1011L	507497	1428	A1011L	507497	1428	0.55293400911167	0	A1011L_N13_B003580	Adult	0.0163992744346031	-0.0136900322693171	S	505520	1428	2	2	2	2	2	2	0	0	0
A1011L_C11_B003580	A1011L	511186	1276	A1011L	511191	1277	0.544126412623446	0	A1011L_C11_B003580	Adult	-0.0520223289918516	0.0196360406638676	G2M	505592	1276	2	2	2	2	2	2	0	0	0
A1011L_F21_B003580	A1011L	376396	1175	A1011L	376396	1175	0.550615734482829	0	A1011L_F21_B003580	Adult	-0.038326914890844	-0.0677726190027379	G1	501815	1175	2	2	2	14	15	15	0	0	0
A1011L_H9_B003580	A1011L	567654	1608	A1011L	567672	1609	0.557264811530587	0	A1011L_H9_B003580	Adult	-0.0560535117851807	-0.0290663121863025	G1	507021	1608	2	2	2	2	2	2	0	0	0
A1033M_P19_B000771	A1033M	510618	715	A1033M	510618	715	0.500045195750402	0	A1033M_P19_B000771	Adult	-0.0351214716262195	-0.04253083213367	G1	505585	715	0	1	1	1	0	0	0	0	0
A1033M_M4_B000771	A1033M	1500928	3330	A1033M	1500945	3333	0.570373583821287	0	A1033M_M4_B000771	Adult	0.0657138088520561	0.0290193510906299	S	524227	3198	5	5	5	5	5	5	2	3	3
A1033M_D5_B000771	A1033M	144868	1054	A1033M	144992	1055	0.585749067667531	0	A1033M_D5_B000771	Adult	-0.0451621569666872	-0.0415668019529262	G1	470103	1788	8	11	11	15	16	16	0	0	7
A1033M_K7_B000771	A1033M	1793028	3056	A1033M	1793034	3057	0.557327272953136	0	A1033M_K7_B000771	Adult	0.0111708531480084	-0.0226565263177416	S	521030	2958	1	0	0	3	1	1	0	0	1
A1033M_A4_B000771	A1033M	1009469	2612	A1033M	1009473	2613	0.569134828177603	0	A1033M_A4_B000771	Adult	0.0758923928777704	-0.000840696401693375	S	515879	2580	5	5	5	5	5	5	2	3	3
A1033M_G16_B000771	A1033M	451121	1820	A1033M	451121	1820	0.576565693085516	0	A1033M_G16_B000771	Adult	-0.0583736169001701	0.0344203489669271	G2M	503753	1820	0	1	1	1	9	9	0	0	0
A1033M_O11_B000771	A1033M	568924	1346	A1033M	568924	1346	0.543703833420207	0	A1033M_O11_B000771	Adult	-0.0507641837244263	-0.00825881205278403	G1	507058	1346	0	1	1	2	0	0	0	0	0
A1033M_B19_B000771	A1033M	1229511	2209	A1033M	1229511	2209	0.549153145986019	0	A1033M_B19_B000771	Adult	-0.0488595163763288	-0.0421866640425796	G1	516464	2109	3	3	3	0	3	3	0	0	0
A1033M_L6_B000771	A1033M	700883	2207	A1033M	700883	2207	0.572015925041602	0	A1033M_L6_B000771	Adult	0.0177265886540564	-0.0671799916389303	S	509590	2206	1	0	0	3	1	1	0	0	1
A1033M_P5_B000771	A1033M	2132196	3174	A1033M	2132198	3175	0.553300546130846	0	A1033M_P5_B000771	Adult	-0.043195741694196	0.0145006362938302	G2M	529938	3014	5	5	5	5	5	5	2	3	3
A1033M_O18_B000771	A1033M	871672	1443	A1033M	871672	1443	0.531831404662831	0	A1033M_O18_B000771	Adult	0.0838930524268095	-0.0141505984082128	S	512636	1433	0	1	1	1	0	0	0	0	0
A1033M_G21_B000771	A1033M	796898	1897	A1033M	796898	1897	0.555472567634077	0	A1033M_G21_B000771	Adult	-0.00594973649911166	-0.0715179458873894	G1	511536	1893	0	1	1	1	9	9	0	0	0
A1033M_H18_B000771	A1033M	984896	2144	A1033M	984897	2145	0.555850168891338	0	A1033M_H18_B000771	Adult	-0.0746096398013961	-0.0384159993071184	G1	514167	2097	0	1	1	1	9	9	0	0	0
A1033M_N5_B000771	A1033M	1002803	2652	A1033M	1002810	2654	0.570534272244487	0	A1033M_N5_B000771	Adult	-0.00197581222558309	0.0617220518333479	G2M	517291	2619	5	5	5	5	5	5	2	3	3
A1033M_M5_B000771	A1033M	938983	3190	A1033M	938999	3192	0.586683299088696	0	A1033M_M5_B000771	Adult	-0.0225221212506358	-0.0640075537014961	G1	516413	3165	5	5	5	5	5	5	2	3	3
A1033M_O6_B000771	A1033M	858443	1910	A1033M	858443	1910	0.552947912511158	0	A1033M_O6_B000771	Adult	-0.0263586437675513	-0.0155806625578954	G1	511740	1904	3	3	3	0	3	3	0	0	1
A1033M_B18_B000771	A1033M	449593	2015	A1033M	449609	2016	0.584572259770259	0	A1033M_B18_B000771	Adult	0.0420542875441808	-0.0180409849508721	S	503841	2015	0	1	1	9	0	0	0	0	0
A1033M_H10_B000771	A1033M	811135	2160	A1033M	811135	2160	0.564291960100128	0	A1033M_H10_B000771	Adult	0.0305376353047727	0.000884666548298121	S	511647	2151	1	0	0	3	1	1	0	0	1
A1033M_M18_B000771	A1033M	153598	2386	A1033M	153598	2386	0.65125710376701	0	A1033M_M18_B000771	Adult	-0.0463857698689751	-0.0230272812208857	G1	490280	2521	0	1	1	1	0	0	0	0	0
A1033M_F7_B000771	A1033M	437076	1614	A1033M	437076	1614	0.568721059498908	0	A1033M_F7_B000771	Adult	0.01331015669726	-0.0646482713678433	S	503107	1614	0	1	1	1	9	9	0	0	0
A1033M_B7_B000771	A1033M	833028	1881	A1033M	833050	1883	0.553121475928289	0	A1033M_B7_B000771	Adult	-0.0318133363519805	-0.0674071743061465	G1	512705	1878	1	0	0	9	1	1	0	0	0
A1033M_G12_B000771	A1033M	1037619	2686	A1033M	1037625	2687	0.570020715139724	0	A1033M_G12_B000771	Adult	-0.0340462721847847	-0.0339167484787819	G1	515311	2612	1	0	0	3	1	1	0	0	1
A1033M_N10_B000771	A1033M	753554	1386	A1033M	753566	1388	0.534681744375516	0	A1033M_N10_B000771	Adult	0.0784719430359176	-0.0112294500837144	S	510866	1385	0	1	1	1	0	0	0	0	0
A1033M_J8_B000771	A1033M	588304	1578	A1033M	588314	1579	0.554349875074004	0	A1033M_J8_B000771	Adult	0.0333321499178562	-0.0750609052907552	S	507792	1577	0	1	1	1	9	9	0	0	0
A1033M_N16_B000771	A1033M	1005274	3914	A1033M	1005528	3974	0.599632040439062	0	A1033M_N16_B000771	Adult	-0.0645539165871824	-0.00793073358032312	G1	515554	3827	0	1	1	1	9	9	0	0	0
A1033M_N17_B000771	A1033M	638443	1618	A1033M	638462	1623	0.553013580210302	0	A1033M_N17_B000771	Adult	-0.015823860200084	0.0383656710939206	G2M	508911	1618	0	1	1	1	0	0	0	0	0
A1033M_J5_B000771	A1033M	1666329	2828	A1033M	1666329	2828	0.554743189644568	0	A1033M_J5_B000771	Adult	0.0491725450365657	0.0461754188685926	S	525616	2728	5	5	5	5	5	5	2	3	3
A1033M_C3_B000771	A1033M	2518100	3460	A1033M	2518100	3460	0.552887947646653	0	A1033M_C3_B000771	Adult	-0.0398545119346257	0.0421870965764545	G2M	528109	3282	4	4	4	4	13	13	1	1	2
A1033M_O21_B000771	A1033M	3831256	3930	A1033M	3831319	3941	0.546166823283189	0	A1033M_O21_B000771	Adult	0.0905000948425061	-0.0674292988453743	S	528407	3595	3	3	3	0	3	3	0	0	0
A1033M_D18_B000771	A1033M	1234293	2558	A1033M	1234294	2559	0.559487124377904	0	A1033M_D18_B000771	Adult	0.115256922106994	-0.0497007926579432	S	515192	2459	0	1	1	1	9	9	0	0	0
A1033M_O9_B000771	A1033M	3945961	1583	A1033M	3945961	1583	0.485052577981953	0	A1033M_O9_B000771	Adult	-0.0538531319339654	-0.065515702553104	G1	535206	1461	0	1	1	1	9	9	0	0	0
A1033M_P7_B000771	A1033M	1424657	2381	A1033M	1424657	2381	0.548735514320635	0	A1033M_P7_B000771	Adult	-0.00947257073536988	-0.0395284251353804	G1	517882	2282	0	1	1	1	9	9	0	0	0
A1033M_M3_B000771	A1033M	1209351	3575	A1033M	1209351	3575	0.584175167121914	0	A1033M_M3_B000771	Adult	0.112870535181729	-0.00290417425310908	S	518450	3423	4	4	4	4	4	4	1	1	2
A1033M_F2_B000771	A1033M	1127550	1706	A1033M	1129307	1708	0.534047291673384	0	A1033M_F2_B000771	Adult	0.0878672216358265	0.022395063992122	S	527116	1653	11	14	14	21	25	25	5	5	8
A1033M_E2_B000771	A1033M	1543576	3377	A1033M	1543580	3378	0.570193589428901	0	A1033M_E2_B000771	Adult	-0.0469706379408653	-0.0410944318103333	G1	525826	3224	5	5	5	5	5	5	2	3	3
A1033M_P12_B000771	A1033M	929633	2679	A1033M	929633	2679	0.574362228800066	0	A1033M_P12_B000771	Adult	-0.0836232438578735	-0.0424422516732569	G1	513037	2670	3	3	3	7	6	6	0	0	1
A1033M_D7_B000771	A1033M	629010	1787	A1033M	629010	1787	0.560840940254241	0	A1033M_D7_B000771	Adult	-0.0744492669293547	0.0594290473549648	G2M	508616	1787	0	1	1	1	9	9	0	0	0
A1033M_P6_B000771	A1033M	1018559	1506	A1033M	1018571	1507	0.528981000447893	0	A1033M_P6_B000771	Adult	0.00725897831925564	-0.032992199863462	S	514213	1480	2	6	6	0	12	12	0	0	0
A1033M_M8_B000771	A1033M	1428961	4154	A1033M	1428971	4155	0.587905322862462	0	A1033M_M8_B000771	Adult	0.0394625998993231	-0.0428631826733146	S	517006	4018	3	3	3	7	6	6	0	0	1
A1033M_A21_B000771	A1033M	768092	1726	A1033M	768096	1727	0.550053320053659	0	A1033M_A21_B000771	Adult	0.0879970453145918	-0.0139543242808829	S	510718	1725	0	1	1	1	0	0	0	0	0
A1033M_I16_B000771	A1033M	1017636	2110	A1033M	1017639	2111	0.553381000079021	0	A1033M_I16_B000771	Adult	-0.0243123457724074	-0.0603327904230257	G1	515210	2081	0	0	0	9	1	1	0	0	0
A1033M_E6_B000771	A1033M	71900	827	A1033M	71900	827	0.600714096957251	0	A1033M_E6_B000771	Adult	0.0211717732526053	0.0136842983275088	S	478077	2234	0	1	1	2	0	0	0	0	0
A1033M_H14_B000771	A1033M	335384	1862	A1033M	335386	1863	0.591835356760987	0	A1033M_H14_B000771	Adult	-0.0591804695973951	-0.0544847758549164	G1	498777	1862	0	1	1	1	0	0	0	0	0
A1033M_F6_B000771	A1033M	540274	2102	A1033M	540281	2104	0.579673153334498	0	A1033M_F6_B000771	Adult	-0.0131356289725717	0.0546690830517726	G2M	506552	2102	8	11	11	15	16	16	0	0	7
A1033M_I7_B000771	A1033M	717413	2276	A1033M	717413	2276	0.573310203820479	0	A1033M_I7_B000771	Adult	0.00594340563833526	-0.0582485310605417	S	509855	2276	1	0	0	6	7	7	0	0	1
A1033M_E8_B000771	A1033M	1128725	2193	A1033M	1128729	2195	0.552066916706839	0	A1033M_E8_B000771	Adult	-0.0687789960289514	0.0199003910321513	G2M	515372	2106	1	0	0	3	3	3	0	0	1
A1033M_C2_B000771	A1033M	1873158	2848	A1033M	1873158	2848	0.550737186737129	0	A1033M_C2_B000771	Adult	0.0789985768843666	0.0473845485487631	S	523523	2735	4	4	4	4	4	4	1	1	2
A1033M_B13_B000771	A1033M	575796	1846	A1033M	575796	1846	0.56702766811877	0	A1033M_B13_B000771	Adult	-0.00389749448565091	0.00946948305501463	G2M	507301	1845	0	1	1	1	0	0	0	0	0
A1033M_A14_B000771	A1033M	428846	1247	A1033M	428846	1247	0.549662784999278	0	A1033M_A14_B000771	Adult	-0.0108797592012802	0.000990404863964206	G2M	503093	1246	0	1	1	1	0	0	0	0	0
A1033M_L22_B000771	A1033M	1545337	3186	A1033M	1545338	3187	0.566063785747478	0	A1033M_L22_B000771	Adult	-0.0385911283395536	-0.0389699381656814	G1	518161	3061	3	3	3	7	6	6	0	0	1
A1033M_J20_B000771	A1033M	680431	1897	A1033M	680435	1898	0.562046309565724	0	A1033M_J20_B000771	Adult	-0.0638294296966196	-0.0281916830869769	G1	509491	1897	3	3	3	0	3	3	0	0	0
A1033M_N13_B000771	A1033M	1409127	2437	A1033M	1409141	2442	0.550946618078202	0	A1033M_N13_B000771	Adult	-0.0458232476383439	-0.0376127299939034	G1	517164	2326	1	0	0	3	1	1	0	0	1
A1033M_B15_B000771	A1033M	872576	2014	A1033M	872588	2015	0.556199487158833	0	A1033M_B15_B000771	Adult	-0.0273043589019385	-0.0414044266444138	G1	512512	2004	1	0	0	6	7	7	0	0	1
A1033M_B4_B000771	A1033M	1582761	3103	A1033M	1583101	3104	0.563257820063768	0	A1033M_B4_B000771	Adult	-0.0286957171182622	0.0157736960526922	G2M	523921	3003	5	5	5	5	5	5	2	3	3
A1033M_L10_B000771	A1033M	429146	1396	A1033M	429149	1397	0.558390775206536	0	A1033M_L10_B000771	Adult	-0.054896821090375	-0.0603157402897904	G1	503136	1396	0	1	1	1	9	9	0	0	0
A1033M_P22_B000771	A1033M	947065	1373	A1033M	947066	1374	0.525064772284276	0	A1033M_P22_B000771	Adult	-0.0447821244911705	-0.045368629396608	G1	513132	1352	0	1	1	1	0	0	0	0	0
A1033M_C7_B000771	A1033M	1623097	2849	A1033M	1623115	2851	0.556328968831355	0	A1033M_C7_B000771	Adult	0.00661753138849686	-0.0507474871920903	S	519154	2733	3	3	3	0	6	6	0	0	1
A1033M_D13_B000771	A1033M	1126024	3559	A1033M	1126111	3560	0.58686314868242	0	A1033M_D13_B000771	Adult	0.0606912110394078	-0.0824763963300391	S	516060	3452	0	1	1	1	0	0	0	0	0
A1033M_E20_B000771	A1033M	818364	2318	A1033M	818364	2318	0.569109397875017	0	A1033M_E20_B000771	Adult	-0.0263853517352677	-0.0353335529718605	G1	511958	2316	0	1	1	1	0	0	0	0	0
A1033M_O15_B000771	A1033M	1772030	1836	A1033M	1772030	1836	0.522347409509701	0	A1033M_O15_B000771	Adult	0.0831652041250578	-0.0510987105777569	S	523060	1761	0	1	1	1	0	0	0	0	0
A1033M_J9_B000771	A1033M	954882	2528	A1033M	954882	2528	0.56903105151014	0	A1033M_J9_B000771	Adult	0.06689279510758	-0.110810505758056	S	515370	2502	0	6	6	9	10	10	0	0	0
A1033M_A18_B000771	A1033M	326608	1685	A1033M	326612	1686	0.58520833576817	0	A1033M_A18_B000771	Adult	0.00262617290239298	0.027066845082883	G2M	499086	1685	0	1	1	1	0	0	0	0	0
A1033M_M22_B000771	A1033M	62447	1309	A1033M	62447	1309	0.649970205462703	0	A1033M_M22_B000771	Adult	0.0420314930086593	-0.00896301445390547	S	465086	2612	6	7	7	10	19	19	4	4	5
A1033M_I6_B000771	A1033M	640992	2211	A1033M	640992	2211	0.575972728709816	0	A1033M_I6_B000771	Adult	-0.00999136594780724	-0.0214937114791385	G1	508434	2211	1	0	0	3	1	1	0	0	1
A1033M_B3_B000771	A1033M	2634334	3492	A1033M	2634346	3494	0.551861619880403	0	A1033M_B3_B000771	Adult	0.0575446490904999	0.0354822688926243	S	529341	3315	4	4	4	4	13	13	1	1	2
A1033M_L13_B000771	A1033M	635193	1645	A1033M	635194	1646	0.554279117446106	0	A1033M_L13_B000771	Adult	-0.00722481818180153	-0.0134819295254048	G1	508519	1645	0	1	1	1	0	0	0	0	0
A1033M_A15_B000771	A1033M	2035074	3461	A1033M	2035079	3462	0.561033758697295	0	A1033M_A15_B000771	Adult	-0.0117488208601974	-0.0050305643708046	G1	521901	3314	3	3	3	0	3	3	0	0	0
A1033M_B8_B000771	A1033M	803074	1755	A1033M	803075	1756	0.549476464923572	0	A1033M_B8_B000771	Adult	-0.0523339682722917	-0.0474986404128662	G1	511777	1752	0	1	1	1	0	0	0	0	0
A1033M_L7_B000771	A1033M	795754	1968	A1033M	795756	1969	0.55827293336597	0	A1033M_L7_B000771	Adult	-0.0391775609365404	-0.0359774406418193	G1	511069	1961	1	0	0	3	9	9	0	0	1
A1033M_E17_B000771	A1033M	1240910	2535	A1033M	1240910	2535	0.558602402598796	0	A1033M_E17_B000771	Adult	-0.0830402598403761	-0.0366114275662616	G1	518285	2441	0	1	1	1	0	0	0	0	0
A1033M_A8_B000771	A1033M	492182	1453	A1033M	492182	1453	0.555550907714354	0	A1033M_A8_B000771	Adult	-0.0312475104537273	-0.078847046369931	G1	505006	1453	0	1	1	1	9	9	0	0	0
A1033M_H5_B000771	A1033M	758415	2861	A1033M	758415	2861	0.587852479367716	0	A1033M_H5_B000771	Adult	0.0471337044212464	0.104632746693499	G2M	512207	2861	5	5	5	5	5	5	2	3	3
A1033M_I22_B000771	A1033M	811824	2141	A1033M	811825	2142	0.563641703608062	0	A1033M_I22_B000771	Adult	0.0533150443240058	0.013966734966502	S	512023	2135	0	1	1	1	9	9	0	0	0
A1033M_P1_B000771	A1033M	2423238	2893	A1033M	2423243	2894	0.542180967873115	0	A1033M_P1_B000771	Adult	0.131038878861867	0.0420665992581028	S	528959	2739	4	4	4	4	4	4	1	1	2
A1033M_J7_B000771	A1033M	1201973	2510	A1033M	1201973	2510	0.559166545214123	0	A1033M_J7_B000771	Adult	0.00553915609690288	-0.0422569552319867	S	516326	2434	0	1	1	1	9	9	0	0	0
A1033M_C20_B000771	A1033M	808134	1590	A1033M	808134	1590	0.541922324447262	0	A1033M_C20_B000771	Adult	0.0175960436738111	-0.0809042182154734	S	511904	1583	0	1	1	1	9	9	0	0	0
A1033M_J11_B000771	A1033M	954805	1813	A1033M	954809	1815	0.544970256222152	0	A1033M_J11_B000771	Adult	-0.0718208428307185	0.0120529684639527	G2M	514101	1792	0	1	1	1	0	0	0	0	0
A1033M_N7_B000771	A1033M	1095575	2986	A1033M	1095587	2988	0.575427780421194	0	A1033M_N7_B000771	Adult	-0.0382610148526156	-0.054210224166723	G1	514146	2875	1	0	0	3	1	1	0	0	1
A1033M_I8_B000771	A1033M	828767	2093	A1033M	828767	2093	0.561089318233257	0	A1033M_I8_B000771	Adult	-0.0685036668236449	-0.00417921480321506	G1	511398	2083	1	0	0	3	1	1	0	0	1
A1033M_N14_B000771	A1033M	1195721	2407	A1033M	1195781	2416	0.556645415957191	0	A1033M_N14_B000771	Adult	0.0198373233460043	-0.029882200276721	S	516630	2315	0	1	1	1	0	0	0	0	0
A1033M_I9_B000771	A1033M	808339	1702	A1033M	808342	1703	0.546959391918595	0	A1033M_I9_B000771	Adult	0.0353356420198173	-0.00310642544730348	S	512063	1700	0	1	1	1	9	9	0	0	0
A1033M_O2_B000771	A1033M	1093086	2794	A1033M	1093092	2799	0.570822793986573	0	A1033M_O2_B000771	Adult	-0.0587730100974775	-0.048638217349936	G1	516033	2688	4	4	4	4	4	4	1	1	2
A1033M_C13_B000771	A1033M	593538	1341	A1033M	593546	1342	0.54174716012047	0	A1033M_C13_B000771	Adult	0.0253904618422606	-0.0375891341958401	S	507741	1341	0	1	1	1	0	0	0	0	0
A1033M_H3_B000771	A1033M	1229029	3218	A1033M	1229029	3218	0.575999713043435	0	A1033M_H3_B000771	Adult	0.0232380455700034	-0.0754712761955635	S	519042	3103	4	4	4	4	13	13	1	1	2
A1033M_M1_B000771	A1033M	664177	2478	A1033M	664184	2479	0.582979799027304	0	A1033M_M1_B000771	Adult	-0.0747572091178156	-0.0155019748684734	G1	509411	2478	4	4	4	4	4	4	1	1	2
A1033M_O17_B000771	A1033M	959695	1875	A1033M	959722	1878	0.547244398365584	0	A1033M_O17_B000771	Adult	-0.0692803509690024	-0.0725159672703606	G1	513438	1848	0	1	1	1	9	9	0	0	0
A1033M_H19_B000771	A1033M	1003330	2943	A1033M	1003331	2944	0.578017169236184	0	A1033M_H19_B000771	Adult	-0.0815634952043904	-0.0395564490122281	G1	513610	2896	3	3	3	0	3	3	0	0	1
A1033M_I13_B000771	A1033M	643454	1438	A1033M	643455	1439	0.543694742119575	0	A1033M_I13_B000771	Adult	-0.0689464540215554	-0.0598639613808783	G1	508704	1438	1	0	0	3	1	1	0	0	1
A1033M_H22_B000771	A1033M	366757	1435	A1033M	366757	1435	0.567332353686196	0	A1033M_H22_B000771	Adult	0.0349323766682063	-0.0176209883399433	S	500128	1435	0	1	1	1	0	0	0	0	0
A1033M_J22_B000771	A1033M	2250017	3905	A1033M	2250028	3906	0.565432301861753	0	A1033M_J22_B000771	Adult	-0.0447167468532614	-0.0180710453318931	G1	522935	3720	3	3	3	0	3	3	0	0	1
A1033M_K3_B000771	A1033M	1010949	4451	A1033M	1010949	4451	0.607597352720001	0	A1033M_K3_B000771	Adult	0.694426130273144	0.19305090434647	S	516781	4416	7	8	8	11	11	11	3	2	6
A1033M_E11_B000771	A1033M	659096	1907	A1033M	659098	1908	0.56377497209377	0	A1033M_E11_B000771	Adult	0.033085014889801	-0.0917515387195834	S	509233	1907	0	1	1	1	9	9	0	0	0
A1033M_A12_B000771	A1033M	501462	1298	A1033M	501475	1300	0.546281959875956	0	A1033M_A12_B000771	Adult	-0.0204688590673102	-0.0689907140378818	G1	505155	1297	0	1	1	1	0	0	0	0	0
A1033M_F21_B000771	A1033M	1202699	1607	A1033M	1202727	1610	0.527423974390249	0	A1033M_F21_B000771	Adult	0.0482907732065454	-0.0892126782083284	S	517213	1538	0	1	1	1	9	9	0	0	0
A1033M_G19_B000771	A1033M	931008	1683	A1033M	931008	1683	0.540477348851041	0	A1033M_G19_B000771	Adult	-0.0514882052219242	0.0012721912592181	G2M	513925	1661	0	1	1	9	0	0	0	0	0
A1033M_A19_B000771	A1033M	257178	1622	A1033M	257178	1622	0.593329412345349	0	A1033M_A19_B000771	Adult	-0.0285713247164079	-0.0572738415762589	G1	497288	1641	2	2	2	2	2	2	0	0	0
A1033M_L2_B000771	A1033M	505682	2286	A1033M	505755	2287	0.588937831684573	0	A1033M_L2_B000771	Adult	-0.0389160630546845	0.0747407330849079	G2M	505294	2281	4	4	4	4	4	4	1	1	2
A1033M_N15_B000771	A1033M	777207	1997	A1033M	777235	2002	0.560467656917391	0	A1033M_N15_B000771	Adult	-0.0688750876867412	-0.07178508370838	G1	511733	1993	0	1	1	1	0	0	0	0	0
A1033M_B16_B000771	A1033M	842404	2977	A1033M	842404	2977	0.586240294222427	0	A1033M_B16_B000771	Adult	0.0198098315735737	-0.0474169241047914	S	510655	2973	1	0	0	3	1	1	0	0	1
A1033M_D4_B000771	A1033M	1817106	3428	A1033M	1817116	3429	0.56477893770257	0	A1033M_D4_B000771	Adult	-0.0218162516637004	-0.0107082774296988	G1	527544	3278	4	12	12	16	13	13	1	1	2
A1033M_L3_B000771	A1033M	1859675	3725	A1033M	1859675	3725	0.569608761840909	0	A1033M_L3_B000771	Adult	-0.00705435345808315	-0.0310659073606446	G1	526528	3597	4	4	4	4	13	13	1	1	2
A1033M_G9_B000771	A1033M	1230367	2878	A1033M	1230367	2878	0.567991969603385	0	A1033M_G9_B000771	Adult	-0.0301874891279681	-0.016883898990773	G1	517251	2790	1	0	0	9	1	1	0	0	1
A1033M_L15_B000771	A1033M	758099	1777	A1033M	758099	1777	0.552693691838506	0	A1033M_L15_B000771	Adult	-0.00259733436925848	0.0308236206959577	G2M	511279	1773	0	1	1	1	0	0	0	0	0
A1033M_P18_B000771	A1033M	1214054	2038	A1033M	1214064	2039	0.543932580832598	0	A1033M_P18_B000771	Adult	-0.0533216519572771	-0.046499854655974	G1	516840	1961	0	1	1	1	0	0	0	0	0
A1033M_D19_B000771	A1033M	663649	1858	A1033M	663654	1859	0.561544506809461	0	A1033M_D19_B000771	Adult	-0.0376412644218946	-0.0617062742526971	G1	508931	1858	3	3	3	0	3	3	0	0	0
A1033M_M12_B000771	A1033M	514477	2486	A1033M	514477	2486	0.594516468674089	0	A1033M_M12_B000771	Adult	0.0528032987692699	-0.0479734489258988	S	505850	2486	0	1	1	1	0	0	0	0	0
A1033M_A16_B000771	A1033M	579794	1765	A1033M	579807	1768	0.563477796370591	0	A1033M_A16_B000771	Adult	-0.0114890054681069	0.0400350503732228	G2M	507399	1765	0	1	1	2	0	0	0	0	0
A1033M_P20_B000771	A1033M	1344294	1755	A1033M	1344295	1756	0.529416232235124	0	A1033M_P20_B000771	Adult	-0.0659253880300007	-0.0351174366789286	G1	517177	1685	0	1	1	2	0	0	0	0	0
A1033M_C14_B000771	A1033M	553780	2807	A1033M	553781	2808	0.600416878253924	0	A1033M_C14_B000771	Adult	-0.0359154185018293	-0.0666226944556457	G1	506730	2807	4	4	4	4	4	4	1	1	2
A1033M_L20_B000771	A1033M	859612	1850	A1033M	859625	1852	0.550635459289302	0	A1033M_L20_B000771	Adult	-0.0638203532087915	-0.0603410799817662	G1	513522	1836	0	1	1	1	0	0	0	0	0
A1033M_D11_B000771	A1033M	694501	1760	A1033M	694503	1761	0.555621434184646	0	A1033M_D11_B000771	Adult	-0.0751755032055611	-0.0778201799884301	G1	509996	1760	0	1	1	1	0	0	0	0	0
A1033M_E18_B000771	A1033M	818732	2687	A1033M	818732	2687	0.579940039101374	0	A1033M_E18_B000771	Adult	0.117525925306866	-0.0292075783551442	S	510956	2685	3	3	3	7	6	6	0	0	1
A1033M_J18_B000771	A1033M	1011688	2261	A1033M	1011700	2262	0.558611772262044	0	A1033M_J18_B000771	Adult	0.0924579007833344	0.0241870059461661	S	514176	2219	3	3	3	0	3	3	0	0	0
A1033M_H11_B000771	A1033M	1073087	2239	A1033M	1073097	2240	0.555537817640188	0	A1033M_H11_B000771	Adult	-0.0125767053898455	-0.0412857588102281	G1	515270	2138	0	1	1	1	9	9	0	0	0
A1033M_E15_B000771	A1033M	645623	1717	A1033M	645626	1719	0.556847926054006	0	A1033M_E15_B000771	Adult	-0.0801039933307345	-0.062480241931253	G1	508831	1717	1	0	0	3	1	1	0	0	1
A1033M_G5_B000771	A1033M	148292	1046	A1033M	148319	1048	0.584073939952953	0	A1033M_G5_B000771	Adult	-0.0389769575512354	-0.070917906419968	G1	472989	1703	5	5	5	5	26	26	2	3	3
A1033M_N6_B000771	A1033M	460159	1644	A1033M	460305	1646	0.567968193370212	0	A1033M_N6_B000771	Adult	0.0433087412426918	-0.0166564127613549	S	504030	1644	0	1	1	1	9	9	0	0	0
A1033M_P8_B000771	A1033M	1468670	2391	A1033M	1468676	2393	0.547913612016924	0	A1033M_P8_B000771	Adult	0.0190139901769288	-0.0386916988952885	S	519219	2310	0	1	1	9	0	0	0	0	0
A1033M_K9_B000771	A1033M	665507	1586	A1033M	665507	1586	0.549582569356526	0	A1033M_K9_B000771	Adult	-0.000652557566118345	-0.0678186420739717	G1	509532	1585	0	1	1	1	0	0	0	0	0
A1033M_I19_B000771	A1033M	299314	1313	A1033M	299705	1315	0.569490601345954	0	A1033M_I19_B000771	Adult	-0.0478573960843593	0.0123264265265792	G2M	497660	1334	0	1	1	1	0	0	0	0	0
A1033M_K4_B000771	A1033M	494464	2157	A1033M	494467	2159	0.585558875596943	0	A1033M_K4_B000771	Adult	0.0647469151768144	-0.0102806428895054	S	504910	2156	5	5	5	5	5	5	2	3	3
A1033M_C18_B000771	A1033M	877770	2604	A1033M	877770	2604	0.574696647070694	0	A1033M_C18_B000771	Adult	0.023487342272996	-0.0426868858071166	S	511931	2603	3	3	3	0	3	3	0	0	0
A1033M_P16_B000771	A1033M	651050	1489	A1033M	651050	1489	0.54576972437852	0	A1033M_P16_B000771	Adult	-0.0546643005304212	0.0285566211017284	G2M	508656	1489	12	16	16	8	8	8	0	0	0
A1033M_B14_B000771	A1033M	53142	1325	A1033M	53142	1325	0.660725195761404	0	A1033M_B14_B000771	Adult	-0.057612282365688	-0.00896382920114903	G1	478163	2873	0	1	1	1	0	0	0	0	0
A1033M_K1_B000771	A1033M	61459	375	A1033M	61459	375	0.537534784193636	0	A1033M_K1_B000771	Adult	-0.0331006817088334	-0.0135566868349574	G1	438395	2378	6	15	15	18	21	21	4	4	5
A1033M_D6_B000771	A1033M	796145	1891	A1033M	796146	1892	0.555316925297866	0	A1033M_D6_B000771	Adult	0.0284982417488595	-0.00192678201434457	S	511341	1887	0	1	1	1	8	8	0	0	0
A1033M_D10_B000771	A1033M	1872953	3217	A1033M	1872953	3217	0.55917672867652	0	A1033M_D10_B000771	Adult	0.0962048452314928	-0.0145902691414691	S	520048	3103	1	0	0	3	1	1	0	0	1
A1033M_N19_B000771	A1033M	366022	1807	A1033M	366073	1821	0.586010654057679	0	A1033M_N19_B000771	Adult	-0.0513643632795586	-0.0661234518239982	G1	500779	1803	0	1	1	1	0	0	0	0	0
A1033M_N18_B000771	A1033M	775398	2376	A1033M	775509	2400	0.57393011296497	0	A1033M_N18_B000771	Adult	-0.0403306294273475	-0.0518536443042761	G1	511525	2362	0	1	1	1	0	0	0	0	0
A1033M_B5_B000771	A1033M	1280139	2596	A1033M	1280139	2596	0.559056973719571	0	A1033M_B5_B000771	Adult	-0.0492241676326039	0.0371983381947498	G2M	520926	2495	5	5	5	5	5	5	2	3	3
A1033M_H15_B000771	A1033M	2002032	3935	A1033M	2002035	3936	0.570510395113461	0	A1033M_H15_B000771	Adult	-0.0779611079479132	-0.0425598215653632	G1	521294	3740	1	0	0	3	1	1	0	0	1
A1033M_F15_B000771	A1033M	449823	1491	A1033M	449919	1492	0.561417549234379	0	A1033M_F15_B000771	Adult	0.133596977166054	-0.046389218637382	S	503465	1491	8	11	11	15	16	16	0	0	7
A1033M_A5_B000771	A1033M	673628	1635	A1033M	673628	1635	0.551353142860988	0	A1033M_A5_B000771	Adult	-0.0164530670033511	-0.0344984602806491	G1	510865	1635	5	5	5	5	5	5	2	3	3
A1033M_E13_B000771	A1033M	402828	1771	A1033M	402828	1771	0.5795092279823	0	A1033M_E13_B000771	Adult	-0.0596904596017051	-0.00366340002006924	G1	502462	1771	0	1	1	1	9	9	0	0	0
A1033M_E22_B000771	A1033M	620793	1905	A1033M	620799	1907	0.566265913199052	0	A1033M_E22_B000771	Adult	0.0226950017720435	-0.0734129772905602	S	508274	1905	0	1	1	1	9	9	0	0	0
A1033M_A13_B000771	A1033M	1013635	2472	A1033M	1013642	2474	0.565012470754856	0	A1033M_A13_B000771	Adult	-0.0519746397535263	-0.0217516640076844	G1	515289	2436	3	3	3	7	6	6	0	0	1
A1033M_M19_B000771	A1033M	250974	2480	A1033M	251040	2481	0.628664514337202	0	A1033M_M19_B000771	Adult	-0.0362254841928724	0.0576613667860339	G2M	493386	2495	0	1	1	2	0	0	0	0	0
A1033M_M10_B000771	A1033M	734682	2215	A1033M	734683	2216	0.5703226609415	0	A1033M_M10_B000771	Adult	-0.0262249908642575	-0.0467589031892798	G1	510167	2215	0	1	1	1	9	9	0	0	0
A1033M_K12_B000771	A1033M	531069	1507	A1033M	531075	1508	0.555164159804569	0	A1033M_K12_B000771	Adult	0.0219304440648418	-0.0245919260656569	S	506216	1507	0	1	1	1	0	0	0	0	0
A1033M_P13_B000771	A1033M	680958	839	A1033M	680958	839	0.501234638962196	0	A1033M_P13_B000771	Adult	0.0148803434170639	-0.0444184115575771	S	509871	839	0	1	1	1	0	0	0	0	0
A1033M_C15_B000771	A1033M	953783	2206	A1033M	953793	2209	0.559281105387514	0	A1033M_C15_B000771	Adult	0.0409308639123535	0.00025008425026668	S	513244	2179	3	3	3	0	3	3	0	0	0
A1033M_G10_B000771	A1033M	1472223	2561	A1033M	1472235	2562	0.552625123124641	0	A1033M_G10_B000771	Adult	-0.0376280180145568	-0.0463455920767989	G1	517792	2477	1	0	0	3	1	1	0	0	1
A1033M_M6_B000771	A1033M	1069418	2877	A1033M	1069418	2877	0.5737029767152	0	A1033M_M6_B000771	Adult	0.0221742666198121	-0.0209757362854371	S	514670	2779	1	0	0	6	7	7	0	0	1
A1033M_B22_B000771	A1033M	857465	1779	A1033M	857475	1781	0.547875035106465	0	A1033M_B22_B000771	Adult	-0.0258121173330413	-0.0775539017782086	G1	512416	1769	0	1	1	1	9	9	0	0	0
A1033M_L9_B000771	A1033M	1031676	3049	A1033M	1031690	3051	0.579431892810334	0	A1033M_L9_B000771	Adult	0.0128659454788177	0.0369350785142782	G2M	514011	2987	1	0	0	3	1	1	0	0	1
A1033M_E19_B000771	A1033M	710286	1835	A1033M	710307	1839	0.557910245851898	0	A1033M_E19_B000771	Adult	0.0780026522817634	-0.0865664322594522	S	511114	1831	0	1	1	1	0	0	0	0	0
A1033M_G18_B000771	A1033M	514955	1920	A1033M	514955	1920	0.574830856804757	0	A1033M_G18_B000771	Adult	-0.0260701745285987	-0.0272058130738184	G1	505736	1920	1	0	0	9	1	1	0	0	1
A1033M_A7_B000771	A1033M	1153154	2670	A1033M	1153187	2672	0.565307346207122	0	A1033M_A7_B000771	Adult	-0.044251002313757	-0.0150146595937137	G1	515208	2563	3	3	3	0	3	3	0	0	0
A1033M_M16_B000771	A1033M	164647	2819	A1033M	164650	2820	0.661402909341331	0	A1033M_M16_B000771	Adult	0.00650996951313546	-0.0133446323122628	S	487841	2907	3	3	11	15	16	16	0	0	7
A1033M_C17_B000771	A1033M	486839	1533	A1033M	486839	1533	0.560106613544437	0	A1033M_C17_B000771	Adult	0.0442674504817608	0.0911217204749081	G2M	504908	1533	0	1	1	1	0	0	0	0	0
A1033M_J10_B000771	A1033M	891044	2830	A1033M	891044	2830	0.580142007186488	0	A1033M_J10_B000771	Adult	0.00593872463008671	-0.0138059551240656	S	512883	2820	0	1	1	1	9	9	0	0	0
A1033M_I1_B000771	A1033M	2300895	3459	A1033M	2300895	3459	0.556272865322501	0	A1033M_I1_B000771	Adult	0.0662546781934687	-0.00794255639589843	S	527913	3307	4	4	4	4	4	4	1	1	2
A1033M_G13_B000771	A1033M	576365	1636	A1033M	576366	1637	0.557926918240091	0	A1033M_G13_B000771	Adult	-0.0115139806831465	0.0254259401891963	G2M	507467	1636	0	1	1	1	9	9	0	0	0
A1033M_B6_B000771	A1033M	789156	1946	A1033M	789156	1946	0.557750042255521	0	A1033M_B6_B000771	Adult	-0.0645386084079776	-0.0325736737186313	G1	511842	1942	12	16	16	8	8	8	0	0	0
A1033M_F8_B000771	A1033M	1867015	3238	A1033M	1867044	3241	0.55981382716603	0	A1033M_F8_B000771	Adult	-0.0668292596545941	-0.0244615190637581	G1	519271	3131	1	0	0	3	1	1	0	0	1
A1033M_M21_B000771	A1033M	1402263	3291	A1033M	1402263	3291	0.572218230006516	0	A1033M_M21_B000771	Adult	-0.0288000706345266	-0.0289078234354831	G1	517415	3145	3	3	3	0	3	3	0	0	0
A1033M_B21_B000771	A1033M	1052814	2739	A1033M	1052814	2739	0.570805597418261	0	A1033M_B21_B000771	Adult	-0.047251250326914	-0.0252522935758254	G1	513961	2673	1	0	0	3	1	1	0	0	1
A1033M_K17_B000771	A1033M	464682	1458	A1033M	464682	1458	0.558261958516175	0	A1033M_K17_B000771	Adult	-0.00860788632816872	0.00885248748052612	G2M	504208	1457	1	0	11	15	16	16	0	0	1
A1033M_D21_B000771	A1033M	1912877	3083	A1033M	1912899	3086	0.555486626761948	0	A1033M_D21_B000771	Adult	-0.0421705080191958	-0.0474419237185806	G1	520833	2954	3	3	3	0	3	3	0	0	0
A1033M_G3_B000771	A1033M	1735079	3020	A1033M	1735099	3022	0.557799901922138	0	A1033M_G3_B000771	Adult	0.133560015599592	-0.00134824913038195	S	523543	2918	4	4	4	4	13	13	1	1	2
A1033M_I17_B000771	A1033M	578833	1521	A1033M	578834	1522	0.552257668065698	0	A1033M_I17_B000771	Adult	-0.00654224497403375	-0.00507136125139883	G1	507207	1521	0	1	1	1	9	9	0	0	0
A1033M_G11_B000771	A1033M	2046361	3127	A1033M	2046361	3127	0.553816782016518	0	A1033M_G11_B000771	Adult	0.052749631891355	-0.0563998024193845	S	520430	3007	1	0	0	3	1	1	0	0	1
A1033M_L17_B000771	A1033M	207639	1173	A1033M	207639	1173	0.577227701702818	0	A1033M_L17_B000771	Adult	0.0619772805602525	0.0113243714900791	S	492586	1375	0	1	1	1	0	0	0	0	0
A1033M_F14_B000771	A1033M	2246172	2738	A1033M	2246177	2739	0.541230001443156	0	A1033M_F14_B000771	Adult	-0.0460182997527309	-0.0264941911257526	G1	523904	2606	1	0	0	3	1	1	0	0	1
A1033M_I11_B000771	A1033M	564171	1743	A1033M	564173	1745	0.563652067236289	0	A1033M_I11_B000771	Adult	-0.0600036332427377	-0.089608148122814	G1	506980	1743	0	1	1	1	0	0	0	0	0
A1033M_I3_B000771	A1033M	1374209	3830	A1033M	1374209	3830	0.583767995719896	0	A1033M_I3_B000771	Adult	0.0317408334662796	0.00982798249436789	S	519638	3694	4	4	4	4	4	4	1	1	2
A1033M_K14_B000771	A1033M	1305471	1918	A1033M	1305472	1919	0.536821411500257	0	A1033M_K14_B000771	Adult	-0.0303589758780744	-0.0287851854894954	G1	517902	1843	0	1	1	1	9	9	0	0	0
A1033M_M9_B000771	A1033M	902743	2892	A1033M	902743	2892	0.581170517745038	0	A1033M_M9_B000771	Adult	0.0622971065418107	-0.00611187901320438	S	513718	2876	0	1	1	1	9	9	0	0	0
A1033M_D14_B000771	A1033M	1850715	3122	A1033M	1850725	3123	0.557584386602969	0	A1033M_D14_B000771	Adult	0.0344502438894921	0.00742368911240267	S	520322	3004	1	0	0	3	1	1	0	0	1
A1033M_C16_B000771	A1033M	1110700	2749	A1033M	1110702	2750	0.568898717318581	0	A1033M_C16_B000771	Adult	-0.00366290431867734	-0.109343414629007	G1	515188	2643	3	3	3	0	3	3	0	0	0
A1033M_I10_B000771	A1033M	168787	870	A1033M	168787	870	0.562335684735066	0	A1033M_I10_B000771	Adult	0.0383900478102123	-0.0399590451407353	S	482825	1323	0	1	1	2	0	0	0	0	0
A1033M_L11_B000771	A1033M	776400	1997	A1033M	776441	1999	0.560399323100442	0	A1033M_L11_B000771	Adult	0.0713484239169018	-0.0795810383403707	S	511605	1996	1	0	0	9	1	1	0	0	1
A1033M_K13_B000771	A1033M	480465	1273	A1033M	480465	1273	0.546464843688074	0	A1033M_K13_B000771	Adult	-0.00662619597840911	-0.00214498198135739	G1	504697	1273	1	0	0	6	7	7	0	0	1
A1033M_N4_B000771	A1033M	209952	2781	A1033M	209952	2781	0.647148312788855	0	A1033M_N4_B000771	Adult	0.149898811910218	0.101642632962917	S	491300	2873	5	5	5	5	5	5	2	3	3
A1033M_D20_B000771	A1033M	524364	1567	A1033M	524586	1571	0.558789967382827	0	A1033M_D20_B000771	Adult	-0.0257826384331014	0.00115684027610999	G2M	506178	1566	8	11	11	15	16	16	0	0	7
A1033M_J6_B000771	A1033M	627617	1912	A1033M	627617	1912	0.565998738898197	0	A1033M_J6_B000771	Adult	0.0432664867886634	-0.0109527794725298	S	508519	1912	0	1	1	1	9	9	0	0	0
A1033M_O7_B000771	A1033M	787890	1489	A1033M	787890	1489	0.538101113317382	0	A1033M_O7_B000771	Adult	0.0234562263105705	-0.0288203069998185	S	511353	1488	0	6	6	0	12	12	0	0	0
A1033M_K16_B000771	A1033M	560770	1379	A1033M	560770	1379	0.546126597329493	0	A1033M_K16_B000771	Adult	-0.0126323566793783	-0.00197187294806331	G1	507178	1379	12	16	16	8	8	8	0	0	0
A1033M_C9_B000771	A1033M	1836879	3127	A1033M	1836879	3127	0.557963431955328	0	A1033M_C9_B000771	Adult	0.0166482169110503	-0.0185188276335256	S	522625	2994	4	4	4	4	4	4	1	1	2
A1033M_M20_B000771	A1033M	216051	2238	A1033M	216051	2238	0.627954773717382	0	A1033M_M20_B000771	Adult	0.0424737856229449	0.00522278269092752	S	494539	2278	0	1	1	1	0	0	0	0	0
A1033M_N12_B000771	A1033M	56818	302	A1033M	56824	304	0.522212004710915	0	A1033M_N12_B000771	Adult	-0.00758763944510426	-0.00815286013954188	G1	444385	2379	6	7	7	10	17	17	4	4	5
A1033M_E9_B000771	A1033M	363073	1261	A1033M	363073	1261	0.5576831759866	0	A1033M_E9_B000771	Adult	-0.0438351879204078	-0.014981103174824	G1	501274	1261	0	6	6	9	10	10	0	0	0
A1033M_L21_B000771	A1033M	243781	1713	A1033M	243792	1716	0.600427994257583	0	A1033M_L21_B000771	Adult	-0.0529914516819917	0.108826727937885	G2M	491158	1811	4	4	4	4	4	4	1	1	2
A1033M_J15_B000771	A1033M	1914590	2609	A1033M	1914605	2611	0.543897453242365	0	A1033M_J15_B000771	Adult	-0.000570673187145113	-0.0677355801041044	G1	522132	2504	0	1	1	1	9	9	0	0	0
A1033M_A3_B000771	A1033M	400649	2458	A1033M	400660	2459	0.605192593242045	0	A1033M_A3_B000771	Adult	0.00611016212266172	-0.0530880685758388	S	502263	2456	4	4	4	4	4	4	1	1	2
A1033M_L5_B000771	A1033M	55022	2500	A1033M	55022	2500	0.716783870353957	0	A1033M_L5_B000771	Adult	-0.0504822789448442	0.0337483506978679	G2M	468908	3656	5	5	5	5	5	5	2	3	3
A1033M_E4_B000771	A1033M	911376	2752	A1033M	911385	2753	0.577177564026539	0	A1033M_E4_B000771	Adult	0.0407804903110842	-0.000295887801691666	S	514857	2738	5	5	5	5	5	5	2	3	3
A1033M_O14_B000771	A1033M	2047273	3310	A1033M	2047273	3310	0.557713511436547	0	A1033M_O14_B000771	Adult	0.0327975998241016	0.00928721916617152	S	520790	3187	3	3	3	7	6	6	0	0	1
A1033M_D3_B000771	A1033M	942580	2352	A1033M	942753	2354	0.564375942466507	0	A1033M_D3_B000771	Adult	0.00969463060388538	0.0747651425723028	G2M	516271	2338	4	4	4	4	13	13	1	1	2
A1033M_C8_B000771	A1033M	728181	1675	A1033M	728190	1677	0.550050914246042	0	A1033M_C8_B000771	Adult	0.0728689249277274	-0.0411019737017043	S	510096	1674	0	1	1	1	9	9	0	0	0
A1033M_C4_B000771	A1033M	1525568	2471	A1033M	1525568	2471	0.548703855899325	0	A1033M_C4_B000771	Adult	-0.0265475168552568	-0.0235175093167106	G1	523361	2380	5	5	5	5	5	5	2	3	3
A1033M_J3_B000771	A1033M	469987	1547	A1033M	470001	1549	0.562411118068321	0	A1033M_J3_B000771	Adult	0.0176988189512691	0.117282479459139	G2M	504460	1547	4	4	4	4	4	4	1	1	2
A1033M_I21_B000771	A1033M	1097853	2185	A1033M	1097853	2185	0.552839501644931	0	A1033M_I21_B000771	Adult	-0.0190701588401856	-0.00219213196372547	G1	514611	2098	0	1	1	1	9	9	0	0	0
A1033M_E1_B000771	A1033M	1727394	2454	A1033M	1727394	2454	0.543476324848323	0	A1033M_E1_B000771	Adult	0.0968769010613296	0.0213445892208539	S	522415	2370	4	4	4	4	4	4	1	1	2
A1033M_K18_B000771	A1033M	506769	1985	A1033M	506771	1986	0.578104832577225	0	A1033M_K18_B000771	Adult	-0.000738324979986424	-0.0821072569046977	G1	505583	1985	0	1	1	9	0	0	0	0	0
A1033M_I12_B000771	A1033M	1543174	2494	A1033M	1543174	2494	0.548912202136961	0	A1033M_I12_B000771	Adult	-0.0527161019634097	-0.0479418108318024	G1	520979	2399	0	1	1	1	9	9	0	0	0
A1033M_N3_B000771	A1033M	1086329	2762	A1033M	1086338	2764	0.57017197001959	0	A1033M_N3_B000771	Adult	-0.0123312708781695	0.049950215972755	G2M	516675	2652	4	4	4	4	13	13	1	1	2
A1033M_E5_B000771	A1033M	133177	808	A1033M	133177	808	0.567362965056143	0	A1033M_E5_B000771	Adult	-0.102278823353807	-0.0558629700033526	G1	465779	1683	5	5	5	5	26	26	2	3	3
A1033M_E21_B000771	A1033M	1108893	2552	A1033M	1108906	2554	0.563652642971325	0	A1033M_E21_B000771	Adult	-0.053065594652691	0.014466399058699	G2M	515549	2432	8	11	11	15	16	16	0	0	7
A1033M_B10_B000771	A1033M	278088	1539	A1033M	278088	1539	0.585439368898127	0	A1033M_B10_B000771	Adult	-0.0523772204027557	-0.0724775044098511	G1	496904	1567	0	1	1	1	0	0	0	0	0
A1033M_D16_B000771	A1033M	521785	2256	A1033M	521803	2258	0.586571068271782	0	A1033M_D16_B000771	Adult	0.0200262700850935	-0.0406511845322826	S	505994	2256	3	3	3	0	3	3	0	0	0
A1033M_B20_B000771	A1033M	655974	1845	A1033M	655974	1845	0.561468115231324	0	A1033M_B20_B000771	Adult	-0.0134382774229655	-0.0774719812651104	G1	509137	1845	0	1	1	2	0	0	0	0	0
A1033M_D8_B000771	A1033M	245229	1148	A1033M	245238	1149	0.56782079850214	0	A1033M_D8_B000771	Adult	-0.0403398967039284	-0.0439473714783096	G1	494651	1242	0	1	1	1	0	0	0	0	0
A1033M_I14_B000771	A1033M	753589	1681	A1033M	753589	1681	0.548833395886289	0	A1033M_I14_B000771	Adult	-0.0532033967822658	0.0929726127253928	G2M	511782	1677	4	4	4	4	4	4	1	1	2
A1033M_F3_B000771	A1033M	1965679	2830	A1033M	1965679	2830	0.548467391109051	0	A1033M_F3_B000771	Adult	-0.0211187196450829	0.0357353616655989	G2M	524487	2729	4	4	4	4	4	4	1	1	2
A1033M_G17_B000771	A1033M	524884	1836	A1033M	524888	1837	0.570641805320771	0	A1033M_G17_B000771	Adult	-0.0586404599702384	-0.0445311155949572	G1	506040	1836	0	1	1	1	0	0	0	0	0
A1033M_O3_B000771	A1033M	1229828	3158	A1033M	1229828	3158	0.574630796663507	0	A1033M_O3_B000771	Adult	-0.0335978567728554	0.0117737651299644	G2M	518821	3048	4	4	4	4	13	13	1	1	2
A1033M_K15_B000771	A1033M	1501608	2281	A1033M	1501608	2281	0.543688905846283	0	A1033M_K15_B000771	Adult	0.0495107804358544	-0.0576507169980745	S	519263	2186	1	0	0	3	1	1	0	0	1
A1033M_E16_B000771	A1033M	714531	1925	A1033M	714531	1925	0.561055502109604	0	A1033M_E16_B000771	Adult	-0.058305148649449	-0.0610346736141752	G1	510286	1925	0	6	6	9	10	10	0	0	0
A1033M_I15_B000771	A1033M	615700	1640	A1033M	615700	1640	0.55530123624149	0	A1033M_I15_B000771	Adult	-0.0207693846215682	-0.0669139159553055	G1	508255	1640	0	1	1	1	9	9	0	0	0
A1033M_J12_B000771	A1033M	553233	1631	A1033M	553238	1632	0.559423538605286	0	A1033M_J12_B000771	Adult	0.00525738389661848	-0.0111577602303069	S	506782	1631	0	1	1	1	0	0	0	0	0
A1033M_E12_B000771	A1033M	835197	2206	A1033M	835278	2207	0.56465682809113	0	A1033M_E12_B000771	Adult	-0.0585725183699771	-0.0758518434851032	G1	512491	2194	0	1	1	1	9	9	0	0	0
A1033M_D12_B000771	A1033M	352489	1310	A1033M	352489	1310	0.561959526222875	0	A1033M_D12_B000771	Adult	-0.0431062729328717	-0.0479863254313405	G1	500263	1310	0	1	1	1	0	0	0	0	0
A1033M_K20_B000771	A1033M	1932432	3343	A1033M	1932432	3343	0.560623281598189	0	A1033M_K20_B000771	Adult	0.0799207207353276	-0.00964955026913612	S	521324	3207	3	3	3	7	6	6	0	0	1
A1033M_F20_B000771	A1033M	850709	2109	A1033M	850766	2110	0.560605210786829	0	A1033M_F20_B000771	Adult	0.0244208143012655	-0.055362269076399	S	511752	2103	0	1	1	1	9	9	0	0	0
A1033M_F18_B000771	A1033M	192028	2320	A1033M	192030	2321	0.637031993842026	0	A1033M_F18_B000771	Adult	-0.0457015921326045	-0.0467252112233733	G1	486051	2568	4	4	4	4	4	4	1	1	2
A1033M_H16_B000771	A1033M	690366	1668	A1033M	690366	1668	0.551832888126687	0	A1033M_H16_B000771	Adult	0.0543780532089989	-0.0765653815218005	S	510260	1668	0	1	1	1	0	0	0	0	0
A1033M_D15_B000771	A1033M	1285493	2321	A1033M	1285498	2322	0.550961347821923	0	A1033M_D15_B000771	Adult	-0.0340257433675526	-0.0214056382179266	G1	517319	2240	0	1	1	1	9	9	0	0	0
A1033M_J13_B000771	A1033M	493949	1437	A1033M	493957	1439	0.554659854777735	0	A1033M_J13_B000771	Adult	-0.00477701771301038	-0.038637576642919	G1	505023	1437	0	1	1	1	0	0	0	0	0
A1033M_H20_B000771	A1033M	1179499	2394	A1033M	1179501	2395	0.55656676984089	0	A1033M_H20_B000771	Adult	-0.00630269879882908	0.00352664676966905	G2M	516373	2293	1	0	0	9	1	1	0	0	1
A1033M_I20_B000771	A1033M	506631	1409	A1033M	506631	1409	0.55198617655941	0	A1033M_I20_B000771	Adult	-0.0191815841176013	-0.037303323022108	G1	505541	1409	0	1	1	1	0	0	0	0	0
A1033M_L18_B000771	A1033M	1168392	2648	A1033M	1168392	2648	0.564131522536953	0	A1033M_L18_B000771	Adult	0.034487334925352	-0.0775745748864079	S	515054	2553	3	3	3	0	3	3	0	0	0
A1033M_I18_B000771	A1033M	1494790	4349	A1033M	1494809	4352	0.589300895820769	0	A1033M_I18_B000771	Adult	0.567657085308982	0.293224723677797	S	521951	4167	7	8	8	11	11	11	3	2	6
A1033M_L4_B000771	A1033M	796076	2876	A1033M	796085	2879	0.586216817706784	0	A1033M_L4_B000771	Adult	0.0348164895273962	0.0698285162416301	G2M	514333	2873	5	5	5	5	5	5	2	3	3
A1033M_N11_B000771	A1033M	764858	1471	A1033M	764896	1476	0.538630272328017	0	A1033M_N11_B000771	Adult	-0.00290563997711207	0.000740683766163361	G2M	511249	1470	0	1	1	1	9	9	0	0	0
A1033M_O5_B000771	A1033M	1847365	3090	A1033M	1847387	3091	0.556940360262201	0	A1033M_O5_B000771	Adult	-0.0147894154498913	0.0247884631305564	G2M	526015	2998	4	12	12	16	13	13	1	1	2
A1033M_B11_B000771	A1033M	541085	1549	A1033M	541130	1550	0.556456281955688	0	A1033M_B11_B000771	Adult	-0.0252721187584059	-0.0437377912942179	G1	506337	1547	0	1	1	1	9	9	0	0	0
A1033M_H13_B000771	A1033M	583440	2212	A1033M	583456	2214	0.580154858015601	0	A1033M_H13_B000771	Adult	0.0508228352343792	-0.0575771759135987	S	507567	2212	0	1	1	1	0	0	0	0	0
A1033M_F12_B000771	A1033M	570618	1347	A1033M	570630	1349	0.543748981258786	0	A1033M_F12_B000771	Adult	0.0169940894357813	0.0209509597734353	G2M	507398	1347	0	1	1	1	0	0	0	0	0
A1033M_L14_B000771	A1033M	379880	1915	A1033M	379880	1915	0.588239563182805	0	A1033M_L14_B000771	Adult	-0.0315500733990619	-0.0811206995857566	G1	501797	1915	0	1	1	1	0	0	0	0	0
A1033M_O16_B000771	A1033M	710110	1329	A1033M	710119	1331	0.533926039145239	0	A1033M_O16_B000771	Adult	-0.0430194360357955	-0.0679795884740077	G1	509946	1327	0	1	1	1	0	0	0	0	0
A1033M_P14_B000771	A1033M	686228	1550	A1033M	686228	1550	0.546620226593408	0	A1033M_P14_B000771	Adult	-0.0137595085505265	-0.0757285314759794	G1	509541	1550	0	1	1	2	0	0	0	0	0
A1033M_F13_B000771	A1033M	935968	1326	A1033M	935974	1327	0.522983246996307	0	A1033M_F13_B000771	Adult	-0.0125297020069138	0.00234809342610667	G2M	513522	1313	0	1	1	1	9	9	0	0	0
A1033M_E14_B000771	A1033M	1616553	3412	A1033M	1616553	3412	0.569051757670564	0	A1033M_E14_B000771	Adult	-0.0125452204348154	-0.071833222170267	G1	536937	3291	11	14	14	19	22	22	5	5	8
A1033M_L12_B000771	A1033M	772023	1860	A1033M	772023	1860	0.555319001281384	0	A1033M_L12_B000771	Adult	-0.0156381876734229	-0.0858556101093099	G1	511153	1854	0	1	1	1	0	0	0	0	0
A1033M_P21_B000771	A1033M	1058811	1326	A1033M	1058813	1327	0.518334374122245	0	A1033M_P21_B000771	Adult	0.0899935337034435	-0.0689013223692824	S	515252	1273	0	1	1	1	0	0	0	0	0
A1033M_G14_B000771	A1033M	956427	2610	A1033M	956511	2612	0.57133427587935	0	A1033M_G14_B000771	Adult	-0.00874299536063439	-0.0608921985318306	G1	514091	2581	0	1	1	1	0	0	0	0	0
A1033M_F10_B000771	A1033M	1253204	1789	A1033M	1253209	1790	0.533427434026966	0	A1033M_F10_B000771	Adult	-0.035537585885214	-0.0471341759949472	G1	517051	1711	1	0	0	3	1	1	0	0	1
A1033M_P15_B000771	A1033M	715630	1258	A1033M	715633	1259	0.529494395096199	0	A1033M_P15_B000771	Adult	0.17448259868587	-0.0284661193080976	S	510579	1255	0	1	1	1	9	9	0	0	0
A1033M_C6_B000771	A1033M	518771	1187	A1033M	518771	1187	0.537963918918568	0	A1033M_C6_B000771	Adult	-0.0473983236866981	-0.03184826501904	G1	505799	1187	3	3	3	0	3	3	0	0	0
A1033M_P3_B000771	A1033M	1032848	2838	A1033M	1032990	2839	0.574178617231681	0	A1033M_P3_B000771	Adult	0.03654506814587	0.0493225646562007	G2M	517186	2789	4	4	4	4	13	13	1	1	2
A1033M_E7_B000771	A1033M	1105278	2446	A1033M	1105292	2447	0.560709332460147	0	A1033M_E7_B000771	Adult	-0.0527352094432813	-0.016697329176256	G1	514261	2346	1	0	0	3	1	1	0	0	1
A1033M_K11_B000771	A1033M	856370	1933	A1033M	856425	1934	0.553957283691251	0	A1033M_K11_B000771	Adult	-0.0220116828311405	-0.0316661331671913	G1	512414	1930	0	1	1	9	9	9	0	0	0
A1033M_G4_B000771	A1033M	1401089	2987	A1033M	1401098	2988	0.565427218200968	0	A1033M_G4_B000771	Adult	0.0136122009469072	-0.0237985620632983	S	522337	2871	5	5	5	5	5	5	2	3	3
A1033M_L19_B000771	A1033M	784171	2029	A1033M	784171	2029	0.561087812164371	0	A1033M_L19_B000771	Adult	0.0105069679070738	-0.0662986649343361	S	511203	2024	0	1	1	3	1	1	0	0	0
A1033M_N22_B000771	A1033M	628490	1435	A1033M	628509	1439	0.544651799648325	0	A1033M_N22_B000771	Adult	0.00556821140968668	-0.0565152295202008	S	508399	1434	0	1	1	1	0	0	0	0	0
A1033M_O19_B000771	A1033M	201975	1911	A1033M	201975	1911	0.618487580538825	0	A1033M_O19_B000771	Adult	-0.0309285867707889	-0.0806441061646489	G1	493991	1993	0	6	6	9	10	10	0	0	0
A1033M_K6_B000771	A1033M	1171140	2616	A1033M	1171140	2616	0.563166591247985	0	A1033M_K6_B000771	Adult	0.0531574983833655	-0.0510763896025178	S	513824	2530	1	0	0	3	1	1	0	0	1
A1033M_M11_B000771	A1033M	714058	2936	A1033M	714058	2936	0.592400740085215	0	A1033M_M11_B000771	Adult	0.00920641659070462	-0.0223721044169344	S	509667	2936	0	1	1	1	9	9	0	0	0
A1033M_K22_B000771	A1033M	409735	1108	A1033M	409742	1109	0.542525765501689	0	A1033M_K22_B000771	Adult	-0.0549582238897743	-0.0625712089846645	G1	501944	1108	0	1	1	1	0	0	0	0	0
A1033M_P11_B000771	A1033M	863560	1854	A1033M	863563	1855	0.550569749311844	0	A1033M_P11_B000771	Adult	-0.0697007953960705	-0.0442562821844127	G1	513221	1848	0	1	1	1	9	9	0	0	0
A1033M_C22_B000771	A1033M	178219	1416	A1033M	178220	1417	0.600151588888143	0	A1033M_C22_B000771	Adult	-0.0431698191614542	0.0494802463864185	G2M	491026	1652	0	1	1	1	0	0	0	0	0
A1033M_O22_B000771	A1033M	618501	1767	A1033M	618510	1769	0.560789741447809	0	A1033M_O22_B000771	Adult	-0.0682417828128473	-0.00918171147537476	G1	508100	1767	0	1	1	2	0	0	0	0	0
A1033M_O12_B000771	A1033M	2081619	2555	A1033M	2081619	2555	0.539280551089369	0	A1033M_O12_B000771	Adult	-0.0555041696292139	-0.0781042481719481	G1	522648	2427	12	16	16	8	8	8	0	0	0
A1033M_E3_B000771	A1033M	2068995	4067	A1033M	2068995	4067	0.571471128063555	0	A1033M_E3_B000771	Adult	-0.0231437701214697	-0.0176360193633651	G1	526947	3905	4	12	12	16	13	13	1	1	2
A1033M_A20_B000771	A1033M	584532	1454	A1033M	584535	1455	0.54845966971622	0	A1033M_A20_B000771	Adult	0.0474441993250539	-0.0377817985862721	S	507339	1453	2	6	6	2	12	12	0	0	0
A1033M_D22_B000771	A1033M	557745	1258	A1033M	557776	1262	0.53964692178435	0	A1033M_D22_B000771	Adult	0.0205069727770594	0.00575284029482528	S	506737	1258	0	1	1	1	0	0	0	0	0
A1033M_P10_B000771	A1033M	2264897	2916	A1033M	2264897	2916	0.545202376244346	0	A1033M_P10_B000771	Adult	-0.0753533970450206	-0.0144640197678676	G1	523676	2784	3	3	3	0	3	3	0	0	0
A1033M_M15_B000771	A1033M	1010445	3058	A1033M	1010456	3060	0.580516499526478	0	A1033M_M15_B000771	Adult	0.0287039730877758	-0.0144336258540753	S	513973	3000	0	1	1	1	9	9	0	0	0
A1033M_D9_B000771	A1033M	894341	2192	A1033M	894341	2192	0.56134399507252	0	A1033M_D9_B000771	Adult	0.0396080485506878	0.0404162399388112	G2M	512904	2173	0	1	1	1	9	9	0	0	0
A1033M_P9_B000771	A1033M	938305	1399	A1033M	938305	1399	0.526730827692336	0	A1033M_P9_B000771	Adult	-0.0591506053197705	-0.0713789759709574	G1	514661	1388	0	1	1	1	0	0	0	0	0
A1033M_M17_B000771	A1033M	304242	2585	A1033M	304242	2585	0.622346188121625	0	A1033M_M17_B000771	Adult	-0.0502285116445287	-0.0470144238634575	G1	498630	2585	0	1	1	1	9	9	0	0	0
A1033M_F16_B000771	A1033M	1078133	2053	A1033M	1078137	2055	0.54914484908894	0	A1033M_F16_B000771	Adult	-0.0771705194258816	0.0146089196143479	G2M	516303	1977	0	1	1	1	0	0	0	0	0
A1033M_F4_B000771	A1033M	1554327	3454	A1033M	1554358	3455	0.571496224702861	0	A1033M_F4_B000771	Adult	0.174963873654603	0.0205576871639852	S	523747	3337	5	5	5	5	5	5	2	3	3
A1033M_J21_B000771	A1033M	602132	1401	A1033M	602272	1405	0.544600213591541	0	A1033M_J21_B000771	Adult	0.052058705105522	-0.0598574495305738	S	508169	1400	0	1	1	1	0	0	0	0	0
A1033M_G7_B000771	A1033M	945837	1904	A1033M	945856	1906	0.548898751822954	0	A1033M_G7_B000771	Adult	-0.00722485991202527	-0.03527509688493	G1	513573	1881	0	1	1	1	9	9	0	0	0
A1033M_M13_B000771	A1033M	822211	3015	A1033M	822211	3015	0.588215917133947	0	A1033M_M13_B000771	Adult	-0.0681641215049401	-0.0647906972933239	G1	512589	3008	0	1	1	1	0	0	0	0	0
A1033M_B17_B000771	A1033M	483399	1378	A1033M	483399	1378	0.552266073806295	0	A1033M_B17_B000771	Adult	0.127277911145144	-0.0209160229533661	S	504731	1378	0	1	1	1	9	9	0	0	0
A1033M_O4_B000771	A1033M	922121	2816	A1033M	922159	2817	0.578356941925251	0	A1033M_O4_B000771	Adult	-0.0242957206504943	0.0223032892286545	G2M	515428	2802	5	5	5	5	5	5	2	3	3
A1033M_H1_B000771	A1033M	1118761	3080	A1033M	1118763	3081	0.576763556896293	0	A1033M_H1_B000771	Adult	-0.0372582966045678	-0.0260836731003413	G1	517131	2960	4	4	4	4	4	4	1	1	2
A1033M_A22_B000771	A1033M	1353776	3687	A1033M	1353801	3689	0.581729879907531	0	A1033M_A22_B000771	Adult	0.0134531322900739	-0.0717674184160547	S	516864	3554	3	3	3	0	3	3	0	0	0
A1033M_B9_B000771	A1033M	560894	1762	A1033M	560910	1764	0.564717151213417	0	A1033M_B9_B000771	Adult	-0.0812611932397277	-0.0663951064371572	G1	506976	1761	0	1	1	1	0	0	0	0	0
A1033M_C19_B000771	A1033M	1587345	3152	A1033M	1587345	3152	0.564227004393607	0	A1033M_C19_B000771	Adult	-0.0654126263287836	-0.0740220306692729	G1	517651	3039	3	3	3	0	3	3	0	0	0
A1033M_N21_B000771	A1033M	926719	2320	A1033M	926760	2330	0.564332895173178	0	A1033M_N21_B000771	Adult	-0.0251995989111999	0.0323605805208282	G2M	513082	2294	3	3	3	0	3	3	0	0	0
A1033M_M7_B000771	A1033M	632270	2355	A1033M	632270	2355	0.581287285447022	0	A1033M_M7_B000771	Adult	0.0118150870646851	-0.0455389101646886	S	508570	2355	0	1	1	1	9	9	0	0	0
A1033M_G20_B000771	A1033M	1390944	2475	A1033M	1390947	2476	0.552430256449686	0	A1033M_G20_B000771	Adult	-0.00869450894364591	-0.00417048009830563	G1	517438	2384	12	16	16	8	8	8	0	0	0
A1033M_F11_B000771	A1033M	587576	1776	A1033M	587576	1776	0.563253057028028	0	A1033M_F11_B000771	Adult	-0.075023284576675	0.00478010969519248	G2M	507374	1776	0	1	1	1	9	9	0	0	0
A1033M_J14_B000771	A1033M	1504555	3320	A1033M	1504618	3322	0.570043167472085	0	A1033M_J14_B000771	Adult	0.0009726885008432	0.000948220286447199	S	525087	3214	4	12	12	16	13	13	1	1	2
A1033M_H8_B000771	A1033M	865981	2269	A1033M	865992	2270	0.56522408620798	0	A1033M_H8_B000771	Adult	-0.00797444205639478	-0.0237714342488796	G1	512367	2257	1	0	0	3	1	1	0	0	1
A1033M_H4_B000771	A1033M	1139087	2857	A1033M	1139785	2858	0.570606448346118	0	A1033M_H4_B000771	Adult	0.0237426586152259	-0.0209047416951997	S	520273	2767	5	5	5	5	5	5	2	3	3
A1033M_P4_B000771	A1033M	1265505	2544	A1033M	1265505	2544	0.558074377329111	0	A1033M_P4_B000771	Adult	0.0471619594476205	-0.066867525467788	S	520356	2452	5	5	5	5	5	5	2	3	3
A1033M_K8_B000771	A1033M	17561	1916	A1033M	17561	1916	0.773320161200798	0	A1033M_K8_B000771	Adult	0.00378598982207888	-0.0574345508326108	S	459453	4753	0	1	1	1	0	0	0	0	0
A1033M_H7_B000771	A1033M	936443	2035	A1033M	936443	2035	0.55406091402885	0	A1033M_H7_B000771	Adult	0.0352397095010086	-0.05656866005352	S	512740	2016	1	0	0	3	1	1	0	0	1
A1033M_N20_B000771	A1033M	774443	1708	A1033M	774460	1712	0.549075278297414	0	A1033M_N20_B000771	Adult	-0.0463384144194581	-0.0646442287963346	G1	512043	1706	0	1	1	1	0	0	0	0	0
A1033M_C5_B000771	A1033M	1339135	2038	A1033M	1339141	2039	0.540151957965571	0	A1033M_C5_B000771	Adult	0.0488572401976436	0.0201622489465419	S	521334	1949	5	5	5	5	5	5	2	3	3
A1033M_O8_B000771	A1033M	1474518	3114	A1033M	1474518	3114	0.566301956468188	0	A1033M_O8_B000771	Adult	0.0327015460888742	-0.0474515694966432	S	517878	3005	1	0	0	9	1	1	0	0	1
A1033M_G22_B000771	A1033M	1476683	2783	A1033M	1476697	2786	0.558407909898449	0	A1033M_G22_B000771	Adult	-0.00736677487123681	-0.0257356124051819	G1	517940	2694	1	0	0	3	1	1	0	0	1
A1033M_K21_B000771	A1033M	914790	2278	A1033M	915047	2290	0.563594293537271	0	A1033M_K21_B000771	Adult	0.0416590633395053	-0.0667921359080839	S	514112	2261	0	1	1	1	9	9	0	0	0
A1033M_G8_B000771	A1033M	1016641	2005	A1033M	1016649	2006	0.549731463928996	0	A1033M_G8_B000771	Adult	-0.0602706442510562	-0.0404373860966098	G1	514837	1971	1	0	0	3	9	9	0	0	1
A1033M_O13_B000771	A1033M	3907639	3553	A1033M	3907639	3553	0.538628837233955	0	A1033M_O13_B000771	Adult	0.0754223154412812	-0.0084480168609786	S	534194	3329	4	4	4	4	4	4	1	1	2
A1033M_H9_B000771	A1033M	755856	1749	A1033M	755856	1749	0.551641307105058	0	A1033M_H9_B000771	Adult	0.00189579673213903	-0.044160038460964	S	510964	1744	0	1	1	1	0	0	0	0	0
A1033M_J4_B000771	A1033M	1325928	2606	A1033M	1325928	2606	0.557936020434886	0	A1033M_J4_B000771	Adult	-0.0277653603004417	-0.0323960853135305	G1	522063	2505	5	5	5	5	5	5	2	3	3
A1033M_A6_B000771	A1033M	955567	1881	A1033M	955567	1881	0.547532744330031	0	A1033M_A6_B000771	Adult	0.00838892162459678	-0.0291295761092016	S	514114	1860	0	1	1	1	0	0	0	0	0
A1033M_C10_B000771	A1033M	832082	2413	A1033M	832082	2413	0.57136189242104	0	A1033M_C10_B000771	Adult	-0.0442834078493866	-0.0281085903873179	G1	511969	2409	0	1	1	1	0	0	0	0	0
A1033M_H12_B000771	A1033M	77078	1047	A1033M	77078	1047	0.617963918354532	0	A1033M_H12_B000771	Adult	0.000586713308222332	-0.002796906196897	S	459881	2298	6	15	15	18	21	21	4	4	5
A1033M_C12_B000771	A1033M	756793	1556	A1033M	756802	1558	0.543047640920429	0	A1033M_C12_B000771	Adult	0.040118967594627	0.0349034954400209	S	511557	1552	0	1	1	2	0	0	0	0	0
A1033M_N8_B000771	A1033M	352482	1013	A1033M	352508	1019	0.542289985429317	0	A1033M_N8_B000771	Adult	-0.0191814272013457	-0.0522151893170559	G1	499915	1012	0	1	1	1	9	9	0	0	0
A1033M_A10_B000771	A1033M	800724	1686	A1033M	800725	1687	0.546645915710726	0	A1033M_A10_B000771	Adult	0.0838437119851794	-0.0394760858395766	S	511023	1681	3	3	3	0	3	3	0	0	0
A1033M_H21_B000771	A1033M	1466235	2967	A1033M	1466235	2967	0.563120808457526	0	A1033M_H21_B000771	Adult	0.0772263334097916	-0.0266370178689772	S	516966	2852	3	3	3	0	3	3	0	0	1
A1033M_K19_B000771	A1033M	804542	1924	A1033M	804565	1930	0.556349724150878	0	A1033M_K19_B000771	Adult	0.0613727118842117	0.0330191484965992	S	511546	1922	0	1	1	1	0	0	0	0	0
A1033M_F19_B000771	A1033M	1936889	3674	A1033M	1936952	3686	0.567279768546742	0	A1033M_F19_B000771	Adult	-0.0321305129911475	-0.01732477848633	G1	520479	3471	1	0	0	3	1	1	0	0	1
A1033M_C21_B000771	A1033M	844980	1962	A1033M	844996	1963	0.555593226479827	0	A1033M_C21_B000771	Adult	-0.060323276789274	-0.0408374470363585	G1	512242	1956	0	1	1	2	0	0	0	0	0
A1033M_G15_B000771	A1033M	910830	1843	A1033M	910830	1843	0.547958667285658	0	A1033M_G15_B000771	Adult	0.000982777947896328	-0.0683375693537863	S	513272	1826	1	0	0	6	7	7	0	0	1
A1033M_M2_B000771	A1033M	911045	3230	A1033M	911046	3231	0.588860344593954	0	A1033M_M2_B000771	Adult	-0.0243336268057333	-0.0361721627022501	G1	516974	3204	4	4	4	4	4	4	1	1	2
A1033M_A11_B000771	A1033M	631681	1375	A1033M	631694	1376	0.541093833377372	0	A1033M_A11_B000771	Adult	-0.0110289752477685	0.0342786041691947	G2M	508826	1374	0	1	1	1	0	0	0	0	0
A1033M_F17_B000771	A1033M	1335270	2186	A1033M	1335270	2186	0.54519834935196	0	A1033M_F17_B000771	Adult	0.0559305533173788	-0.0637644065167881	S	518377	2100	1	0	0	3	1	1	0	0	1
A1033M_O10_B000771	A1033M	8942716	2912	A1033M	8942732	2913	0.498360832612158	0	A1033M_O10_B000771	Adult	-0.0749927048030496	-0.090418908170857	G1	541304	2611	3	3	3	1	9	9	0	0	0
A1033M_F22_B000771	A1033M	963327	2477	A1033M	963625	2481	0.56729260058543	0	A1033M_F22_B000771	Adult	-0.0567804604555492	0.0101527067971048	G2M	526862	2448	11	14	14	19	22	22	5	5	8
A1033M_L16_B000771	A1033M	998187	1990	A1033M	998195	1992	0.54995347216773	0	A1033M_L16_B000771	Adult	-0.0751985801246517	-0.084979148434271	G1	515003	1956	0	1	1	1	9	9	0	0	0
A1033M_J19_B000771	A1033M	978904	1796	A1033M	978905	1797	0.543263066009144	0	A1033M_J19_B000771	Adult	-0.0164448737125217	-0.0389165698468921	G1	513802	1765	0	1	1	1	9	9	0	0	0
A1033M_E10_B000771	A1033M	658449	2166	A1033M	658449	2166	0.573282763326436	0	A1033M_E10_B000771	Adult	0.0387099380708356	-0.070090171046607	S	509074	2166	1	0	0	3	1	1	0	0	1
A1033M_J16_B000771	A1033M	616288	1710	A1033M	616288	1710	0.558396698650288	0	A1033M_J16_B000771	Adult	-0.0779370209524931	-0.088544559025375	G1	508521	1710	0	6	1	9	10	10	0	0	0
A1033M_J17_B000771	A1033M	1007284	1938	A1033M	1007284	1938	0.547604626371622	0	A1033M_J17_B000771	Adult	-0.062756692635535	-0.0407035631378862	G1	513893	1914	0	1	1	1	9	9	0	0	0
A1033M_H17_B000771	A1033M	931566	2089	A1033M	931566	2089	0.556176851105352	0	A1033M_H17_B000771	Adult	-0.0233695705608859	-0.0408174028995621	G1	513582	2064	0	1	1	9	1	1	0	0	0
A1033M_A17_B000771	A1033M	124439	1151	A1033M	124439	1151	0.600804995324456	0	A1033M_A17_B000771	Adult	0.0266318691548904	-0.0551524055343583	S	484703	1784	0	1	1	2	0	0	0	0	0
A1033M_M14_B000771	A1033M	1388471	3512	A1033M	1388471	3512	0.577213391624975	0	A1033M_M14_B000771	Adult	0.00473166220252472	-0.027563084057999	S	517085	3382	0	1	1	1	9	9	0	0	0
A1022M_D6_B002083	A1022M	2549531	2680	A1022M	2549541	2684	0.535206875696414	0	A1022M_D6_B002083	Adult	-0.0409856044027079	0.00477262586906134	G2M	524492	2465	3	3	3	7	6	6	0	0	1
A1022M_A16_B002083	A1022M	33544	2837	A1022M	33544	2837	0.762959167030542	0	A1022M_A16_B002083	Adult	-0.040329926820586	-0.0832181805354423	G1	471340	4215	3	3	3	7	6	6	0	0	1
A1022M_D4_B002083	A1022M	3345366	1346	A1022M	3345369	1348	0.47968683288287	0	A1022M_D4_B002083	Adult	-0.0597047904982866	0.0273656424439177	G2M	538631	1006	5	5	5	5	5	5	2	3	3
A1022M_L10_B002083	A1022M	69955	2631	A1022M	69955	2631	0.705933702963041	0	A1022M_L10_B002083	Adult	-0.0838613994247284	-0.0420762104271021	G1	480987	3295	1	0	0	6	7	7	0	0	1
A1022M_N11_B002083	A1022M	47392	2531	A1022M	47392	2531	0.727867159785063	0	A1022M_N11_B002083	Adult	0.0782319942221716	0.0445686413082621	S	473995	3647	1	0	0	6	7	7	0	0	1
A1022M_P4_B002083	A1022M	2590086	3037	A1022M	2590134	3040	0.543068546564156	0	A1022M_P4_B002083	Adult	-0.0278085439855699	0.0288129316357918	G2M	528376	2455	4	4	4	4	4	4	1	1	2
A1022M_L7_B002083	A1022M	79337	2424	A1022M	79337	2424	0.69079484651048	0	A1022M_L7_B002083	Adult	-0.0954869442303928	0.0383623445008066	G2M	481050	3083	1	0	0	6	7	7	0	0	1
A1022M_P19_B002083	A1022M	80234	2446	A1022M	80234	2446	0.690907178032991	0	A1022M_P19_B002083	Adult	0.0100041374895967	0.0452213683964028	G2M	484588	3044	3	3	3	0	3	3	0	0	0
A1022M_H18_B002083	A1022M	85415	3822	A1022M	85415	3822	0.726404923341994	0	A1022M_H18_B002083	Adult	0.00290019518122323	-0.00772532505992658	S	484933	4101	1	0	0	6	7	7	0	0	1
A1022M_B14_B002083	A1022M	580	407	A1022M	580	407	0.944332334804434	0	A1022M_B14_B002083	Adult	-0.0307207319429301	-0.0463170013629437	G1	421915	12268	1	0	0	6	7	7	0	0	1
A1022M_K9_B002083	A1022M	79181	3495	A1022M	79181	3495	0.723356061409432	0	A1022M_K9_B002083	Adult	-0.0305050534801418	-0.0445074154443214	G1	483108	3855	1	0	0	6	7	7	0	0	1
A1022M_I17_B002083	A1022M	45343	2489	A1022M	45343	2489	0.729306865824115	0	A1022M_I17_B002083	Adult	-0.0106191510664664	-0.026404409615281	G1	473671	3690	1	0	0	6	7	7	0	0	1
A1022M_O10_B002083	A1022M	92373	2244	A1022M	92381	2245	0.674888844962688	0	A1022M_O10_B002083	Adult	-0.000733394398220011	-0.0055667268220278	G1	485692	2804	3	3	3	7	6	6	0	0	1
A1022M_O9_B002083	A1022M	189218	3551	A1022M	189221	3552	0.67282425438509	0	A1022M_O9_B002083	Adult	-0.0484833157248552	0.0100867134280406	G2M	493407	3574	3	3	3	7	6	6	0	0	1
A1022M_M16_B002083	A1022M	13524	2408	A1022M	13524	2408	0.81858397448103	0	A1022M_M16_B002083	Adult	-0.0325703119508799	-0.0770830383123608	G1	461968	5432	3	3	3	0	3	3	0	0	0
A1022M_G22_B002083	A1022M	35773	2780	A1022M	35778	2781	0.756366137084655	0	A1022M_G22_B002083	Adult	-0.051632559345891	-0.0732555561467361	G1	474315	4014	1	0	0	6	7	7	0	0	1
A1022M_M20_B002083	A1022M	22518	1397	A1022M	22518	1397	0.722613408740331	0	A1022M_M20_B002083	Adult	-0.0461694683832246	-0.06754026344933	G1	469552	4120	3	3	3	7	6	6	0	0	1
A1022M_N4_B002083	A1022M	3222798	2069	A1022M	3222806	2071	0.509536076234798	0	A1022M_N4_B002083	Adult	-0.0877725756346906	-0.0386870627307078	G1	535069	1921	5	5	5	5	5	5	2	3	3
A1022M_C14_B002083	A1022M	17866	2175	A1022M	17866	2175	0.78491011523277	0	A1022M_C14_B002083	Adult	0.0684758728172472	0.0233286616731626	S	464834	4798	1	0	0	6	7	7	0	0	1
A1022M_P2_B002083	A1022M	4437316	2210	A1022M	4437317	2211	0.503163552534068	0	A1022M_P2_B002083	Adult	0.0204095453760692	-0.0757886102542275	S	536554	1595	4	4	4	4	4	4	1	1	2
A1022M_M1_B002083	A1022M	4230910	3716	A1022M	4230910	3716	0.538762752336991	0	A1022M_M1_B002083	Adult	-0.00796838387935778	0.0328703002127062	G2M	535771	3025	4	4	4	4	4	4	1	1	2
A1022M_D22_B002083	A1022M	3400	1067	A1022M	3400	1067	0.857477700011493	0	A1022M_D22_B002083	Adult	-0.0327462135224201	-0.0356120255705542	G1	443377	9078	3	3	3	7	6	6	0	0	1
A1022M_C21_B002083	A1022M	28131	2834	A1022M	28138	2835	0.775977866236376	0	A1022M_C21_B002083	Adult	-0.0126593056390994	-0.0295031933398915	G1	473401	4372	1	0	0	6	7	7	0	0	1
A1022M_J22_B002083	A1022M	55703	3937	A1022M	55703	3937	0.757534216251703	0	A1022M_J22_B002083	Adult	-0.0120062846817238	-0.000222756080411862	G1	480265	4443	1	0	0	3	7	7	0	0	1
A1022M_L12_B002083	A1022M	33837	2860	A1022M	33837	2860	0.763097154439996	0	A1022M_L12_B002083	Adult	-0.0121258019700891	0.0287320439695582	G2M	474022	4162	3	0	3	7	7	7	0	0	1
A1022M_H5_B002083	A1022M	2135635	2034	A1022M	2135635	2034	0.522685333842211	0	A1022M_H5_B002083	Adult	-0.0917867627752313	-0.0344056601777527	G1	529815	1929	5	5	5	5	5	5	2	3	3
A1022M_I6_B002083	A1022M	2025283	2708	A1022M	2025283	2708	0.544304516633459	0	A1022M_I6_B002083	Adult	-0.0711889962270218	0.015717813722746	G2M	524359	2564	3	0	3	7	7	7	0	0	1
A1022M_B1_B002083	A1022M	4330706	1365	A1022M	4330708	1366	0.472451272646966	0	A1022M_B1_B002083	Adult	0.0162196620449032	-0.0285241877796835	S	537537	1216	4	4	4	4	4	4	1	1	2
A1022M_O22_B002083	A1022M	17745	941	A1022M	17745	941	0.699820295247576	0	A1022M_O22_B002083	Adult	-0.0406926691725565	0.0376949545615031	G2M	470677	4461	2	2	2	2	2	2	0	0	0
A1022M_J4_B002083	A1022M	2828967	1530	A1022M	2828977	1534	0.493801666819116	0	A1022M_J4_B002083	Adult	-0.0850207261833639	-0.0671513362079245	G1	537566	1393	5	5	5	5	5	5	2	3	3
A1022M_F10_B002083	A1022M	52304	3247	A1022M	52304	3247	0.744189109678427	0	A1022M_F10_B002083	Adult	0.0119273157969162	-0.0725540548829769	S	478948	3959	3	0	3	6	7	7	0	0	1
A1022M_B2_B002083	A1022M	5133985	1289	A1022M	5133985	1289	0.463493623734448	0	A1022M_B2_B002083	Adult	0.178567130365212	0.0666469985953866	S	540011	1176	4	4	4	4	4	4	1	1	2
A1022M_F12_B002083	A1022M	33784	2928	A1022M	33785	2929	0.765495850580647	0	A1022M_F12_B002083	Adult	-0.0860448313600943	-0.0305558943538837	G1	471971	4227	1	0	0	6	7	7	0	0	1
A1022M_E7_B002083	A1022M	373986	3498	A1022M	373986	3498	0.635907373478889	0	A1022M_E7_B002083	Adult	-0.021480408125556	-0.00259530047866488	G1	501737	3498	1	0	0	6	7	7	0	0	1
A1022M_M6_B002083	A1022M	301818	2522	A1022M	301818	2522	0.620785273263183	0	A1022M_M6_B002083	Adult	-0.0604097880776389	0.00511366022090497	G2M	499319	2525	1	0	0	6	7	7	0	0	1
A1022M_C11_B002083	A1022M	43174	2748	A1022M	43174	2748	0.741931349849716	0	A1022M_C11_B002083	Adult	-0.0560129228545993	-0.0244087787350309	G1	477982	3792	3	0	3	7	7	7	0	0	1
A1022M_M9_B002083	A1022M	53752	2988	A1022M	53755	2990	0.734749138847371	0	A1022M_M9_B002083	Adult	-0.0364275217339217	-0.00508983436467572	G1	476130	3857	3	3	3	7	6	6	0	0	1
A1022M_G10_B002083	A1022M	18026	1480	A1022M	18026	1480	0.744909933768117	0	A1022M_G10_B002083	Adult	0.025268774388803	-0.0142319279210775	S	468849	4549	3	3	3	7	7	7	0	0	1
A1022M_J11_B002083	A1022M	14832	2256	A1022M	14836	2257	0.803950335120819	0	A1022M_J11_B002083	Adult	-0.0342135836421658	-0.00762698303930159	G1	463985	5215	1	0	0	6	7	7	0	0	1
A1022M_P13_B002083	A1022M	71175	3640	A1022M	71175	3640	0.733895517438876	0	A1022M_P13_B002083	Adult	-0.0655702867110354	0.0414459717213943	G2M	482978	4037	3	3	3	7	6	6	0	0	1
A1022M_L15_B002083	A1022M	57129	3410	A1022M	57129	3410	0.742665726470961	0	A1022M_L15_B002083	Adult	0.000209229336037647	-0.0176486080558874	S	476859	4216	4	4	4	4	4	4	1	1	2
A1022M_N5_B002083	A1022M	78908	2730	A1022M	78913	2731	0.701698480696727	0	A1022M_N5_B002083	Adult	-0.0599796124524471	0.0435256259904693	G2M	477098	3465	5	5	5	5	5	5	2	3	3
A1022M_B20_B002083	A1022M	36217	3273	A1022M	36217	3273	0.771005371575569	0	A1022M_B20_B002083	Adult	-0.0485214345180511	-0.0932522812148548	G1	475915	4344	3	0	3	6	7	7	0	0	1
A1022M_N16_B002083	A1022M	42418	3068	A1022M	42420	3069	0.753526448644584	0	A1022M_N16_B002083	Adult	-0.0526772972178969	0.00154846860088328	G2M	475184	4062	1	0	0	6	7	7	0	0	1
A1022M_A5_B002083	A1022M	3354855	1696	A1022M	3354865	1697	0.494919195049924	0	A1022M_A5_B002083	Adult	-0.0493433046432267	-0.0541200993957446	G1	535772	1532	5	5	5	5	5	5	2	3	3
A1022M_N10_B002083	A1022M	45551	3145	A1022M	45551	3145	0.750804382250175	0	A1022M_N10_B002083	Adult	0.00541894704329014	0.0233031720602338	G2M	478731	3961	3	3	3	7	6	6	0	0	1
A1022M_J1_B002083	A1022M	5786582	1632	A1022M	5786582	1632	0.475084237765661	0	A1022M_J1_B002083	Adult	0.10297623214546	0.0990576439170689	S	541349	1486	4	4	4	4	4	4	1	1	2
A1022M_O4_B002083	A1022M	2886110	2055	A1022M	2886111	2056	0.512827024774564	0	A1022M_O4_B002083	Adult	0.0284403784342164	0.0531405080879536	G2M	535786	1875	5	5	5	5	5	5	2	3	3
A1022M_P7_B002083	A1022M	66076	2343	A1022M	66076	2343	0.69911653653331	0	A1022M_P7_B002083	Adult	-0.0369156606032592	0.0721771239104593	G2M	480419	3149	3	3	3	0	3	3	0	0	0
A1022M_B13_B002083	A1022M	90161	3819	A1022M	90161	3819	0.72289326455161	0	A1022M_B13_B002083	Adult	0.0783369218605568	0.0135010066745243	S	485428	4026	3	3	3	7	6	6	0	0	1
A1022M_B16_B002083	A1022M	45776	2607	A1022M	45778	2608	0.733009900278611	0	A1022M_B16_B002083	Adult	0.01806325600829	-0.00932016656977937	S	479345	3679	3	3	3	7	6	6	0	0	1
A1022M_P14_B002083	A1022M	22764	2410	A1022M	22764	2410	0.776181799789092	0	A1022M_P14_B002083	Adult	-0.0135216580142235	0.0357656987858122	G2M	470218	4484	3	3	3	7	6	6	0	0	1
A1022M_I9_B002083	A1022M	27702	1623	A1022M	27702	1623	0.722636011378218	0	A1022M_I9_B002083	Adult	-0.0123774949863983	-0.0239507016751516	G1	468606	3875	8	11	11	15	16	16	0	0	1
A1022M_J15_B002083	A1022M	12304	2295	A1022M	12304	2295	0.821697952764035	0	A1022M_J15_B002083	Adult	0.00383435334913183	0.0442753898892285	G2M	462643	5612	1	0	0	6	7	7	0	0	1
A1022M_E13_B002083	A1022M	19163	2564	A1022M	19165	2565	0.796049117439932	0	A1022M_E13_B002083	Adult	0.0450611547914972	-0.034916179039945	S	468602	4787	3	0	3	6	7	7	0	0	1
A1022M_F9_B002083	A1022M	70950	2383	A1022M	70950	2383	0.696177526394656	0	A1022M_F9_B002083	Adult	-0.0400977095042685	-0.074783538657964	G1	480432	3099	1	0	0	3	1	1	0	0	1
A1022M_I20_B002083	A1022M	30631	1655	A1022M	30631	1655	0.717494952216743	0	A1022M_I20_B002083	Adult	-0.0186469176895073	-0.0587438491183171	G1	469609	3691	0	1	1	1	0	0	0	0	0
A1022M_K3_B002083	A1022M	6031799	1894	A1022M	6031800	1895	0.483391323126779	0	A1022M_K3_B002083	Adult	-0.026806787423567	-0.0379054856682869	G1	541443	1700	4	4	4	4	4	4	1	1	2
A1022M_K14_B002083	A1022M	30712	2940	A1022M	30712	2940	0.772923822881821	0	A1022M_K14_B002083	Adult	-0.0475199297809415	-0.0725014672711139	G1	472589	4326	3	3	3	7	6	6	0	0	1
A1022M_B21_B002083	A1022M	74209	3661	A1022M	74214	3662	0.731696684295346	0	A1022M_B21_B002083	Adult	-0.0365942933626992	-0.00842924558065185	G1	483856	4013	3	3	3	7	6	6	0	0	1
A1022M_P22_B002083	A1022M	13093	1357	A1022M	13093	1357	0.760881721043857	0	A1022M_P22_B002083	Adult	-0.0623500030230269	-0.0132128550793558	G1	457100	5307	3	3	3	7	16	16	0	0	1
A1022M_P1_B002083	A1022M	971273	2657	A1022M	971275	2658	0.571965799891808	0	A1022M_P1_B002083	Adult	-0.0976971619505892	0.0141722112427477	G2M	514837	2579	4	4	4	4	4	4	1	1	2
A1022M_O3_B002083	A1022M	3967525	1507	A1022M	3967525	1507	0.481640339090556	0	A1022M_O3_B002083	Adult	-0.0160134625519141	0.115939312981402	G2M	535720	1353	4	4	4	4	4	4	1	1	2
A1022M_B17_B002083	A1022M	15126	1992	A1022M	15126	1992	0.789355770443717	0	A1022M_B17_B002083	Adult	0.0132392162147934	-0.0485240059069142	S	462219	5079	3	3	3	7	6	6	0	0	1
A1022M_E21_B002083	A1022M	830	430	A1022M	850	439	0.902043916302547	0	A1022M_E21_B002083	Adult	0.0341451115814869	-0.00635637181561896	S	360969	12006	8	13	13	17	20	20	2	3	7
A1022M_H17_B002083	A1022M	57020	3232	A1022M	57020	3232	0.737899762753554	0	A1022M_H17_B002083	Adult	0.0106360146891961	0.0321280016876151	G2M	478162	3885	1	0	0	6	7	7	0	0	1
A1022M_J9_B002083	A1022M	21399	2486	A1022M	21399	2486	0.784109144117161	0	A1022M_J9_B002083	Adult	-0.0339407596612626	-0.0166048734755926	G1	468041	4595	1	0	0	6	7	7	0	0	1
A1022M_H15_B002083	A1022M	32922	2860	A1022M	32922	2860	0.765108264201097	0	A1022M_H15_B002083	Adult	-0.0467779441668415	0.0273461597304199	G2M	473083	4178	1	0	0	6	7	7	0	0	1
A1022M_A9_B002083	A1022M	79180	2701	A1022M	79181	2702	0.70054110270985	0	A1022M_A9_B002083	Adult	-0.0204371531075581	0.0387992608892426	G2M	482963	3209	3	3	3	0	3	3	0	0	0
A1022M_I7_B002083	A1022M	470643	2624	A1022M	470643	2624	0.602705747035077	0	A1022M_I7_B002083	Adult	-0.0404846302142783	0.000598439043038856	G2M	504493	2624	1	0	0	6	7	7	0	0	1
A1022M_G15_B002083	A1022M	34131	3575	A1022M	34131	3575	0.783842762745983	0	A1022M_G15_B002083	Adult	-0.0731910842537662	-0.0165873098946364	G1	472562	4567	1	0	0	6	7	7	0	0	1
A1022M_L4_B002083	A1022M	2610097	3879	A1022M	2610099	3880	0.559299295042897	0	A1022M_L4_B002083	Adult	0.0380937917215867	-0.00196083703256363	S	531862	3388	5	5	5	5	5	5	2	3	3
A1022M_A8_B002083	A1022M	344327	2787	A1022M	344327	2787	0.622206061712058	0	A1022M_A8_B002083	Adult	0.00320807472964144	-0.00148112139951558	S	500579	2786	3	3	3	7	6	6	0	0	1
A1022M_E5_B002083	A1022M	1529182	1879	A1022M	1529183	1880	0.529416979729812	0	A1022M_E5_B002083	Adult	-0.0171762633733897	0.0043578564743042	G2M	523648	1797	5	5	5	5	5	5	2	3	3
A1022M_M18_B002083	A1022M	3658	720	A1022M	3658	720	0.801890843311333	0	A1022M_M18_B002083	Adult	-0.0661204289746918	-0.0603086665034707	G1	426504	8880	8	11	11	15	16	16	0	0	7
A1022M_B12_B002083	A1022M	18644	2489	A1022M	18644	2489	0.795221591853059	0	A1022M_B12_B002083	Adult	0.0428053478531854	0.00799019079703696	S	467101	4831	1	0	3	6	7	7	0	0	1
A1022M_P16_B002083	A1022M	9348	1791	A1022M	9348	1791	0.81927122734763	0	A1022M_P16_B002083	Adult	-0.0166639438354944	0.00236032190863475	G2M	453959	6190	3	3	3	0	3	3	0	0	0
A1022M_L16_B002083	A1022M	14794	2498	A1022M	14794	2498	0.814753640149127	0	A1022M_L16_B002083	Adult	-0.0581641781001162	-0.00746123065630072	G1	464857	5315	1	0	3	6	7	7	0	0	1
A1022M_J19_B002083	A1022M	53600	3211	A1022M	53600	3211	0.741492517496797	0	A1022M_J19_B002083	Adult	-0.0180316456535862	-0.010449391805233	G1	478839	3929	3	3	3	7	6	6	0	0	1
A1022M_F8_B002083	A1022M	144951	3165	A1022M	144951	3165	0.678206487953863	0	A1022M_F8_B002083	Adult	-0.0341146675514061	0.0141508982498401	G2M	490208	3279	1	0	0	6	7	7	0	0	1
A1022M_J2_B002083	A1022M	3901148	2472	A1022M	3901148	2472	0.514785223486343	0	A1022M_J2_B002083	Adult	-0.0311803581070306	0.00912093540927389	G2M	536907	2323	4	4	4	4	4	4	1	1	2
A1022M_B11_B002083	A1022M	65888	2614	A1022M	65888	2614	0.709160184662233	0	A1022M_B11_B002083	Adult	-0.0560824831596857	-0.015926677760219	G1	483444	3351	1	0	0	6	7	7	0	0	1
A1022M_A3_B002083	A1022M	5263162	1760	A1022M	5263166	1761	0.48291028780774	0	A1022M_A3_B002083	Adult	0.146630736187888	-0.0436885405404557	S	539308	1553	4	4	4	4	4	4	1	1	2
A1022M_A6_B002083	A1022M	945594	2250	A1022M	945595	2251	0.561000819357347	0	A1022M_A6_B002083	Adult	-0.0481119588096695	-0.035547245890701	G1	513470	2223	1	0	0	3	1	1	0	0	1
A1022M_F18_B002083	A1022M	31525	2502	A1022M	31525	2502	0.75540072163995	0	A1022M_F18_B002083	Adult	0.0135064506535089	-0.0365923853174374	S	472315	4070	1	0	0	6	7	7	0	0	1
A1022M_F16_B002083	A1022M	38949	2507	A1022M	38949	2507	0.740476432844486	0	A1022M_F16_B002083	Adult	-0.0170916281238359	-0.0426443580995033	G1	474783	3808	1	0	0	6	7	7	0	0	1
A1022M_C15_B002083	A1022M	2384	540	A1022M	2384	540	0.809045303178753	0	A1022M_C15_B002083	Adult	-0.0274413711699074	-0.0392652938285997	G1	440474	10084	6	7	7	10	19	19	4	4	5
A1022M_H7_B002083	A1022M	509459	2691	A1022M	509477	2692	0.601016327181562	0	A1022M_H7_B002083	Adult	-0.0113393970021112	-0.0457865523497258	G1	505600	2691	1	0	0	3	1	1	0	0	1
A1022M_L8_B002083	A1022M	92101	2717	A1022M	92101	2717	0.691762041526939	0	A1022M_L8_B002083	Adult	-0.0177838386251736	-0.0150999864569682	G1	485071	3152	3	0	3	6	7	7	0	0	1
A1022M_G16_B002083	A1022M	28876	2430	A1022M	28876	2430	0.759013152103352	0	A1022M_G16_B002083	Adult	0.03140331542238	0.00740785834387042	S	470075	4115	3	3	3	7	6	6	0	0	1
A1022M_M11_B002083	A1022M	21872	2355	A1022M	21872	2355	0.776976393200424	0	A1022M_M11_B002083	Adult	-0.0654793673799347	-0.0687586197954826	G1	467497	4558	3	0	3	6	7	7	0	0	1
A1022M_G2_B002083	A1022M	6207758	3595	A1022M	6207763	3598	0.523494055509959	0	A1022M_G2_B002083	Adult	0.0307107463202017	0.0122435930233373	S	542607	2590	4	4	4	4	4	4	1	1	2
A1022M_D16_B002083	A1022M	38169	2632	A1022M	38169	2632	0.746508465452346	0	A1022M_D16_B002083	Adult	0.0645375723491296	-0.0474898949578042	S	476036	3868	1	0	0	6	7	7	0	0	1
A1022M_I14_B002083	A1022M	25711	2956	A1022M	25713	2958	0.787047153820446	0	A1022M_I14_B002083	Adult	-0.0409879928302028	-0.0237040131944339	G1	472584	4552	3	0	3	6	7	7	0	0	1
A1022M_G11_B002083	A1022M	22989	2737	A1022M	22989	2737	0.788091017385007	0	A1022M_G11_B002083	Adult	-0.0773243703435812	-0.0459559625612647	G1	467468	4596	1	0	0	6	7	7	0	0	1
A1022M_H22_B002083	A1022M	237822	3893	A1022M	237822	3893	0.667804333883557	0	A1022M_H22_B002083	Adult	-0.0715550788356595	0.0298596474179689	G2M	495891	3898	3	3	3	7	6	6	0	0	1
A1022M_L3_B002083	A1022M	5343599	1797	A1022M	5343605	1800	0.483851464965091	0	A1022M_L3_B002083	Adult	-0.0209188990934935	0.187670912056341	G2M	546111	1603	4	4	4	4	4	4	1	1	2
A1022M_P12_B002083	A1022M	60613	3280	A1022M	60613	3280	0.735143854929554	0	A1022M_P12_B002083	Adult	-0.0544473468935374	-0.0451049004945576	G1	482432	3878	3	3	3	7	6	6	0	0	1
A1022M_P3_B002083	A1022M	4079139	2398	A1022M	4079142	2399	0.511307020319062	0	A1022M_P3_B002083	Adult	-0.029687452335068	0.0314625473928459	G2M	535136	1787	4	4	4	4	4	4	1	1	2
A1022M_C16_B002083	A1022M	13464	2008	A1022M	13464	2008	0.799860607984338	0	A1022M_C16_B002083	Adult	-0.0129771912913599	-0.0458883037025447	G1	463191	5332	1	0	0	7	6	6	0	0	1
A1022M_G17_B002083	A1022M	44490	2846	A1022M	44492	2847	0.743153603900447	0	A1022M_G17_B002083	Adult	-0.0763766543631218	0.0128863565795173	G2M	476362	3857	1	0	0	6	7	7	0	0	1
A1022M_M4_B002083	A1022M	4169382	1852	A1022M	4169382	1852	0.493596011761492	0	A1022M_M4_B002083	Adult	0.244431405651224	-0.000238332060925703	S	539229	1702	4	4	4	4	4	4	1	1	2
A1022M_A17_B002083	A1022M	17610	2238	A1022M	17610	2238	0.788989625020601	0	A1022M_A17_B002083	Adult	-0.0439910356714722	-0.0197102254057958	G1	468453	4835	3	3	3	7	6	6	0	0	1
A1022M_B4_B002083	A1022M	1393813	2166	A1022M	1393813	2166	0.542895088600212	0	A1022M_B4_B002083	Adult	0.0133934471988397	-0.0107922171452936	S	519823	2077	4	4	4	4	4	4	1	1	2
A1022M_O16_B002083	A1022M	55674	3314	A1022M	55674	3314	0.741805802182052	0	A1022M_O16_B002083	Adult	-0.012746297713257	-0.00583622069335986	G1	479044	3941	1	0	0	6	7	7	0	0	1
A1022M_K12_B002083	A1022M	43147	3523	A1022M	43153	3524	0.765270223711807	0	A1022M_K12_B002083	Adult	-0.0600245660780482	0.00757619821032189	G2M	475800	4342	3	0	3	7	7	7	0	0	1
A1022M_K7_B002083	A1022M	610476	2300	A1022M	610476	2300	0.581043967667904	0	A1022M_K7_B002083	Adult	0.00168931316396034	0.026094125133926	G2M	507496	2300	1	0	0	6	7	7	0	0	1
A1022M_I18_B002083	A1022M	37837	3058	A1022M	37838	3059	0.76138797844004	0	A1022M_I18_B002083	Adult	-0.0476614284691798	-0.0454853337126301	G1	472345	4192	8	11	11	15	16	16	0	0	7
A1022M_D13_B002083	A1022M	17470	2310	A1022M	17470	2310	0.79287594120182	0	A1022M_D13_B002083	Adult	-0.0584281654371825	-0.0270927457700545	G1	462881	4890	1	0	0	6	7	7	0	0	1
A1022M_E3_B002083	A1022M	2367043	1394	A1022M	2367043	1394	0.493279116023014	0	A1022M_E3_B002083	Adult	0.0256269749042773	-0.0394546518497209	S	527783	1282	4	4	4	4	4	4	1	1	2
A1022M_P11_B002083	A1022M	29795	2754	A1022M	29795	2754	0.768854199843785	0	A1022M_P11_B002083	Adult	-0.0545746923800185	-0.0480355999111939	G1	475385	4266	3	3	3	7	6	6	0	0	1
A1022M_A4_B002083	A1022M	2224532	2927	A1022M	2224534	2929	0.546177534121615	0	A1022M_A4_B002083	Adult	0.216929561954058	0.0834588671219228	S	529074	2312	5	5	5	5	5	5	2	3	3
A1022M_I2_B002083	A1022M	2296808	862	A1022M	2296808	862	0.461476139499904	0	A1022M_I2_B002083	Adult	0.143493088312617	0.0720904456923023	S	528046	799	4	4	4	4	4	4	1	1	2
A1022M_G14_B002083	A1022M	4931	1517	A1022M	4931	1517	0.861370584266033	0	A1022M_G14_B002083	Adult	-0.0392593419861711	-0.0586664931799664	G1	444249	7983	1	0	0	6	7	7	0	0	1
A1022M_C4_B002083	A1022M	3746132	2052	A1022M	3746132	2052	0.503861793182765	0	A1022M_C4_B002083	Adult	-0.038042107124943	-0.0216108846331416	G1	537741	1364	5	5	5	5	5	5	2	3	3
A1022M_O13_B002083	A1022M	41459	2823	A1022M	41461	2825	0.747355493729014	0	A1022M_O13_B002083	Adult	-0.027803413566317	0.000995119488875221	G2M	475008	3877	3	3	3	7	6	6	0	0	1
A1022M_K8_B002083	A1022M	204923	4350	A1022M	204923	4350	0.685009342571247	0	A1022M_K8_B002083	Adult	-0.0443648963809145	-0.0139327109763057	G1	493090	4359	3	3	3	7	6	6	0	0	1
A1022M_L20_B002083	A1022M	72974	3123	A1022M	72974	3123	0.718579303606335	0	A1022M_L20_B002083	Adult	0.08591199259224	0.0150358166090263	S	484507	3585	3	3	3	7	6	6	0	0	1
A1022M_K1_B002083	A1022M	3030924	1573	A1022M	3030925	1574	0.493245026763864	0	A1022M_K1_B002083	Adult	-0.0339938613110311	0.0346468084144875	G2M	537254	1469	4	4	4	4	4	4	1	1	2
A1022M_F17_B002083	A1022M	58769	3301	A1022M	58769	3301	0.737793270897246	0	A1022M_F17_B002083	Adult	0.010982046344	-0.0293524670615268	S	480268	3927	1	0	0	6	7	7	0	0	1
A1022M_E9_B002083	A1022M	18438	712	A1022M	18438	712	0.66869933621001	0	A1022M_E9_B002083	Adult	-0.040333637634109	0.0281076176685053	G2M	468147	4331	1	0	0	6	7	7	0	0	1
A1022M_G3_B002083	A1022M	4350348	2117	A1022M	4350348	2117	0.50097293592047	0	A1022M_G3_B002083	Adult	-0.0111969373352809	0.0742487625577153	G2M	537693	1970	4	4	4	4	4	4	1	1	2
A1022M_K10_B002083	A1022M	13913	1751	A1022M	13913	1751	0.782755678043387	0	A1022M_K10_B002083	Adult	-0.040343167921555	-0.0682391967731437	G1	450287	5348	8	11	11	15	16	16	0	0	7
A1022M_B9_B002083	A1022M	138817	2859	A1022M	138817	2859	0.672095808846922	0	A1022M_B9_B002083	Adult	-0.00043472880979506	-0.028917838666021	G1	489405	3029	3	3	3	7	6	6	0	0	1
A1022M_K11_B002083	A1022M	2028	312	A1022M	2028	312	0.754189097783642	0	A1022M_K11_B002083	Adult	-0.0340200730816709	-0.0359796948013471	G1	442439	10484	8	11	11	15	16	16	0	0	7
A1022M_C3_B002083	A1022M	6841517	2686	A1022M	6841517	2686	0.501686839212587	0	A1022M_C3_B002083	Adult	0.010475946733852	-0.0761067039885794	S	545550	2041	4	4	4	4	4	4	1	1	2
A1022M_G5_B002083	A1022M	763730	621	A1022M	763730	621	0.474778201238901	0	A1022M_G5_B002083	Adult	-0.0412148497345721	-0.0427940464081328	G1	512590	618	5	5	5	5	5	5	2	3	3
A1022M_A15_B002083	A1022M	10798	1921	A1022M	10798	1921	0.814095677406733	0	A1022M_A15_B002083	Adult	-0.0306298938218981	0.0119613139518235	G2M	460002	5830	3	3	3	7	6	6	0	0	1
A1022M_E2_B002083	A1022M	3601721	1074	A1022M	3601721	1074	0.462289274310002	0	A1022M_E2_B002083	Adult	-0.00699126797815236	0.0542944918151716	G2M	533165	935	4	4	4	4	4	4	1	1	2
A1022M_L17_B002083	A1022M	17891	2460	A1022M	17891	2460	0.797372784996563	0	A1022M_L17_B002083	Adult	0.0116620021110035	-0.0268785272644339	S	461518	4912	1	0	0	6	7	7	0	0	1
A1022M_M21_B002083	A1022M	49881	2607	A1022M	49881	2607	0.727157979197274	0	A1022M_M21_B002083	Adult	-0.00872661875422574	-0.0869705767628915	G1	477855	3606	3	3	3	7	6	6	0	0	1
A1022M_K2_B002083	A1022M	6857635	1854	A1022M	6858954	1855	0.478089616632901	0	A1022M_K2_B002083	Adult	-0.0758597076469355	-0.0109317491943288	G1	548681	1715	4	4	4	4	4	4	1	1	2
A1022M_I4_B002083	A1022M	3089993	2114	A1022M	3089999	2116	0.512409400757243	0	A1022M_I4_B002083	Adult	0.125557313332389	0.0985214391807388	S	536907	1945	5	5	5	5	5	5	2	3	3
A1022M_D10_B002083	A1022M	25448	2965	A1022M	25448	2965	0.788083895994302	0	A1022M_D10_B002083	Adult	0.0791522496417248	-0.0224228304047975	S	465346	4638	3	3	3	7	6	6	0	0	1
A1022M_P8_B002083	A1022M	138597	4078	A1022M	138598	4079	0.702202327151856	0	A1022M_P8_B002083	Adult	-0.0916243376403717	0.023217878344313	G2M	491381	4135	3	3	3	7	6	6	0	0	1
A1022M_I16_B002083	A1022M	26433	2810	A1022M	26433	2810	0.779871574641176	0	A1022M_I16_B002083	Adult	-0.0147526486697854	-0.0415673666671526	G1	468563	4407	1	0	0	6	7	7	0	0	1
A1022M_L18_B002083	A1022M	28047	2910	A1022M	28047	2910	0.778772807168224	0	A1022M_L18_B002083	Adult	-0.0531681340119888	-0.0571012970559636	G1	474419	4410	3	3	3	7	6	6	0	0	1
A1022M_E8_B002083	A1022M	225234	2760	A1022M	225234	2760	0.642844086560062	0	A1022M_E8_B002083	Adult	0.0285275127230536	0.0389118391331504	G2M	495226	2781	1	0	0	6	7	7	0	0	1
A1022M_A19_B002083	A1022M	23823	1502	A1022M	23823	1502	0.725764795201192	0	A1022M_A19_B002083	Adult	0.0286396444514262	-0.0691007944852606	S	467169	4076	0	6	6	9	10	10	0	0	0
A1022M_N22_B002083	A1022M	33905	2622	A1022M	33905	2622	0.754621116336823	0	A1022M_N22_B002083	Adult	-0.0776373111140294	-0.0500065979585269	G1	474964	4049	1	0	0	6	7	7	0	0	1
A1022M_H12_B002083	A1022M	28751	1896	A1022M	28751	1896	0.735163370268072	0	A1022M_H12_B002083	Adult	0.0212426882386218	-0.0231507358657156	S	465428	3978	0	1	1	1	0	0	0	0	0
A1022M_B18_B002083	A1022M	48243	3222	A1022M	48243	3222	0.749049801146524	0	A1022M_B18_B002083	Adult	-0.0237794689976112	0.0432072528701383	G2M	478701	4005	3	3	3	7	6	6	0	0	1
A1022M_N8_B002083	A1022M	192591	2682	A1022M	192592	2683	0.648790042931456	0	A1022M_N8_B002083	Adult	-0.0858978610107988	-0.00444835788950358	G1	493062	2729	3	3	3	7	6	6	0	0	1
A1022M_H2_B002083	A1022M	3542111	757	A1022M	3542111	757	0.439606142834929	0	A1022M_H2_B002083	Adult	0.0298492016887757	0.0307265675073458	G2M	539803	685	4	4	4	4	4	4	1	1	2
A1022M_I15_B002083	A1022M	18107	2677	A1022M	18108	2678	0.805052803764006	0	A1022M_I15_B002083	Adult	0.0116226221053256	-0.00349240174333702	S	469919	4941	1	0	0	6	7	7	0	0	1
A1022M_G21_B002083	A1022M	5327	549	A1022M	5327	549	0.735163039080731	0	A1022M_G21_B002083	Adult	-0.0290710281570802	0.018601182915645	G2M	459322	7646	8	11	11	15	16	16	0	0	7
A1022M_I8_B002083	A1022M	70746	2897	A1022M	70746	2897	0.713847690828232	0	A1022M_I8_B002083	Adult	-0.0197198221148785	0.0155277160627589	G2M	484865	3488	1	0	0	6	7	7	0	0	1
A1022M_F11_B002083	A1022M	10981	1767	A1022M	10981	1767	0.803643736977024	0	A1022M_F11_B002083	Adult	0.0269710063263242	-0.00251120335729793	S	460782	5783	1	0	0	6	7	7	0	0	1
A1022M_E11_B002083	A1022M	20225	2894	A1022M	20225	2894	0.803898777787093	0	A1022M_E11_B002083	Adult	-0.0672625945461719	-0.0307930308555986	G1	467449	4898	3	0	3	6	7	7	0	0	1
A1022M_M5_B002083	A1022M	984957	2168	A1022M	984957	2168	0.55662056002486	0	A1022M_M5_B002083	Adult	0.0329553655797621	0.0143496612022337	S	516422	2140	5	5	5	5	5	5	2	3	3
A1022M_N7_B002083	A1022M	505436	3306	A1022M	505436	3306	0.617024689622916	0	A1022M_N7_B002083	Adult	-0.0435954682670921	-0.00322907198775306	G1	505435	3306	3	3	3	7	6	6	0	0	1
A1022M_P10_B002083	A1022M	47318	2579	A1022M	47318	2579	0.729718094594305	0	A1022M_P10_B002083	Adult	-0.0803512610751148	-0.104953463207144	G1	468014	3858	8	11	11	15	16	16	0	0	7
A1022M_D18_B002083	A1022M	47646	3331	A1022M	47646	3331	0.75300442890794	0	A1022M_D18_B002083	Adult	-0.0734133470904209	0.00367884409985306	G2M	477517	4077	3	0	3	6	7	7	0	0	1
A1022M_E15_B002083	A1022M	25045	2392	A1022M	25045	2392	0.768123540375558	0	A1022M_E15_B002083	Adult	0.0291997814364746	-0.0834335677554272	S	469515	4382	1	0	0	6	7	7	0	0	1
A1022M_I1_B002083	A1022M	4844876	1807	A1022M	4844876	1807	0.487183312239031	0	A1022M_I1_B002083	Adult	-0.0755536288601088	0.0491035349032589	G2M	538576	1662	4	4	4	4	4	4	1	1	2
A1022M_N15_B002083	A1022M	1188	631	A1022M	1188	631	0.910633012830066	0	A1022M_N15_B002083	Adult	0.0114326105233202	-0.0480276421934957	S	432734	11441	1	0	0	3	1	1	0	0	1
A1022M_H16_B002083	A1022M	28724	2937	A1022M	28724	2937	0.777863040336429	0	A1022M_H16_B002083	Adult	-0.0236625706236399	-0.063782966833654	G1	471772	4462	1	0	0	6	7	7	0	0	1
A1022M_D1_B002083	A1022M	1304763	656	A1022M	1304764	657	0.460722858691263	0	A1022M_D1_B002083	Adult	0.044378901682478	-0.0252921204205114	S	521746	522	6	7	7	10	17	17	4	4	5
A1022M_E4_B002083	A1022M	875499	1270	A1022M	875499	1270	0.522327530400922	0	A1022M_E4_B002083	Adult	-0.0103492327272225	0.0120637875354189	G2M	514490	1260	5	5	5	5	5	5	2	3	3
A1022M_D8_B002083	A1022M	172726	2485	A1022M	172726	2485	0.648289954088756	0	A1022M_D8_B002083	Adult	0.0702847233353256	-0.0304912467470282	S	492257	2608	3	3	3	7	6	6	0	0	1
A1022M_G1_B002083	A1022M	3802965	1556	A1022M	3802965	1556	0.485098822379627	0	A1022M_G1_B002083	Adult	-0.0323316981473901	-0.00674156983670868	G1	533172	1453	4	4	4	4	4	4	1	1	2
A1022M_A1_B002083	A1022M	1729889	917	A1022M	1729890	918	0.474965357481575	0	A1022M_A1_B002083	Adult	-0.0180875120156992	0.031894259348407	G2M	523407	838	4	4	4	4	4	4	1	1	2
A1022M_N20_B002083	A1022M	25646	2154	A1022M	25646	2154	0.756006090398311	0	A1022M_N20_B002083	Adult	-0.00449611312764407	-0.0686501810042695	G1	470969	4184	3	3	3	7	6	6	0	0	1
A1022M_O17_B002083	A1022M	22305	2453	A1022M	22305	2453	0.779527139119944	0	A1022M_O17_B002083	Adult	-0.0140747343228594	-0.0207726820742921	G1	470514	4530	3	3	3	7	6	6	0	0	1
A1022M_E19_B002083	A1022M	95888	3226	A1022M	95888	3226	0.704301564603689	0	A1022M_E19_B002083	Adult	0.0620468097532597	-0.0169622249007272	S	483137	3635	4	4	4	4	4	4	1	1	2
A1022M_D3_B002083	A1022M	3166024	1770	A1022M	3166026	1772	0.499724095534329	0	A1022M_D3_B002083	Adult	0.063789348051582	0.0358216781840192	S	532524	1510	4	4	4	4	4	4	1	1	2
A1022M_C10_B002083	A1022M	41508	2552	A1022M	41508	2552	0.737718370034751	0	A1022M_C10_B002083	Adult	0.0455433001325486	-0.0245754444569213	S	475644	3756	3	3	3	0	3	3	0	0	1
A1022M_N3_B002083	A1022M	5766259	1640	A1022M	5766259	1640	0.475505721414663	0	A1022M_N3_B002083	Adult	-0.0672261060863827	0.0540597467686081	G2M	539947	1483	4	4	4	4	4	4	1	1	2
A1022M_K5_B002083	A1022M	1641930	1855	A1022M	1641932	1857	0.525925199108311	0	A1022M_K5_B002083	Adult	-0.0577682403776336	-0.00273566099112973	G1	525950	1763	5	5	5	5	5	5	2	3	3
A1022M_E10_B002083	A1022M	51798	4109	A1022M	51799	4110	0.766566708960397	0	A1022M_E10_B002083	Adult	-0.0607065551040297	-0.0201290111516482	G1	479611	4598	1	0	3	6	7	7	0	0	1
A1022M_L2_B002083	A1022M	2901874	964	A1022M	2903223	965	0.46179522605577	0	A1022M_L2_B002083	Adult	-0.0536014217804173	-0.0133921686596181	G1	533640	898	4	4	4	4	4	4	1	1	2
A1022M_G13_B002083	A1022M	10235	1529	A1022M	10235	1529	0.794099183586661	0	A1022M_G13_B002083	Adult	0.0108486849343191	-0.0579440961379173	S	450852	5943	0	1	1	1	0	0	0	0	0
A1022M_L21_B002083	A1022M	34860	2591	A1022M	34860	2591	0.75147983078693	0	A1022M_L21_B002083	Adult	-0.0965491081058896	-0.073449374238029	G1	475793	3969	3	0	3	6	7	7	0	0	1
A1022M_L14_B002083	A1022M	32126	3248	A1022M	32126	3248	0.779171890602535	0	A1022M_L14_B002083	Adult	-0.0610863519928941	-0.0175083664195536	G1	473116	4418	1	0	0	6	7	7	0	0	1
A1022M_H21_B002083	A1022M	44914	2722	A1022M	44914	2722	0.738307455572692	0	A1022M_H21_B002083	Adult	-0.0563698714232054	-0.0341846413026427	G1	473686	3797	1	0	0	6	7	7	0	0	1
A1022M_H10_B002083	A1022M	22130	2429	A1022M	22130	2429	0.779158111920478	0	A1022M_H10_B002083	Adult	-0.0728649397548088	0.0528083539873637	G2M	463868	4583	1	0	0	6	7	7	0	0	1
A1022M_B8_B002083	A1022M	554012	2558	A1022M	554439	2559	0.59334210469789	0	A1022M_B8_B002083	Adult	0.0474170446146289	-0.0241854098263232	S	506524	2558	3	3	3	7	6	6	0	0	1
A1022M_N17_B002083	A1022M	32218	2781	A1022M	32218	2781	0.764003033629339	0	A1022M_N17_B002083	Adult	-0.0509455117324506	0.00472806644956927	G2M	470723	4202	1	0	0	6	7	7	0	0	1
A1022M_F6_B002083	A1022M	2343781	3912	A1022M	2343785	3915	0.564015407394958	0	A1022M_F6_B002083	Adult	-0.0184749017994338	-0.061301237440026	G1	525388	3345	1	0	0	3	1	1	0	0	1
A1022M_C2_B002083	A1022M	641111	1084	A1022M	641111	1084	0.522656135829747	0	A1022M_C2_B002083	Adult	-0.00420946295576751	-0.011383990974853	G1	510180	1084	6	7	7	10	17	17	4	4	5
A1022M_H14_B002083	A1022M	25949	2804	A1022M	25949	2804	0.781079245762414	0	A1022M_H14_B002083	Adult	-0.0792028103695513	-0.00551904402900197	G1	470324	4435	1	0	0	6	7	7	0	0	1
A1022M_P5_B002083	A1022M	1399064	2696	A1022M	1399117	2698	0.558269351439031	0	A1022M_P5_B002083	Adult	-0.0716148438703086	-0.0245171273840264	G1	520163	2407	4	4	4	4	5	5	1	1	2
A1022M_K4_B002083	A1022M	5024193	1919	A1022M	5024193	1919	0.489933216722591	0	A1022M_K4_B002083	Adult	0.0886678888359566	-0.0122735772656042	S	545529	1744	5	5	5	5	5	5	2	3	3
A1022M_L9_B002083	A1022M	100091	3987	A1022M	100093	3988	0.720092888738933	0	A1022M_L9_B002083	Adult	-0.0255245530726303	-0.0195264844447491	G1	487434	4150	3	3	3	7	6	6	0	0	1
A1022M_G9_B002083	A1022M	107550	2756	A1022M	107550	2756	0.683733224489848	0	A1022M_G9_B002083	Adult	-0.0642252188770656	-0.0424548009516792	G1	487223	3059	1	0	0	6	7	7	0	0	1
A1022M_K16_B002083	A1022M	29932	2688	A1022M	29932	2688	0.766158460383123	0	A1022M_K16_B002083	Adult	-0.0765826363023383	-0.0099746734029172	G1	470531	4241	1	0	0	6	7	7	0	0	1
A1022M_D12_B002083	A1022M	38690	3272	A1022M	38690	3272	0.766155346636617	0	A1022M_D12_B002083	Adult	-0.00203589117301362	-0.0603551249204953	G1	475308	4255	1	0	0	6	7	7	0	0	1
A1022M_K6_B002083	A1022M	1361150	2131	A1022M	1361151	2132	0.542686346022832	0	A1022M_K6_B002083	Adult	-0.087670229888871	-0.0252104240519468	G1	517263	2051	1	0	0	6	7	7	0	0	1
A1022M_J16_B002083	A1022M	39869	3076	A1022M	39869	3076	0.758153183476432	0	A1022M_J16_B002083	Adult	-0.0300628564144757	-0.0792651648205914	G1	474145	4135	1	0	0	6	7	7	0	0	1
A1022M_G8_B002083	A1022M	112571	1951	A1022M	112571	1951	0.651352098999873	0	A1022M_G8_B002083	Adult	-0.0725649221298959	-0.0853254176181336	G1	484960	2403	0	1	1	1	0	0	0	0	0
A1022M_J17_B002083	A1022M	37033	3147	A1022M	37034	3148	0.765668749127177	0	A1022M_J17_B002083	Adult	-0.0294346471499215	-0.0198265255231893	G1	469585	4329	3	3	3	7	6	6	0	0	1
A1022M_A7_B002083	A1022M	205648	3031	A1022M	205648	3031	0.655280323807796	0	A1022M_A7_B002083	Adult	-0.0055445719218845	0.0122187094549072	G2M	495399	3055	3	3	3	0	3	3	0	0	0
A1022M_P20_B002083	A1022M	32391	2630	A1022M	32391	2630	0.758233700088645	0	A1022M_P20_B002083	Adult	-0.0534931797071081	-0.0460297936959526	G1	472972	4086	3	3	3	7	6	6	0	0	1
A1022M_M14_B002083	A1022M	16878	2273	A1022M	16878	2273	0.794025211140017	0	A1022M_M14_B002083	Adult	-0.00477065276820499	-0.0435369677164399	G1	464128	4969	1	0	0	6	7	7	0	0	1
A1022M_K13_B002083	A1022M	7872	1131	A1022M	7872	1131	0.783725852484486	0	A1022M_K13_B002083	Adult	-0.0540482241833375	0.00869967215738299	G2M	448757	6570	0	6	6	1	0	0	0	0	0
A1022M_O5_B002083	A1022M	1973713	2183	A1022M	1973713	2183	0.530405575799374	0	A1022M_O5_B002083	Adult	-0.0602338265514641	-0.0409046704642216	G1	527328	2077	5	5	5	5	5	5	2	3	3
A1022M_I5_B002083	A1022M	1872000	1738	A1022M	1872001	1739	0.516604187126032	0	A1022M_I5_B002083	Adult	-0.06104256307232	-0.0461805983274709	G1	529910	1674	5	5	5	5	5	5	2	3	3
A1022M_N2_B002083	A1022M	6087233	2106	A1022M	6087233	2106	0.489866252877941	0	A1022M_N2_B002083	Adult	-0.02674022913714	-0.0303284337491966	G1	544525	1932	4	4	4	4	4	4	1	1	2
A1022M_L5_B002083	A1022M	1388940	2229	A1022M	1388955	2231	0.545119575439706	0	A1022M_L5_B002083	Adult	-0.0176136742261416	0.075524660121319	G2M	522286	2118	5	5	5	5	5	5	2	3	3
A1022M_E18_B002083	A1022M	3461	1214	A1022M	3461	1214	0.87144475956226	0	A1022M_E18_B002083	Adult	-0.0327423538548578	0.0736373365862755	G2M	449324	9012	3	3	3	7	6	6	0	0	1
A1022M_C19_B002083	A1022M	38003	2345	A1022M	38004	2346	0.735906903964217	0	A1022M_C19_B002083	Adult	0.0220104251715097	-0.066407784045746	S	473217	3717	3	3	3	7	6	6	0	0	1
A1022M_J3_B002083	A1022M	4762417	1908	A1022M	4762419	1909	0.491298386815984	0	A1022M_J3_B002083	Adult	-0.0579360635654069	0.0551712260488143	G2M	539605	1761	4	4	4	4	4	4	1	1	2
A1022M_I11_B002083	A1022M	79480	3218	A1022M	79480	3218	0.715796217483388	0	A1022M_I11_B002083	Adult	0.0787684189038984	0.0424539766445225	S	483564	3613	1	0	0	6	7	7	0	0	1
A1022M_O12_B002083	A1022M	60728	2827	A1022M	60728	2827	0.721523134342963	0	A1022M_O12_B002083	Adult	-0.0124935970788084	-0.0688201112176203	G1	479120	3520	1	0	0	6	7	7	0	0	1
A1022M_F3_B002083	A1022M	5693832	2089	A1022M	5693835	2091	0.491510737391757	0	A1022M_F3_B002083	Adult	0.00446895260512432	-0.0283100126857286	S	549225	1839	4	12	12	16	13	13	1	1	2
A1022M_O8_B002083	A1022M	153785	3070	A1022M	153785	3070	0.67229539393806	0	A1022M_O8_B002083	Adult	0.058531667945529	-0.0820710446162526	S	491274	3161	3	3	3	7	6	6	0	0	1
A1022M_N14_B002083	A1022M	26232	2540	A1022M	26232	2540	0.770528088896715	0	A1022M_N14_B002083	Adult	-0.0601415109213605	0.0686032031538139	G2M	471135	4317	3	0	3	6	7	7	0	0	1
A1022M_E6_B002083	A1022M	1364048	1793	A1022M	1364048	1793	0.530345661333225	0	A1022M_E6_B002083	Adult	-0.0488762267815411	0.0640448339793197	G2M	520299	1720	4	4	4	4	4	4	1	1	2
A1022M_K15_B002083	A1022M	19607	2426	A1022M	19607	2426	0.788575623154603	0	A1022M_K15_B002083	Adult	-0.0538874284801025	-0.0296856452265822	G1	464910	4721	1	0	0	6	7	7	0	0	1
A1022M_I10_B002083	A1022M	27305	2187	A1022M	27310	2189	0.752931366871506	0	A1022M_I10_B002083	Adult	-0.0277864367291935	-0.0142955055328174	G1	468559	4105	1	0	0	6	7	7	0	0	1
A1022M_P15_B002083	A1022M	33798	2786	A1022M	33799	2787	0.760699957860072	0	A1022M_P15_B002083	Adult	-0.0835815528829587	0.0427388394139828	G2M	474484	4118	3	3	3	7	6	6	0	0	1
A1022M_B19_B002083	A1022M	32942	1972	A1022M	32942	1972	0.729324760709756	0	A1022M_B19_B002083	Adult	-0.0258872725900591	-0.0352396606199109	G1	471456	3777	3	3	3	7	6	6	0	0	1
A1022M_I13_B002083	A1022M	10140	1595	A1022M	10141	1596	0.799542760304269	0	A1022M_I13_B002083	Adult	-0.0146394430533576	0.00496042072269955	G2M	456922	5963	3	3	3	7	6	6	0	0	1
A1022M_J7_B002083	A1022M	360782	2510	A1022M	360782	2510	0.611755250318134	0	A1022M_J7_B002083	Adult	0.0256783155485833	-0.0170075772939253	S	501431	2509	1	0	0	6	7	7	0	0	1
A1022M_F7_B002083	A1022M	480686	2322	A1022M	480686	2322	0.592387236316815	0	A1022M_F7_B002083	Adult	-0.0489171768120881	-0.0333786395320953	G1	504736	2322	1	0	0	6	7	7	0	0	1
A1022M_A12_B002083	A1022M	47129	2608	A1022M	47129	2608	0.731028651068427	0	A1022M_A12_B002083	Adult	-0.0928229486209165	-0.0256213724588573	G1	478289	3660	1	0	0	6	7	7	0	0	1
A1022M_D17_B002083	A1022M	41374	3052	A1022M	41374	3052	0.754773705324691	0	A1022M_D17_B002083	Adult	-0.0381512410416065	-0.024938655874601	G1	475350	4071	1	0	0	6	7	7	0	0	1
A1022M_G20_B002083	A1022M	46206	2911	A1022M	46206	2911	0.742607973307318	0	A1022M_G20_B002083	Adult	0.0112251391784869	-0.042460726294834	S	478535	3869	1	0	0	6	7	7	0	0	1
A1022M_B22_B002083	A1022M	21865	1739	A1022M	21865	1739	0.746655906217812	0	A1022M_B22_B002083	Adult	-0.0403244836834547	-0.0702152851892989	G1	463587	4313	0	1	1	1	0	0	0	0	0
A1022M_D5_B002083	A1022M	2520825	1604	A1022M	2520830	1608	0.500861396166175	0	A1022M_D5_B002083	Adult	0.0891690862479043	0.0229967474470265	S	533120	1353	5	5	5	5	5	5	2	3	3
A1022M_C18_B002083	A1022M	32138	2181	A1022M	32138	2181	0.740768072943226	0	A1022M_C18_B002083	Adult	-0.0186686407694747	0.00115836737769988	G2M	471890	3843	1	0	0	6	7	7	0	0	1
A1022M_D15_B002083	A1022M	13255	2084	A1022M	13255	2084	0.805092672275889	0	A1022M_D15_B002083	Adult	0.0112871363226812	0.0097186038528322	S	462858	5415	3	0	3	6	7	7	0	0	1
A1022M_C7_B002083	A1022M	668082	2943	A1022M	668082	2943	0.595517877533122	0	A1022M_C7_B002083	Adult	-0.0348546614874371	0.0492530743112537	G2M	509573	2942	0	1	1	1	0	0	0	0	0
A1022M_C17_B002083	A1022M	79592	3384	A1022M	79595	3385	0.720187906098191	0	A1022M_C17_B002083	Adult	-0.0277421353372168	0.0377939202204848	G2M	486934	3718	3	3	3	7	6	6	0	0	1
A1022M_N19_B002083	A1022M	23525	2382	A1022M	23525	2382	0.772485157678111	0	A1022M_N19_B002083	Adult	0.0477033035447427	0.000271068799250332	S	467144	4418	3	3	3	7	6	6	0	0	1
A1022M_J20_B002083	A1022M	34985	3034	A1022M	34985	3034	0.76630855945427	0	A1022M_J20_B002083	Adult	-0.00426686159511691	-0.0185937898994845	G1	471814	4251	1	0	0	6	7	7	0	0	1
A1022M_J18_B002083	A1022M	32620	2935	A1022M	32620	2935	0.768277485606857	0	A1022M_J18_B002083	Adult	-0.00183386356861456	-0.101185424011221	G1	470437	4244	3	0	3	7	7	7	0	0	1
A1022M_H13_B002083	A1022M	31937	3165	A1022M	31947	3166	0.777126261700641	0	A1022M_H13_B002083	Adult	-0.0807634174169276	-0.0489135355681002	G1	471923	4389	1	0	0	6	7	7	0	0	1
A1022M_C6_B002083	A1022M	76660	843	A1022M	76660	843	0.598994033145515	0	A1022M_C6_B002083	Adult	-0.00176740227963512	0.00319890540397527	G2M	468903	2144	6	7	7	10	19	19	4	4	5
A1022M_E1_B002083	A1022M	8102537	2156	A1022M	8102537	2156	0.482534610809267	0	A1022M_E1_B002083	Adult	0.141232481849141	-0.0298366781380911	S	548079	1895	4	4	4	4	4	4	1	1	2
A1022M_H4_B002083	A1022M	3923602	2574	A1022M	3925214	2576	0.517290954216045	0	A1022M_H4_B002083	Adult	0.359900386247003	0.114121037434295	S	542212	2420	5	5	5	5	5	5	2	3	3
A1022M_K17_B002083	A1022M	16686	1858	A1022M	16686	1858	0.774223827010698	0	A1022M_K17_B002083	Adult	-0.000215622499278742	0.028793185884187	G2M	460993	4882	1	0	0	6	7	7	0	0	1
A1022M_C1_B002083	A1022M	4718980	2757	A1022M	4718980	2757	0.51551019675997	0	A1022M_C1_B002083	Adult	-0.04749547884166	0.0495103810027573	G2M	537903	2196	4	4	4	4	4	4	1	1	2
A1022M_A2_B002083	A1022M	2224942	1064	A1022M	2224942	1064	0.476885087038165	0	A1022M_A2_B002083	Adult	-0.0534046208805958	-0.00782881273374412	G1	530859	1001	4	4	4	4	4	4	1	1	2
A1022M_E14_B002083	A1022M	44278	3236	A1022M	44278	3236	0.755459855695115	0	A1022M_E14_B002083	Adult	-0.0595273265119825	-0.0276023951993607	G1	476955	4116	1	0	0	6	7	7	0	0	1
A1022M_O6_B002083	A1022M	859356	2265	A1022M	859362	2267	0.56544521728068	0	A1022M_O6_B002083	Adult	0.0155741924778131	0.0679537736588968	G2M	512644	2256	3	3	3	7	6	6	0	0	1
A1022M_G12_B002083	A1022M	54495	3115	A1022M	54495	3115	0.737583400923217	0	A1022M_G12_B002083	Adult	-0.0460324808805049	-0.027154747542699	G1	480694	3815	3	0	3	6	7	7	0	0	1
A1022M_M8_B002083	A1022M	142695	2983	A1022M	142695	2983	0.674112864923755	0	A1022M_M8_B002083	Adult	-0.0251901400137105	-0.0410719989263733	G1	489335	3114	1	0	0	6	7	7	0	0	1
A1022M_P6_B002083	A1022M	1350523	2671	A1022M	1350523	2671	0.558954861528571	0	A1022M_P6_B002083	Adult	-0.0861196766247468	-0.0195812665149442	G1	516897	2424	3	3	3	0	3	3	0	0	0
A1022M_D9_B002083	A1022M	113155	3167	A1022M	113155	3167	0.692693718919043	0	A1022M_D9_B002083	Adult	0.0483728077502676	-0.0381715694210397	S	487590	3351	1	3	3	7	6	6	0	0	1
A1022M_H19_B002083	A1022M	21181	1863	A1022M	21183	1864	0.755999857503019	0	A1022M_H19_B002083	Adult	-0.0461465403308746	-0.0352466929796632	G1	466173	4388	1	0	0	6	7	7	0	0	1
A1022M_G7_B002083	A1022M	10257	720	A1022M	10257	720	0.712370480120264	0	A1022M_G7_B002083	Adult	-0.0393313406388947	-0.0428912542225458	G1	462280	5751	8	11	11	15	16	16	0	0	7
A1022M_B6_B002083	A1022M	2247231	2264	A1022M	2247231	2264	0.528189939347625	0	A1022M_B6_B002083	Adult	-0.0031405779133591	0.00678337205005705	G2M	526071	2107	1	0	0	6	7	7	0	0	1
A1022M_G4_B002083	A1022M	2293316	1672	A1022M	2293316	1672	0.506761192776105	0	A1022M_G4_B002083	Adult	0.150861787393805	0.00414073871507102	S	531594	1553	5	5	5	5	5	5	2	3	3
A1022M_P17_B002083	A1022M	12181	2037	A1022M	12189	2038	0.809894770901582	0	A1022M_P17_B002083	Adult	0.0179045679589266	-0.0375552348398926	S	452670	5640	8	11	11	15	16	16	0	0	7
A1022M_O11_B002083	A1022M	53050	2413	A1022M	53054	2414	0.715965941353607	0	A1022M_O11_B002083	Adult	-0.0890512139093522	-0.0498236446628872	G1	479064	3429	3	3	3	7	6	6	0	0	1
A1022M_J21_B002083	A1022M	48382	2338	A1022M	48384	2339	0.719155751547329	0	A1022M_J21_B002083	Adult	0.0179997523991202	0.0674881602915974	G2M	475843	3477	1	0	0	6	7	7	0	0	1
A1022M_I19_B002083	A1022M	55884	2739	A1022M	55884	2739	0.724117097153703	0	A1022M_I19_B002083	Adult	-0.0595101562871466	0.0381587064119517	G2M	476994	3589	1	0	0	6	7	7	0	0	1
A1022M_H20_B002083	A1022M	45821	3036	A1022M	45821	3036	0.74710438358845	0	A1022M_H20_B002083	Adult	-0.0654409400478924	-0.00355167094605906	G1	473281	4004	3	3	3	7	6	6	0	0	1
A1022M_J10_B002083	A1022M	61468	2732	A1022M	61468	2732	0.717630512433246	0	A1022M_J10_B002083	Adult	-0.0322547237499798	-0.0104964450854785	G1	477626	3628	4	4	4	4	4	4	1	1	2
A1022M_O1_B002083	A1022M	906802	1946	A1022M	906806	1948	0.552174739318911	0	A1022M_O1_B002083	Adult	-0.0718828775920233	-0.0127506866217366	G1	515479	1931	4	4	4	4	4	4	1	1	2
A1022M_C8_B002083	A1022M	406557	2946	A1022M	406557	2946	0.618498418644515	0	A1022M_C8_B002083	Adult	-0.0236103517014052	-0.0426594060248929	G1	502598	2946	1	0	0	6	7	7	0	0	1
A1022M_C12_B002083	A1022M	34570	2697	A1022M	34570	2697	0.755917204368533	0	A1022M_C12_B002083	Adult	-0.0101018866345008	0.03162141739259	G2M	472288	4044	1	0	0	6	7	7	0	0	1
A1022M_A18_B002083	A1022M	34398	2859	A1022M	34398	2859	0.761862419817025	0	A1022M_A18_B002083	Adult	-0.0787701860921537	0.0303550473356172	G2M	473625	4143	3	3	3	7	6	6	0	0	1
A1022M_F14_B002083	A1022M	21149	2354	A1022M	21149	2354	0.779556188235535	0	A1022M_F14_B002083	Adult	-0.0132810233338135	0.0331252975023162	G2M	466376	4595	1	0	0	6	7	7	0	0	1
A1022M_M12_B002083	A1022M	35867	2971	A1022M	35867	2971	0.762488511646757	0	A1022M_M12_B002083	Adult	0.00388187684206147	-0.0305704970172698	S	477868	4157	3	3	3	7	6	6	0	0	1
A1022M_A10_B002083	A1022M	15922	1128	A1022M	15922	1128	0.726394771244576	0	A1022M_A10_B002083	Adult	0.0574624875701127	-0.0688749395120253	S	470952	4723	3	3	3	0	3	3	0	0	0
A1022M_D7_B002083	A1022M	762979	2337	A1022M	762981	2338	0.57268791291883	0	A1022M_D7_B002083	Adult	-0.0122435331258481	-0.0224157476513756	G1	510692	2332	1	0	0	3	1	1	0	0	1
A1022M_B10_B002083	A1022M	37327	3219	A1022M	37327	3219	0.767214187272134	0	A1022M_B10_B002083	Adult	-0.0639985533215191	0.000147358629965788	G2M	477708	4201	3	3	3	7	6	6	0	0	1
A1022M_L22_B002083	A1022M	26733	2842	A1022M	26734	2843	0.780150660483021	0	A1022M_L22_B002083	Adult	-0.0994968171956465	-0.0317468432434716	G1	470855	4412	1	0	0	6	7	7	0	0	1
A1022M_P18_B002083	A1022M	15296	2087	A1022M	15296	2087	0.793275343004431	0	A1022M_P18_B002083	Adult	-0.0440329527959574	0.0382481077654081	G2M	466614	5068	3	3	3	0	3	3	0	0	0
A1022M_L19_B002083	A1022M	2835	827	A1022M	2835	827	0.845028434356346	0	A1022M_L19_B002083	Adult	0.0124937772960323	0.00384325956968964	S	447895	9590	3	3	3	7	16	16	0	0	1
A1022M_A13_B002083	A1022M	1389	710	A1022M	1389	710	0.907263280377955	0	A1022M_A13_B002083	Adult	-0.0344074901791082	-0.0631605745965085	G1	434007	11233	3	3	3	0	3	3	0	0	0
A1022M_K22_B002083	A1022M	32447	2475	A1022M	32447	2475	0.752259786573905	0	A1022M_K22_B002083	Adult	-0.0700011729928013	0.00194585191163292	G2M	476737	3966	3	3	3	7	6	6	0	0	1
A1022M_D2_B002083	A1022M	3048600	1061	A1022M	3048600	1061	0.46663610618453	0	A1022M_D2_B002083	Adult	-0.0485571635300406	-0.0141796593444639	G1	529857	802	4	4	4	4	4	4	1	1	2
A1022M_F19_B002083	A1022M	25770	1887	A1022M	25770	1887	0.742617758085961	0	A1022M_F19_B002083	Adult	-0.0464252308521898	-0.0801659865115376	G1	469711	4087	1	0	0	6	7	7	0	0	1
A1022M_D14_B002083	A1022M	29801	2338	A1022M	29801	2338	0.752943830839361	0	A1022M_D14_B002083	Adult	-0.113600451431942	-0.0237877501352589	G1	466594	4125	1	0	0	6	7	7	0	0	1
A1022M_F5_B002083	A1022M	1601984	1851	A1022M	1601987	1854	0.526718670017849	0	A1022M_F5_B002083	Adult	-0.00948373664844052	0.0763584469178458	G2M	524194	1755	5	5	5	5	5	5	2	3	3
A1022M_A11_B002083	A1022M	23534	2745	A1022M	23534	2745	0.786546581948223	0	A1022M_A11_B002083	Adult	-0.0623700141608333	0.010287021404421	G2M	471407	4552	3	3	3	7	6	6	0	0	1
A1022M_J12_B002083	A1022M	44173	2903	A1022M	44174	2904	0.745505342578727	0	A1022M_J12_B002083	Adult	-0.0588556667055474	-0.0267961436367326	G1	479239	3861	3	0	3	6	7	7	0	0	1
A1022M_N12_B002083	A1022M	50452	3258	A1022M	50452	3258	0.746978933080382	0	A1022M_N12_B002083	Adult	-0.0467082406494801	-0.016180075905067	G1	479366	3945	1	0	0	6	7	7	0	0	1
A1022M_O15_B002083	A1022M	46295	3573	A1022M	46295	3573	0.761549042158116	0	A1022M_O15_B002083	Adult	-0.00789408876846895	-0.0203701837551925	G1	477179	4295	3	3	3	7	6	6	0	0	1
A1022M_I12_B002083	A1022M	5767	1322	A1022M	5767	1322	0.829905075971221	0	A1022M_I12_B002083	Adult	0.0843949740218286	-0.0274603004644666	S	443185	7508	0	1	1	1	0	0	0	0	0
A1022M_M10_B002083	A1022M	59962	3009	A1022M	59962	3009	0.728026869597006	0	A1022M_M10_B002083	Adult	-0.0285453626714618	-0.0875995070172152	G1	481919	3687	1	0	0	6	7	7	0	0	1
A1022M_N6_B002083	A1022M	890981	2704	A1022M	890982	2705	0.576847542296472	0	A1022M_N6_B002083	Adult	0.0644831541534922	-0.0600421923871709	S	512248	2691	1	0	0	6	7	7	0	0	1
A1022M_E20_B002083	A1022M	50482	2874	A1022M	50486	2876	0.735416362482521	0	A1022M_E20_B002083	Adult	0.016597836565112	-0.098673054069472	S	478119	3740	1	0	0	6	7	7	0	0	1
A1022M_C22_B002083	A1022M	22955	1662	A1022M	22957	1663	0.738581731146872	0	A1022M_C22_B002083	Adult	-0.000150915055742495	-0.0773149779917413	G1	476802	4104	3	3	3	7	6	6	0	0	1
A1022M_M19_B002083	A1022M	24066	2806	A1022M	24068	2807	0.787011213303245	0	A1022M_M19_B002083	Adult	-0.0755104988944029	-0.0572607093296276	G1	471853	4519	1	0	0	6	7	7	0	0	1
A1022M_O18_B002083	A1022M	21995	2179	A1022M	21995	2179	0.768772034547392	0	A1022M_O18_B002083	Adult	-0.0194470817015187	-0.0143966582358971	G1	469353	4451	3	3	3	7	6	6	0	0	1
A1022M_B3_B002083	A1022M	2870273	1578	A1022M	2870275	1580	0.495307366653055	0	A1022M_B3_B002083	Adult	0.0962438403517724	-0.00262957710166765	S	530741	1456	4	4	4	4	4	4	1	1	2
A1022M_A14_B002083	A1022M	11857	2297	A1022M	11857	2297	0.825032344040123	0	A1022M_A14_B002083	Adult	-0.0257244852548499	0.00159837237868068	G2M	462601	5666	3	3	3	7	6	6	0	0	1
A1022M_J5_B002083	A1022M	1550715	1751	A1022M	1550715	1751	0.523910732141415	0	A1022M_J5_B002083	Adult	0.0189282589536161	-0.0421874483306743	S	524779	1666	5	5	5	5	5	5	2	3	3
A1022M_K19_B002083	A1022M	62010	3874	A1022M	62010	3874	0.74870908053649	0	A1022M_K19_B002083	Adult	-0.00607220093845855	0.00232830451930319	G2M	481826	4310	1	0	0	6	7	7	0	0	1
A1022M_A20_B002083	A1022M	34411	2632	A1022M	34411	2632	0.753915384603863	0	A1022M_A20_B002083	Adult	-0.0457422376457586	-0.0208116719700115	G1	474355	4000	3	3	3	7	6	6	0	0	1
A1022M_H11_B002083	A1022M	12505	1643	A1022M	12505	1643	0.784860110747138	0	A1022M_H11_B002083	Adult	0.0331502199389085	-0.00397452501346265	S	454930	5399	0	1	1	1	0	0	0	0	0
A1022M_F20_B002083	A1022M	22988	1331	A1022M	22988	1331	0.716307968398514	0	A1022M_F20_B002083	Adult	-0.0195371037132694	-0.0137781043646866	G1	465603	4111	1	0	0	6	7	7	0	0	1
A1022M_A21_B002083	A1022M	23302	1961	A1022M	23303	1962	0.753924550125479	0	A1022M_A21_B002083	Adult	-0.00226850897100112	-0.00960803360602733	G1	466781	4247	0	1	1	2	0	0	0	0	0
A1022M_D11_B002083	A1022M	32230	2815	A1022M	32230	2815	0.765146235005468	0	A1022M_D11_B002083	Adult	-0.0664577817036085	-0.0231015675617946	G1	472705	4172	3	3	3	7	6	6	0	0	1
A1022M_N21_B002083	A1022M	40373	2379	A1022M	40373	2379	0.733028163377899	0	A1022M_N21_B002083	Adult	0.098129183150258	-0.0305292947865078	S	474404	3680	3	0	3	7	7	7	0	0	1
A1022M_D19_B002083	A1022M	27674	1925	A1022M	27678	1926	0.739431940030395	0	A1022M_D19_B002083	Adult	-0.0771052533005103	-0.0419965984819084	G1	466921	3957	0	1	1	1	0	0	0	0	1
A1022M_F21_B002083	A1022M	33922	2181	A1022M	33922	2181	0.736931759364004	0	A1022M_F21_B002083	Adult	-0.0478367259512753	-0.0815890440873109	G1	472788	3834	3	3	3	0	3	3	0	0	0
A1022M_M7_B002083	A1022M	611299	2739	A1022M	611299	2739	0.594096321936314	0	A1022M_M7_B002083	Adult	-0.0657885124811778	-0.00239009049196269	G1	507678	2739	1	0	0	6	7	7	0	0	1
A1022M_J8_B002083	A1022M	78629	3242	A1022M	78633	3243	0.717163059463518	0	A1022M_J8_B002083	Adult	-0.00121456076458148	-0.00802588128319093	G1	484493	3665	3	3	3	7	6	6	0	0	1
A1022M_J6_B002083	A1022M	2188425	2501	A1022M	2188427	2503	0.536023668772276	0	A1022M_J6_B002083	Adult	0.0313167061381656	0.0501658789709945	G2M	521903	2360	3	3	3	7	6	6	0	0	1
A1022M_A22_B002083	A1022M	28550	2699	A1022M	28550	2699	0.770086672353597	0	A1022M_A22_B002083	Adult	-0.0464091670964142	-0.0222830364541132	G1	474338	4297	3	3	3	0	3	3	0	0	0
A1022M_O14_B002083	A1022M	31620	1142	A1022M	31620	1142	0.679487114610187	0	A1022M_O14_B002083	Adult	-0.00892345367801774	-0.0501907741285889	G1	476433	3443	3	3	3	0	3	3	0	0	0
A1022M_O19_B002083	A1022M	16406	1489	A1022M	16406	1489	0.752762196883298	0	A1022M_O19_B002083	Adult	-0.0484643271200918	-0.0758440192238288	G1	465448	4756	2	2	2	2	2	2	0	0	0
A1022M_C20_B002083	A1022M	78881	3430	A1022M	78882	3431	0.721959702624323	0	A1022M_C20_B002083	Adult	-0.0293251193689124	-0.0830609159883879	G1	483485	3810	3	3	3	7	6	6	0	0	1
A1022M_L11_B002083	A1022M	25340	2004	A1022M	25340	2004	0.749782633344283	0	A1022M_L11_B002083	Adult	0.0565727944400016	0.0936946086230797	G2M	466093	4191	1	0	0	6	7	7	0	0	1
A1022M_O21_B002083	A1022M	45557	1839	A1022M	45561	1840	0.700816244183856	0	A1022M_O21_B002083	Adult	-0.0279416641460954	0.0170522721204349	G2M	476813	3300	3	3	3	7	6	6	0	0	1
A1022M_B5_B002083	A1022M	1370520	2428	A1022M	1370520	2428	0.551623254162397	0	A1022M_B5_B002083	Adult	0.0629837490238214	0.0959902767926024	G2M	521855	2296	5	5	5	5	5	5	2	3	3
A1022M_F1_B002083	A1022M	6907694	1961	A1022M	6907698	1964	0.481500362485815	0	A1022M_F1_B002083	Adult	0.0208433447784994	-0.0830434741396742	S	546991	1739	4	4	4	4	4	4	1	1	2
A1022M_H8_B002083	A1022M	58776	1909	A1022M	58776	1909	0.68791535476234	0	A1022M_H8_B002083	Adult	0.0394458508274179	-0.0196683366785941	S	477974	2995	0	1	1	1	0	0	0	0	0
A1022M_M15_B002083	A1022M	25711	3074	A1022M	25711	3074	0.790841219519541	0	A1022M_M15_B002083	Adult	-0.0381559298174834	-0.0249806866396382	G1	468633	4627	1	0	0	6	7	7	0	0	1
A1022M_F22_B002083	A1022M	10178	1696	A1022M	10178	1696	0.805812837533511	0	A1022M_F22_B002083	Adult	0.0134372954022342	0.000473655318162736	S	455764	5988	1	0	0	6	7	7	0	0	1
A1022M_P9_B002083	A1022M	128233	3342	A1022M	128233	3342	0.689899487411188	0	A1022M_P9_B002083	Adult	-0.0694184429266455	0.0413031688744497	G2M	489362	3457	3	3	3	7	6	6	0	0	1
A1022M_C5_B002083	A1022M	241315	1085	A1022M	241315	1085	0.563935380983867	0	A1022M_C5_B002083	Adult	-0.00382446781882951	-0.00302624221578897	G1	486809	1191	6	7	7	10	19	19	4	4	5
A1022M_I22_B002083	A1022M	71913	2045	A1022M	71919	2047	0.681742730056333	0	A1022M_I22_B002083	Adult	-0.0680196840636227	-0.0604973214086521	G1	482280	2858	1	0	0	3	1	1	0	0	1
A1022M_N18_B002083	A1022M	16626	2646	A1022M	16630	2648	0.81094654368412	0	A1022M_N18_B002083	Adult	-0.0525686085568178	0.0364057915584495	G2M	463922	5106	1	0	0	6	7	7	0	0	1
A1022M_K18_B002083	A1022M	18343	2119	A1022M	18345	2120	0.780185772038434	0	A1022M_K18_B002083	Adult	0.0598218008895662	0.00676269235656148	S	465279	4731	1	0	0	6	7	7	0	0	1
A1022M_G19_B002083	A1022M	118783	4597	A1022M	118783	4597	0.721704794889723	0	A1022M_G19_B002083	Adult	0.0311024001516133	-0.00831282934073029	S	489811	4653	1	0	0	6	7	7	0	0	1
A1022M_K21_B002083	A1022M	17181	1615	A1022M	17181	1615	0.757529122455254	0	A1022M_K21_B002083	Adult	-0.0283709979912554	0.00903754148081225	G2M	460968	4729	1	0	0	6	7	7	0	0	1
A1022M_E16_B002083	A1022M	27120	3179	A1022M	27120	3179	0.789998122525283	0	A1022M_E16_B002083	Adult	-0.0109850968805547	-0.0166061042745036	G1	474072	4591	1	0	0	6	7	7	0	0	1
A1022M_N13_B002083	A1022M	19663	1985	A1022M	19665	1986	0.768098351207948	0	A1022M_N13_B002083	Adult	-0.0554800840577448	-0.059145631409658	G1	465115	4542	1	0	0	6	7	7	0	0	1
A1022M_J13_B002083	A1022M	24683	3074	A1022M	24683	3074	0.794031849630142	0	A1022M_J13_B002083	Adult	-0.00337160695945318	-0.0892764258750103	G1	467232	4667	3	0	3	6	7	7	0	0	1
A1022M_M3_B002083	A1022M	4463960	2035	A1022M	4463962	2037	0.497613551500781	0	A1022M_M3_B002083	Adult	-0.014040814874965	0.0402414628566801	G2M	537585	1881	4	4	4	4	4	4	1	1	2
A1022M_O2_B002083	A1022M	3594312	1313	A1022M	3594312	1313	0.475663131297944	0	A1022M_O2_B002083	Adult	-0.0225721066589799	-0.0428096960666718	G1	535247	1190	4	4	4	4	4	4	1	1	2
A1022M_M17_B002083	A1022M	31951	2690	A1022M	31951	2690	0.761408395143954	0	A1022M_M17_B002083	Adult	-0.0711768275510974	-0.0671762326885339	G1	472283	4145	3	3	3	7	6	6	0	0	1
A1022M_G18_B002083	A1022M	25966	2680	A1022M	25967	2681	0.776612880788368	0	A1022M_G18_B002083	Adult	-0.0524490088849731	0.000803490791552716	G2M	467478	4472	1	0	0	6	7	7	0	0	1
A1022M_I3_B002083	A1022M	3736521	2320	A1022M	3736521	2320	0.512058526277288	0	A1022M_I3_B002083	Adult	-0.011468794503695	-0.0278945944130841	G1	534489	2178	4	4	4	4	4	4	1	1	2
A1022M_K20_B002083	A1022M	22622	1641	A1022M	22622	1641	0.738336363317325	0	A1022M_K20_B002083	Adult	0.0674881287568739	-0.0826029514684533	S	463871	4248	0	1	1	1	0	0	0	0	0
A1022M_L1_B002083	A1022M	2583458	1378	A1022M	2583460	1379	0.489623438663311	0	A1022M_L1_B002083	Adult	-0.0348442188590814	-0.0554261713423697	G1	532401	1295	4	4	4	4	4	4	1	1	2
A1022M_F2_B002083	A1022M	6256542	1349	A1022M	6256544	1350	0.460591480164094	0	A1022M_F2_B002083	Adult	0.0442954362491841	-0.0411064817495803	S	539935	1196	4	4	4	4	4	4	1	1	2
A1022M_D20_B002083	A1022M	85684	3074	A1022M	85684	3074	0.707029141533026	0	A1022M_D20_B002083	Adult	0.0100256219874039	0.0280583141291703	G2M	486118	3450	3	3	3	7	6	6	0	0	1
A1022M_E17_B002083	A1022M	63588	2969	A1022M	63588	2969	0.72295210719602	0	A1022M_E17_B002083	Adult	-0.00658853455316309	-0.106384823028345	G1	479120	3582	3	3	3	0	6	6	0	0	1
A1022M_M22_B002083	A1022M	27069	2136	A1022M	27069	2136	0.751183783911091	0	A1022M_M22_B002083	Adult	-0.0532881897565177	-0.0150845772056012	G1	468643	4113	1	0	0	6	7	7	0	0	1
A1022M_H9_B002083	A1022M	14145	1756	A1022M	14145	1756	0.781699562510186	0	A1022M_H9_B002083	Adult	-0.0483803530430842	0.0221211733275093	G2M	460672	5168	0	1	1	1	0	0	0	0	1
A1022M_I21_B002083	A1022M	26457	1128	A1022M	26459	1129	0.690252856803769	0	A1022M_I21_B002083	Adult	-0.00196602917046032	-0.0114801339322878	G1	462523	3786	0	1	1	2	0	0	0	0	0
A1022M_C13_B002083	A1022M	36210	2571	A1022M	36210	2571	0.748021571348692	0	A1022M_C13_B002083	Adult	-0.0311526228129889	-0.0811472920990571	G1	476179	3928	3	0	3	6	7	7	0	0	1
A1022M_C9_B002083	A1022M	124914	3897	A1022M	124932	3898	0.704546151355178	0	A1022M_C9_B002083	Adult	-0.0249923868493166	-0.0513721444129121	G1	489428	3974	3	3	3	7	6	6	0	0	1
A1022M_F13_B002083	A1022M	48245	2877	A1022M	48245	2877	0.738544909266957	0	A1022M_F13_B002083	Adult	-0.0822057127176131	-0.000277631626410105	G1	477896	3758	1	0	0	6	7	7	0	0	1
A1022M_L6_B002083	A1022M	1833091	2854	A1022M	1833097	2856	0.551757285894764	0	A1022M_L6_B002083	Adult	-0.0357791949779765	-0.0985573407467491	G1	520123	2753	1	0	0	6	7	7	0	0	1
A1022M_B15_B002083	A1022M	63656	2998	A1022M	63656	2998	0.723761012551906	0	A1022M_B15_B002083	Adult	-0.0328405207005598	-0.0404897346269698	G1	481918	3628	3	3	3	7	6	6	0	0	1
A1022M_H1_B002083	A1022M	3534033	1116	A1022M	3534033	1116	0.465415127217466	0	A1022M_H1_B002083	Adult	-0.0511395334971823	-0.0590562361564324	G1	536968	1031	4	4	4	4	4	4	1	1	2
A1022M_P21_B002083	A1022M	89883	2092	A1022M	89883	2092	0.670322531177013	0	A1022M_P21_B002083	Adult	0.0530574927906236	-0.0289996516812421	S	486111	2667	3	3	3	0	3	3	0	0	0
A1022M_N9_B002083	A1022M	54538	2237	A1022M	54538	2237	0.707173041245509	0	A1022M_N9_B002083	Adult	-0.07626579843877	-0.062733576424983	G1	477725	3299	0	1	1	1	0	0	0	0	0
A1022M_F4_B002083	A1022M	2373735	1630	A1022M	2373735	1630	0.503838404490615	0	A1022M_F4_B002083	Adult	-0.0100821792596821	0.0919751630959988	G2M	530541	1529	5	5	5	5	5	5	2	3	3
A1022M_O20_B002083	A1022M	33433	2600	A1022M	33434	2601	0.754862551458622	0	A1022M_O20_B002083	Adult	-0.0319438556977674	-0.068710786123258	G1	473391	4139	1	11	11	6	7	7	0	0	1
A1022M_M2_B002083	A1022M	3172375	2462	A1022M	3172375	2462	0.521625515121573	0	A1022M_M2_B002083	Adult	0.0807026703629338	-0.00988939746639284	S	533239	2341	4	4	4	4	4	4	1	1	2
A1014L_H18_B003916	A1014L	83916	1989	A1014L	83916	1989	0.669930701379902	0	A1014L_H18_B003916	Adult	-0.0790086747094837	-0.0367666190741768	G1	480149	2756	0	1	1	1	9	9	0	0	0
A1014L_H21_B003916	A1014L	31757	947	A1014L	31765	948	0.661226599885327	0	A1014L_H21_B003916	Adult	0.109443774890807	0.0386948676261014	S	450166	3609	8	13	13	17	20	20	2	3	7
A1014L_I9_B003916	A1014L	672587	1630	A1014L	672592	1633	0.551325168190839	0	A1014L_I9_B003916	Adult	0.00576548120316907	0.0215232188744487	G2M	510233	1629	0	1	1	1	9	9	0	0	0
A1014L_A9_B003916	A1014L	3173286	1801	A1014L	3173290	1804	0.500843135185428	0	A1014L_A9_B003916	Adult	-0.073135426866274	-0.0756991826624304	G1	535238	1559	0	1	1	1	9	9	0	0	0
A1014L_D14_B003916	A1014L	610211	1731	A1014L	610211	1731	0.559728328478748	0	A1014L_D14_B003916	Adult	-0.0584886883368122	0.0104211108603127	G2M	508609	1731	0	1	10	13	9	9	0	0	4
A1014L_K8_B003916	A1014L	1864600	2388	A1014L	1864600	2388	0.538711134000385	0	A1014L_K8_B003916	Adult	-0.0294813152466051	-0.0785708909097118	G1	524217	2254	1	0	0	3	1	1	0	0	1
A1014L_D17_B003916	A1014L	309922	2166	A1014L	309922	2166	0.607449486141122	0	A1014L_D17_B003916	Adult	-0.0378972568394962	-0.0490130348168076	G1	498100	2170	0	1	1	1	9	9	0	0	0
A1014L_N10_B003916	A1014L	939408	1703	A1014L	939412	1704	0.541025856711441	0	A1014L_N10_B003916	Adult	0.0390226210813079	-0.0489863703256857	S	515292	1675	0	1	1	1	9	9	0	0	0
A1014L_D8_B003916	A1014L	3016370	2861	A1014L	3016404	2863	0.53350211366795	0	A1014L_D8_B003916	Adult	-0.0167041606342717	-0.0472374077844091	G1	531827	2611	0	1	1	1	9	9	0	0	0
A1014L_K14_B003916	A1014L	139636	2588	A1014L	139636	2588	0.663355878914177	0	A1014L_K14_B003916	Adult	-0.0114773944737374	-0.015550556486705	G1	488373	2801	0	1	1	1	9	9	0	0	0
A1014L_A18_B003916	A1014L	637128	2122	A1014L	637128	2122	0.57315910565966	0	A1014L_A18_B003916	Adult	0.0411473635435876	-0.0498519963638261	S	508575	2122	0	1	1	1	9	9	0	0	0
A1014L_I20_B003916	A1014L	65893	1759	A1014L	65894	1760	0.673504144833585	0	A1014L_I20_B003916	Adult	0.00608726603294192	-0.0413632544075475	S	478263	2809	0	1	1	1	9	9	0	0	0
A1014L_N3_B003916	A1014L	29633	1487	A1014L	29633	1487	0.709407456315482	0	A1014L_N3_B003916	Adult	-0.0633909551178015	0.00502822149178966	G2M	450333	3937	4	4	4	4	4	4	1	1	2
A1014L_D10_B003916	A1014L	2377177	2129	A1014L	2377185	2136	0.522203318595211	0	A1014L_D10_B003916	Adult	-0.0672191784156513	-0.0549302967749419	G1	531357	1919	0	1	1	1	9	9	0	0	0
A1014L_B14_B003916	A1014L	31351	1462	A1014L	31351	1462	0.703908009681572	0	A1014L_B14_B003916	Adult	-0.065388211505914	-0.0590723315496848	G1	466032	3731	0	1	1	1	0	0	0	0	0
A1014L_L20_B003916	A1014L	63055	2642	A1014L	63055	2642	0.712944327657424	0	A1014L_L20_B003916	Adult	-0.0934360667565201	-0.058834114391501	G1	479134	3405	10	10	10	13	9	9	3	2	4
A1014L_A8_B003916	A1014L	2608750	1267	A1014L	2608755	1270	0.483727263811677	0	A1014L_A8_B003916	Adult	0.00463478382373862	0.00782857562010037	G2M	534106	1024	0	1	1	1	9	9	0	0	0
A1014L_F9_B003916	A1014L	2104897	2381	A1014L	2104924	2384	0.534110386959527	0	A1014L_F9_B003916	Adult	0.062762836438205	-0.0493879017387609	S	528477	2184	0	1	1	1	9	9	0	0	0
A1014L_P17_B003916	A1014L	342606	1818	A1014L	342607	1819	0.588970679750245	0	A1014L_P17_B003916	Adult	0.0162848242821649	0.0328605328902581	G2M	500441	1818	0	1	1	1	9	9	0	0	0
A1014L_K4_B003916	A1014L	1467595	3177	A1014L	1467595	3177	0.567900249815935	0	A1014L_K4_B003916	Adult	0.0182218175171843	-0.0248657219854169	S	521129	3058	4	4	4	4	4	4	1	1	2
A1014L_E5_B003916	A1014L	2812134	2851	A1014L	2812140	2855	0.535832891930129	0	A1014L_E5_B003916	Adult	-0.0362497839336765	-0.000763798826082365	G1	535711	2581	5	5	5	5	5	5	2	3	3
A1014L_O2_B003916	A1014L	1413778	2979	A1014L	1413778	2979	0.564854499154629	0	A1014L_O2_B003916	Adult	0.0235535868288349	0.0274989451210975	G2M	519292	2875	4	4	4	4	4	4	1	1	2
A1014L_P11_B003916	A1014L	579417	1896	A1014L	579417	1896	0.568773784372256	0	A1014L_P11_B003916	Adult	-0.0333741651891278	-0.0242622722121303	G1	507365	1896	0	1	1	1	9	9	0	0	0
A1014L_C16_B003916	A1014L	708950	2393	A1014L	708950	2393	0.577536267236335	0	A1014L_C16_B003916	Adult	0.0428752397198896	0.100763468288682	G2M	510293	2392	0	1	1	1	9	9	0	0	0
A1014L_P9_B003916	A1014L	1059857	1762	A1014L	1059860	1763	0.538774842450805	0	A1014L_P9_B003916	Adult	-0.0643592291888558	-0.00786092517542737	G1	514823	1686	0	1	1	1	0	0	0	0	0
A1014L_P6_B003916	A1014L	780657	1785	A1014L	780659	1786	0.551871493056004	0	A1014L_P6_B003916	Adult	0.0338349322434746	0.00416938149712305	S	511463	1783	0	1	1	1	9	9	0	0	0
A1014L_E13_B003916	A1014L	199525	1921	A1014L	199525	1921	0.619533778402654	0	A1014L_E13_B003916	Adult	-0.0836354136757761	0.030340452773622	G2M	492236	2036	0	1	1	1	9	9	0	0	0
A1014L_M5_B003916	A1014L	1293268	2126	A1014L	1294474	2127	0.544456262233477	0	A1014L_M5_B003916	Adult	0.0569735807272612	-0.0328068717125688	S	523760	1968	5	5	5	5	5	5	2	3	3
A1014L_L17_B003916	A1014L	79766	1111	A1014L	79767	1112	0.621422810749559	0	A1014L_L17_B003916	Adult	-0.0572827156330484	-0.0162802819035944	G1	477907	2270	0	1	1	1	9	9	0	0	0
A1014L_K15_B003916	A1014L	184336	2183	A1014L	184336	2183	0.634124751872106	0	A1014L_K15_B003916	Adult	-0.065269344698189	0.0402803330003055	G2M	492014	2303	0	1	1	1	9	9	0	0	0
A1014L_C7_B003916	A1014L	2313463	2047	A1014L	2313464	2048	0.520300635684881	0	A1014L_C7_B003916	Adult	0.0274843762175069	-0.0805563179982495	S	530019	1883	0	1	1	1	9	9	0	0	0
A1014L_H20_B003916	A1014L	72343	1912	A1014L	72343	1912	0.675287122192441	0	A1014L_H20_B003916	Adult	0.0446214298905017	-0.0453310244676957	S	478447	2859	0	1	1	1	9	9	0	0	0
A1014L_I6_B003916	A1014L	1070051	1558	A1014L	1070052	1559	0.529545813742376	0	A1014L_I6_B003916	Adult	-0.0621119526900866	0.00459327192677192	G2M	518400	1490	0	1	1	1	9	9	0	0	0
A1014L_E17_B003916	A1014L	182234	2429	A1014L	182234	2429	0.64354039265457	0	A1014L_E17_B003916	Adult	-0.0662934166882241	0.0378490663441576	G2M	490779	2545	0	1	1	1	9	9	0	0	0
A1014L_N6_B003916	A1014L	247579	1012	A1014L	247581	1014	0.557322117695723	0	A1014L_N6_B003916	Adult	-0.0576984027581433	-0.0587955747869274	G1	491762	1151	0	1	1	1	9	9	0	0	0
A1014L_K21_B003916	A1014L	3723	1052	A1014L	3723	1052	0.846291308411204	0	A1014L_K21_B003916	Adult	0.0406338670038695	0.0299648490183168	S	431162	8839	0	1	1	1	9	9	0	0	0
A1014L_E9_B003916	A1014L	244613	1095	A1014L	245371	1097	0.56406425521287	0	A1014L_E9_B003916	Adult	-0.0482649246290918	-0.0483013170367213	G1	487871	1233	6	7	7	10	19	19	4	4	5
A1014L_E16_B003916	A1014L	5979	1276	A1014L	5979	1276	0.82238711868353	0	A1014L_E16_B003916	Adult	0.0309640169117503	0.00335697183253031	S	439382	7420	0	1	1	1	9	9	0	0	0
A1014L_F8_B003916	A1014L	2437139	4001	A1014L	2437139	4001	0.563994999510456	0	A1014L_F8_B003916	Adult	0.00653501241517214	-0.0333469683120566	S	528710	3730	0	1	1	1	9	9	0	0	0
A1014L_P10_B003916	A1014L	1231167	1788	A1014L	1231171	1789	0.534062447824331	0	A1014L_P10_B003916	Adult	-0.0483750029253844	0.0114145372236998	G2M	517475	1680	0	1	1	1	9	9	0	0	0
A1014L_M4_B003916	A1014L	1734433	3083	A1014L	1734446	3084	0.559228154340254	0	A1014L_M4_B003916	Adult	0.0265202927030242	0.0716891859546513	G2M	526108	2890	5	5	5	5	5	5	2	3	3
A1014L_A16_B003916	A1014L	880448	1757	A1014L	880451	1759	0.545908625433566	0	A1014L_A16_B003916	Adult	-0.0613915844683398	-0.0454450311636546	G1	512749	1750	0	1	1	1	9	9	0	0	0
A1014L_M17_B003916	A1014L	130287	2018	A1014L	130287	2018	0.646135889544071	0	A1014L_M17_B003916	Adult	0.0536976869982605	-0.00203619424430336	S	487917	2330	1	0	0	6	7	7	0	0	1
A1014L_C17_B003916	A1014L	384010	2110	A1014L	384016	2111	0.595322398912785	0	A1014L_C17_B003916	Adult	-0.0350976283804226	-0.0274141382833528	G1	501508	2108	0	1	1	1	9	9	0	0	0
A1014L_P8_B003916	A1014L	1424339	1875	A1014L	1424512	1877	0.531953507553122	0	A1014L_P8_B003916	Adult	0.100287333409929	0.0369587067695277	S	517992	1758	0	1	1	1	9	9	0	0	1
A1014L_I21_B003916	A1014L	83202	1386	A1014L	83202	1386	0.638552401161763	0	A1014L_I21_B003916	Adult	-0.0147064664316469	-0.0732622602587131	G1	479887	2363	12	16	16	8	8	8	0	0	0
A1014L_D22_B003916	A1014L	54459	1843	A1014L	54459	1843	0.689501119707717	0	A1014L_D22_B003916	Adult	-0.0251840849479643	-0.0691994120940164	G1	475397	3125	0	1	1	1	0	0	0	0	0
A1014L_D5_B003916	A1014L	2472541	4298	A1014L	2472545	4301	0.568354056526355	0	A1014L_D5_B003916	Adult	-0.0324002983039169	-0.0410144537393393	G1	533597	3972	5	5	5	5	5	5	2	3	3
A1014L_H17_B003916	A1014L	110620	1706	A1014L	110623	1707	0.640827234835349	0	A1014L_H17_B003916	Adult	0.0295005675634894	0.035727058927459	G2M	482634	2295	0	1	1	1	9	9	0	0	0
A1014L_E4_B003916	A1014L	220265	4635	A1014L	220282	4637	0.686178457451055	0	A1014L_E4_B003916	Adult	-0.0234367121385824	0.312068753385151	G2M	486347	4637	6	7	7	10	17	17	4	4	5
A1014L_A13_B003916	A1014L	959324	2639	A1014L	959324	2639	0.571959082530709	0	A1014L_A13_B003916	Adult	0.0176393040345417	-0.0434047300448358	S	513891	2616	0	1	1	1	9	9	0	0	0
A1014L_M9_B003916	A1014L	990596	2105	A1014L	990599	2107	0.554323072078179	0	A1014L_M9_B003916	Adult	-0.0149911026460092	-0.0604471874181811	G1	516223	2042	0	1	1	1	9	9	0	0	0
A1014L_A17_B003916	A1014L	351141	2185	A1014L	351141	2185	0.602193229974503	0	A1014L_A17_B003916	Adult	-0.0372897975450351	-0.0874339387871152	G1	500493	2184	0	1	1	1	9	9	0	0	0
A1014L_G5_B003916	A1014L	2141260	3320	A1014L	2141260	3320	0.556203121484961	0	A1014L_G5_B003916	Adult	-0.0150049155019243	-0.00514988682422782	G1	530682	3152	5	5	5	5	5	5	2	3	3
A1014L_N16_B003916	A1014L	284313	2232	A1014L	284313	2232	0.614011552585501	0	A1014L_N16_B003916	Adult	0.0102392841369313	-0.00349793373606427	S	497867	2238	0	1	1	1	9	9	0	0	0
A1014L_H12_B003916	A1014L	245008	2085	A1014L	245009	2086	0.615921726310544	0	A1014L_H12_B003916	Adult	0.0070869237726898	-0.0571684078440438	S	494536	2124	0	1	1	1	9	9	0	0	0
A1014L_H6_B003916	A1014L	331585	2131	A1014L	331585	2131	0.602939270941437	0	A1014L_H6_B003916	Adult	-0.025352341304329	-0.017753766965443	G1	498406	2130	0	1	1	1	9	9	0	0	0
A1014L_M13_B003916	A1014L	273477	1967	A1014L	273478	1968	0.605862076867246	0	A1014L_M13_B003916	Adult	-0.0785843757031501	-0.083488626782499	G1	496014	1986	0	1	1	1	9	9	0	0	0
A1014L_J4_B003916	A1014L	1724447	3105	A1014L	1724447	3105	0.55992587172469	0	A1014L_J4_B003916	Adult	0.100470840442693	0.0203531451083425	S	527054	2983	5	5	5	5	5	5	2	3	3
A1014L_L19_B003916	A1014L	129099	2459	A1014L	129099	2459	0.663433710412037	0	A1014L_L19_B003916	Adult	-0.036341614517018	-0.000590279254171794	G1	489008	2713	1	0	0	3	1	1	0	0	1
A1014L_F22_B003916	A1014L	100554	2376	A1014L	100554	2376	0.674845448994522	0	A1014L_F22_B003916	Adult	-0.0433199447542788	0.00102452380076117	G2M	485955	2771	0	1	1	1	9	9	0	0	0
A1014L_E15_B003916	A1014L	38206	2176	A1014L	38206	2176	0.728407475659664	0	A1014L_E15_B003916	Adult	0.0755596388353678	-0.0605043867051706	S	470519	3673	0	1	1	1	9	9	0	0	0
A1014L_J21_B003916	A1014L	40172	1858	A1014L	40173	1859	0.710105575310915	0	A1014L_J21_B003916	Adult	-0.0356821094536013	-0.0484913758547318	G1	476327	3438	0	1	1	1	9	9	0	0	1
A1014L_D11_B003916	A1014L	1316683	2188	A1014L	1316683	2188	0.545805631726108	0	A1014L_D11_B003916	Adult	-0.0265295931224795	-0.0394181418733725	G1	519356	2077	0	1	1	1	9	9	0	0	0
A1014L_F12_B003916	A1014L	1093007	3033	A1014L	1093008	3034	0.576624071416813	0	A1014L_F12_B003916	Adult	-0.0437234505754146	-0.0689175717554962	G1	515824	2939	0	1	1	1	9	9	0	0	0
A1014L_O14_B003916	A1014L	170092	1733	A1014L	170092	1733	0.619192180642567	0	A1014L_O14_B003916	Adult	-0.0374626373944703	-0.0750216783207921	G1	490480	1940	0	1	1	1	9	9	0	0	0
A1014L_L6_B003916	A1014L	631416	1273	A1014L	631464	1282	0.535810559241627	0	A1014L_L6_B003916	Adult	0.0820800031520453	-0.0193302970710031	S	508848	1273	0	1	1	1	0	0	0	0	0
A1014L_K3_B003916	A1014L	1348864	3705	A1014L	1348864	3705	0.582187071270817	0	A1014L_K3_B003916	Adult	-0.0177067307297635	-0.0188581139057942	G1	520202	3571	4	4	4	4	4	4	1	1	2
A1014L_J8_B003916	A1014L	1660501	2357	A1014L	1660502	2358	0.542188745841533	0	A1014L_J8_B003916	Adult	0.0258899665848752	-0.0561510136911558	S	521139	2234	1	0	0	3	1	1	0	0	1
A1014L_A10_B003916	A1014L	1417452	1553	A1014L	1417454	1555	0.51885324510484	0	A1014L_A10_B003916	Adult	-0.0627610344275802	0.0453033703620729	G2M	521623	1412	0	1	1	1	9	9	0	0	0
A1014L_C4_B003916	A1014L	5102983	2827	A1014L	5104322	2828	0.514536564357171	0	A1014L_C4_B003916	Adult	0.108151918647743	0.0055881029815113	S	547156	2553	5	5	5	5	5	5	2	3	3
A1014L_F20_B003916	A1014L	193572	2757	A1014L	193573	2758	0.650784050691644	0	A1014L_F20_B003916	Adult	-0.021715230285159	-0.0254023963372327	G1	491717	2825	1	0	0	3	1	1	0	0	1
A1014L_P22_B003916	A1014L	114349	1335	A1014L	114352	1338	0.618091230639207	0	A1014L_P22_B003916	Adult	-0.00264249637634176	-0.0598364922456979	G1	484619	1983	0	1	1	1	9	9	0	0	0
A1014L_H9_B003916	A1014L	357104	2162	A1014L	357104	2162	0.600572479421992	0	A1014L_H9_B003916	Adult	-0.0860400050010523	0.0268607625332715	G2M	500397	2162	0	1	1	1	9	9	0	0	0
A1014L_G11_B003916	A1014L	1243651	1684	A1014L	1243652	1685	0.529410881922818	0	A1014L_G11_B003916	Adult	-0.0100448511696761	-0.0524087316007843	G1	519348	1594	0	1	1	1	9	9	0	0	0
A1014L_P20_B003916	A1014L	209422	2356	A1014L	209425	2359	0.633848874442354	0	A1014L_P20_B003916	Adult	-0.0442999596390565	-0.0470114937449709	G1	495550	2402	1	0	0	3	1	1	0	0	1
A1014L_D12_B003916	A1014L	1393333	2388	A1014L	1393335	2390	0.549864478820888	0	A1014L_D12_B003916	Adult	-0.00757675606981553	-0.028424876331732	G1	519865	2241	1	0	0	3	1	1	0	0	1
A1014L_F3_B003916	A1014L	1221383	1060	A1014L	1221383	1060	0.497023080144798	0	A1014L_F3_B003916	Adult	-0.0434185052984414	0.0443200569604278	G2M	517503	1023	4	4	4	4	4	4	1	1	2
A1014L_G8_B003916	A1014L	2997246	2506	A1014L	2997249	2509	0.524879750717839	0	A1014L_G8_B003916	Adult	-0.0394430299946363	-0.0961489886025449	G1	533255	2296	0	1	1	1	9	9	0	0	0
A1014L_O20_B003916	A1014L	110772	2483	A1014L	110772	2483	0.673014933612655	0	A1014L_O20_B003916	Adult	0.0160960284298882	-0.100027574052034	S	486536	2802	0	1	1	1	0	0	0	0	0
A1014L_B9_B003916	A1014L	1357760	2159	A1014L	1357764	2162	0.543771602149324	0	A1014L_B9_B003916	Adult	-0.0253749011479249	0.0198475651034683	G2M	520272	2055	0	1	1	1	9	9	0	0	0
A1014L_F13_B003916	A1014L	567064	1701	A1014L	567101	1704	0.561637176756603	0	A1014L_F13_B003916	Adult	0.0227047152791848	0.0453400295767115	G2M	506908	1701	0	1	1	1	9	9	0	0	0
A1014L_K11_B003916	A1014L	581890	5174	A1014L	581899	5176	0.644248472529945	0	A1014L_K11_B003916	Adult	0.0297778311478164	-0.0216068876623512	S	508203	5174	10	10	10	13	18	18	3	2	4
A1014L_A12_B003916	A1014L	644552	1054	A1014L	644552	1054	0.520348834828856	0	A1014L_A12_B003916	Adult	-0.0592677883034942	0.0192336526770573	G2M	509402	1054	0	1	1	1	9	9	0	0	0
A1014L_J22_B003916	A1014L	117784	2283	A1014L	117784	2283	0.662285300114162	0	A1014L_J22_B003916	Adult	0.0615504270241177	-0.0229168247000253	S	487760	2611	1	0	0	3	1	1	0	0	1
A1014L_P15_B003916	A1014L	224846	1882	A1014L	224859	1884	0.611946151975279	0	A1014L_P15_B003916	Adult	-0.0519113798304888	0.0663598915103593	G2M	493493	1958	0	1	1	1	9	9	0	0	0
A1014L_P5_B003916	A1014L	1901803	2880	A1014L	1901804	2881	0.550955874146042	0	A1014L_P5_B003916	Adult	-9.38659914266338e-05	-0.0126837630524309	G1	527037	2758	5	5	5	5	5	5	2	3	3
A1014L_P12_B003916	A1014L	410887	2257	A1014L	410887	2257	0.597381081498493	0	A1014L_P12_B003916	Adult	-0.0241997146324414	-0.0411459819031892	G1	503168	2257	0	1	1	1	9	9	0	0	0
A1014L_M19_B003916	A1014L	104171	1854	A1014L	104171	1854	0.651310207235271	0	A1014L_M19_B003916	Adult	0.00891921542889149	-0.0907976743014933	S	483876	2442	0	1	1	1	9	9	0	0	0
A1014L_H4_B003916	A1014L	1761617	3318	A1014L	1761619	3319	0.563729886114551	0	A1014L_H4_B003916	Adult	0.0438227386533337	-0.0268797659619733	S	526858	3185	5	5	5	5	5	5	2	3	3
A1014L_J16_B003916	A1014L	107270	2042	A1014L	107270	2042	0.658000204573261	0	A1014L_J16_B003916	Adult	-0.0495625062992654	-0.101881217794331	G1	481665	2591	0	1	1	1	9	9	0	0	0
A1014L_D1_B003916	A1014L	1708477	4396	A1014L	1708545	4399	0.584561582131975	0	A1014L_D1_B003916	Adult	-0.0031272614884252	0.048003681236865	G2M	524502	4208	4	4	4	4	4	4	1	1	2
A1014L_N15_B003916	A1014L	140636	1320	A1014L	140636	1320	0.606160729078703	0	A1014L_N15_B003916	Adult	-0.0461204861799335	-0.0667291561546009	G1	486270	1784	0	1	1	1	9	9	0	0	0
A1014L_G15_B003916	A1014L	199814	1548	A1014L	199814	1548	0.601772509167476	0	A1014L_G15_B003916	Adult	0.0208432274620574	-0.0420198043190502	S	489905	1733	0	1	1	1	9	9	0	0	0
A1014L_I7_B003916	A1014L	1766957	2374	A1014L	1766960	2376	0.540375207848902	0	A1014L_I7_B003916	Adult	-0.00663274851071746	-0.00248557601211533	G1	521094	2234	1	0	0	3	1	1	0	0	1
A1014L_H2_B003916	A1014L	1536824	4279	A1014L	1536876	4280	0.586981698719349	0	A1014L_H2_B003916	Adult	0.00507508114318719	0.0357296649430631	G2M	522624	4146	4	4	4	4	4	4	1	1	2
A1014L_E8_B003916	A1014L	2334717	1870	A1014L	2334721	1874	0.513920983108792	0	A1014L_E8_B003916	Adult	-0.0416522371433996	-0.0329888326269638	G1	530866	1681	0	1	1	1	9	9	0	0	0
A1014L_M11_B003916	A1014L	376600	2083	A1014L	376634	2084	0.595219802069207	0	A1014L_M11_B003916	Adult	-0.0828347877032095	-0.0628085282985247	G1	501010	2082	0	1	1	1	9	9	0	0	0
A1014L_J6_B003916	A1014L	769397	1273	A1014L	769399	1275	0.52759602310121	0	A1014L_J6_B003916	Adult	-0.0506714399260384	-0.0538383862327744	G1	513139	1272	0	1	1	1	9	9	0	0	0
A1014L_P18_B003916	A1014L	177327	2003	A1014L	177327	2003	0.629038400978004	0	A1014L_P18_B003916	Adult	-0.0475016297585303	-0.0703209971847275	G1	492180	2162	0	1	1	1	9	9	0	0	0
A1014L_G20_B003916	A1014L	41664	2496	A1014L	41664	2496	0.735372372845381	0	A1014L_G20_B003916	Adult	0.0311901623275466	-0.0474426518879503	S	475456	3778	1	0	0	3	1	1	0	0	1
A1014L_E7_B003916	A1014L	1887969	1811	A1014L	1887970	1812	0.519146071199107	0	A1014L_E7_B003916	Adult	0.0178293467176232	-0.031282995979478	S	527257	1654	0	1	1	1	9	9	0	0	0
A1014L_N11_B003916	A1014L	282133	1730	A1014L	282133	1730	0.594087422871909	0	A1014L_N11_B003916	Adult	-0.0130183197165721	-0.0456754468443431	G1	496326	1749	0	1	1	1	9	9	0	0	0
A1014L_G18_B003916	A1014L	62004	1872	A1014L	62004	1872	0.682808694576004	0	A1014L_G18_B003916	Adult	-0.0666520843503976	-0.0272826648401043	G1	472777	3024	0	1	1	1	9	9	0	0	0
A1014L_B12_B003916	A1014L	2456082	3318	A1014L	2456089	3322	0.55105870338906	0	A1014L_B12_B003916	Adult	-0.0449425266130204	-0.0371286250125429	G1	525544	3102	1	0	0	3	1	1	0	0	1
A1014L_F19_B003916	A1014L	188943	2070	A1014L	188943	2070	0.628461418915405	0	A1014L_F19_B003916	Adult	0.0586826389162793	-0.0160840023043921	S	492038	2183	0	1	1	1	9	9	0	0	0
A1014L_O21_B003916	A1014L	184625	1518	A1014L	184625	1518	0.6040820890024	0	A1014L_O21_B003916	Adult	0.016590729654449	-0.0541485533462044	S	491508	1720	0	1	1	1	9	9	0	0	0
A1014L_H14_B003916	A1014L	240364	2212	A1014L	240365	2213	0.621643089243671	0	A1014L_H14_B003916	Adult	0.016103561069534	0.0189438851807306	G2M	494483	2241	0	1	1	1	9	9	0	0	0
A1014L_O8_B003916	A1014L	639871	1423	A1014L	639872	1424	0.543138033013026	0	A1014L_O8_B003916	Adult	0.032637065362722	-0.0399780977693133	S	508804	1423	0	1	1	1	9	9	0	0	0
A1014L_C3_B003916	A1014L	4313239	3560	A1014L	4313242	3561	0.53529419514024	0	A1014L_C3_B003916	Adult	-0.0484459686018757	0.00747161065768891	G2M	538512	3278	4	4	4	4	4	4	1	1	2
A1014L_E19_B003916	A1014L	73532	1865	A1014L	73532	1865	0.672083573769451	0	A1014L_E19_B003916	Adult	0.00277123751672465	0.00239827827891892	S	477210	2869	0	1	10	1	9	9	0	0	4
A1014L_F5_B003916	A1014L	2706303	5226	A1014L	2706923	5229	0.578069579796708	0	A1014L_F5_B003916	Adult	-0.0106684368898847	0.746828298328879	G2M	533259	4927	7	8	8	11	11	11	3	2	6
A1014L_J20_B003916	A1014L	89614	2787	A1014L	89614	2787	0.69565337205928	0	A1014L_J20_B003916	Adult	-0.082494949884681	-0.00743245262197087	G1	481664	3283	1	0	0	3	1	1	0	0	1
A1014L_D19_B003916	A1014L	283613	2082	A1014L	283624	2084	0.608665717093866	0	A1014L_D19_B003916	Adult	-0.0894317488255437	-0.00747939639939127	G1	496513	2096	0	1	1	1	9	9	0	0	0
A1014L_E10_B003916	A1014L	837145	1566	A1014L	837148	1568	0.539499028787698	0	A1014L_E10_B003916	Adult	0.0545725968392736	-0.0517397863966243	S	513627	1558	0	1	1	1	9	9	0	0	0
A1014L_L12_B003916	A1014L	698611	1816	A1014L	698611	1816	0.557663340063552	0	A1014L_L12_B003916	Adult	-0.0349724078008369	-0.022935241506721	G1	510391	1815	0	1	1	1	9	9	0	0	0
A1014L_H16_B003916	A1014L	133681	1626	A1014L	133682	1627	0.626481049735114	0	A1014L_H16_B003916	Adult	-0.0283808354711822	-0.0277108368551572	G1	485399	2030	0	1	1	1	9	9	0	0	0
A1014L_M22_B003916	A1014L	60714	1276	A1014L	60717	1277	0.649381014219071	0	A1014L_M22_B003916	Adult	0.0427729570818765	-0.0623716293458681	S	474022	2735	0	1	1	1	9	9	0	0	0
A1014L_O13_B003916	A1014L	370539	2001	A1014L	370539	2001	0.592807602637605	0	A1014L_O13_B003916	Adult	-0.0595226865462381	-0.0434604724022598	G1	500827	2001	0	1	1	1	9	9	0	0	0
A1014L_O16_B003916	A1014L	129563	2731	A1014L	129563	2731	0.672143662383434	0	A1014L_O16_B003916	Adult	-0.062184771439521	-0.0595045453815277	G1	487500	2942	0	1	1	1	9	9	0	0	0
A1014L_H11_B003916	A1014L	1046368	1790	A1014L	1046370	1792	0.540449849811598	0	A1014L_H11_B003916	Adult	-0.063205320982855	-0.00210702864144453	G1	517202	1732	0	1	1	1	9	9	0	0	0
A1014L_E11_B003916	A1014L	1085398	1372	A1014L	1085398	1372	0.519809102729927	0	A1014L_E11_B003916	Adult	-0.0464782743411827	-0.0669416512719663	G1	516746	1325	0	1	1	1	9	9	0	0	0
A1014L_L8_B003916	A1014L	1449432	2446	A1014L	1449435	2448	0.550024687433214	0	A1014L_L8_B003916	Adult	0.0876243784850179	-0.0536031495314079	S	521021	2333	0	1	1	1	9	9	0	0	0
A1014L_E21_B003916	A1014L	77469	1161	A1014L	77469	1161	0.626866846420576	0	A1014L_E21_B003916	Adult	-0.0104459703150861	-0.0127427233058033	G1	473800	2392	0	1	1	1	9	9	0	0	0
A1014L_F6_B003916	A1014L	470594	2089	A1014L	470594	2089	0.585253903426129	0	A1014L_F6_B003916	Adult	-0.0402068544990011	0.0554422640049832	G2M	504327	2089	0	1	1	1	9	9	0	0	0
A1014L_B16_B003916	A1014L	411010	1466	A1014L	411011	1467	0.564038613541905	0	A1014L_B16_B003916	Adult	-0.0226519911547961	-0.0389146844833691	G1	502197	1465	0	1	1	1	9	9	0	0	0
A1014L_O6_B003916	A1014L	1236359	2440	A1014L	1236361	2441	0.556054987888496	0	A1014L_O6_B003916	Adult	-0.039326058122712	-0.00514137837904294	G1	517218	2354	0	1	1	1	9	9	0	0	0
A1014L_L22_B003916	A1014L	90250	2322	A1014L	90250	2322	0.679224714213063	0	A1014L_L22_B003916	Adult	0.0207753125887108	-0.0473340445951048	S	483926	2857	0	1	1	1	9	9	0	0	0
A1014L_J11_B003916	A1014L	561156	3566	A1014L	561165	3567	0.617889570930941	0	A1014L_J11_B003916	Adult	-0.024032351780187	0.000966145934881646	G2M	506932	3566	1	0	0	3	1	1	0	0	1
A1014L_M7_B003916	A1014L	1869942	2676	A1014L	1870601	2680	0.54657925548335	0	A1014L_M7_B003916	Adult	0.0343639499710933	-0.0234720153016038	S	524003	2440	1	0	0	3	1	1	0	0	1
A1014L_M15_B003916	A1014L	102382	1843	A1014L	102385	1845	0.651864732991701	0	A1014L_M15_B003916	Adult	0.0281391240150734	-0.0305368211068358	S	477077	2535	0	1	1	15	16	16	0	0	0
A1014L_E20_B003916	A1014L	148660	2171	A1014L	148660	2171	0.645114962930331	0	A1014L_E20_B003916	Adult	0.025951875013132	-0.0618633675511401	S	489115	2406	0	1	1	1	9	9	0	0	0
A1014L_M20_B003916	A1014L	19834	1927	A1014L	19834	1927	0.764386334684963	0	A1014L_M20_B003916	Adult	0.042952986295791	-0.0305300252802559	S	458804	4600	0	1	1	1	9	9	0	0	0
A1014L_I15_B003916	A1014L	251909	2994	A1014L	251920	2995	0.643626695000973	0	A1014L_I15_B003916	Adult	-0.0351668118438363	0.0130832733358575	G2M	495468	3004	1	0	0	3	1	1	0	0	1
A1014L_M12_B003916	A1014L	243380	1820	A1014L	243381	1821	0.605298259231402	0	A1014L_M12_B003916	Adult	0.0344297287656183	-0.0452496517125314	S	495290	1850	0	1	1	1	9	9	0	0	0
A1014L_I22_B003916	A1014L	108755	1870	A1014L	108755	1870	0.649632599346776	0	A1014L_I22_B003916	Adult	-0.0468877544492887	-0.0594049298787092	G1	484824	2367	0	1	1	1	9	9	0	0	0
A1014L_N18_B003916	A1014L	98664	2620	A1014L	98664	2620	0.68445988283527	0	A1014L_N18_B003916	Adult	0.0527039573749081	-0.044609393306001	S	486042	3010	1	0	0	3	1	1	0	0	1
A1014L_I5_B003916	A1014L	895556	2829	A1014L	895567	2833	0.580004987622271	0	A1014L_I5_B003916	Adult	-0.0596716044583055	-0.0181600867258491	G1	515832	2816	5	5	5	5	5	5	2	3	3
A1014L_J15_B003916	A1014L	167982	1555	A1014L	167983	1556	0.610879905460906	0	A1014L_J15_B003916	Adult	-0.00659056634543424	0.00715334705747882	G2M	489237	1808	0	1	1	1	9	9	0	0	0
A1014L_K1_B003916	A1014L	2690913	3136	A1014L	2690913	3136	0.54376836974652	0	A1014L_K1_B003916	Adult	0.0119403550986456	0.00595798220662196	S	530017	2973	4	4	4	4	4	4	1	1	2
A1014L_C12_B003916	A1014L	476451	2172	A1014L	476452	2173	0.587715475348403	0	A1014L_C12_B003916	Adult	-0.0455082986395574	-0.0971644057505886	G1	504604	2172	0	1	1	1	9	9	0	0	0
A1014L_J18_B003916	A1014L	52231	1742	A1014L	52234	1744	0.687066252032542	0	A1014L_J18_B003916	Adult	0.0739804143685375	-0.0478706657066529	S	473233	3082	0	1	1	1	9	9	0	0	0
A1014L_B13_B003916	A1014L	986961	2140	A1014L	986961	2140	0.555596779928969	0	A1014L_B13_B003916	Adult	0.0481107937135736	-0.0908033317305458	S	515224	2109	0	1	1	1	9	9	0	0	0
A1014L_D18_B003916	A1014L	303394	3003	A1014L	303398	3004	0.634383776548095	0	A1014L_D18_B003916	Adult	0.0171620198562125	-0.0573316126387046	S	498561	3002	0	1	1	1	9	9	0	0	0
A1014L_P1_B003916	A1014L	1531626	2282	A1014L	1531626	2282	0.54296406033027	0	A1014L_P1_B003916	Adult	-0.0113030626285861	-0.00485741209651326	G1	521931	2172	4	4	4	4	4	4	1	1	2
A1014L_K18_B003916	A1014L	40509	2074	A1014L	40509	2074	0.719863627339609	0	A1014L_K18_B003916	Adult	-0.0369104306331741	-0.00570236382100985	G1	469101	3601	0	1	1	1	9	9	0	0	0
A1014L_I12_B003916	A1014L	400320	2071	A1014L	400326	2072	0.591957301109359	0	A1014L_I12_B003916	Adult	-0.0541493727009242	-0.0426502846073011	G1	501849	2071	0	1	1	1	9	9	0	0	0
A1014L_L18_B003916	A1014L	157665	3072	A1014L	157667	3073	0.67097662073622	0	A1014L_L18_B003916	Adult	0.0240980069098831	-0.0135048502972212	S	491538	3127	1	0	0	3	1	1	0	0	1
A1014L_I14_B003916	A1014L	262565	1291	A1014L	262586	1292	0.57411083295203	0	A1014L_I14_B003916	Adult	-0.0309865817607103	-0.075294024590325	G1	494106	1358	0	1	1	1	9	9	0	0	0
A1014L_L13_B003916	A1014L	308502	2359	A1014L	308611	2360	0.614439646818382	0	A1014L_L13_B003916	Adult	0.0389980210978491	-0.0947979671660426	S	498538	2360	0	1	1	1	9	9	0	0	0
A1014L_A19_B003916	A1014L	809196	2125	A1014L	809197	2126	0.56322489799377	0	A1014L_A19_B003916	Adult	0.0528901763806298	-0.0121411160954066	S	512118	2123	0	1	1	1	9	9	0	0	0
A1014L_G19_B003916	A1014L	201227	1795	A1014L	201227	1795	0.61354769078785	0	A1014L_G19_B003916	Adult	0.0331066415521169	-0.00290085493339827	S	490717	1941	0	1	1	1	9	9	0	0	0
A1014L_C14_B003916	A1014L	715885	2823	A1014L	715885	2823	0.589377157221033	0	A1014L_C14_B003916	Adult	-0.0795007828475799	-0.0792684031316613	G1	509867	2823	1	0	0	3	1	1	0	0	1
A1014L_D6_B003916	A1014L	2027246	2070	A1014L	2027247	2071	0.525801359414093	0	A1014L_D6_B003916	Adult	-0.0921896245752444	-0.0716285110755477	G1	526946	1912	0	1	1	1	9	9	0	0	0
A1014L_E18_B003916	A1014L	181396	2334	A1014L	181398	2335	0.640525248429129	0	A1014L_E18_B003916	Adult	-0.0812468989480565	-0.0566592027827746	G1	491770	2432	1	0	0	3	1	1	0	0	1
A1014L_K2_B003916	A1014L	2504586	3906	A1014L	2504586	3906	0.561319027347265	0	A1014L_K2_B003916	Adult	0.0853715159917521	0.0455399460772236	S	530281	3708	4	4	4	4	4	4	1	1	2
A1014L_P4_B003916	A1014L	1335695	2734	A1014L	1335784	2735	0.561068449177557	0	A1014L_P4_B003916	Adult	0.00782869992649902	-0.0287144114268216	S	520413	2609	5	5	5	5	5	5	2	3	3
A1014L_K12_B003916	A1014L	888071	2275	A1014L	888071	2275	0.56434578848988	0	A1014L_K12_B003916	Adult	0.0380879135608724	0.0406346371033018	G2M	513035	2262	0	1	1	1	9	9	0	0	0
A1014L_P19_B003916	A1014L	513097	2304	A1014L	513097	2304	0.588855518836364	0	A1014L_P19_B003916	Adult	-0.0570135429354524	0.0047668360145658	G2M	505657	2304	1	0	0	3	1	1	0	0	1
A1014L_M16_B003916	A1014L	315207	2380	A1014L	315207	2380	0.614079857289577	0	A1014L_M16_B003916	Adult	0.000286984196331067	-0.0546353123669055	S	499156	2384	0	1	1	1	9	9	0	0	0
A1014L_N13_B003916	A1014L	227630	3304	A1014L	227631	3305	0.656901148547478	0	A1014L_N13_B003916	Adult	-0.00527744341662588	0.0282595123418869	G2M	493840	3325	0	1	1	1	9	9	0	0	0
A1014L_P13_B003916	A1014L	420013	2032	A1014L	420013	2032	0.588257006810705	0	A1014L_P13_B003916	Adult	-0.0359947656455924	-0.00633428879837702	G1	502976	2032	0	1	1	1	0	0	0	0	0
A1014L_B3_B003916	A1014L	6518809	3479	A1014L	6518810	3480	0.519737563855591	0	A1014L_B3_B003916	Adult	0.100782106411381	-0.0249201340148497	S	547593	3169	4	4	4	4	4	4	1	1	2
A1014L_K19_B003916	A1014L	78300	1936	A1014L	78300	1936	0.671652097667736	0	A1014L_K19_B003916	Adult	0.0318789327198543	-0.0255439758071518	S	478130	2832	0	1	1	1	9	9	0	0	0
A1014L_B8_B003916	A1014L	963952	1787	A1014L	963952	1787	0.543464979912145	0	A1014L_B8_B003916	Adult	0.0153517120386881	-0.0627333963327381	S	515316	1763	0	1	1	1	9	9	0	0	0
A1014L_P7_B003916	A1014L	631653	1554	A1014L	631781	1555	0.550244594186262	0	A1014L_P7_B003916	Adult	-0.0243659297113386	0.0300349243623234	G2M	508873	1554	0	1	1	1	9	9	0	0	0
A1014L_K16_B003916	A1014L	94941	1149	A1014L	94941	1149	0.614836450636895	0	A1014L_K16_B003916	Adult	-0.0614461486064027	-0.0652477650732947	G1	476213	2143	0	1	1	1	9	9	0	0	0
A1014L_D15_B003916	A1014L	524109	2363	A1014L	524122	2364	0.589857042170179	0	A1014L_D15_B003916	Adult	0.0152501133055387	-0.0440892326085224	S	505991	2363	0	1	1	1	9	9	0	0	0
A1014L_F15_B003916	A1014L	90294	1354	A1014L	90294	1354	0.631927808638916	0	A1014L_F15_B003916	Adult	-0.0275242434430855	-0.0706328717664843	G1	478275	2310	0	1	1	1	9	9	0	0	0
A1014L_J9_B003916	A1014L	1054883	2124	A1014L	1054884	2125	0.552423352225577	0	A1014L_J9_B003916	Adult	-0.0882614629142729	0.0394957321815257	G2M	515748	2056	1	0	0	3	1	1	0	0	1
A1014L_O7_B003916	A1014L	322483	2293	A1014L	322483	2293	0.610039010804242	0	A1014L_O7_B003916	Adult	-0.050822790690329	-0.0710294349693327	G1	499496	2293	0	1	1	1	9	9	0	0	0
A1014L_G6_B003916	A1014L	1536677	1851	A1014L	1537144	1854	0.528246406258352	0	A1014L_G6_B003916	Adult	0.0036553618745206	-0.0472133607546749	S	521123	1734	0	1	1	1	9	9	0	0	0
A1014L_B6_B003916	A1014L	3379712	1788	A1014L	3379717	1790	0.498225248964913	0	A1014L_B6_B003916	Adult	0.00027595725835218	-0.00842161081598177	S	534257	1527	0	1	1	1	9	9	0	0	0
A1014L_A1_B003916	A1014L	5691564	3324	A1014L	5691582	3326	0.521362067945614	0	A1014L_A1_B003916	Adult	-0.00470074667556065	0.0386534344899351	G2M	541801	3039	4	4	4	4	4	4	1	1	2
A1014L_K5_B003916	A1014L	831144	3054	A1014L	831144	3054	0.588692501308767	0	A1014L_K5_B003916	Adult	0.00839072416115846	-0.00123686146341767	S	513621	3048	5	5	5	5	5	5	2	3	3
A1014L_G2_B003916	A1014L	2593723	3644	A1014L	2593723	3644	0.555288555679986	0	A1014L_G2_B003916	Adult	0.039795771543439	-0.0209435808475922	S	530612	3456	4	4	4	4	4	4	1	1	2
A1014L_C6_B003916	A1014L	3907821	1980	A1014L	3907827	1985	0.500271975741496	0	A1014L_C6_B003916	Adult	-0.0267019783593498	-0.063460389792027	G1	538185	1700	0	1	1	1	9	9	0	0	0
A1014L_F4_B003916	A1014L	641433	1348	A1014L	641439	1351	0.539103081276584	0	A1014L_F4_B003916	Adult	0.00402260834975636	0.00645211953266277	G2M	513011	1346	5	5	5	5	26	26	2	3	3
A1014L_K13_B003916	A1014L	101759	2293	A1014L	101759	2293	0.671064439501395	0	A1014L_K13_B003916	Adult	0.0663088783921106	-0.00770932168219046	S	484337	2723	0	1	1	1	9	9	0	0	0
A1014L_M6_B003916	A1014L	1086902	1986	A1014L	1087004	1990	0.546508740086907	0	A1014L_M6_B003916	Adult	0.0436818158036624	0.061272585444223	G2M	516274	1814	0	1	1	1	9	9	0	0	0
A1014L_L9_B003916	A1014L	548761	1675	A1014L	548994	1676	0.561762529880709	0	A1014L_L9_B003916	Adult	-0.00642726246280029	-0.0268840722277957	G1	506688	1675	1	0	0	3	1	1	0	0	1
A1014L_K7_B003916	A1014L	2096170	3085	A1014L	2096174	3088	0.552039453995538	0	A1014L_K7_B003916	Adult	-0.0286109997010969	-0.0415903770016205	G1	524366	2928	1	0	0	3	1	1	0	0	1
A1014L_N1_B003916	A1014L	1493342	3592	A1014L	1493344	3593	0.575860893957358	0	A1014L_N1_B003916	Adult	0.1236549582485	0.0159377141529888	S	530445	3414	5	5	5	17	20	20	2	3	3
A1014L_F1_B003916	A1014L	670387	706	A1014L	670387	706	0.488953914435386	0	A1014L_F1_B003916	Adult	-0.0108230610739737	-0.0178174644725689	G1	510722	706	6	7	7	10	17	17	4	4	5
A1014L_P3_B003916	A1014L	1142346	3308	A1014L	1142346	3308	0.580997533316244	0	A1014L_P3_B003916	Adult	0.035207061544661	0.0221868736166826	S	516931	3165	4	4	4	4	4	4	1	1	2
A1014L_I18_B003916	A1014L	119990	1811	A1014L	119990	1811	0.641430480150657	0	A1014L_I18_B003916	Adult	0.0873551957116766	-0.062380786329146	S	485839	2260	0	1	1	1	9	9	0	0	0
A1014L_M10_B003916	A1014L	158692	1554	A1014L	158694	1556	0.613781839161622	0	A1014L_M10_B003916	Adult	-0.0922359877326168	-0.0398747944158555	G1	487752	1867	0	1	1	1	9	9	0	0	0
A1014L_K9_B003916	A1014L	1399337	2260	A1014L	1399339	2262	0.545807787424257	0	A1014L_K9_B003916	Adult	-0.0793639498971267	-0.0331864746616151	G1	519886	2134	0	1	1	1	9	9	0	0	0
A1014L_F16_B003916	A1014L	201264	1997	A1014L	201266	1998	0.622311153267355	0	A1014L_F16_B003916	Adult	-0.068320197281098	-0.0269394543195848	G1	491507	2124	0	1	1	1	9	9	0	0	0
A1014L_B18_B003916	A1014L	97828	1609	A1014L	97866	1610	0.642569113503173	0	A1014L_B18_B003916	Adult	-0.0789711004361436	0.0297723755990301	G2M	482478	2331	0	1	1	1	9	9	0	0	0
A1014L_J17_B003916	A1014L	72362	1417	A1014L	72362	1417	0.648495318656079	0	A1014L_J17_B003916	Adult	-0.0345569341155709	0.0119110515101847	G2M	475864	2566	0	1	1	1	9	9	0	0	0
A1014L_B19_B003916	A1014L	240763	2521	A1014L	240763	2521	0.632075837460743	0	A1014L_B19_B003916	Adult	-0.00913131349068552	-0.019896680551458	G1	495974	2532	0	1	1	1	9	9	0	0	0
A1014L_C19_B003916	A1014L	128471	2189	A1014L	128471	2189	0.653821332613799	0	A1014L_C19_B003916	Adult	0.0709359664508386	-0.0524693432687745	S	487431	2515	0	1	1	1	9	9	0	0	0
A1014L_O17_B003916	A1014L	536491	3215	A1014L	536491	3215	0.612120212234471	0	A1014L_O17_B003916	Adult	-0.0306931114752135	-0.0179675370494481	G1	506188	3215	1	0	0	3	1	1	0	0	1
A1014L_I11_B003916	A1014L	1010581	1943	A1014L	1010581	1943	0.547661561512395	0	A1014L_I11_B003916	Adult	-0.0371938828577238	0.01902669325808	G2M	515514	1898	0	1	1	1	9	9	0	0	0
A1014L_G9_B003916	A1014L	549683	1357	A1014L	549687	1360	0.545901720422946	0	A1014L_G9_B003916	Adult	-0.0507788810325241	-0.0647370953160022	G1	506897	1357	0	1	1	1	9	9	0	0	0
A1014L_F18_B003916	A1014L	29513	1760	A1014L	29514	1761	0.726116101062948	0	A1014L_F18_B003916	Adult	-0.0529688619402157	-0.0472855639302651	G1	468311	3856	0	1	1	1	9	9	0	0	0
A1014L_L2_B003916	A1014L	1603279	3056	A1014L	1603281	3058	0.561713467017041	0	A1014L_L2_B003916	Adult	0.0283609619269201	-0.00166396307517415	S	521098	2946	4	4	4	4	4	4	1	1	2
A1014L_O19_B003916	A1014L	136295	2043	A1014L	136296	2044	0.644754461215465	0	A1014L_O19_B003916	Adult	0.0241798458148609	-0.0151219718642217	S	487954	2332	0	1	1	1	9	9	0	0	0
A1014L_D13_B003916	A1014L	1440043	2159	A1014L	1440054	2161	0.54148256987477	0	A1014L_D13_B003916	Adult	-0.0360245847244564	-0.0263484961530083	G1	522326	2039	0	1	1	1	9	9	0	0	0
A1014L_G22_B003916	A1014L	85455	1403	A1014L	85455	1403	0.638123518281362	0	A1014L_G22_B003916	Adult	-0.000288272924183264	-0.0429845835068278	G1	481086	2341	0	1	1	1	0	0	0	0	0
A1014L_E14_B003916	A1014L	418069	1795	A1014L	418069	1795	0.578886480870048	0	A1014L_E14_B003916	Adult	-0.0347509057306184	-0.0286296414557907	G1	502388	1795	0	1	1	1	9	9	0	0	0
A1014L_M1_B003916	A1014L	2017103	3029	A1014L	2017103	3029	0.552172787113575	0	A1014L_M1_B003916	Adult	0.0518066313328929	0.0243886281051172	S	525915	2842	4	4	4	4	4	4	1	1	2
A1014L_A7_B003916	A1014L	1906458	1674	A1014L	1907197	1675	0.513345820845168	0	A1014L_A7_B003916	Adult	-0.0719743116003118	-0.0328200276236263	G1	527051	1530	0	1	1	1	9	9	0	0	0
A1014L_C11_B003916	A1014L	2178954	4701	A1014L	2178956	4703	0.579399025077446	0	A1014L_C11_B003916	Adult	0.0337404533086666	-0.0302366816158018	S	526525	4482	4	4	4	4	13	13	1	1	2
A1014L_C18_B003916	A1014L	163589	1731	A1014L	163590	1732	0.621154388567616	0	A1014L_C18_B003916	Adult	0.0152996560411614	-0.0432530516322449	S	488324	1974	0	1	1	1	9	9	0	0	0
A1014L_B17_B003916	A1014L	582221	3003	A1014L	582221	3003	0.60320942423005	0	A1014L_B17_B003916	Adult	-0.0788033722885626	-0.0640139488852602	G1	507524	3003	1	0	0	3	1	1	0	0	1
A1014L_N7_B003916	A1014L	601620	1397	A1014L	601630	1403	0.544536815167287	0	A1014L_N7_B003916	Adult	-0.0301153007652891	-0.0433310361617747	G1	508438	1397	0	1	1	1	9	9	0	0	0
A1014L_H13_B003916	A1014L	173448	2643	A1014L	173458	2645	0.653235107881538	0	A1014L_H13_B003916	Adult	0.00822764517999483	-0.0340639848800335	S	490205	2737	0	1	1	1	9	9	0	0	0
A1014L_A15_B003916	A1014L	763001	1725	A1014L	763002	1726	0.550280775551707	0	A1014L_A15_B003916	Adult	0.0243814831484864	0.0565387735064041	G2M	512492	1723	0	1	1	1	0	0	0	0	0
A1014L_D21_B003916	A1014L	10132	1943	A1014L	10132	1943	0.820949336360023	0	A1014L_D21_B003916	Adult	-0.0864973671258807	0.0499392155604858	G2M	458059	6027	1	0	0	3	1	1	0	0	1
A1014L_G14_B003916	A1014L	250413	2426	A1014L	250413	2426	0.62698757807589	0	A1014L_G14_B003916	Adult	0.153316107253956	-0.0292420162627108	S	495566	2442	0	1	1	1	9	9	0	0	0
A1014L_B20_B003916	A1014L	91395	1781	A1014L	91395	1781	0.655253929208972	0	A1014L_B20_B003916	Adult	0.0222093024128116	-0.0261879796362111	S	481077	2485	0	1	1	1	9	9	0	0	0
A1014L_J2_B003916	A1014L	1599328	3328	A1014L	1599330	3329	0.567754504897538	0	A1014L_J2_B003916	Adult	-0.0204205232551678	-0.0108477812422234	G1	524398	3181	4	4	4	4	4	4	1	1	2
A1014L_C13_B003916	A1014L	824347	2914	A1014L	824631	2915	0.58561299874403	0	A1014L_C13_B003916	Adult	0.0534780404670366	-0.0839997189496949	S	511778	2912	1	0	0	3	1	1	0	0	1
A1014L_D16_B003916	A1014L	418198	1759	A1014L	418198	1759	0.577307478383993	0	A1014L_D16_B003916	Adult	-0.0240926041157203	-0.000774385311175574	G1	502678	1759	0	1	1	1	9	9	0	0	0
A1014L_C10_B003916	A1014L	2523621	1757	A1014L	2523625	1761	0.506989498900171	0	A1014L_C10_B003916	Adult	-0.0634916142063186	-0.0705180549673741	G1	529378	1563	0	1	1	1	9	9	0	0	0
A1014L_G13_B003916	A1014L	234598	2245	A1014L	234598	2245	0.62402494799206	0	A1014L_G13_B003916	Adult	-0.0359025359135013	-0.0339240597977798	G1	494580	2276	1	0	0	3	1	1	0	0	1
A1014L_G10_B003916	A1014L	1203107	2474	A1014L	1203111	2477	0.558183449222464	0	A1014L_G10_B003916	Adult	0.0193800071719543	-0.00881214812639124	S	517528	2364	1	1	1	1	9	9	0	0	1
[truncated: 9,521 more rows]
